# Supplementary material for: ASXL2 is essential for haematopoiesis and acts as a haploinsufficient tumour suppressor in leukemia
Source: Nat Commun. 2017 May 18;8:15429. doi: 10.1038/ncomms15429 (PMC5454368; doi:10.1038/ncomms15429)
Supplement: Supplementary Data 1 — Genes Differentially Expressed in Mx1-cre Asxl2fl/fl mouse LSK cells versus Mx1-cre control. [file ncomms15429-s2.xlsx]

## Sheet: Supplementary Data FIle 1
Genes Differentially Expressed in Mx1-cre
Asxl2fl/fl mouse LSK cells versus Mx1-cre control.
Name	Description	log2FoldChange	pvalue
NM_145920	Evc2	4.41757	5.39504e-28
NM_021292	Evc	4.39963	5.4551e-32
NM_139293	Ece2	4.06217	2.64828e-37
NM_177942	Ece2	4.06217	2.64828e-37
NR_002844	Tsix	4.03572	1.41241e-16
NM_172604	Scara3	3.74335	6.15836e-17
NM_178884	Obsl1	3.61958	1.03176e-22
NR_001570	Xist	3.61391	6.61833e-11
NR_001463	Xist	3.60451	7.99177e-11
NM_033475	Rab34	3.47561	1.03062e-38
NM_001159482	Rab34	3.44624	1.19542e-39
NM_008721	Npdc1	3.30834	4.72483e-24
NM_010564	Inha	3.30412	6.72493e-10
NM_001081171	Lama5	3.24506	3.63966e-33
NM_001164352	Efemp2	3.2023	7.02223e-23
NM_021474	Efemp2	3.19933	8.56243e-23
NM_173788	Npr2	3.17455	1.31691e-23
NM_008522	Ltf	3.16156	9.36107e-13
NM_176830	Leprel4	3.14426	2.71269e-12
NR_045570	B4galt2	3.07292	6.13884e-16
NM_001253381	B4galt2	3.0645	7.12289e-16
NM_017377	B4galt2	3.0645	7.12289e-16
NM_028258	Dzip1l	3.01251	2.41003e-07
NM_016701	Nes	2.95839	1.06096e-10
NM_001163481	Fkbp10	2.95713	9.49623e-15
NM_010221	Fkbp10	2.95713	9.49623e-15
NM_028266	Col16a1	2.93964	4.05255e-24
NM_175234	Faxc	2.91458	2.72584e-11
NM_008694	Ngp	2.84632	4.79516e-08
NM_133191	Eps8l2	2.80904	4.68854e-27
NM_019696	Cpxm1	2.77026	7.17514e-17
NM_001098226	Tead3	2.76248	1.14017e-11
NR_027352	Vash2	2.7445	7.88883e-19
NM_145142	Chst10	2.73605	2.31445e-15
NM_016907	Spint1	2.7314	2.89368e-12
NM_001204156	Tead3	2.72928	1.37627e-11
NM_144879	Vash2	2.71774	1.0424e-18
NM_001042615	Htra3	2.70804	9.81876e-07
NM_010010	Cyp46a1	2.69921	5.14344e-07
NM_011566	Tead3	2.6825	1.64853e-11
NM_181596	Retnlg	2.67899	5.49684e-07
NM_001290416	Eps8l1	2.67805	1.57487e-12
NM_026146	Eps8l1	2.67805	1.57487e-12
NM_019861	Ctsf	2.66281	2.48124e-13
NM_001025395	Src	2.65631	1.58267e-25
NM_009271	Src	2.65006	6.2011e-26
NM_001290512	Mid1	2.6473	3.56234e-13
NM_009849	Entpd2	2.64533	2.12621e-08
NM_009921	Camp	2.57628	2.08354e-08
NM_013788	Peg12	2.56578	5.74185e-11
NM_001161624	Cdkn1c	2.54134	5.13564e-14
NM_009876	Cdkn1c	2.53911	5.70325e-14
NM_139140	Spats2	2.53861	1.92569e-07
NM_010198	Fgf11	2.52978	4.87614e-24
NM_001291104	Fgf11	2.52797	5.48397e-24
NM_001081116	Arhgef17	2.52412	1.35392e-17
NM_028444	Prkcdbp	2.48817	6.81299e-11
NM_001033433	Tmem102	2.48009	8.70003e-12
NM_028882	Sema3d	2.47174	1.06862e-06
NM_001136227	Rtkn	2.46014	4.50731e-17
NM_175641	Ltbp4	2.45686	4.78161e-09
NM_001113549	Ltbp4	2.44831	4.01363e-09
NM_010797	Mid1	2.44129	9.3481e-12
NM_008606	Mmp11	2.43702	1.05681e-16
NM_001290504	Mid1	2.42821	1.36544e-11
NM_133641	Rtkn	2.42718	3.22104e-19
NR_033532	B230206H07Rik	2.42662	1.7171e-10
NM_001111043	Serpinh1	2.42537	1.38463e-11
NM_001111044	Serpinh1	2.42537	1.38463e-11
NM_001285776	Serpinh1	2.42537	1.38463e-11
NM_009825	Serpinh1	2.42537	1.38463e-11
NM_001290505	Mid1	2.42528	5.9348e-12
NM_001290506	Mid1	2.42528	5.9348e-12
NM_009106	Rtkn	2.4239	1.0609e-18
NM_172775	Plxnb1	2.41907	3.27011e-08
NM_030127	Htra3	2.40568	2.16402e-05
NM_175328	Slc6a15	2.40451	1.33148e-11
NM_001252330	Slc6a15	2.3995	1.56623e-11
NM_010180	Fbln1	2.39482	8.3439e-08
NM_001142809	Slc6a8	2.38956	8.77882e-12
NM_001142810	Slc6a8	2.38956	8.77882e-12
NM_133987	Slc6a8	2.38956	8.77882e-12
NM_001168346	Nfatc4	2.38491	2.32542e-05
NM_145144	Aif1l	2.37903	8.78414e-20
NM_011594	Timp2	2.35843	6.95107e-18
NM_007883	Dsg2	2.35429	4.22756e-05
NM_008115	Gfra2	2.33845	6.90217e-18
NR_027913	G630025P09Rik	2.33524	1.03395e-11
NR_027907	AI414108	2.32108	2.96455e-05
NM_008528	Blnk	2.30516	2.95061e-18
NM_026862	Cd177	2.29169	4.50063e-06
NM_016851	Irf6	2.26506	4.97506e-12
NM_009019	Rag1	2.26488	4.38555e-20
NM_023699	Nfatc4	2.26353	6.61731e-05
NM_011845	Mid2	2.26295	3.90483e-06
NR_045176	2810468N07Rik	2.2628	4.79319e-08
NM_028770	Krt80	2.26087	3.89343e-27
NM_013705	Zfp30	2.24628	1.39772e-06
NM_011213	Ptprf	2.24556	2.80167e-12
NM_011923	Angptl2	2.23994	1.50829e-28
NR_045643	5930403L14Rik	2.21782	8.52866e-12
NM_008984	Ptprm	2.2091	NA
NM_001166644	Zfp651	2.20581	1.17875e-12
NM_008609	Mmp15	2.19802	3.11306e-07
NM_028450	Gulp1	2.17574	2.1472e-06
NM_001290710	Ebf1	2.17078	1.55845e-21
NM_001290709	Ebf1	2.16826	1.78518e-21
NM_001290711	Ebf1	2.16826	1.78518e-21
NM_007897	Ebf1	2.16826	1.78518e-21
NM_007934	Enpep	2.16552	4.93414e-07
NM_001190325	Igll1	2.16012	1.47764e-15
NM_178618	Fam83g	2.1498	5.74726e-06
NM_001001982	A430105I19Rik	2.14361	6.02268e-13
NM_019444	Ramp2	2.14314	0.000135495
NM_025949	Rps6ka6	2.14291	3.49967e-07
NM_001174054	Camk2b	2.10766	7.70507e-11
NM_001174053	Camk2b	2.10564	8.27937e-11
NM_007595	Camk2b	2.10361	8.90203e-11
NM_001085499	Gm595	2.1005	0.000270462
NM_009929	Col18a1	2.09421	4.43845e-13
NM_001291818	Rhbdf1	2.09037	4.00761e-08
NM_010117	Rhbdf1	2.09037	4.00761e-08
NM_001109991	Col18a1	2.0861	6.11378e-13
NR_029457	G530011O06Rik	2.06979	0.000557127
NM_001024136	Anks6	2.0682	6.6378e-08
NM_009892	Chil3	2.0681	5.2743e-06
NM_133199	Scn4a	2.06628	0.000104984
NM_001110829	Rbfox2	2.0502	4.89504e-10
NM_001286419	Rbfox2	2.0502	4.89504e-10
NM_001171512	Obscn	2.04887	NA
NM_175387	Rbfox2	2.04356	1.9422e-10
NM_001110828	Rbfox2	2.04319	4.09201e-10
NM_001110830	Rbfox2	2.04319	4.09201e-10
NM_023333	2210010C04Rik	2.04034	4.90296e-07
NM_001110827	Rbfox2	2.03903	1.59196e-10
NM_053104	Rbfox2	2.03903	1.59196e-10
NM_016982	Vpreb1	2.02291	9.4994e-11
NM_001286418	Rbfox2	2.02236	6.32126e-10
NM_019791	Maged1	2.01239	1.07651e-23
NM_201610	Neil2	2.00991	0.000338067
NM_133974	Cdcp1	1.99218	1.3874e-10
NM_144817	Camk1g	1.98711	0.000442529
NM_175454	Hid1	1.96198	4.4451e-08
NM_001013390	Scn4b	1.96099	2.58991e-06
NM_001164155	Tnfrsf19	1.96059	6.90616e-08
NM_013869	Tnfrsf19	1.95569	4.19173e-08
NM_001008548	Pde2a	1.95533	1.0081e-20
NM_001143848	Pde2a	1.95533	1.0081e-20
NM_001243758	Pde2a	1.95533	1.0081e-20
NM_001033258	D10Bwg1379e	1.95444	5.67085e-10
NM_001243757	Pde2a	1.95406	8.69622e-21
NM_001143849	Pde2a	1.95377	9.07453e-21
NM_181395	Pxdn	1.94791	NA
NM_001161799	Mfap2	1.93975	0.000851526
NM_008546	Mfap2	1.93975	0.000851526
NM_025685	Col27a1	1.93963	3.13272e-08
NM_009052	Bex1	1.93775	1.59424e-06
NM_153790	Scarf2	1.9371	7.18035e-05
NM_001122739	Inppl1	1.9332	1.48656e-50
NM_031185	Akap12	1.93147	2.62088e-23
NM_172904	Fsd2	1.92595	7.80087e-05
NM_001286417	Rbfox2	1.92531	2.38948e-07
NM_010567	Inppl1	1.92479	8.25117e-50
NM_008268	Hoxb5	1.92112	1.17401e-05
NM_027251	2010107G23Rik	1.92	5.57286e-05
NM_008263	Hoxa10	1.91526	5.38815e-17
NM_175168	Ptk7	1.91468	9.68027e-25
NM_001287172	Alpl	1.90832	3.17359e-16
NM_001287176	Alpl	1.90832	3.17359e-16
NM_007431	Alpl	1.90762	2.52306e-16
NM_001129787	Igsf9b	1.90305	0.000837076
NM_001122950	Hoxa10	1.90279	5.1885e-17
NM_008520	Ltbp3	1.89889	6.5466e-25
NM_023449	Slc9a3r2	1.89316	1.91101e-16
NM_023055	Slc9a3r2	1.88895	3.26269e-18
NM_028307	Tdrkh	1.88763	3.63229e-17
NM_001159571	Ephb4	1.88624	9.94267e-05
NM_010144	Ephb4	1.88624	9.94267e-05
NM_198408	Crhbp	1.8824	0.000138659
NM_010703	Lef1	1.88018	4.69153e-12
NM_001099664	Npw	1.87665	3.52455e-05
NM_001276402	Lef1	1.87571	4.87571e-12
NM_009514	Vpreb3	1.87076	8.08356e-20
NM_001081173	Lrch2	1.86462	6.04053e-08
NM_016901	Oaz3	1.86417	0.0005526
NM_001256044	Hsf4	1.86137	0.000336727
NM_008405	Itgb2l	1.85854	0.000898004
NM_001162425	Efna1	1.85362	0.00195651
NM_010107	Efna1	1.85362	0.00195651
NM_007805	Cyb561	1.8494	9.28695e-17
NM_013534	Leprel2	1.84792	3.38074e-12
NM_011305	Rxra	1.84566	2.1809e-19
NM_001290481	Rxra	1.84518	2.19295e-19
NM_001290482	Rxra	1.84518	2.19295e-19
NM_175502	Tmem74	1.84449	0.0013955
NM_001256042	Hsf4	1.84235	0.00036069
NM_011939	Hsf4	1.84235	0.00036069
NR_045689	Hsf4	1.84235	0.00036069
NM_175484	Coro2b	1.83528	3.40694e-09
NM_177776	Smtnl2	1.82644	1.94313e-10
NM_001281852	S100a9	1.82635	0.000692163
NM_009114	S100a9	1.82635	0.000692163
NM_145495	Rin1	1.82547	4.92057e-08
NM_001276403	Lef1	1.82239	1.49917e-08
NM_010195	Lgr5	1.82214	9.9696e-07
NM_001285498	Tead2	1.81628	6.88831e-08
NM_001285500	Tead2	1.81628	6.88831e-08
NM_011565	Tead2	1.81628	6.88831e-08
NM_001291122	Epb4.1l1	1.81041	4.26907e-11
NM_001291123	Epb4.1l1	1.81041	4.26907e-11
NM_001199351	Pnck	1.80624	1.71071e-06
NM_012040	Pnck	1.80624	1.71071e-06
NM_010664	Krt18	1.80603	7.70123e-30
NM_207232	Ptpdc1	1.804	2.95508e-10
NM_001006664	Epb4.1l1	1.80321	6.82725e-11
NM_009844	Cd19	1.80182	1.6341e-15
NM_175478	Lrfn3	1.80043	0.00263063
NM_016803	Chst3	1.79936	3.93608e-13
NM_153573	Fkbp14	1.79841	0.000690207
NM_001291120	Epb4.1l1	1.79708	8.13452e-11
NM_001291121	Epb4.1l1	1.79708	8.13452e-11
NM_013510	Epb4.1l1	1.79708	8.13452e-11
NM_001199352	Pnck	1.79571	1.90093e-06
NM_172715	Agpat9	1.79075	2.9202e-07
NM_008047	Fstl1	1.79021	8.32623e-13
NM_023785	Ppbp	1.78785	0.00037459
NM_153417	Trpm6	1.78457	0.00231147
NM_001033262	2016-03-09	1.78391	3.98511e-05
NR_015522	2810429I04Rik	1.77645	0.00010435
NM_013582	Lhcgr	1.77604	6.01765e-05
NM_008986	Ptrf	1.77604	4.03508e-13
NM_001256218	Rap1gap	1.77536	4.99112e-09
NR_028416	D630041G03Rik	1.77372	0.000704346
NM_029563	Rap1gap	1.77321	3.83083e-09
NM_001285457	Gfra1	1.77204	6.03792e-11
NM_010279	Gfra1	1.77204	6.03792e-11
NM_001081155	Rap1gap	1.77057	4.06623e-09
NR_104342	Gfra1	1.7664	5.41284e-11
NM_001163472	Cyp2d22	1.7654	6.15573e-05
NM_019823	Cyp2d22	1.7654	6.15573e-05
NM_153123	Atf7ip2	1.7564	0.00136909
NM_023790	Wdr54	1.75629	0.000636815
NM_019832	Gkap1	1.75451	8.55669e-19
NM_017369	Gabre	1.75338	0.00315318
NM_011105	Pkdrej	1.75292	0.000314635
NM_001080929	Cdr2l	1.75258	0.000884261
NM_001145831	Kifc3	1.74905	2.6237e-09
NM_172532	Aldh5a1	1.74545	4.4161e-10
NM_001145832	Kifc3	1.74266	5.04124e-09
NM_207000	H2afy2	1.73809	1.88188e-17
NM_021567	Pcbp4	1.73615	3.00107e-17
NM_026323	Wfdc2	1.73536	0.00209696
NM_007655	Cd79a	1.73529	9.09866e-20
NM_001277988	Meis3	1.73306	0.00194837
NM_001277989	Meis3	1.73306	0.00194837
NM_008627	Meis3	1.73306	0.00194837
NR_102730	Meis3	1.73306	0.00194837
NM_010346	Grb7	1.7303	8.79616e-06
NM_001081957	Wfdc17	1.73009	0.000141261
NM_010631	Kifc3	1.72984	2.0872e-09
NM_008782	Pax5	1.72832	5.59565e-10
NM_172710	Sel1l3	1.72617	0.00130345
NM_011985	Mmp23	1.72606	0.000224161
NM_013905	Heyl	1.71879	1.21244e-05
NM_007485	Rhod	1.71703	0.00110347
NM_001004177	Celsr2	1.7141	5.62829e-13
NM_017392	Celsr2	1.71373	5.55412e-13
NM_177152	Lrig3	1.71326	7.66698e-05
NM_213614	2016-09-05	1.70635	6.17109e-07
NM_144847	Nrbp2	1.7021	1.51323e-08
NM_001024602	Cep170b	1.70084	1.8014e-17
NM_001013758	Lingo3	1.698	0.00145359
NM_001034060	Rufy4	1.69701	4.73079e-07
NM_001081069	Rgs11	1.6969	0.000171904
NM_021422	Dnaja4	1.69294	7.38362e-17
NM_026280	Mxra7	1.69148	0.000191853
NM_008035	Folr2	1.69032	0.00465959
NM_001170641	Rufy4	1.68991	5.84624e-07
NM_026728	Echdc2	1.68354	1.99792e-05
NM_029600	Abcc3	1.67271	3.77295e-06
NM_024198	Gpx7	1.67208	0.000149982
NM_008611	Mmp8	1.67132	0.00136099
NM_001254754	Echdc2	1.667	2.31251e-05
NM_010465	Hoxc6	1.66573	0.00445641
NM_001110273	Slc14a2	1.66251	0.0011299
NM_013871	Mapk12	1.65607	0.000141651
NM_001081332	Slc9a5	1.65574	1.72099e-15
NM_027875	Syde1	1.65538	2.38782e-06
NM_178143	Prkaa2	1.65268	3.96798e-06
NM_028783	Robo4	1.65266	5.98211e-06
NM_021507	Sqrdl	1.65219	1.42794e-13
NR_027888	Sqrdl	1.65114	1.44158e-13
NM_001162503	Sqrdl	1.64708	1.67179e-13
NM_001042528	Cacna1b	1.64663	0.000534164
NM_007579	Cacna1b	1.64663	0.000534164
NM_009946	Cplx2	1.64653	2.59668e-25
NM_011410	Slfn4	1.64623	2.60232e-05
NM_001205234	Nrxn2	1.64504	0.00113006
NM_011244	Rarg	1.64471	1.2098e-15
NM_207651	Slc14a2	1.64293	0.00127187
NM_008183	Gstm2	1.64116	0.00065091
NM_025760	Ptplad2	1.63883	1.1855e-09
NM_007863	Mpp3	1.63283	0.00429275
NM_022424	Fndc4	1.62578	0.00101431
NR_040624	D030045P18Rik	1.62325	0.00372961
NM_011136	Pou2af1	1.62243	6.81213e-13
NM_172878	Ttc34	1.62121	0.00675908
NM_001161420	Vldlr	1.6187	0.000625945
NM_013703	Vldlr	1.61595	0.000660953
NM_178411	Zfp334	1.61337	0.00710438
NM_007825	Cyp7b1	1.61206	0.00108537
NM_130451	Slc2a10	1.61134	0.000814947
NM_010588	Jag2	1.60619	1.51142e-10
NM_026345	Mansc1	1.60309	6.77391e-11
NM_153803	Glb1l2	1.60197	0.0051613
NM_016983	Vpreb2	1.59719	0.000117074
NM_013533	Gpr162	1.597	3.65678e-05
NM_011708	Vwf	1.59638	0.000519681
NM_008795	Cdk18	1.59453	1.53473e-10
NM_019877	Copz2	1.59355	1.10677e-10
NM_178241	Cxcr1	1.59267	3.65636e-05
NM_001033323	Igsf9b	1.59243	0.00612626
NM_001270435	Ccdc30	1.59157	0.00081257
NM_029286	Ccdc30	1.59157	0.00081257
NM_010272	Gdf11	1.59022	0.00118837
NM_008716	Notch3	1.58996	0.000310706
NR_028486	1700001O22Rik	1.58979	0.000228714
NM_001042727	Rarg	1.58826	1.79752e-14
NM_027127	Gpx8	1.58719	0.00779669
NM_001163749	Camsap3	1.58236	2.50463e-05
NM_027171	Camsap3	1.58236	2.50463e-05
NR_045182	4932702P03Rik	1.58138	0.000302606
NR_028487	1700001O22Rik	1.58074	0.00025668
NR_073462	5730488B01Rik	1.57991	0.00186534
NM_026038	L3hypdh	1.57651	0.000115793
NM_008589	Mesp2	1.57406	0.00692271
NM_001270446	Ccdc30	1.57086	0.00122899
NM_028506	Ccdc30	1.57086	0.00122899
NM_138741	Sdpr	1.56558	0.00363462
NM_029458	Hormad2	1.56537	0.00355671
NM_001177995	Prdm16	1.56358	2.65471e-16
NM_001291029	Prdm16	1.56358	2.65471e-16
NM_008367	Il2ra	1.56267	0.000417194
NM_198425	Eid2	1.56191	1.98903e-09
NM_153511	Il1f9	1.56017	0.00720872
NM_009932	Col4a2	1.5583	0.00055252
NM_001291026	Prdm16	1.55795	2.25867e-16
NM_027504	Prdm16	1.55795	2.25867e-16
NM_001253885	Apbb1	1.55609	5.87838e-05
NM_001253886	Apbb1	1.55609	5.87838e-05
NM_153744	Prkag3	1.5543	0.00818063
NM_198000	1700001O22Rik	1.55387	0.000185273
NM_009685	Apbb1	1.55308	5.94462e-05
NM_010112	Efs	1.5431	0.00679233
NM_175333	Slc25a41	1.54297	0.00889539
NM_016919	Col5a3	1.5396	0.000180065
NM_001252635	Cdh23	1.53846	0.00199585
NM_023370	Cdh23	1.53846	0.00199585
NR_045556	Cdh23	1.53846	0.00199585
NM_009767	Chic1	1.53557	8.57187e-05
NM_133643	Edaradd	1.5329	1.43498e-05
NM_011820	Ggt5	1.53271	6.06101e-08
NM_177897	B4galnt4	1.53247	2.99135e-10
NM_018761	Ctnnal1	1.5323	3.50041e-11
NR_033803	6030408B16Rik	1.53216	0.00635031
NM_027948	1700003E16Rik	1.5311	0.00457022
NM_011254	Rbp1	1.52971	3.89641e-06
NR_015489	2900041M22Rik	1.52884	0.00214814
NM_001039543	Mlf1	1.52733	0.000256661
NM_010801	Mlf1	1.52733	0.000256661
NM_001081286	Fat1	1.52442	0.00745635
NM_001205235	Nrxn2	1.52202	0.00284812
NM_020253	Nrxn2	1.52202	0.00284812
NM_001290707	Pde10a	1.52143	2.3522e-06
NM_016751	Clec4f	1.51741	0.0104769
NM_011866	Pde10a	1.51568	2.50865e-06
NM_177364	Sh3pxd2b	1.51528	4.49769e-20
NM_001103171	Myo15	1.51511	0.00346687
NM_010862	Myo15	1.51511	0.00346687
NM_182698	Myo15	1.51511	0.00346687
NR_015521	1700030C10Rik	1.51499	0.00368426
NM_001285816	Tmem53	1.51361	0.00043835
NM_001163748	Pde9a	1.51344	0.000182885
NM_008804	Pde9a	1.51344	0.000182885
NM_010145	Ephx1	1.51053	0.000153665
NM_001136063	Gfra4	1.50586	0.000858915
NM_001271001	Gfra4	1.50586	0.000858915
NM_009382	Thy1	1.50342	1.4297e-07
NM_029413	Morc4	1.50316	9.11429e-07
NM_001159521	Plxnb2	1.50026	2.44966e-10
NM_001284506	Plxnb2	1.49998	2.55208e-10
NM_138749	Plxnb2	1.49997	2.51187e-10
NM_173781	Rab6b	1.49658	3.09196e-05
NM_001130174	Tnnt2	1.49521	0.0126215
NM_001130175	Tnnt2	1.49521	0.0126215
NM_001130176	Tnnt2	1.49521	0.0126215
NM_001130177	Tnnt2	1.49521	0.0126215
NM_001130178	Tnnt2	1.49521	0.0126215
NM_001130179	Tnnt2	1.49521	0.0126215
NM_001130180	Tnnt2	1.49521	0.0126215
NM_001130181	Tnnt2	1.49521	0.0126215
NM_011619	Tnnt2	1.49521	0.0126215
NM_001285814	Tmem53	1.49512	0.000477736
NM_027950	Osgin1	1.49444	3.14445e-05
NM_207255	Zfp532	1.4944	6.36475e-05
NM_011161	Mapk11	1.49189	9.29601e-06
NM_001038654	Slc16a3	1.49148	5.59233e-17
NM_001159652	Gpr62	1.49118	0.00334126
NM_011521	Sdc4	1.48964	1.87931e-08
NM_010947	Ntn3	1.48641	3.66543e-07
NM_029352	Dusp9	1.48639	1.19992e-06
NM_001193309	Morc4	1.48407	1.2602e-06
NM_008018	Sh3pxd2a	1.48401	1.12182e-14
NM_001164717	Sh3pxd2a	1.48305	1.1442e-14
NM_198114	Dagla	1.48188	0.00622814
NM_001033668	Dnah1	1.48175	2.09774e-05
NM_001038699	Fn3k	1.48124	0.00263043
NM_001005420	Ppp1r26	1.48002	2.49554e-07
NM_001271002	Gfra4	1.47682	0.0011188
NM_020014	Gfra4	1.47682	0.0011188
NM_001038653	Slc16a3	1.4765	9.10254e-17
NM_023788	Mageh1	1.47612	0.000317126
NM_001253887	Apbb1	1.47429	0.000403408
NM_030696	Slc16a3	1.47332	1.11473e-16
NM_011349	Sema3f	1.47244	0.00586243
NM_010728	Lox	1.47157	0.00484959
NM_029930	Fam115a	1.46741	0.00341805
NM_008372	Il7r	1.46676	6.75459e-07
NM_001285812	Tmem53	1.46544	0.000660034
NM_026837	Tmem53	1.46544	0.000660034
NM_013599	Mmp9	1.46507	0.00933387
NM_029589	Tmem53	1.4601	0.000561275
NM_172477	Dennd2a	1.45648	0.00353552
NM_010311	Gnaz	1.45483	3.18846e-05
NM_001285815	Tmem53	1.45372	0.000566231
NM_009141	Cxcl5	1.45129	0.0122218
NM_025807	Slc16a9	1.44977	0.000479865
NM_007549	Blk	1.44747	0.00033126
NM_176848	Fbxo2	1.44717	0.0131339
NR_040581	1700027J07Rik	1.44697	0.00538786
NM_172693	Galnt12	1.4463	3.25578e-11
NM_001286181	Lox	1.44483	0.00592544
NM_001286182	Lox	1.44483	0.00592544
NM_001290800	Tyro3	1.44446	9.76876e-06
NM_019392	Tyro3	1.44434	8.04825e-06
NM_001163015	Gprasp2	1.44375	8.20225e-07
NM_028306	Hspa12b	1.44171	8.65721e-07
NM_001163016	Gprasp2	1.44126	8.43152e-07
NM_001163017	Gprasp2	1.44126	8.43152e-07
NM_010313	Gnb5	1.44066	1.75241e-06
NM_138719	Gnb5	1.4396	1.72096e-06
NR_073186	Gnb5	1.4396	1.72096e-06
NM_080855	Zcchc14	1.43771	0.00369607
NM_008185	Gstt1	1.43557	7.81535e-07
NR_102290	A630023P12Rik	1.43411	0.011675
NM_007641	Ms4a1	1.43274	0.00110094
NM_026779	Mocos	1.43166	7.04823e-06
NM_009909	Cxcr2	1.43067	1.49296e-12
NM_001145884	Itgb5	1.42988	1.97005e-07
NM_010580	Itgb5	1.42988	1.97005e-07
NM_001081322	Myo5c	1.42607	0.000107468
NM_011580	Thbs1	1.42433	2.80117e-06
NM_146244	Rps6kl1	1.42192	1.6474e-05
NM_001166453	Pls3	1.41851	3.60747e-10
NM_016887	Cldn7	1.41777	0.00768803
NM_001166454	Pls3	1.41702	3.66361e-10
NM_145629	Pls3	1.41702	3.66361e-10
NM_009380	Thrb	1.41628	0.000704377
NR_040303	Gm20743	1.41532	0.00692376
NM_021301	Slc15a2	1.41309	0.0141445
NM_019432	Tmem37	1.41269	0.000895526
NM_001286425	Fut10	1.41143	4.13157e-15
NM_001159419	Sidt1	1.4112	0.00445393
NM_198034	Sidt1	1.4112	0.00445393
NM_013509	Eno2	1.4063	0.000814221
NM_008304	Sdc2	1.40607	0.00214753
NM_011746	Mkrn3	1.40601	0.00659309
NM_011351	Sema6c	1.40477	0.00396046
NM_010127	Pou6f1	1.40331	0.000612079
NM_001001335	Plekha8	1.4008	1.04856e-09
NM_001025379	Sema3g	1.39994	0.00451519
NM_201411	Flrt1	1.39985	0.0177784
NM_172647	F11r	1.39927	6.36831e-07
NM_015796	Fbxo17	1.39898	6.83745e-09
NM_001271408	Sorbs3	1.39703	2.5999e-07
NM_001271409	Sorbs3	1.39671	2.81603e-07
NM_001271407	Sorbs3	1.39654	2.62077e-07
NM_011366	Sorbs3	1.39654	2.62077e-07
NM_001164361	Plekha8	1.3948	1.62152e-09
NM_033073	Krt7	1.39364	0.00068875
NM_025980	Nrarp	1.39193	5.72813e-08
NM_010681	Lama4	1.38922	0.0200294
NM_001290775	Gyltl1b	1.38526	2.07058e-06
NM_009236	Sox18	1.38247	0.00562707
NR_045331	Gm6307	1.38235	0.0173413
NM_008492	Ldhb	1.38143	1.02546e-05
NM_183116	Slc18b1	1.3813	1.392e-06
NM_001077362	Fhl1	1.38074	0.000343548
NM_001287800	Fhl1	1.38074	0.000343548
NM_001166633	Gyltl1b	1.38019	4.90728e-06
NM_001290773	Gyltl1b	1.37886	2.47695e-06
NM_172670	Gyltl1b	1.37886	2.47695e-06
NR_073551	Sema6c	1.37873	0.00363773
NM_001077361	Fhl1	1.37722	0.000314886
NM_001290774	Gyltl1b	1.37519	2.4286e-06
NM_010211	Fhl1	1.37512	0.000309659
NM_145526	P2rx3	1.37423	8.45106e-05
NM_001113417	Thrb	1.36638	0.000975733
NM_001205081	Trim47	1.36566	1.59667e-05
NM_172570	Trim47	1.36566	1.59667e-05
NM_012056	Fkbp9	1.36477	4.989e-13
NM_182991	Tmem59l	1.36466	0.00893176
NM_008969	Ptgs1	1.36458	2.21861e-08
NM_139147	Rab40b	1.36453	1.76474e-05
NM_008380	Inhba	1.36392	NA
NM_025331	Gng11	1.36388	7.04819e-07
NR_073549	Sema6c	1.36364	0.00441223
NR_073550	Sema6c	1.36364	0.00441223
NM_177566	Arhgef15	1.36346	3.19033e-05
NM_013730	Slamf1	1.36134	1.1431e-12
NM_019866	Spib	1.3613	0.000108504
NM_010687	Large	1.36089	2.45778e-10
NM_009931	Col4a1	1.36005	0.00282635
NM_029796	Lrg1	1.35804	0.00720081
NM_001282071	Sftpb	1.35787	0.00697763
NM_147779	Sftpb	1.35787	0.00697763
NM_001272024	Sema6c	1.35732	0.00434282
NM_029338	Rsph9	1.35638	0.00189775
NM_028841	Tspan17	1.35543	1.30406e-07
NM_153140	Rab11fip3	1.35228	1.36497e-06
NM_001042752	Neo1	1.35128	NA
NM_008684	Neo1	1.35128	NA
NM_001081126	Gpr161	1.3506	4.08108e-05
NM_007542	Bgn	1.34798	0.00172562
NM_010451	Hoxa2	1.34756	0.0013716
NM_031183	Sp6	1.34687	0.0227044
NM_030565	Fam20c	1.34631	0.000408673
NM_008875	Pld1	1.34575	1.25317e-12
NM_001162977	Megf6	1.34523	0.0204697
NM_019932	Pf4	1.34428	0.00862652
NM_010729	Loxl1	1.34412	0.0246836
NM_001286422	Fut10	1.34372	1.14559e-16
NM_001164056	Pld1	1.34352	1.35582e-12
NM_001012517	Fut10	1.34331	1.77311e-16
NM_001161796	Gucy1b3	1.34281	4.288e-06
NM_017469	Gucy1b3	1.34281	4.288e-06
NM_001033338	Rimbp3	1.34201	0.00585812
NM_026167	Klhl13	1.34072	0.0212362
NM_001190371	Ankrd29	1.34033	0.00110064
NM_013834	Sfrp1	1.33882	0.00959459
NM_173387	Zfp879	1.33824	0.0117504
NM_153565	Pcsk9	1.33787	7.21406e-05
NM_145611	Kank2	1.33664	5.79152e-09
NM_001004293	Amigo1	1.33583	2.75187e-13
NM_146137	Amigo1	1.33524	2.78963e-13
NM_016778	Bok	1.33447	7.04553e-06
NM_153533	Tenc1	1.33335	0.00163275
NM_054098	Steap4	1.3309	0.00361029
NM_001079869	Hoxb3	1.32155	1.49351e-08
NM_008197	H1f0	1.31998	1.72005e-11
NM_175483	Snx33	1.31979	4.52757e-11
NM_028709	Btbd11	1.31952	0.000983288
NM_183195	Marveld1	1.31717	1.57969e-13
NM_001168253	Fam83h	1.31707	0.00985668
NM_134087	Fam83h	1.31707	0.00985668
NM_177473	Tmem191c	1.31667	1.09527e-06
NM_001287093	Amigo1	1.31568	7.04949e-08
NM_019738	Nupr1	1.3156	0.000842397
NM_001163307	Pcgf2	1.31488	3.72892e-09
NM_012006	Acot1	1.31229	6.59963e-08
NM_001289461	Hgf	1.31215	3.95788e-13
NM_028001	Jsrp1	1.3114	0.00826075
NM_173419	Dleu7	1.30889	0.000187463
NM_207668	Acpp	1.30769	0.00860042
NM_010427	Hgf	1.30745	6.20093e-13
NM_033622	Tnfsf13b	1.30735	0.00358335
NM_001256059	Ccdc149	1.30727	6.20213e-06
NM_009566	Zfp92	1.30726	0.00793056
NM_001289458	Hgf	1.30695	4.25172e-13
NM_009228	Snta1	1.3058	0.014737
NM_009545	Pcgf2	1.30551	8.89183e-09
NM_001289459	Hgf	1.30524	4.59131e-13
NM_001163217	Fgfr3	1.30463	0.00316478
NM_145574	Ccdc136	1.30338	0.0267743
NM_001163308	Pcgf2	1.2999	1.02666e-08
NM_008491	Lcn2	1.29955	0.00178698
NM_177225	Samd12	1.29784	0.00253749
NM_010176	Fah	1.29664	4.84266e-05
NM_153582	Cmtm4	1.29653	8.15819e-10
NM_001083119	Ptpru	1.29635	6.67523e-05
NM_011214	Ptpru	1.29635	6.67523e-05
NM_008361	Il1b	1.29591	0.00102487
NM_144819	Ccdc92	1.29564	0.00810965
NM_001282443	Mroh6	1.29392	0.000292487
NM_181072	Myo1e	1.29343	7.87334e-05
NM_001164185	Lsr	1.2922	7.81137e-06
NM_008305	Hspg2	1.2908	0.000392951
NM_019753	Cdh17	1.29057	0.00259309
NM_027644	Prss41	1.28943	0.025905
NM_153177	Ago4	1.28873	1.13195e-08
NM_027102	Esam	1.28717	9.93606e-05
NM_001003668	Krt83	1.28622	0.0319545
NM_013492	Clu	1.28593	0.00185327
NM_001159320	Cacnb1	1.28451	2.12615e-05
NM_010458	Hoxb3	1.28358	6.60658e-08
NM_001290779	Zfp879	1.28274	0.0170101
NM_011268	Rgs9	1.2825	0.0192125
NM_001201378	Ccdc136	1.2816	0.0296963
NM_001163215	Fgfr3	1.28117	0.00374562
NM_001163216	Fgfr3	1.28117	0.00374562
NM_001205270	Fgfr3	1.28117	0.00374562
NM_008010	Fgfr3	1.28117	0.00374562
NM_001289740	Mturn	1.281	0.0012278
NM_030710	Slamf6	1.27746	5.78361e-06
NM_001291354	Art5	1.27676	0.0026741
NM_007491	Art5	1.27676	0.0026741
NM_029858	Ston1	1.27549	0.010549
NM_008483	Lamb2	1.27498	0.000199265
NM_008967	Ptgir	1.2741	1.94393e-08
NM_001081260	Tnks1bp1	1.27298	4.43326e-08
NM_028733	Pacsin3	1.27143	0.0280205
NM_028283	Uaca	1.26891	6.6923e-09
NM_001163522	Emcn	1.26876	0.000809695
NM_016885	Emcn	1.26876	0.000809695
NM_013674	Irf4	1.26864	2.84254e-05
NM_008904	Ppargc1a	1.26758	0.0288665
NR_027710	Ppargc1a	1.26758	0.0288665
NM_001287074	Tspear	1.26673	0.0064621
NM_144899	Adamtsl4	1.26623	0.000170237
NM_023438	Tmem132e	1.26614	0.0103351
NM_028886	Lrguk	1.26312	0.0351339
NM_153107	Cpz	1.26295	0.0328672
NM_001002005	Panx2	1.26146	0.0219076
NM_001282977	Cacnb1	1.26114	8.05006e-06
NM_201607	Pde4c	1.26097	0.000363435
NM_001164117	Serpinb6a	1.26086	1.55466e-15
NM_001164118	Serpinb6a	1.26086	1.55466e-15
NM_023277	Jam3	1.26079	0.000295437
NM_001146059	Als2cl	1.26031	1.26813e-06
NM_146228	Als2cl	1.26031	1.26813e-06
NM_001039701	Il1rn	1.26011	0.0130835
NM_001159562	Il1rn	1.26011	0.0130835
NM_001146060	Als2cl	1.25981	1.24363e-06
NM_172607	Naprt	1.25938	2.23325e-09
NM_021551	Slc22a17	1.25937	0.000920284
NM_001146292	Celf4	1.2592	0.00486311
NM_001146293	Celf4	1.2592	0.00486311
NM_001146294	Celf4	1.2592	0.00486311
NM_001174074	Celf4	1.2592	0.00486311
NM_133195	Celf4	1.2592	0.00486311
NM_001177713	Cyp26b1	1.25918	0.0357296
NM_175475	Cyp26b1	1.25918	0.0357296
NM_001289678	Pacsin3	1.25855	0.0297468
NM_030880	Pacsin3	1.25855	0.0297468
NM_009254	Serpinb6a	1.25826	1.91848e-15
NM_001164184	Lsr	1.25818	1.54033e-05
NM_020270	Scamp5	1.2574	0.00180076
NM_010460	Hoxb7	1.25739	0.0199072
NM_080595	Emid1	1.25687	3.91396e-09
NM_172696	Inadl	1.25568	5.96191e-06
NM_175122	Rab39b	1.25358	0.0128379
NM_133778	Fam131a	1.25338	0.000490232
NM_001162869	Rab11fip3	1.25299	2.1772e-06
NM_145121	Cacnb1	1.25286	9.29003e-06
NM_001162868	Rab11fip3	1.25205	2.30917e-06
NM_001017525	Btbd11	1.25188	0.00288589
NM_027222	Mzb1	1.25136	1.30086e-05
NM_001040459	Shroom4	1.24954	0.00112886
NM_177578	Skint3	1.24866	0.0249247
NM_172469	Clic6	1.24812	0.0361051
NM_017405	Lsr	1.24756	1.55265e-05
NM_001173550	C5ar1	1.24653	0.0347529
NM_007577	C5ar1	1.24653	0.0347529
NM_013838	Trpc6	1.24619	0.00109738
NM_001282086	Trpc6	1.24492	0.000974907
NM_031167	Il1rn	1.24468	0.0141916
NM_025273	Pcbd1	1.2445	6.57126e-06
NM_027268	Scrn1	1.24113	0.013012
NM_001025103	Cracr2b	1.24111	0.00774167
NM_001289677	Pacsin3	1.24045	0.032432
NM_001033458	Gm1673	1.23979	0.0174868
NR_111935	Art5	1.23925	0.00421866
NM_199017	9230110C19Rik	1.23803	0.00554298
NM_172507	Sh3bgrl2	1.23535	2.58449e-08
NM_001161714	Tgm1	1.23534	1.68557e-08
NM_001161715	Tgm1	1.23534	1.68557e-08
NM_001102615	Kif19a	1.23493	0.00310846
NM_009328	Tcf15	1.23247	0.00339966
NM_176996	Smo	1.22795	3.73258e-12
NM_019984	Tgm1	1.22781	2.70866e-08
NM_133983	Cd276	1.22678	0.00381888
NM_198625	Mtss1l	1.22676	0.000328265
NM_009223	Snn	1.22663	5.26863e-08
NM_178035	Fads6	1.22656	0.00267005
NM_001099276	Pik3c2b	1.22558	1.26604e-08
NM_019764	Amotl2	1.22531	0.0142775
NM_001005748	Phactr1	1.22433	0.00974974
NM_053267	Selm	1.2219	6.45943e-05
NM_001012324	Ecm2	1.22113	0.0239663
NM_025865	2310030G06Rik	1.2202	0.0417433
NM_010593	Jup	1.22014	7.762e-08
NM_027982	Ppm1j	1.21994	0.0106668
NM_001033382	Cacna2d4	1.21938	0.00349083
NM_027116	Nkpd1	1.21873	0.0148205
NM_001079822	Tcf7l1	1.21654	0.00118279
NM_009332	Tcf7l1	1.21654	0.00118279
NM_025276	Evpl	1.21605	0.000131866
NM_177030	Dock6	1.21604	1.82791e-08
NM_001282978	Cacnb1	1.214	5.22712e-05
NM_001285476	Tbx1	1.21292	NA
NM_011532	Tbx1	1.21292	NA
NM_010167	Eya4	1.21166	0.0430743
NM_172731	Fgd5	1.21091	0.00109336
NM_001285472	Tbx1	1.20953	NA
NM_170671	Mycbpap	1.20914	0.00376531
NM_144786	Ggt7	1.2089	0.0292387
NM_001114116	Syt3	1.20864	0.0236803
NM_016663	Syt3	1.20864	0.0236803
NM_001033420	Dock1	1.20792	4.58965e-09
NM_025572	2610528J11Rik	1.20745	0.0308935
NM_031173	Cacnb1	1.20586	5.0164e-05
NM_001081413	Unc13b	1.20387	0.0004526
NM_021468	Unc13b	1.20387	0.0004526
NR_121629	Slc6a17	1.20323	0.0364895
NM_001013767	Capn11	1.20161	0.00302478
NM_010917	Nid1	1.19963	0.00824504
NM_001290753	Ephb2	1.19867	4.10347e-06
NM_010142	Ephb2	1.19867	4.10347e-06
NM_001005740	Phactr1	1.19816	0.00724306
NM_198419	Phactr1	1.19816	0.00724306
NM_001168277	Jazf1	1.1976	0.00184533
NM_145983	Kcna5	1.1964	0.0457521
NM_001177896	9830107B12Rik	1.19561	0.0455084
NM_177824	9830107B12Rik	1.19561	0.0455084
NM_173752	Lgalsl	1.19445	2.67862e-13
NM_183249	Wfdc21	1.19426	0.0189248
NM_053130	Pcdhb5	1.19421	0.0463138
NM_177448	Mogat2	1.19392	0.0169364
NM_021568	Pcbp3	1.19372	1.40027e-11
NM_008524	Lum	1.19358	0.0279009
NM_001190718	Dcaf12l1	1.19353	0.0203013
NM_178739	Dcaf12l1	1.19353	0.0203013
NM_183300	Zfyve9	1.19324	0.0389155
NM_001159319	Cacnb1	1.19241	6.171e-05
NM_145489	AI661453	1.19239	8.15298e-06
NM_144534	Tmem38a	1.19138	0.00093615
NM_026976	Faim3	1.18989	0.0267693
NM_001165934	Rgs9	1.18828	0.0018217
NM_001289460	Hgf	1.18765	1.38665e-08
NM_008827	Pgf	1.18681	0.0447171
NM_001290476	Klhl13	1.18654	0.04361
NM_011772	Ikzf4	1.18502	0.0122552
NM_026751	Myadml2	1.18406	0.0198971
NM_138683	Rspo1	1.18298	0.0186975
NM_001005784	Inadl	1.18229	5.11916e-05
NM_001002896	Bfsp2	1.18137	5.76306e-05
NR_024599	Gm11346	1.1812	0.0138762
NM_016811	Dgka	1.18055	1.01634e-09
NM_001290497	Tmem91	1.18018	0.0115011
NM_009759	Bmx	1.1788	0.00664924
NR_033508	Gm11110	1.17705	0.00078279
NM_177047	Auts2	1.17694	0.00408074
NM_001195537	Smpd5	1.17693	0.0016603
NM_001173477	Speg	1.17572	0.0462266
NM_001193619	Cldn7	1.17545	0.0321442
NM_001163170	Lix1l	1.17509	5.82444e-08
NM_134247	Acot4	1.17343	0.0174775
NM_013521	Fpr1	1.17262	0.0490199
NM_183180	Tspan18	1.17244	0.0390837
NM_133350	Mapre3	1.17207	0.00722456
NM_001291509	Pbx1	1.17206	2.60934e-11
NM_013922	Zfp354c	1.17196	5.74154e-05
NM_016867	Gipc2	1.17193	0.0403159
NM_001177799	Capn3	1.1714	0.00457361
NM_153142	Slc35e4	1.17	2.33005e-06
NM_001164627	Arhgap8	1.16987	0.0336609
NM_001164628	Arhgap8	1.16987	0.0336609
NM_001205334	Arhgap8	1.16987	0.0336609
NM_028455	Arhgap8	1.16987	0.0336609
NM_173071	Bai2	1.16978	0.0213261
NR_040523	1700025N23Rik	1.1697	0.041759
NM_001291508	Pbx1	1.16866	2.58162e-11
NM_183355	Pbx1	1.16841	2.6707e-11
NM_001159725	Rab17	1.16628	9.01015e-05
NM_001290498	Tmem91	1.16555	0.0128963
NM_001001881	2510009E07Rik	1.16543	1.33404e-07
NM_019521	Gas6	1.16501	0.00379846
NM_009197	Slc16a2	1.16493	0.0141774
NM_029655	Snx7	1.16308	5.46417e-07
NM_031184	Glis2	1.16242	0.000143855
NM_134032	Hoxb2	1.16112	1.45499e-08
NM_010452	Hoxa3	1.16001	0.000264345
NM_001290714	Bai2	1.15978	0.0223712
NM_001177897	9830107B12Rik	1.15935	0.0523287
NM_001190156	Snx7	1.15882	6.01943e-07
NM_007601	Capn3	1.15764	0.00510567
NM_009203	Slc22a12	1.15734	0.0423383
NM_053111	Ear6	1.15703	0.0409522
NM_177354	Vash1	1.15685	0.000171676
NM_146184	B3gnt8	1.15678	8.58484e-05
NM_139300	Mylk	1.15653	2.49682e-05
NM_019681	Ncs1	1.1561	4.86112e-08
NM_007704	Inadl	1.15459	0.00400522
NM_001164725	Fcrl6	1.15376	0.0341797
NM_009020	Rag2	1.15315	0.000286279
NM_010276	Gem	1.15271	6.71666e-06
NM_009755	Bmp1	1.15058	1.58678e-05
NM_022982	Rtn4r	1.14869	2.27334e-06
NR_033517	2410017I17Rik	1.1481	0.0546154
NM_009644	Ahrr	1.14666	0.0494261
NM_001172091	1700001C19Rik	1.14547	0.0435486
NR_033241	Bmp1	1.14446	2.11431e-05
NM_001005787	Inadl	1.14362	0.00481244
NM_009023	Rapsn	1.1428	0.00163175
NM_007737	Col5a2	1.14256	0.0189535
NM_001177696	Ablim2	1.1419	0.0259238
NM_001293689	Slc6a17	1.14162	0.0424497
NM_172271	Slc6a17	1.14162	0.0424497
NM_028189	B3gnt3	1.1415	7.58694e-05
NM_030889	Sorcs2	1.14089	0.00228752
NM_017385	Ear7	1.1406	0.0441744
NM_173406	Jazf1	1.13958	0.00306089
NM_011519	Sdc1	1.13896	0.000136052
NM_001199696	Bai2	1.13847	0.0253777
NM_001290715	Bai2	1.13847	0.0253777
NM_133994	Gstt3	1.13775	7.81141e-10
NM_172443	Tbc1d16	1.13618	3.99897e-09
NM_029798	Flywch2	1.13485	0.00576657
NM_010942	Nsg1	1.13216	0.000250681
NM_178942	Il17rc	1.13181	0.0325858
NM_175480	Zfp612	1.13177	0.039363
NM_011703	Vipr1	1.12871	0.0488978
NM_011858	Tenm4	1.12867	0.0417574
NM_030701	Hcar2	1.1281	0.0127984
NM_001033227	Slc5a10	1.12767	0.0597802
NM_009808	Casp12	1.12743	3.05514e-08
NM_178887	Fibcd1	1.12727	0.0545808
NM_177919	Tceal5	1.12709	0.0584912
NM_011795	C1ql1	1.12704	0.0532159
NM_146030	Plekhh3	1.12654	0.0417229
NM_021704	Cxcl12	1.12425	0.0169404
NM_001109761	Capn3	1.12347	0.00873014
NM_020277	Trpm5	1.12277	0.0410929
NM_001038655	Gng7	1.12269	6.63587e-05
NM_010319	Gng7	1.12269	6.63587e-05
NM_007568	Btc	1.12231	0.00937989
NM_007729	Col11a1	1.12191	0.0420113
NM_001081114	Clip3	1.12111	0.0187677
NM_001174047	Cacna2d2	1.12065	0.00185706
NM_020263	Cacna2d2	1.12065	0.00185706
NM_013569	Kcnh2	1.12056	0.00293908
NM_001003911	Adamts7	1.12044	0.0464517
NM_001177698	Ablim2	1.12025	0.0293629
NM_001177699	Ablim2	1.12025	0.0293629
NM_177678	Ablim2	1.12025	0.0293629
NM_001271705	Pgf	1.11955	0.060523
NM_001033929	Thnsl2	1.1173	0.00464907
NM_001080925	Rapgefl1	1.11621	0.00498361
NM_001164528	Ildr2	1.11613	0.0620944
NM_011057	Pdgfb	1.1161	0.000848809
NM_009526	Wnt6	1.1153	0.0226328
NM_001082960	Itgam	1.11528	9.90539e-06
NM_008401	Itgam	1.11528	9.90539e-06
NM_008179	Gspt2	1.11495	3.8335e-07
NM_001174048	Cacna2d2	1.1134	0.00196716
NM_001174049	Cacna2d2	1.1134	0.00196716
NM_001174050	Cacna2d2	1.1134	0.00196716
NM_011426	Siglec1	1.11225	0.0378697
NM_177117	Dlec1	1.11218	0.0417396
NM_019799	Rhcg	1.11187	0.0566585
NM_001282087	Trpc6	1.11177	0.0131169
NM_001291857	Aebp1	1.11136	1.4432e-05
NM_009636	Aebp1	1.11136	1.4432e-05
NM_018883	Camkk1	1.11071	1.77119e-07
NM_001109973	Mdfi	1.11068	2.58158e-05
NM_010449	Hoxa1	1.10992	0.0503109
NM_134161	Fut10	1.10983	3.63156e-11
NM_178413	Thnsl2	1.10957	0.00490142
NM_134159	Il17rc	1.10836	0.0372283
NM_001286424	Fut10	1.1078	4.02416e-11
NM_153131	Unc5a	1.10731	0.000163846
NM_029348	Zbtb4	1.10696	1.69257e-06
NM_001159904	Klrb1c	1.10652	0.0423643
NM_008527	Klrb1c	1.10652	0.0423643
NM_001164441	Ankrd33b	1.1055	4.9681e-06
NM_027496	Ankrd33b	1.1055	4.9681e-06
NM_010806	Mllt4	1.10532	4.80436e-11
NM_008998	Rab17	1.10442	0.000216469
NM_011595	Timp3	1.10441	0.00018057
NM_153537	Phldb1	1.10279	4.40135e-07
NM_153101	Mrgpra2b	1.10276	0.0174395
NM_177586	Eif5a2	1.10256	2.02266e-12
NM_001276391	Mdfi	1.1016	2.83432e-05
NM_001252579	Sulf2	1.10108	2.97389e-05
NM_028072	Sulf2	1.10108	2.97389e-05
NM_010783	Mdfi	1.10056	2.849e-05
NM_021440	BC100451	1.10014	0.066532
NM_001190451	Dcn	1.09935	0.0434851
NM_054088	Pnpla3	1.09928	0.0654354
NM_007833	Dcn	1.09877	0.0433698
NM_008861	Pkd2	1.09859	1.2927e-08
NM_001177700	Ablim2	1.09782	0.0333737
NM_027406	Aldh1l1	1.09753	1.13507e-09
NR_015543	2810055G20Rik	1.09605	0.0641949
NM_001276390	Mdfi	1.09458	3.03577e-05
NM_172145	Eva1b	1.09395	0.00275136
NM_009794	Capn2	1.09368	6.20637e-09
NR_040429	Gm15408	1.09237	0.0597262
NM_001172099	Cuedc1	1.09152	9.3854e-05
NM_198862	Nlgn2	1.09071	3.89804e-10
NM_023734	Pi16	1.0903	0.000961089
NM_001289741	Mturn	1.0902	0.00780483
NM_001252578	Sulf2	1.08932	3.49374e-05
NM_010139	Epha2	1.0878	0.00185527
NM_008270	Hoxb9	1.08779	0.0423599
NM_001101503	A230065H16Rik	1.08732	0.0462436
NM_153114	Otos	1.08596	0.00050923
NM_198013	Cuedc1	1.08531	0.000106614
NM_009640	Angpt1	1.0847	4.36442e-07
NM_001286062	Angpt1	1.08466	4.37088e-07
NM_001036740	B3gnt8	1.0843	0.000289985
NM_001160400	Megf8	1.08355	9.96501e-15
NM_027816	Cyp2u1	1.08332	0.0230349
NM_001005341	Ypel2	1.08295	4.01098e-08
NM_028974	Kbtbd13	1.08205	0.00853197
NM_011313	S100a6	1.0817	1.42669e-05
NM_001080934	Slc16a5	1.08112	0.0705142
NM_001099332	Cd101	1.07948	0.0703449
NM_001167906	Cd101	1.07948	0.0703449
NM_009208	Slc4a3	1.07845	0.0555465
NM_008521	Ltc4s	1.07841	0.00492864
NM_001085371	Speg	1.07828	0.0668002
NR_040263	1700023L04Rik	1.07716	0.0448999
NR_040264	1700023L04Rik	1.07716	0.0448999
NM_001243192	Serpinb6a	1.07625	3.79013e-14
NM_030082	Hist3h2ba	1.07624	0.000879696
NM_001290299	Lppr2	1.07525	0.0119868
NM_001163513	Dlg5	1.07523	0.0406903
NM_027726	Dlg5	1.07523	0.0406903
NR_045694	Gm4961	1.07487	0.0441878
NM_010930	Nov	1.07443	0.0341639
NM_029688	Srxn1	1.07399	2.38405e-07
NM_001177697	Ablim2	1.07339	0.0365431
NM_001039466	Trim46	1.07315	0.000573439
NM_008887	Phox2a	1.07218	0.0660074
NM_001038642	Ets1	1.07216	1.87515e-09
NM_178699	B930041F14Rik	1.07107	0.000130617
NM_011808	Ets1	1.071	2.69948e-09
NR_030682	2810410L24Rik	1.0709	0.000752824
NM_023887	Gcnt2	1.06979	4.99845e-06
NM_001159910	Ccdc85c	1.06969	0.00211817
NM_013565	Itga3	1.06885	0.014976
NM_010605	Kcnj5	1.06836	NA
NM_010453	Hoxa5	1.068	0.000176435
NM_001199105	Trp53inp1	1.06656	3.24117e-06
NM_001039155	Triobp	1.06654	0.0403434
NM_031393	Sytl1	1.06508	8.58578e-05
NM_011169	Prlr	1.06502	0.0725697
NM_172771	Dmxl2	1.0649	2.96101e-06
NM_009800	Car11	1.06396	0.055827
NM_021897	Trp53inp1	1.06308	3.61662e-06
NM_030704	Hspb8	1.063	0.0750446
NM_144518	2900011O08Rik	1.0618	0.0236703
NM_008699	Nkx2-3	1.06164	0.0111807
NM_008862	Pkia	1.06134	0.0256796
NM_001290320	Slc26a8	1.06088	0.0335196
NM_172883	Mfsd7a	1.05958	0.00221679
NM_024208	Echdc3	1.05833	0.006823
NM_013650	S100a8	1.0583	0.056166
NM_001113326	Msr1	1.05811	0.0775655
NM_008709	Mycn	1.05737	0.000371067
NM_001025246	Trp53i11	1.05676	2.26922e-07
NM_007910	Efna4	1.05646	0.00318271
NM_001024841	Gm128	1.05488	0.0505584
NM_001205132	Yes1	1.05408	0.0257647
NM_001294162	Kcnh2	1.05365	0.00450679
NM_001100462	Tmem221	1.05324	0.00456126
NM_001164558	Pdzk1ip1	1.05271	0.000981577
NM_026018	Pdzk1ip1	1.05088	0.00103529
NM_001161406	Grhl1	1.04954	0.00127807
NM_026720	Ankrd13d	1.04915	6.17681e-06
NM_001159583	Fam219a	1.04887	4.77769e-08
NM_027993	Fam219a	1.04887	4.77769e-08
NM_001164557	Pdzk1ip1	1.04841	0.00109569
NM_001272033	AA414768	1.04776	0.076091
NM_148953	Asb16	1.04641	0.00311671
NM_025833	Baiap2l1	1.04636	0.078982
NR_040421	Gm15401	1.04629	0.0504285
NM_007440	Alox12	1.0462	0.0488408
NM_001101038	Siglec15	1.04562	0.0542301
NM_032610	Sptbn4	1.04541	0.0135235
NM_001146349	Rnf217	1.04508	8.57542e-06
NM_011347	Selp	1.04443	7.5426e-14
NM_013655	Cxcl12	1.0438	0.0222024
NM_172727	Fam221a	1.04348	4.04428e-06
NM_001017955	Zscan18	1.0429	0.00100878
NM_007909	Efna2	1.04173	0.0819984
NM_026672	Gstm7	1.04127	0.00321771
NM_001290291	Shisa7	1.04099	0.0743189
NM_172737	Shisa7	1.04099	0.0743189
NM_172298	Tshz3	1.03855	0.0311561
NM_001270718	Ifitm7	1.03852	0.019287
NM_001033260	Stox1	1.03847	0.00553393
NR_026596	Gm5126	1.03825	0.0544413
NM_001013755	5730409E04Rik	1.03808	1.07379e-05
NM_001145950	5730409E04Rik	1.03808	1.07379e-05
NM_001081211	Ptafr	1.03807	0.00433457
NM_172938	Scml4	1.03789	0.00156789
NM_008172	Grin2d	1.03737	0.0201125
NM_133219	Gcnt2	1.03713	1.7942e-05
NM_011083	Pik3c2a	1.03692	1.56408e-07
NM_007413	Adora2b	1.03615	0.0163063
NM_001012477	Cxcl12	1.03596	0.0223062
NM_001286809	Camk2a	1.03566	9.02971e-06
NM_019686	Cib2	1.03552	0.0342435
NM_008056	Fzd6	1.03533	0.000116336
NM_177102	Tmem91	1.03522	0.0222265
NM_009792	Camk2a	1.035	9.28055e-06
NM_001159569	Meis2	1.03465	0.0838803
NM_001159570	Meis2	1.03465	0.0838803
NR_040422	Gm15401	1.03441	0.0845012
NM_001205173	Iffo2	1.03426	1.37391e-05
NM_028889	Efhd1	1.0336	0.048051
NM_001145834	Ralgds	1.03346	5.05735e-10
NM_009058	Ralgds	1.03346	5.05735e-10
NM_001162494	Fzd6	1.03323	0.000118374
NM_019820	Cbln3	1.03305	0.0806662
NM_138313	Bmf	1.03296	0.000706296
NM_001145835	Ralgds	1.03288	6.0862e-10
NM_001145836	Ralgds	1.03288	6.0862e-10
NM_173866	Gpt2	1.03285	8.03941e-08
NM_001163290	Adck3	1.03239	3.99393e-06
NM_153133	Rdh9	1.03152	0.0838657
NR_045267	Gm16336	1.03119	0.073886
NM_023341	Adck3	1.03115	4.39533e-06
NM_001285459	Fmn1	1.02998	0.06412
NM_019737	B4galt6	1.02993	0.000224493
NM_177632	Fam43a	1.02992	2.03405e-15
NM_183037	Trim46	1.02965	0.000719184
NR_121683	Trim46	1.029	0.000757948
NM_010742	Ly6d	1.02863	0.0112508
NM_008783	Pbx1	1.02798	2.64737e-06
NM_001111272	Stau2	1.02728	2.09219e-06
NM_029145	Rnase10	1.02654	0.0634533
NM_008105	Gcnt2	1.02638	2.39103e-05
NM_025303	Stau2	1.02626	1.91109e-06
NM_001172216	Fam221a	1.02604	8.25884e-06
NM_001198831	Ddr1	1.02572	0.0513999
NM_007584	Ddr1	1.02572	0.0513999
NM_172962	Ddr1	1.02572	0.0513999
NM_030244	Ier5l	1.02526	0.00491582
NM_007551	Cxcr5	1.02522	0.0415396
NM_009535	Yes1	1.02443	0.0301565
NM_001001985	Nat8l	1.02356	9.77322e-05
NR_037689	Gm1968	1.02337	0.0765084
NM_133754	Fblim1	1.02276	0.0536934
NM_030719	Gatsl2	1.02255	2.87495e-07
NM_001276684	Arc	1.0221	0.036602
NM_018790	Arc	1.0221	0.036602
NM_007397	Acvr2b	1.0218	0.00415471
NM_001204820	Myadml2	1.02078	0.0694888
NM_008339	Cd79b	1.02049	1.17597e-08
NM_026162	Plxdc2	1.0204	0.000488116
NM_028022	Gatsl3	1.01934	6.33934e-05
NM_133674	Arhgef5	1.01835	6.92215e-08
NM_153778	Atoh8	1.01741	0.0560729
NM_144935	Lppr2	1.01579	0.0185468
NM_001034900	Zfp345	1.01431	0.0842122
NM_026793	Myct1	1.01383	0.000170397
NM_028326	Zfp618	1.01333	0.0873309
NR_105972	Mir7005	1.01281	0.0899859
NM_001013773	Nxpe5	1.01265	0.000453328
NM_001198833	Ddr1	1.01249	0.0549064
NM_026604	Fam135a	1.01132	0.00473219
NR_003544	Nnt	1.01024	9.82926e-24
NM_198302	Rbm11	1.01017	0.0538674
NM_008710	Nnt	1.00988	1.71143e-23
NM_183148	Iffo2	1.00898	2.76765e-05
NM_029296	1700001C19Rik	1.00886	0.0466069
NM_001162863	Rnase10	1.00858	0.068273
NM_011832	Insrr	1.00768	6.17519e-05
NM_145890	Grhl1	1.00756	0.00282715
NM_178888	Garnl3	1.00725	0.00847283
NM_001159697	Efcc1	1.00631	0.00602785
NM_027641	Spef1	1.00594	2.41458e-08
NM_177407	Camk2a	1.00594	3.69756e-05
NR_040466	5830418P13Rik	1.00534	0.000980206
NR_040449	Gm10007	1.00427	0.0737995
NM_183163	Rhbdl2	1.00403	0.0558909
NM_010165	Eya2	1.00378	0.0019364
NM_001163256	Fblim1	1.00219	0.0598198
NM_001113468	Vmn2r29	1.00164	0.0652636
NM_022420	Gprc5b	1.00129	0.00988114
NM_001032298	Bglap2	1.00093	0.0679336
NM_172415	Arhgef10l	0.998348	5.4764e-05
NM_029555	Gstk1	0.99797	1.1828e-05
NM_008481	Lama2	0.997926	0.0620677
NM_001197028	Vit	0.997564	0.0155299
NM_028813	Vit	0.997564	0.0155299
NM_028544	Rasip1	0.997533	0.019043
NM_001290803	Arhgef10l	0.99688	5.56543e-05
NM_001271963	Eya2	0.996741	0.00190935
NR_045290	4732491K20Rik	0.996398	0.0818053
NM_001112723	Arhgef10l	0.996203	5.99472e-05
NM_001109914	Apold1	0.996118	0.0206175
NM_030733	Gpr63	0.995832	0.0902965
NM_029394	Snx24	0.995729	0.00260299
NM_001271962	Eya2	0.995609	0.0019321
NM_001109661	Bach2	0.995528	0.000118834
NM_001112722	Arhgef10l	0.994736	6.09277e-05
NM_028430	Ppil6	0.993337	0.0966384
NM_009373	Tgm2	0.993209	2.14155e-05
NM_001033189	C77080	0.992928	0.000976481
NM_178110	Trim62	0.992924	0.000270967
NM_139138	Emr4	0.992429	0.0632972
NM_176954	Celf5	0.991339	0.0216284
NM_153388	Lrfn4	0.990791	1.8172e-06
NM_013932	Ddx25	0.990369	0.0679408
NM_029606	Cep112	0.990359	0.0474078
NM_172980	Slc28a2	0.990107	3.12285e-09
NM_172690	N28178	0.989236	0.0746939
NM_009511	Vipr2	0.989178	0.00141725
NM_001289916	Rora	0.988588	0.00455332
NM_011061	Padi4	0.98847	2.86529e-06
NM_001113208	Ncam2	0.988405	0.0990664
NM_178727	D630039A03Rik	0.987978	0.0202233
NM_001033431	Nlrp12	0.987496	0.0740587
NM_019952	Clcf1	0.987438	0.0034031
NM_001291859	Rhoc	0.987185	0.059312
NM_007484	Rhoc	0.987185	0.059312
NM_001285866	C77080	0.986866	0.0010865
NM_001285867	C77080	0.986866	0.0010865
NM_001201416	Apbb2	0.986856	0.0172442
NM_001081403	Klhl14	0.986665	0.0789763
NR_037987	Gm16548	0.98666	6.47235e-07
NM_001267622	Ttc28	0.986647	7.68011e-05
NM_181071	Tanc2	0.986275	0.000174508
NM_019739	Foxo1	0.984952	2.65577e-07
NM_001163610	Nhsl2	0.983925	1.0668e-10
NM_001101433	Zcchc24	0.983811	3.85254e-05
NM_201639	Synm	0.983782	0.0452907
NM_001285865	C77080	0.983664	0.00115819
NM_001114124	Dab2ip	0.982971	2.41187e-05
NM_001290641	Dab2ip	0.982971	2.41187e-05
NM_013646	Rora	0.982194	0.00478864
NM_007492	Arx	0.981754	0.0906831
NM_026818	Cilp2	0.980633	0.10202
NM_001301282	Ctf1	0.980619	0.00139296
NM_001301283	Ctf1	0.980619	0.00139296
NM_001168657	Socs2	0.980045	0.000594827
NM_177304	Enpp6	0.979475	0.0915507
NM_001114125	Dab2ip	0.979369	3.4343e-05
NM_007706	Socs2	0.977775	0.000572457
NM_009879	Ift81	0.97773	0.00480438
NM_026058	Cers4	0.977387	1.74815e-07
NM_001253781	Prlr	0.977007	0.0661557
NM_001282006	Tekt1	0.977007	0.0661557
NM_001282007	Tekt1	0.977007	0.0661557
NM_011569	Tekt1	0.977007	0.0661557
NM_175130	Trpm4	0.976647	0.000205161
NM_009937	Colq	0.976581	0.0638721
NM_027309	Lysmd2	0.976527	0.000544926
NM_001168656	Socs2	0.976198	0.000680233
NM_001168655	Socs2	0.976175	0.000495745
NM_023755	Tfcp2l1	0.975879	0.0456485
NM_010820	Mpdz	0.975353	0.0156592
NM_026346	Fbxo32	0.974135	0.00151074
NM_001290639	Dab2ip	0.974012	3.31848e-05
NR_037977	Gm53	0.973848	0.100694
NM_001001602	Dab2ip	0.973061	3.40794e-05
NM_001290640	Dab2ip	0.973061	3.40794e-05
NM_008767	Slc22a18	0.97211	0.000887213
NM_001201413	Apbb2	0.971393	0.0210361
NM_001201414	Apbb2	0.971393	0.0210361
NM_001201415	Apbb2	0.971393	0.0210361
NM_009686	Apbb2	0.971393	0.0210361
NM_001195084	Plscr2	0.971004	NA
NM_008880	Plscr2	0.971004	NA
NM_178743	Slc26a11	0.970782	0.00808849
NM_010454	Hoxa6	0.96904	0.0108225
NM_007795	Ctf1	0.968924	0.00163446
NM_022004	Fxyd6	0.968769	0.0522117
NM_001161763	Fmo5	0.967189	3.22809e-06
NM_001161765	Fmo5	0.967189	3.22809e-06
NM_010232	Fmo5	0.967189	3.22809e-06
NM_198091	Usp2	0.966331	0.000245075
NM_001040072	Nynrin	0.965848	2.94569e-05
NM_001042760	Slc22a18	0.9652	0.000995055
NM_177077	Exoc6b	0.964959	5.74321e-08
NM_198092	Usp2	0.96445	0.000232326
NM_207238	Fbxo27	0.963944	0.0808589
NM_001013811	Fam169b	0.963343	0.000395232
NM_001290685	Shroom2	0.962928	0.097353
NM_001290686	Shroom2	0.962928	0.097353
NM_016808	Usp2	0.96281	0.000234138
NM_019497	Grk4	0.962692	0.01712
NM_153574	Fam13a	0.960007	0.0656351
NM_001177779	Dlg3	0.959233	3.74336e-06
NM_175643	Adamts2	0.958724	0.0826475
NM_007976	F5	0.958611	0.00358507
NM_175279	Rassf10	0.958502	0.109922
NM_001081050	Pard3b	0.957293	3.34757e-06
NM_008168	Grik5	0.95724	2.61e-05
NM_010590	Ajuba	0.95682	0.00061351
NM_028340	Susd3	0.956813	0.00264528
NM_025491	Susd3	0.955461	0.00262887
NM_028711	Slc25a27	0.954769	0.00631679
NM_001166213	Fam129c	0.954292	0.000378567
NM_016747	Dlg3	0.953846	5.58365e-06
NM_178058	Aifm2	0.953529	3.83489e-06
NR_045448	B630019K06Rik	0.952768	0.00157869
NM_013717	B9d1	0.952502	0.00136803
NM_001177780	Dlg3	0.952484	4.74983e-06
NM_001289601	Pear1	0.951166	0.000615977
NM_001290637	Dab2ip	0.951108	0.000103547
NM_001177778	Dlg3	0.950859	6.82399e-06
NM_138595	Gldc	0.95052	0.112971
NM_001290402	Dlg3	0.950452	6.88489e-06
NM_177324	Sbf2	0.949849	0.00222585
NM_015772	Sall2	0.948555	0.000449549
NM_001277238	Hoxa9	0.948458	7.30957e-06
NM_001032413	Pear1	0.947538	0.000659574
NM_028460	Pear1	0.947164	0.000664159
NM_010456	Hoxa9	0.947031	7.15629e-06
NM_152799	Pear1	0.946923	0.000665475
NM_001032414	Pear1	0.946667	0.000655975
NM_019461	Usp27x	0.94661	0.00274599
NM_027373	Afap1	0.946452	2.13875e-05
NM_001289600	Pear1	0.946282	0.000654639
NM_001163702	Fbxo27	0.946088	0.0867278
NM_001252059	Cacna1a	0.945545	0.000339075
NM_001252061	Cacna1a	0.945545	0.000339075
NM_007578	Cacna1a	0.945545	0.000339075
NM_019439	Gabbr1	0.945532	0.00152403
NR_045363	1700024F13Rik	0.944774	0.108942
NM_001289679	Arntl2	0.943655	0.108145
NM_001289680	Arntl2	0.943655	0.108145
NM_001289681	Arntl2	0.943655	0.108145
NM_172309	Arntl2	0.943655	0.108145
NM_001244916	Sall2	0.943204	0.000531973
NM_001109684	Kazn	0.943175	0.000486654
NM_001081089	Gpat2	0.942801	0.111117
NM_172587	Cdc14b	0.942177	1.85684e-05
NM_020026	B3galnt1	0.941173	0.115386
NM_001033285	Cdc42bpa	0.940592	1.04384e-05
NR_045640	Gm20199	0.940047	0.0245821
NM_001205133	Yes1	0.939686	0.0747588
NM_001173500	G630090E17Rik	0.93961	0.105895
NM_001252060	Cacna1a	0.938983	0.000346806
NM_032005	Tbx19	0.938627	0.117246
NM_008269	Hoxb6	0.938281	0.0804669
NM_001171801	Triqk	0.938176	0.0528009
NM_173746	Triqk	0.938176	0.0528009
NM_021472	Rnase4	0.938176	0.00910782
NM_001122989	Cdc14b	0.937422	2.78133e-05
NM_001013022	Odf3b	0.934955	0.00608989
NM_001127685	Rd3l	0.934745	0.118786
NR_121603	Atp11a	0.934609	5.11118e-07
NM_175930	Rapgef5	0.934522	0.00105487
NM_001293668	Atp11a	0.934265	5.05572e-07
NM_001164658	Catsperg1	0.933759	0.077951
NM_001285948	Cyp39a1	0.933057	0.0130259
NM_018887	Cyp39a1	0.933057	0.0130259
NM_148951	Gipc3	0.932832	0.0933796
NM_015804	Atp11a	0.932452	5.57815e-07
NM_009690	Cd5l	0.931558	0.0216181
NM_001293667	Atp11a	0.930258	5.67085e-07
NM_001112744	Arhgef16	0.930078	0.117409
NM_027578	Cd200r3	0.92975	0.0300601
NM_001160399	Ccdc112	0.929446	0.00156051
NM_001285947	Cyp39a1	0.928981	0.0133347
NM_010455	Hoxa7	0.928303	4.76991e-05
NM_001204241	Clec4a3	0.928184	0.106359
NM_153197	Clec4a3	0.928184	0.106359
NM_001033311	Vsig10	0.926832	0.000426641
NM_001081395	Amotl1	0.926803	0.0337611
NM_001081316	Dsel	0.926543	6.16433e-05
NM_010789	Meis1	0.926322	2.98828e-05
NM_177092	Msrb3	0.926079	0.0188197
NM_026279	Bend5	0.925975	0.0612024
NR_033793	Bend5	0.925975	0.0612024
NM_008587	Mertk	0.925449	0.122647
NM_001193271	Meis1	0.924723	3.15039e-05
NR_045199	Mira	0.924038	1.00981e-06
NM_001205371	Casc4	0.923933	1.31413e-08
NM_172289	Slc36a4	0.923174	3.63503e-05
NM_178753	Spin4	0.92266	0.0406693
NM_133922	Krba1	0.922132	1.32046e-06
NM_001252106	Cadps2	0.919979	0.0131137
NM_207663	Synm	0.919623	0.0633048
NM_001252105	Cadps2	0.91917	0.0126164
NM_001252110	Cadps2	0.91917	0.0126164
NM_153163	Cadps2	0.91917	0.0126164
NM_145586	Tmem159	0.91912	1.1725e-05
NM_144865	Reep2	0.91867	0.00210174
NM_009613	Adam11	0.918525	0.00620361
NM_008441	Kif1b	0.918159	1.63201e-06
NM_001195774	Gprc5b	0.917844	0.0258808
NM_001204914	Reep2	0.917397	0.00211102
NM_001045524	AK129341	0.916953	0.0319636
NM_001290687	Shroom2	0.916002	0.114315
NM_001035509	Zcchc18	0.915574	0.0130042
NM_029974	Dcst1	0.915155	0.12267
NM_019445	Fmn2	0.915062	0.079159
NM_001282966	Cd63	0.914566	2.68311e-09
NM_009142	Cx3cl1	0.914283	0.0250553
NM_001290684	Shroom2	0.914078	0.109752
NM_172441	Shroom2	0.914078	0.109752
NM_007653	Cd63	0.914015	2.73773e-09
NM_011539	Tbxas1	0.914011	4.3312e-07
NM_182927	Spred3	0.913436	0.00154851
NM_001253782	Prlr	0.913398	0.0805686
NM_001042580	Cd63	0.912773	3.14718e-09
NM_001136072	Meis2	0.912485	0.126796
NM_001159567	Meis2	0.912485	0.126796
NM_001159568	Meis2	0.912485	0.126796
NM_010825	Meis2	0.912485	0.126796
NM_013750	Phlda3	0.912353	0.000465886
NM_175659	Hist1h2ah	0.911965	0.120282
NM_177087	Fam179a	0.911726	0.110751
NM_194061	D630045J12Rik	0.910475	1.06337e-05
NM_181444	Gprc5a	0.909916	0.104279
NM_001025606	Tmem171	0.908223	0.0547207
NM_001110778	Adam11	0.907982	0.00546808
NM_025893	Zcchc18	0.907278	0.0139101
NM_001205369	Casc4	0.907217	1.21063e-08
NM_008321	Id3	0.907019	0.0160245
NM_177054	Casc4	0.906786	1.22026e-08
NM_001205370	Casc4	0.906754	1.42747e-08
NM_010359	Gstm3	0.906463	0.122011
NM_001081139	Ankrd35	0.906181	0.118876
NM_001109685	Kazn	0.906057	0.000671098
NM_199038	Casc4	0.905907	1.51286e-08
NR_045695	Gm21057	0.902879	0.119875
NM_027491	Rragd	0.902227	0.0468973
NM_175750	Plxna4	0.902172	0.0668343
NM_020332	Ank	0.901824	1.6174e-07
NM_033041	Hes7	0.901514	0.11421
NM_001083628	Greb1l	0.901476	0.0923481
NM_009930	Col3a1	0.901067	0.120193
NR_045728	Gm16617	0.900312	0.00298208
NM_007377	Aatk	0.900066	0.000718329
NM_001141930	Ctnnbip1	0.899933	1.43439e-06
NM_013886	Hdgfrp3	0.899518	4.87889e-08
NM_001040426	Thsd4	0.898935	0.0306753
NM_134148	Carns1	0.897822	3.3265e-05
NM_178098	4930486L24Rik	0.897507	0.0283747
NM_001083934	Myom1	0.896175	0.0392774
NM_001252472	Cd84	0.896094	7.52866e-08
NM_019395	Fbp1	0.895738	0.00239167
NM_029018	Cd200r3	0.895432	0.0383819
NM_015748	Slit1	0.894817	0.0510007
NM_001198785	Aatk	0.894129	0.000790327
NM_199449	Zhx2	0.894058	0.000259693
NM_008808	Pdgfa	0.893995	0.0984829
NM_027283	1700026L06Rik	0.893733	0.0554478
NM_027217	1810046K07Rik	0.89358	0.0852411
NM_001159536	Adcy3	0.892657	3.20254e-06
NM_001159537	Adcy3	0.892657	3.20254e-06
NM_001276764	Dst	0.89226	5.23973e-06
NM_001114662	Mfsd4	0.891951	0.0686413
NM_030689	Nptxr	0.891243	0.0195495
NM_183024	Raver2	0.891005	0.0236027
NM_134448	Dst	0.890817	5.61758e-06
NM_146260	Tmie	0.890617	0.0745263
NM_008812	Padi2	0.889725	7.77835e-08
NM_001001565	Chpf	0.889128	0.000192115
NM_018762	Gp9	0.888879	0.00146032
NM_001276412	Fn1	0.888396	0.0224157
NM_007742	Col1a1	0.887796	0.0912518
NM_001035510	Zcchc18	0.887705	0.0153753
NM_001289708	Clec2i	0.887441	0.000979039
NM_194464	Mrvi1	0.887189	NA
NM_133926	Camk1	0.886996	8.04509e-07
NM_201239	Rnase4	0.886886	0.020773
NM_001001566	Chpf	0.886875	0.000196032
NM_030595	Nbea	0.886608	0.027641
NM_001276413	Fn1	0.886353	0.0225886
NM_172770	Ttc12	0.885662	0.0403774
NM_010826	Mrvi1	0.884929	NA
NM_023465	Ctnnbip1	0.88489	2.48827e-06
NM_001048178	Ghr	0.884564	0.123666
NM_007929	Emp2	0.884524	0.0651778
NM_009354	Tert	0.884225	0.00320595
NM_011127	Prrx1	0.88357	0.139552
NM_175686	Prrx1	0.88357	0.139552
NM_009895	Cish	0.883184	8.66851e-06
NM_008421	Kcnc1	0.883125	0.0273947
NM_207231	Arl5c	0.883076	0.00522374
NM_001033158	Rasl12	0.882346	0.0572206
NR_035452	Mir1931	0.882169	0.140215
NM_001206684	2610528A11Rik	0.881669	0.140164
NM_178118	Dixdc1	0.881409	0.11153
NM_007802	Ctsk	0.881393	0.138426
NM_027547	Prdm5	0.881019	7.25544e-06
NM_030080	Creb3l4	0.880753	0.137394
NM_001122949	Mpl	0.88061	0.000386897
NM_010823	Mpl	0.88061	0.000386897
NM_053201	Magee1	0.879658	0.000118223
NM_009401	Tnfrsf8	0.879554	0.135328
NM_010867	Myom1	0.879257	0.0432206
NM_001285496	Mpl	0.878982	0.000396596
NM_001289921	Rorb	0.878703	0.12144
NM_146095	Rorb	0.878703	0.12144
NM_138305	Adcy3	0.877991	2.80194e-06
NM_001198787	Aatk	0.877645	0.00103708
NR_030731	Phf21b	0.877493	0.00884476
NM_182993	Slc17a7	0.877074	0.0620234
NM_153776	Tmem121	0.876646	0.00579142
NM_001110844	Cacna2d1	0.876144	0.0879229
NM_001110845	Cacna2d1	0.876144	0.0879229
NM_001110846	Cacna2d1	0.876144	0.0879229
NM_009784	Cacna2d1	0.876144	0.0879229
NM_001013616	Trim6	0.876037	0.00173577
NM_011243	Rarb	0.875852	0.0578549
NR_046068	Gm12409	0.8755	0.144293
NM_026674	Aph1c	0.874922	0.000215535
NM_013471	Anxa4	0.874856	3.25385e-11
NM_173776	Maml2	0.874524	6.4693e-06
NM_001285497	Mpl	0.874464	0.00042072
NM_028855	Spem1	0.87367	0.129912
NM_010081	Dst	0.872472	0.00065796
NM_201374	Ccdc155	0.871762	0.0483097
NR_045699	1700028E10Rik	0.871251	0.0755366
NM_031195	Msr1	0.870645	0.126561
NM_001289706	Clec2i	0.870339	0.00106605
NM_028030	Rbpms2	0.869951	0.0135535
NM_001024721	BC094916	0.869906	0.0915308
NM_025831	Pxdc1	0.86986	0.141857
NM_001145947	Bace1	0.869622	2.53153e-06
NM_007721	Ccr10	0.869134	0.147225
NR_028378	Gm17762	0.868636	0.0772536
NM_008768	Orm1	0.868253	0.130072
NM_009696	Apoe	0.867191	0.0162663
NR_003967	Gm4759	0.866745	0.000261192
NM_172858	Pak7	0.866566	0.120903
NM_011383	Six5	0.865882	0.000591796
NM_020257	Clec2i	0.865703	0.00128379
NM_001081166	Phf21b	0.865679	0.0102038
NM_001004159	Clec4b2	0.86548	0.119768
NM_028799	Tgm5	0.864733	0.0927837
NM_011977	Slc27a1	0.864685	6.69015e-05
NM_015767	Ttpa	0.864219	1.67261e-05
NR_105960	Mir6994	0.864008	0.11549
NM_007743	Col1a2	0.862982	0.0991984
NM_001034876	Ccdc24	0.862795	0.150249
NM_001033128	Bbs1	0.862198	0.00164162
NM_025566	Tnfaip8l1	0.862108	0.000204178
NM_001043354	Rorb	0.861079	0.133655
NM_057173	Lmo1	0.861075	0.0124145
NM_080555	Ppap2b	0.86094	0.0235389
NM_172514	Tmem71	0.860252	0.000922688
NM_001289707	Clec2i	0.859926	0.00137141
NM_001177527	Zfp964	0.859287	0.142556
NM_198861	Lrrc75a	0.859136	0.000178169
NM_001168500	Ncmap	0.858685	0.151745
NM_145555	Ncmap	0.858685	0.151745
NR_036602	4933421O10Rik	0.85859	0.00111698
NM_021458	Fzd3	0.858206	0.0293562
NM_001101488	Gsg1l	0.858164	0.151713
NM_144919	Hdac11	0.857749	1.55693e-05
NM_011792	Bace1	0.857625	3.24112e-06
NM_008771	P2rx1	0.857239	6.72482e-05
NM_001111331	Kcnip3	0.857137	0.00531685
NM_010950	Numbl	0.856538	0.00113129
NM_133833	Dst	0.85636	1.37973e-05
NM_009483	Kdm6a	0.856216	1.5795e-14
NM_130452	Bbox1	0.85588	0.128556
NM_010327	Gp1bb	0.855656	0.0121501
NM_001001999	Gp1bb	0.855199	0.011399
NR_004429	Adarb1	0.855022	0.00354026
NR_021486	Adarb1	0.855022	0.00354026
NM_027299	Degs2	0.85486	0.151987
NM_001252107	Cadps2	0.854363	0.0416225
NM_001029890	Mex3a	0.853671	1.25716e-06
NM_001024837	Adarb1	0.853395	0.00358567
NM_130895	Adarb1	0.853395	0.00358567
NM_011352	Sema7a	0.85332	0.0328544
NM_019723	Slc22a21	0.852843	0.00191583
NM_001001326	St5	0.852684	0.000807548
NM_177190	Tcp11l1	0.852527	3.80662e-05
NM_175534	Mrgpre	0.85244	0.000872058
NM_001276408	Fn1	0.85219	0.0275561
NM_001276409	Fn1	0.85219	0.0275561
NM_010233	Fn1	0.85219	0.0275561
NM_007962	Mpzl2	0.850937	0.0798457
NM_021515	Ak1	0.850554	0.0240227
NM_011439	Sox13	0.850365	9.97038e-05
NM_001013813	Maml2	0.850209	3.15651e-06
NR_045482	1810020O05Rik	0.850166	0.156309
NM_001276410	Fn1	0.850166	0.0277671
NM_001276411	Fn1	0.850166	0.0277671
NM_146015	Efemp1	0.849453	0.132619
NM_029811	St5	0.849232	0.00320751
NM_027294	Cmtm8	0.849117	0.0202193
NM_001199632	Fbxl13	0.848604	0.0788814
NM_001198791	Ak1	0.848066	0.0244335
NM_011050	Pdcd4	0.847858	6.6596e-26
NM_011224	Pygm	0.847235	0.0405602
NM_001168491	Pdcd4	0.846699	8.00086e-26
NM_001290315	Igdcc4	0.846601	0.0483673
NM_020043	Igdcc4	0.846601	0.0483673
NM_134028	Tubg2	0.846161	0.106552
NM_011973	Mok	0.846008	0.0883537
NM_008940	Klk8	0.844978	0.0141895
NM_001080708	Fam65c	0.844956	0.0114383
NM_001159662	Ppp1r16b	0.844742	0.00020811
NM_001110843	Cacna2d1	0.844328	0.0975579
NM_001198790	Ak1	0.843895	0.0255202
NM_001198792	Ak1	0.843895	0.0255202
NM_013454	Abca1	0.843103	0.00168706
NM_028186	Nkd2	0.843005	0.158667
NM_145974	N4bp3	0.842721	0.000598018
NM_153089	Ppp1r16b	0.842452	0.000218685
NM_026900	Zfp580	0.841938	0.00599007
NM_021293	Cd33	0.841879	0.0543457
NM_010656	Sspn	0.841866	0.16039
NM_009525	Wnt5b	0.841739	0.160447
NM_198249	Arhgef40	0.841086	5.54361e-06
NM_001170985	Kirrel	0.841085	0.106703
NM_130867	Kirrel	0.841085	0.106703
NM_172256	Dync2li1	0.840573	0.00187631
NM_027919	Tha1	0.840557	0.00141017
NM_175538	Nim1k	0.840296	0.00785205
NM_001145921	Arhgef40	0.840227	5.38778e-06
NM_001162532	Fam174b	0.840042	7.625e-05
NM_001128133	Cd200r3	0.839672	0.0527563
NM_001301370	Syt14	0.839558	0.160244
NM_181546	Syt14	0.839558	0.160244
NM_001145922	Arhgef40	0.839469	5.26458e-06
NM_176834	Rnf208	0.837838	0.0508775
NM_030562	Lrfn1	0.837424	0.00253178
NM_019492	Rgs3	0.837365	0.0013239
NM_001009935	Txnip	0.837294	1.4845e-08
NM_001081446	Iqck	0.837266	0.0394794
NM_023719	Txnip	0.83717	1.48671e-08
NM_175532	Nlrp10	0.836916	0.00733869
NR_033498	AI504432	0.836909	4.13801e-06
NM_026983	Erp27	0.83625	0.112642
NM_030110	Micu3	0.83624	0.000148646
NM_001205355	Fhdc1	0.835932	0.102637
NM_008001	Fgd1	0.83581	3.76715e-07
NM_001162909	Spaca6	0.835768	0.140061
NM_001111058	Cd33	0.835738	0.0559056
NM_007995	Fcna	0.835223	0.121697
NM_001162864	Ttbk1	0.835161	0.0973746
NM_001004157	Scarf1	0.834708	1.80477e-05
NM_007561	Bmpr2	0.833805	2.27386e-09
NM_011101	Prkca	0.833009	0.000815734
NM_009753	Bicd1	0.832481	4.42163e-06
NM_001110321	Cd72	0.832415	0.000983523
NM_001146119	Fam49a	0.831992	7.8438e-06
NM_029758	Fam49a	0.831992	7.8438e-06
NM_001168492	Pdcd4	0.831776	4.16333e-24
NM_011338	Ccl9	0.831587	1.47203e-08
NR_004444	Zfhx2os	0.830691	0.00616655
NM_001112796	Bicd1	0.830413	4.91239e-06
NM_177628	Fam167a	0.82871	0.0358712
NM_008985	Ptprn	0.828627	0.0472039
NM_008788	Pcolce	0.82809	0.0133811
NM_175093	Trib3	0.827939	0.0266106
NM_019632	Napb	0.827914	0.0165898
NM_001110320	Cd72	0.827727	0.00117525
NM_010110	Efnb1	0.827076	6.61636e-05
NM_008885	Pmp22	0.826457	0.164447
NM_001291005	Kcnip3	0.826157	0.00800214
NM_019789	Kcnip3	0.826157	0.00800214
NM_001081650	Rgs3	0.826136	0.00154149
NM_001291227	Slit2	0.826082	0.162493
NM_001291228	Slit2	0.826082	0.162493
NM_178804	Slit2	0.826082	0.162493
NR_111900	Slit2	0.826082	0.162493
NM_007654	Cd72	0.825968	0.0011926
NM_027174	Col22a1	0.825843	0.144925
NM_016900	Cav2	0.825804	0.000947955
NM_001252108	Cadps2	0.825367	0.0488267
NM_177788	Exoc3l	0.825119	0.00131447
NM_001110322	Cd72	0.825034	0.00098454
NR_033637	Gm4349	0.824669	0.11793
NM_009437	Tst	0.823884	9.41094e-06
NM_001083120	Enah	0.823745	0.0445474
NM_008680	Enah	0.823745	0.0445474
NM_010135	Enah	0.823745	0.0445474
NM_001166067	Slc4a5	0.82357	0.169174
NM_134156	Actn1	0.822606	5.75704e-06
NM_175429	Kctd12b	0.821603	0.0210971
NM_021396	Pdcd1lg2	0.821231	0.00933321
NM_080462	Hnmt	0.821201	0.0070216
NM_001083121	Enah	0.821033	0.0457653
NM_001033301	Fhdc1	0.82059	0.108276
NM_001164663	Soga1	0.820316	3.88181e-06
NR_037617	St5	0.81986	0.00136964
NM_027857	Acy3	0.819352	0.000546851
NM_001190448	Ddc	0.81934	0.164168
NM_016672	Ddc	0.81934	0.164168
NM_021430	Rilpl1	0.81886	0.00068689
NR_040556	Gm6634	0.818172	0.0600863
NM_013488	Cd4	0.817963	0.115328
NM_001205219	Sorbs2	0.817828	0.123542
NM_172752	Sorbs2	0.817828	0.123542
NM_001080743	Grk4	0.81779	0.0457563
NM_133710	Ctdspl	0.817763	4.92467e-08
NM_030700	Maged2	0.817585	0.00139873
NM_001243305	Ncmap	0.817464	0.172853
NM_001037098	Nacc2	0.817109	1.22682e-05
NM_001115154	Samd3	0.817053	0.163363
NM_009708	Rnd2	0.816785	0.00941325
NM_010214	Fhl4	0.816184	0.0722279
NM_172444	Thsd4	0.815711	0.0685225
NM_144939	Frs3	0.815273	0.0514146
NM_001199246	Maged2	0.815234	0.00147145
NM_177351	Hykk	0.813084	0.165547
NR_045775	Gm15350	0.812985	0.00622519
NM_172708	Dok7	0.812825	0.174195
NM_028394	Hspb11	0.81269	0.000144916
NM_001145929	Thap3	0.811762	2.16339e-05
NM_001007573	Maneal	0.811715	0.126311
NM_008479	Lag3	0.811259	0.00104703
NM_001286629	Gimap8	0.811179	0.00346607
NM_173181	Zc2hc1a	0.810745	2.16069e-05
NM_133208	Zfp287	0.810469	0.00157835
NM_026922	Atp2c2	0.810338	0.176604
NM_146007	Col6a2	0.809871	0.160794
NM_177076	Fbxl13	0.809809	0.0964494
NM_019948	Clec4e	0.809683	9.5215e-08
NM_008738	Nrtn	0.809005	0.0857239
NM_011700	Vill	0.808745	NA
NM_145378	Pla2g4b	0.808593	0.00136548
NM_001128132	Cd200r3	0.808495	0.0633095
NM_026495	Nacc2	0.808438	1.47056e-05
NM_016928	Tlr5	0.808047	0.171405
NM_139234	Fgd4	0.807948	0.0160923
NM_013847	Gcat	0.807545	4.85731e-05
NM_008981	Ptprg	0.807517	0.173864
NM_029253	Atf7ip2	0.807443	0.177949
NM_001037709	Rusc2	0.807405	0.000856317
NM_001029985	Kcp	0.807146	0.17638
NR_104339	Adamtsl5	0.806877	0.00335493
NR_104340	Adamtsl5	0.806877	0.00335493
NM_199057	Rusc2	0.806306	0.000770831
NM_001164567	Vill	0.806064	NA
NR_003568	Gpr137b-ps	0.805561	0.00213491
NR_040707	1110046J04Rik	0.805481	0.15698
NM_028096	2010300C02Rik	0.804546	0.0733047
NM_001168498	Ncmap	0.804321	0.179761
NM_181047	Ncmap	0.804321	0.179761
NM_001003672	Pcdhac2	0.804085	0.172764
NM_001289762	Rarb	0.803955	0.0823689
NM_011228	Rab33a	0.803779	0.131171
NM_133687	Cxxc5	0.80375	4.88176e-05
NR_046062	Gm10640	0.803546	0.172922
NM_001145895	1700019G17Rik	0.803546	0.0195445
NM_153422	Pde5a	0.803232	7.67541e-05
NM_025815	Cpne8	0.802905	0.12911
NM_009229	Sntb2	0.802883	8.29939e-05
NR_026741	Gm14379	0.802868	0.178594
NR_003283	Rab11fip4os1	0.80273	0.179629
NM_001285435	Adamtsl5	0.802451	0.0047827
NM_175155	Sash1	0.801817	0.00127336
NM_007925	Eln	0.801724	0.15619
NM_001085508	Tmem8b	0.80157	0.00182929
NR_045700	1700028E10Rik	0.801148	0.149488
NR_110989	Kcnip3	0.80081	0.00954397
NM_028175	Lrrc8e	0.800566	0.166541
NM_026153	Ankrd33b	0.800371	0.0863238
NM_198411	Inf2	0.799773	1.16641e-13
NM_001007463	Spag8	0.799287	0.138515
NM_175152	Thap3	0.798959	4.12027e-05
NM_001195413	Cngb1	0.798615	0.00827418
NR_029806	Mir221	0.798379	0.163036
NM_024204	Ankrd22	0.797902	0.16113
NM_011487	Stat4	0.796598	6.64911e-05
NM_001101483	Slc35g2	0.796535	0.0696949
NM_028735	Ttc21a	0.796286	0.0536947
NM_175092	Rhof	0.796006	0.00473396
NM_001290462	Spag8	0.795833	0.126768
NM_001162923	Rasl12	0.795632	0.178242
NR_002847	Malat1	0.794563	0.0497595
NM_146008	Tcp11l2	0.793422	5.13855e-05
NM_172796	Slfn9	0.793386	6.78046e-05
NM_010071	Dok2	0.792731	0.00353772
NM_001081182	Atp8b2	0.792691	7.50669e-07
NM_001199234	Sptbn4	0.792535	0.0950908
NM_001199235	Sptbn4	0.792535	0.0950908
NM_001199236	Sptbn4	0.792535	0.0950908
NM_010065	Dnm1	0.791932	0.160409
NM_001033221	G6b	0.790914	0.187231
NM_008924	Prkar2a	0.790137	8.01678e-09
NM_028944	P4htm	0.790098	0.0101325
NM_001033321	Tmem231	0.78993	0.000143926
NM_001287057	Vegfa	0.789823	7.63463e-10
NM_009505	Vegfa	0.789823	7.63463e-10
NM_025425	Rpl3l	0.789006	0.179828
NM_009749	Bex2	0.788529	0.171362
NM_008958	Ptch2	0.788097	0.188813
NM_001290397	Mybl1	0.787931	0.000147053
NM_011227	Rab20	0.787742	0.0282853
NM_001242378	Slc4a10	0.787449	0.187245
NM_001242379	Slc4a10	0.787449	0.187245
NM_001242380	Slc4a10	0.787449	0.187245
NM_001242381	Slc4a10	0.787449	0.187245
NM_001242382	Slc4a10	0.787449	0.187245
NM_001242383	Slc4a10	0.787449	0.187245
NM_033552	Slc4a10	0.787449	0.187245
NR_040409	Gm15441	0.787011	2.09505e-07
NM_023868	Ryr2	0.786831	0.187401
NM_001025250	Vegfa	0.786762	8.82761e-10
NM_001287056	Vegfa	0.786762	8.82761e-10
NM_011894	Sh3bp5	0.786682	9.85327e-07
NM_146254	Wdr78	0.786452	0.00164319
NM_001025257	Vegfa	0.786447	9.52598e-10
NM_001287058	Vegfa	0.786447	9.52598e-10
NM_029928	Ptprb	0.785912	0.189512
NR_045911	Gm13031	0.78582	0.0153806
NM_001161712	Gcat	0.785536	4.55037e-05
NM_010680	Lama3	0.785278	0.142521
NM_007395	Acvr1b	0.785187	0.000112154
NM_028317	Skida1	0.784884	0.0854683
NM_144890	Bpifb5	0.784404	0.177977
NM_001044720	Abcc9	0.784256	0.190862
NM_011511	Abcc9	0.784256	0.190862
NM_021041	Abcc9	0.784256	0.190862
NM_021042	Abcc9	0.784256	0.190862
NR_045726	Fam219aos	0.784205	0.010278
NM_026677	Rab13	0.784202	0.0189361
NM_001077410	Gimap8	0.784194	0.00499889
NM_212486	Gimap8	0.784194	0.00499889
NM_172784	Lrp11	0.784067	0.0079231
NM_009933	Col6a1	0.784066	0.186896
NM_001110267	Vegfa	0.783849	1.60091e-08
NR_040281	3632454L22Rik	0.783685	0.190087
NM_145601	Cngb1	0.78351	0.0472593
NM_026860	Gkn3	0.783268	NA
NM_144549	Trib1	0.782886	0.0263514
NM_178900	Prkd2	0.782755	2.90185e-06
NM_027728	Enkur	0.781372	0.108247
NM_146106	Lyplal1	0.780729	0.145902
NM_153793	Rell2	0.780689	0.000740386
NM_001293741	Rab13	0.780552	0.0220525
NM_133904	Acacb	0.780533	0.00473853
NM_013874	Dpf1	0.780331	0.0165015
NM_001007220	Adam22	0.780249	0.11872
NM_001007221	Adam22	0.780249	0.11872
NM_001110266	Vegfa	0.779831	1.69567e-08
NM_008915	Ppp3cc	0.779712	0.000212368
NM_001172207	Lrtm2	0.779596	0.129017
NM_172492	Lrtm2	0.779596	0.129017
NM_001110268	Vegfa	0.779165	2.11264e-08
NM_177660	Zbtb10	0.779071	0.00192639
NR_104375	Fbxo44	0.778553	0.000295324
NM_016911	Srpx	0.778483	0.162356
NM_139233	Fgd4	0.778205	0.013964
NM_001289470	Cd84	0.777806	1.18878e-10
NM_013489	Cd84	0.777806	1.18878e-10
NM_019583	Il17rb	0.777567	0.0017264
NM_001290646	Lhx2	0.777472	0.161167
NR_045829	4921511I17Rik	0.777093	0.080077
NM_008651	Mybl1	0.775886	0.000187259
NM_183297	Nxph4	0.775547	0.195334
NM_011614	Tnfsf12	0.775528	0.00860979
NM_001081227	6330403A02Rik	0.775521	0.125698
NR_040563	Gm10560	0.775088	0.169148
NM_183209	Gprin2	0.77508	0.179646
NM_001252458	Prkd2	0.775003	3.01175e-06
NR_104374	Fbxo44	0.774153	0.00030953
NM_139311	Mllt6	0.77403	9.60491e-07
NR_038860	Fam187b	0.773383	0.190207
NM_001256019	Bmp8a	0.773281	0.187477
NM_007558	Bmp8a	0.773281	0.187477
NM_019725	Tle2	0.773043	0.0448269
NM_011587	Tie1	0.772575	0.00365203
NM_019518	Grasp	0.772568	0.00338638
NM_001033205	Zfp575	0.772439	0.103761
NM_028870	Cltb	0.772092	4.22669e-07
NM_001289728	Tmem255a	0.771693	0.0995727
NM_172930	Tmem255a	0.771693	0.0995727
NM_001161851	Fbxo44	0.771063	0.000386878
NR_015508	Jpx	0.770699	0.00138188
NM_001034907	Zc3h12b	0.770306	0.0194518
NM_001160149	Cgref1	0.769773	0.0685348
NM_026770	Cgref1	0.769773	0.0685348
NM_028877	Palm3	0.769206	0.140725
NM_138581	1700088E04Rik	0.768948	0.000189332
NM_029100	Sepn1	0.768875	4.8635e-09
NM_001252401	Tle2	0.768756	0.046998
NM_001289760	Rarb	0.768656	0.101327
NM_001289761	Rarb	0.768656	0.101327
NM_020252	Nrxn1	0.768378	0.0108762
NM_001243306	Ncmap	0.768344	0.19961
NM_001271809	Pcdh11x	0.768041	0.192991
NM_001271810	Pcdh11x	0.768041	0.192991
NR_073451	Pcdh11x	0.768041	0.192991
NR_073452	Pcdh11x	0.768041	0.192991
NM_010255	Gamt	0.767815	0.0208598
NM_009914	Ccr3	0.76771	0.188926
NM_026376	Plxnd1	0.767674	0.000315035
NM_019684	Srpk3	0.767603	0.139325
NM_177284	Nrxn1	0.767289	0.0108755
NM_001146351	Ephb6	0.76724	0.0109334
NM_007680	Ephb6	0.76724	0.0109334
NM_009601	Chrnb1	0.767224	0.0323777
NM_173401	Fbxo44	0.766477	0.000448147
NM_001024139	Adamts15	0.766285	0.15348
NM_194060	Foxo6	0.766285	0.15348
NM_025582	Fam213b	0.765228	0.0144483
NM_010459	Hoxb4	0.76489	2.49884e-05
NM_177375	Rab26	0.763936	0.158071
NR_028086	6330419J24Rik	0.763818	0.0237484
NM_010683	Lamc1	0.763526	2.22641e-05
NM_001290993	Slc30a4	0.763348	0.000375774
NR_015506	4833418N02Rik	0.763302	0.0338186
NM_008815	Etv4	0.763131	0.00607169
NM_011774	Slc30a4	0.762804	0.000374011
NM_013777	Akr1c12	0.762733	0.0476934
NM_178877	Slc9b2	0.762574	0.0638485
NM_026003	Smarca2	0.762265	3.21288e-06
NM_027602	Nsun7	0.762099	0.174133
NM_001289738	6820408C15Rik	0.761662	0.185232
NM_177656	6820408C15Rik	0.761662	0.185232
NR_110367	6820408C15Rik	0.761662	0.185232
NR_110368	6820408C15Rik	0.761662	0.185232
NM_177741	Ppp1r3b	0.761231	0.00367254
NR_108103	4930596I21Rik	0.760313	0.194985
NM_016678	Reck	0.760039	0.0111894
NM_145437	Cd300ld	0.759696	0.197436
NM_007546	Bik	0.759477	0.132352
NR_039560	Mir5101	0.759272	0.200905
NM_001195284	Fsd1l	0.758911	0.006137
NR_029785	Mir17	0.758443	0.198266
NM_016782	Cntnap1	0.757987	0.00733196
NM_029774	Ttll11	0.757573	0.0791888
NM_177695	Tmc3	0.75694	0.184087
NR_105820	Mir6395	0.756597	0.191319
NR_029784	Mir10a	0.756551	0.205381
NM_001243262	Lactbl1	0.756019	0.185515
NM_007758	Cr2	0.755831	0.187155
NR_106104	Mir7646	0.755722	0.116435
NM_010768	Matk	0.755237	6.59786e-06
NM_001161852	Fbxo44	0.754785	0.000562998
NM_001285853	Matk	0.754215	6.83236e-06
NM_001285854	Matk	0.754215	6.83236e-06
NM_138949	Zfp286	0.753492	0.000275173
NM_001127363	Inpp5a	0.753224	1.52506e-07
NM_009957	Pcdha7	0.752928	0.193538
NM_138662	Pcdha3	0.752928	0.193538
NM_152818	Osbp2	0.752875	0.204419
NM_011416	Smarca2	0.752861	5.89666e-07
NM_001025577	Maf	0.752826	0.0816273
NM_001271768	Bhlhe41	0.752446	0.160537
NM_024469	Bhlhe41	0.752446	0.160537
NM_198635	Gm5134	0.752327	0.0475731
NM_001081473	Zxdb	0.751455	0.00038786
NM_183144	Inpp5a	0.75143	1.545e-07
NM_001285855	Matk	0.751271	7.21224e-06
NR_027958	D930048N14Rik	0.750758	0.0789952
NM_001003955	Rab11fip5	0.750377	2.95439e-08
NM_199200	Fam171a2	0.750257	0.0138131
NM_025727	Klhl10	0.75021	0.171016
NM_019724	Mmp16	0.749432	0.210333
NM_018865	Wisp1	0.748995	0.211648
NM_001005424	Gm996	0.748955	0.0604186
NM_181273	Heph	0.748709	0.208844
NM_008131	Glul	0.748089	2.08898e-05
NM_207237	Man1c1	0.747987	0.000401585
NM_201518	Flrt2	0.747908	0.185534
NM_199465	Nexn	0.74775	0.0876991
NM_019427	Epb4.1l4b	0.74755	1.20739e-05
NM_001271415	Capg	0.747	3.09354e-05
NM_001042534	Capg	0.746484	3.18326e-05
NM_007599	Capg	0.74637	3.12244e-05
NM_009434	Phlda2	0.745833	0.0850455
NM_024290	Tnfrsf23	0.745636	0.0575797
NM_021896	Gucy1a3	0.745632	0.0132891
NM_001271395	Capg	0.745163	3.16837e-05
NM_001290311	Wnk2	0.743566	0.189162
NR_015348	Hoxa11os	0.743524	0.131089
NM_174857	Mamdc2	0.742813	0.0322093
NM_001252530	Slco2b1	0.742424	0.0929484
NM_133659	Erg	0.741821	5.08347e-05
NM_030017	Rdh12	0.741248	0.00261667
NM_181422	Pkd2l1	0.741231	0.187161
NM_146189	Mybpc2	0.741212	0.172186
NM_177466	Rab11fip5	0.741097	1.97684e-07
NM_007982	Ptk2	0.740857	0.00098877
NM_033602	Peli2	0.740377	0.00276202
NM_009960	Pcdha11	0.740117	0.207691
NM_001191012	G6b	0.739945	0.216896
NM_025846	Rras2	0.738903	0.000583099
NM_001195500	Dclk2	0.738641	0.0118762
NM_172530	She	0.73856	0.217913
NM_008260	Foxa3	0.738544	0.21139
NM_001290313	Wnk2	0.738081	0.193623
NM_011122	Plod1	0.737881	0.000878487
NM_172476	Tmc7	0.737813	0.206994
NM_203345	Ltk	0.737726	0.151018
NM_206942	Ltk	0.737726	0.151018
NM_021325	Cd200r1	0.737571	0.0050723
NM_153399	Syne1	0.737564	0.0144274
NM_009721	Atp1b1	0.737261	0.000504242
NM_011786	Aloxe3	0.736762	0.191976
NM_001291000	Sema6d	0.736498	0.177003
NM_001085501	Ppp1r3d	0.735957	0.0135831
NM_198113	Ssh3	0.734721	2.36024e-06
NM_001163742	Nlrx1	0.734306	1.90984e-05
NM_001291222	Kif7	0.734043	0.00308645
NM_010626	Kif7	0.734043	0.00308645
NR_105906	Mir6941	0.733893	0.202204
NM_001083912	Plekhg2	0.733791	3.13963e-05
NM_138752	Plekhg2	0.733791	3.13963e-05
NM_207203	BC068157	0.73367	0.0274409
NR_015611	Hoxaas3	0.733283	0.0741298
NR_027831	2810002D19Rik	0.733245	0.00406122
NM_010284	Ghr	0.733059	0.139404
NM_054043	Msi2	0.732967	1.87184e-05
NM_001033253	Plekhg1	0.732826	0.17787
NM_001159942	Plekhg1	0.732826	0.17787
NM_001142916	Plod2	0.732795	0.0013313
NM_001256081	Myo7a	0.732776	6.94948e-06
NM_010190	Fcnb	0.732744	0.108758
NM_183185	Zfp300	0.732636	0.178496
NM_001252531	Slco2b1	0.732393	0.115814
NM_175316	Slco2b1	0.732393	0.115814
NM_010230	Fmn1	0.732326	0.208674
NM_019454	Dll4	0.732088	0.220036
NM_008663	Myo7a	0.732069	7.28845e-06
NM_001256082	Myo7a	0.731706	7.24973e-06
NM_001256083	Myo7a	0.731706	7.24973e-06
NM_001290542	Plekhg2	0.731685	3.3197e-05
NM_010710	Lhx2	0.731492	0.196881
NM_178420	Nlrx1	0.731451	2.11967e-05
NM_001085390	Dusp5	0.731195	0.024782
NR_040463	9230112J17Rik	0.730777	0.166654
NR_040464	9230112J17Rik	0.730777	0.166654
NM_153584	Fam214a	0.730487	0.00112961
NM_018823	Nfat5	0.730418	0.000333949
NM_133957	Nfat5	0.730337	0.000332131
NM_001163743	Nlrx1	0.730095	2.24877e-05
NM_001289739	Bcl2l1	0.729984	8.37542e-05
NM_173739	Galnt18	0.729909	0.207179
NM_001170748	Asb14	0.729901	0.216059
NM_023117	Cdc25b	0.729302	2.0193e-07
NM_001130409	Ptk2	0.728966	0.00250399
NM_001164613	Atp13a4	0.728941	0.192972
NM_001242647	Fam187b	0.728928	0.213978
NM_026439	Ccdc80	0.728752	0.153449
NR_033305	AA388235	0.728725	0.000786115
NM_007960	Etv1	0.728643	0.221217
NM_007695	Chil1	0.728407	0.192688
NM_001111075	Cdc25b	0.728108	2.14949e-07
NM_029436	Klhl24	0.727446	8.13741e-06
NM_008523	Ltk	0.727181	0.160633
NM_206941	Ltk	0.727181	0.160633
NR_015505	Firre	0.727077	3.13516e-05
NM_011702	Vip	0.727075	0.169573
NM_028207	Dusp3	0.726869	0.00141646
NM_001146215	Msh5	0.726755	0.00696447
NM_054085	Alpk3	0.726449	0.0180911
NM_133776	Gpr110	0.726097	0.225994
NR_045533	Cacnb2	0.725636	0.00483204
NM_008384	Inpp1	0.725347	2.87963e-05
NM_015773	Spag6	0.725247	0.153367
NM_013600	Msh5	0.725222	0.00627239
NR_045668	Gm5124	0.724955	0.19069
NM_133821	Phlpp1	0.724623	0.0008436
NM_011961	Plod2	0.724155	0.00148265
NM_001141921	Lrfn1	0.724072	0.00637744
NM_029331	1700019G17Rik	0.723938	0.00634112
NM_175414	Tspan9	0.723469	0.0112503
NM_001160012	Gjb3	0.722957	0.168791
NM_008859	Prkcq	0.722814	0.00225578
NM_001164614	Ccdc159	0.722527	0.051176
NM_025977	Ccdc159	0.722527	0.051176
NM_173019	Pfkfb4	0.722505	0.00129397
NM_001252515	Ehbp1	0.722431	0.00956148
NM_153078	Ehbp1	0.722431	0.00956148
NR_026976	Firre	0.722418	3.07418e-05
NM_029361	Wnk2	0.722298	0.203136
NM_001163945	Rpl3l	0.722101	0.214553
NM_144809	Prdm9	0.721847	0.0116121
NM_001113388	BC021785	0.721731	0.216445
NM_001252614	Fut8	0.721608	1.11214e-11
NM_016893	Fut8	0.721608	1.11214e-11
NM_032397	Kcnn1	0.721559	0.12894
NM_177461	Micall1	0.721474	1.73936e-07
NM_001252533	Cacnb2	0.721301	0.00534918
NM_001038624	Ric3	0.721207	0.0957147
NM_080435	Adcy4	0.721179	0.128715
NM_001286387	Trim9	0.720572	0.136438
NM_001286388	Trim9	0.720572	0.136438
NM_053167	Trim9	0.720572	0.136438
NM_001013749	Tmem151b	0.72032	0.131079
NM_172537	Sema6d	0.720195	0.187903
NM_199238	Sema6d	0.720195	0.187903
NM_028341	Ttc39c	0.720127	0.00127364
NM_177941	Ece2	0.719237	6.62734e-06
NM_199239	Sema6d	0.718969	0.188751
NM_199241	Sema6d	0.718969	0.188751
[truncated: 25,317 more rows]
