# Supplementary material for: ASXL2 is essential for haematopoiesis and acts as a haploinsufficient tumour suppressor in leukemia
Source: Nat Commun. 2017 May 18;8:15429. doi: 10.1038/ncomms15429 (PMC5454368; doi:10.1038/ncomms15429)
Supplement: Supplementary Data 2 — Anti-ASXL2 ChIP-seq targets in SKNO-1 cells. [file ncomms15429-s3.xlsx]

## Sheet: Supplementary Data File 2
Anti-ASXL2 ChIP-seq targets in SKNO-1 cells.
chr	start	end	length	summit	tags	-10*log10(p-value)	fold_enrichment	Annotation	Accession	Symbol	Detailed Annotation
chr1	10004	10436	433	50	79	506.81	35.75	Promoter	NR_046018	DDX11L1	(CCCTAA)n|Simple_repeat|Simple_repeat
chr1	564469	565430	962	767	283	297.54	3.85	Promoter	NR_106781	MIR6723	tRNA-Gln-CAA_|tRNA|tRNA
chr1	566014	566766	753	699	259	363.76	5.2	Promoter	NR_106781	MIR6723	Intergenic
chr1	567244	568437	1194	48	294	182.89	4.6	Promoter	NR_106781	MIR6723	Intergenic
chr1	569240	570350	1111	686	297	293.36	7.65	Promoter	NR_106781	MIR6723	Intergenic
chr1	1034395	1034557	163	117	15	62.41	7.58	Intron	NM_017891	C1orf159	L1MD|LINE|L1
chr1	1034863	1035287	425	131	51	225.42	15.16	Intron	NM_017891	C1orf159	L1MD|LINE|L1
chr1	1121615	1121762	148	106	11	59.57	14.82	Intron	NM_001130045	TTLL10	TTS (NM_153254)
chr1	1317585	1317788	204	101	13	59.89	11.85	Intergenic	NM_152228;NM_032348;NM_004421;NR_106785;NM_030649;NM_001243535;NM_001243536;NM_001130413;NM_199121;NM_001256456;NM_001127229;NM_001145210;NM_153339;NM_001039577;NM_030937;NM_001127230;NM_017871;NM_001146685;NR_106866;NR_106784;NM_017900;NM_001282584;NM_001282585;NM_001282582;NM_001282583;NM_031921;NR_037668;NR_015434;NM_001256460;NM_001256462;NM_001256463;NM_022834;NM_001039211;NM_001029885;NM_01…	CPSF3L;CCNL2;ATAD3C;MRPL20;AURKAIP1;CPTP;MIR6726;MIR6727;LOC148413;SCNN1D;TMEM88B;ANKRD65;VWA1;MXRA8;TAS1R3;ACAP3;PUSL1;DVL1;MIR6808;ATAD3B	Intergenic
chr1	2371822	2371961	140	101	10	52.19	9.95	Intergenic	NM_024848;NM_018216;NM_001010926;NR_125361;NR_024489;NM_153818;NM_001301060;NM_014638;NM_002617;NM_007033	MORN1;PANK4;PLCH2;RER1;LOC100129534;PEX10;HES5	CpG
chr1	2583595	2583945	351	303	55	123.95	8.37	Intron	NM_001242672	TTC34	intron (NM_001242672, intron 4 of 6)
chr1	2585000	2585769	770	571	98	120.43	5.9	Intron	NM_001242672	TTC34	intron (NM_001242672, intron 4 of 6)
chr1	2629042	2629370	329	239	39	111.83	7.2	Intron	NM_001242672	TTC34	intron (NM_001242672, intron 4 of 6)
chr1	3418542	3418672	131	88	12	73.84	14.82	Intron	NM_001409	MEGF6	intron (NM_001409, intron 17 of 36)
chr1	4059857	4059999	143	41	12	69.52	13.33	Intergenic	NR_040065	LINC01346	Intergenic
chr1	4363056	4363255	200	138	36	263.63	36.92	Intergenic			(CATTC)n|Simple_repeat|Simple_repeat
chr1	4363296	4363432	137	40	23	168.27	27.83	Intergenic			(CACTC)n|Simple_repeat|Simple_repeat
chr1	4827685	4827834	150	38	10	51.1	10.37	Intron	NM_018836;NM_001042478	AJAP1	(CAT)n|Simple_repeat|Simple_repeat
chr1	4999574	4999729	156	110	11	56.7	11.71	Intergenic			Intergenic
chr1	6768681	6768893	213	122	15	72.37	16.22	Intergenic	NR_038934;NM_018198;NM_153812;NM_138350;NM_001195752;NM_001195753;NM_001242701;NM_001195563;NR_104621;NR_104620;NM_015215	CAMTA1;THAP3;LOC100505887;DNAJC11;PHF13	AluSx|SINE|Alu
chr1	11610706	11611234	529	386	51	224.64	12.92	Intergenic	NM_012168;NR_104624;NM_020780	FBXO2;LOC101929181;PTCHD2	Intergenic
chr1	14716854	14717011	158	112	13	72.99	10.37	Intergenic			L2a|LINE|L2
chr1	16716144	16716292	149	37	13	71.28	14.87	Intron	NM_001114600;NM_001271869;NR_073501;NR_073500;NR_073503;NR_073502	SZRD1	AluY|SINE|Alu
chr1	16812187	16812351	165	119	12	53.71	8.58	Intron	NR_023386	CROCCP3	intron (NR_023386, intron 6 of 14)
chr1	21985764	21985898	135	49	10	54.25	10.09	Intron	NM_002885;NM_001145657	RAP1GAP	CpG
chr1	22699407	22699495	89	44	15	140.15	22.22	Intergenic	NM_001083621;NM_014870	ZBTB40	(GAATG)n|Simple_repeat|Simple_repeat
chr1	26734950	26735505	556	247	76	404.22	15.25	Promoter	NM_024674	LIN28A	Intergenic
chr1	26799243	26799478	236	118	17	73.31	11.69	Promoter	NM_005517	HMGN2	CpG
chr1	27230780	27230911	132	87	10	56.27	10.37	Intergenic	NM_032283;NM_006142;NM_006600;NM_001013642;NM_021969;NM_022078;NM_018066;NM_152365	TRNP1;NR0B2;NUDC;ZDHHC18;KDF1;SFN;GPN2;GPATCH3	AluSz|SINE|Alu
chr1	30196362	30196516	155	96	14	82.68	11.85	Intergenic			(CCA)n|Simple_repeat|Simple_repeat
chr1	31128491	31128635	145	106	11	56.75	8.17	Intergenic	NR_039616;NR_034182;NM_006762;NM_002379	MATN1;LAPTM5;MATN1-AS1;MIR4420	(TGG)n|Simple_repeat|Simple_repeat
chr1	31565255	31565387	133	87	10	55.97	13.33	Intergenic	NM_001020658;NM_024522;NM_014676	PUM1;NKAIN1	AluJb|SINE|Alu
chr1	31904590	31904946	357	122	45	221.06	14.22	Intron	NM_018565;NM_178865;NM_001199039;NM_001199038;NM_001199037	SERINC2	(ATAGG)n|Simple_repeat|Simple_repeat
chr1	33116449	33116582	134	55	10	51.41	9.34	Promoter	NM_001135255;NM_001135256;NM_178547;NM_005610	ZBTB8OS;RBBP4	promoter-TSS (NM_001135255)
chr1	34758651	34758811	161	47	12	55.71	9.99	Intergenic	NM_001134734;NM_032884	C1orf94	L2|LINE|L2
chr1	35267803	35267958	156	54	13	67.84	9.27	Intergenic	NM_001164824;NM_001164825;NM_024009;NM_001080418;NM_005268;NM_153212;NM_002060;NM_138428;NM_001005752	SMIM12;GJA4;GJB3;GJB5;GJB4;DLGAP3	(GTTTG)n|Simple_repeat|Simple_repeat
chr1	35390322	35390811	490	364	48	203.99	13.22	Intergenic	NM_001164824;NM_001164825;NM_001195156;NM_001080418;NR_037869;NM_007167;NM_138428	SMIM12;LOC653160;ZMYM6;ZMYM6NB;DLGAP3	Intergenic
chr1	38077348	38077421	74	37	12	126.53	17.17	Exon	NM_001038633;NM_001242910;NM_001242908;NM_001242909	RSPO1	intron (NM_001242910, intron 6 of 6)
chr1	38229881	38230235	355	233	35	161.65	11.67	Promoter	NM_001099439;NM_173641	EPHA10	CpG
chr1	42585717	42585867	151	60	11	54.98	8.17	Intergenic	NM_001198852;NM_007102;NM_001198850;NM_001198851;NM_014947;NR_038261;NM_033553	GUCA2A;GUCA2B;FOXJ3;HIVEP3	AluJb|SINE|Alu
chr1	56128215	56128357	143	97	10	53.02	8.89	Intergenic			(TATG)n|Simple_repeat|Simple_repeat
chr1	86574244	86574394	151	95	10	50.84	7.41	Intron	NM_152890	COL24A1	AluSp|SINE|Alu
chr1	91852699	91853179	481	154	236	1792.41	32.3	Intron	NM_001017975	HFM1	LSU-rRNA_Hsa|rRNA|rRNA
chr1	92094425	92094505	81	40	15	148.44	21.31	Intergenic	NM_001195684;NM_003243;NR_036634;NM_001195683	TGFBR3	L1MB8|LINE|L1
chr1	107138361	107138523	163	95	12	60.17	8.34	Intergenic			L2c|LINE|L2
chr1	112715159	112715390	232	106	17	76.12	10.67	Intergenic			MLT1J-int|LTR|ERVL-MaLR
chr1	142847616	142847966	351	133	28	69.75	6.08	Intergenic			L1MC4|LINE|L1
chr1	142967192	142967768	577	489	107	517.3	25.95	Intergenic			AluSz6|SINE|Alu
chr1	143282514	143282833	320	89	47	63.86	5.91	Intergenic	NR_110761	LOC102723769	Intergenic
chr1	143283102	143283419	318	153	61	126.41	6.3	Intergenic	NR_110761	LOC102723769	Intergenic
chr1	143283496	143284267	772	138	103	111.18	4.92	Intergenic	NR_110761	LOC102723769	Intergenic
chr1	143535251	143535563	313	260	32	55.62	6.1	Intergenic			L2|LINE|L2
chr1	143540132	143540487	356	275	33	54.63	5.04	Intergenic			Intergenic
chr1	143543707	143544124	418	295	36	100.69	6.4	Intergenic			Intergenic
chr1	143544303	143544433	131	47	13	54.9	7.74	Intergenic			Intergenic
chr1	144826282	144826490	209	107	16	54.18	12.14	Exon	NM_001037501;NR_102405;NR_102404;NM_001037675	NBPF9;NBPF8	intron (NR_102405, intron 15 of 17)
chr1	145323561	145323745	185	124	19	59.76	7.41	Exon	NM_001039703	NBPF10	intron (NM_001039703, intron 26 of 83)
chr1	145749697	145749887	191	84	15	79.05	13.33	Intron	NM_002614;NM_001278267;NM_001201325;NM_001201326;NM_001039703	PDZK1;NBPF20;NBPF10	intron (NM_001201326, intron 3 of 6)
chr1	148025321	148025470	150	45	10	51.1	8.89	Intergenic			intron (NR_102405, intron 6 of 17).2
chr1	149291067	149291275	209	118	18	51.38	6.56	Exon	NR_111934;NR_111933	LOC388692;FAM231D	non-coding (NR_027002, exon 1 of 1)
chr1	149337519	149337583	65	32	11	113.92	11.29	Intergenic	NR_027484;NR_111934;NR_111933	FCGR1C;LOC388692;FAM231D	AluYa5|SINE|Alu
chr1	150707690	150707870	181	79	12	55.6	9.8	Intron	NM_001199739;NM_004079	CTSS	intron (NM_004079, intron 7 of 7)
chr1	154531304	154531434	131	40	10	54.29	8.4	Promoter	NM_017582	UBE2Q1	promoter-TSS (NM_017582)
chr1	154540374	154540584	211	100	13	50.51	10.12	Promoter	NM_000748	CHRNB2	5' UTR (NM_000748, exon 1 of 6)
chr1	155248168	155248317	150	76	10	50.9	8.85	Promoter	NR_073074;NM_020897	HCN3	intron (NR_073074, intron 1 of 7)
chr1	155514287	155514399	113	35	11	71.8	14.82	Intron	NM_018489	ASH1L	AluY|SINE|Alu
chr1	156186349	156186544	196	66	27	163.45	26.74	Intron	NM_001199654;NM_007221;NM_001199662;NM_001199663;NM_001199661;NM_001199653;NM_001199664	PMF1-BGLAP;PMF1	CpG
chr1	156621896	156622071	176	71	11	50.84	10.09	Exon	NM_198427;NM_021948	BCAN	intron (NM_198427, intron 7 of 7)
chr1	159147051	159147452	402	278	40	173.46	11.98	Intron	NM_001127173;NM_021189	CADM3	intron (NM_001127173, intron 1 of 8)
chr1	165721640	165721782	143	101	18	126	25.19	Intron	NM_019026;NM_001256165;NM_001256164;NR_045818	TMCO1	AluY|SINE|Alu
chr1	168318156	168318287	132	91	17	119.17	22.9	Intergenic	NR_037851;NR_030284;NM_005149	TBX19;LOC100505918;MIR557	L1PA2|LINE|L1
chr1	170084166	170084303	138	90	11	51.34	10.97	Intergenic	NM_001136107;NM_014970;NR_036065;NR_036064;NM_001204517;NM_001204516;NM_001204514	MIR3119-1;MIR3119-2;METTL11B;KIFAP3	Intergenic
chr1	180785577	180785746	170	49	12	55.62	9.21	Intron	NM_001135669;NM_004736	XPR1	L1ME3A|LINE|L1
chr1	195690084	195690229	146	100	10	52.19	10.37	Intergenic			A-rich|Low_complexity|Low_complexity
chr1	199701495	199701660	166	47	11	54.54	8.89	Intergenic			L1PA5|LINE|L1
chr1	200456950	200457054	105	70	12	82.46	15.52	Intergenic	NM_014875;NM_001281294;NM_001281293;NM_012482	KIF14;ZNF281	G-rich|Low_complexity|Low_complexity
chr1	200520247	200520396	150	49	10	50.02	10.09	Intergenic	NM_014875;NM_001031725	KIF14;DDX59	TTS (NM_014875)
chr1	201868725	201868861	137	87	10	53.65	10.09	Exon	NM_012134	LMOD1	exon (NM_012134, exon 2 of 3)
chr1	202173583	202173792	210	125	22	104.22	15.81	Promoter	NM_021636	LGR6	(CA)n|Simple_repeat|Simple_repeat
chr1	202174455	202174679	225	110	17	60.4	12.07	Promoter	NM_021636	LGR6	intron (NM_021636, intron 1 of 17)
chr1	202593900	202594319	420	305	37	154.52	15.17	Intron	NM_177402;NM_001136504	SYT2	(TG)n|Simple_repeat|Simple_repeat
chr1	202609802	202609952	151	109	10	50.05	11.62	Intron	NM_177402;NM_001136504	SYT2	(GA)n|Simple_repeat|Simple_repeat
chr1	204806742	204806903	162	100	13	69.51	12.79	Intron	NM_001160332;NM_001005388;NM_015090;NM_001005389;NM_001160333	NFASC	intron (NM_001005388, intron 1 of 29)
chr1	205686210	205686348	139	46	10	52.77	11.45	Exon	NM_022731	NUCKS1	3' UTR (NM_022731, exon 7 of 7)
chr1	208081612	208081762	151	35	10	50.05	7.26	Intron	NM_001773;NM_001025109	CD34	intron (NM_001025109, intron 1 of 7)
chr1	210827228	210827430	203	61	31	209.76	23.07	Intron	NM_001170588;NM_018194;NM_001170580;NM_001170564;NM_001170587;NM_001122834	HHAT	intron (NM_001170564, intron 9 of 9)
chr1	228756726	228756867	142	92	16	57.01	6.67	Intergenic	NM_001010858;NR_002834;NM_001287262;NR_037962	BTNL10;RNF187;DUSP5P1;RHOU	CpG
chr1	231007707	231007924	218	112	16	72.61	18.67	Promoter	NM_001136494	C1orf198	MSTC|LTR|ERVL-MaLR
chr1	236260454	236260725	272	127	30	157.98	15.73	Intergenic	NM_002508;NM_003272	GPR137B;NID1	LTR10A|LTR|ERV1
chr1	236876895	236878356	1462	100	156	383.6	7.07	Intron	NM_001278343;NM_001278344;NM_001103	ACTN2	intron (NM_001103, intron 1 of 20)
chr1	237766465	237766597	133	36	11	55.65	7.31	Intron	NM_001035	RYR2	LSU-rRNA_Hsa|rRNA|rRNA
chr1	240348156	240348502	347	128	52	279.93	18.63	Intron	NM_020066	FMN2	CT-rich|Low_complexity|Low_complexity
chr1	246235438	246235599	162	115	15	65.83	8	Intron	NM_001167740;NM_022743	SMYD3	intron (NM_001167740, intron 5 of 11)
chr1	246641945	246642045	101	51	10	52.07	9.29	Intron	NM_001167740	SMYD3	intron (NM_001167740, intron 1 of 11)
chr1	246948873	246949056	184	111	20	85.26	14.95	Intergenic	NR_015422;NM_015446;NM_016002	LINC01341;SCCPDH;AHCTF1	Intergenic
chr1	246949172	246949260	89	44	13	77.1	11.48	Intergenic	NR_015422;NM_015446;NM_016002	LINC01341;SCCPDH;AHCTF1	Intergenic
chr1	247292410	247292883	474	204	50	147.36	6.37	Intron	NM_001243740	ZNF124	intron (NM_001243740, intron 3 of 3)
chr1	247292975	247293280	306	184	25	58.27	5.54	Intron	NM_001243740	ZNF124	intron (NM_001243740, intron 3 of 3)
chr1	249239885	249240013	129	44	11	55.65	9.45	Intergenic	NM_001136036;NM_170725;NM_017865;NM_001017434;NM_001193328;NM_024836	ZNF692;PGBD2;ZNF672	(TTAGGG)n|Simple_repeat|Simple_repeat
chr1	249240178	249240355	178	81	16	80.65	9.93	Intergenic	NM_001136036;NM_170725;NM_017865;NM_001017434;NM_001193328;NM_024836	ZNF692;PGBD2;ZNF672	(TTAGGG)n|Simple_repeat|Simple_repeat
chr10	103668	103778	111	43	10	58.8	11.92	Intergenic	NM_006624;NM_001202465;NM_001202464;NM_001202466;NM_177987;NM_212479	TUBB8;ZMYND11	MSTA-int|LTR|ERVL-MaLR
chr10	425900	426052	153	109	11	58.11	11.85	Intron	NM_014974	DIP2C	intron (NM_014974, intron 17 of 36)
chr10	1282069	1282201	133	85	13	79.12	16.81	Intron	NM_018702	ADARB2	intron (NM_018702, intron 5 of 9)
chr10	4840332	4840473	142	63	11	53.35	8.63	Intergenic	NM_001040177;NM_001271021;NM_001271025;NR_026743;NR_073127;NR_073126;NR_073125	AKR1C6P;AKR1E2	MLT1C-int|LTR|ERVL-MaLR
chr10	18421941	18422034	94	47	10	67.03	14.82	Intergenic	NM_001167945;NM_152725;NM_001145195;NM_001282734;NM_201596;NM_201597;NM_001282733;NM_201593;NM_201572;NM_201571	SLC39A12;CACNB2	L1PA8|LINE|L1
chr10	36392074	36392216	143	93	10	53.02	13.33	Intergenic			L1PA3|LINE|L1
chr10	38288662	38288833	172	96	12	60.63	13.33	Intergenic	NM_001278177;NM_003421;NM_001278173;NM_006954;NM_001278176;NM_006974;NM_001278174;NM_001278175;NM_145011;NM_001278170;NM_001278171;NM_001007094;NM_001178101;NM_001278178;NM_001278179	ZNF25;ZNF37A;ZNF33A	L1PA2|LINE|L1
chr10	38790533	38790719	187	69	40	103.19	10.98	Intergenic	NR_027269;NR_024497	SEPT7P9;LINC00999	Intergenic
chr10	39153282	39153999	718	203	91	65.87	4.91	Intergenic			Intergenic
chr10	42632398	42632582	185	87	17	62.52	9.42	Intergenic			Intergenic
chr10	45096902	45096971	70	35	11	128.04	16.1	Intergenic			AluY|SINE|Alu
chr10	45862019	45862169	151	47	11	50.18	8.53	Intergenic	NR_120674;NM_001002266;NM_001256154;NM_000698;NM_001256153;NM_001004297;NM_001282866;NM_145021	LOC102724323;ALOX5;OR13A1;MARCH8	L1PA6|LINE|L1
chr10	60222942	60223076	135	86	10	52.22	12.34	Intergenic	NM_001270782;NM_003201;NM_001080512;NM_003338;NR_073073;NM_001204880	BICC1;TFAM;UBE2D1	L1MA1|LINE|L1
chr10	61940106	61940174	69	34	11	118.16	13.92	Intron	NM_001204403;NM_001204404;NM_020987	ANK3	AluSc|SINE|Alu
chr10	75132387	75132475	89	44	16	151.65	23.71	Intergenic	NM_001142353;NM_001289969;NM_001142354;NM_004034;NM_021132;NM_001156;NM_001024593;NM_001289968;NM_145170;NR_038373	PPP3CB;MSS51;TTC18;ANXA7;DNAJC9-AS1	AluY|SINE|Alu
chr10	84889541	84889690	150	110	11	58.98	10.37	Intergenic			L1MD1|LINE|L1
chr10	86051253	86051445	193	90	16	74.11	10.89	Exon	NR_038220	LINC00858	non-coding (NR_038220, exon 5 of 6)
chr10	89067517	89067667	151	47	11	58.14	8.78	Intron	NR_024397	NUTM2A-AS1	AluSz|SINE|Alu
chr10	91085935	91086090	156	37	16	94.94	20.42	Promoter	NM_001289758;NM_001549	IFIT3	L1MA3|LINE|L1
chr10	95833319	95833462	144	49	10	52.74	10.37	Intron	NM_001288989;NM_016341	PLCE1	MER117|DNA|hAT-Charlie
chr10	98561357	98561552	196	114	16	77.23	13.27	Intergenic	NM_032440;NM_001170766;NM_152309;NM_001170765	LCOR;PIK3AP1	GA-rich|Low_complexity|Low_complexity
chr10	98886732	98886873	142	98	11	61.42	14.82	Intron	NM_003061	SLIT1	AluY|SINE|Alu
chr10	103124587	103124706	120	71	18	139.22	20.74	Intron	NM_003939;NM_033637;NM_001256856	BTRC	U2|snRNA|snRNA
chr10	105010619	105010795	177	97	12	55.01	9.47	Intergenic	NM_032727;NM_032154;NM_001011663;NM_001143909;NM_012229;NM_001134373	INA;PCGF6;NT5C2;RPEL1	(CCA)n|Simple_repeat|Simple_repeat
chr10	106584086	106584570	485	281	71	320.18	13.07	Intron	NM_014978	SORCS3	intron (NM_014978, intron 1 of 26)
chr10	109045343	109045476	134	38	23	174.81	29.15	Intergenic			(CATTC)n|Simple_repeat|Simple_repeat
chr10	112569498	112569643	146	102	10	52.19	10.37	Intron	NM_001134363	RBM20	MIRc|SINE|MIR
chr10	116715346	116715507	162	95	11	55.6	10.37	Intron	NM_139169	TRUB1	intron (NM_139169, intron 3 of 7)
chr10	118593567	118593715	149	46	10	51.37	10.37	Intergenic	NM_001258299;NM_001258298;NM_025015;NM_001258300;NM_018330;NM_001242699;NM_001127211	HSPA12A;ENO4;KIAA1598	Intergenic
chr10	119941152	119941315	164	50	47	407.16	54.8	Intron	NR_026940;NR_026939	CASC2	(GAATG)n|Simple_repeat|Simple_repeat
chr10	124671266	124671836	571	315	84	415.89	18.5	Promoter	NM_001029888	FAM24A	intron (NM_001029888, intron 2 of 2)
chr10	127575079	127575331	253	127	23	67.09	8.11	Intergenic	NM_078468;NM_078469;NM_018180;NR_039704;NR_102707;NM_000375;NM_016567;NM_145235	UROS;BCCIP;DHX32;MIR4484;FANK1-AS1;FANK1	Intergenic
chr10	127578198	127578482	285	104	28	54.98	6.22	Intergenic	NM_078468;NM_078469;NM_018180;NR_039704;NR_102707;NM_000375;NM_016567;NM_145235	UROS;BCCIP;DHX32;MIR4484;FANK1-AS1;FANK1	MIR|SINE|MIR
chr10	128871246	128871411	166	66	11	51.2	10.97	Intron	NM_001290223;NM_001380	DOCK1	intron (NM_001380, intron 23 of 51)
chr10	129595760	129595919	160	49	11	56.14	11.85	Intergenic	NM_207426;NM_152311	FOXI2;CLRN3	(TCCA)n|Simple_repeat|Simple_repeat
chr10	130262627	130262898	272	205	84	662.47	37	Intergenic			CT-rich|Low_complexity|Low_complexity
chr10	132588820	132588960	141	46	10	50.76	8.29	Intergenic			Intergenic
chr10	132974752	132974891	140	40	11	60.83	8.65	Intron	NM_174937	TCERG1L	(CA)n|Simple_repeat|Simple_repeat
chr10	133298599	133298736	138	54	10	53.66	10.17	Intergenic			Intergenic
chr10	133544050	133544130	81	40	13	122.2	17.46	Intergenic	NR_038365	LINC01164	AluSx|SINE|Alu
chr10	134007803	134008076	274	164	25	134.51	13.17	Intron	NM_006426	DPYSL4	intron (NM_006426, intron 3 of 13)
chr10	134177785	134178075	291	146	60	396.5	27.59	Intron	NM_030626;NR_026559;NM_001143757	LRRC27	C-rich|Low_complexity|Low_complexity
chr10	134825005	134825203	199	70	16	71.5	9.56	Intergenic	NR_125763;NM_001200049;NM_001083909;NR_120627;NR_120626;NM_001291085;NR_046231;NR_111905	LOC100128127;CFAP46;GPR123;LINC01167;LINC01166;LINC01168	(TG)n|Simple_repeat|Simple_repeat
chr10	134925270	134925418	149	75	15	83.37	12.98	Intron	NM_001083909;NM_001291085	GPR123	intron (NM_001083909, intron 5 of 6)
chr10	135490932	135491100	169	128	20	93.02	12.53	Intergenic	NM_001080998	FRG2B	exon (NM_001127386, exon 1 of 2).9
chr11	642713	642844	132	53	11	64.7	11.85	Intergenic	NM_004031;NR_026967;NM_001171968;NM_001276253;NM_021008;NM_001276274;NM_031264;NM_173573;NM_021924;NM_021920;NM_198075;NM_001143994;NM_001143993;NM_003475;NM_004029;NM_022772;NR_029623;NM_001042463;NM_001293634;NM_000797;NM_001286582;NM_001286583;NM_174940;NM_001286581;NM_020901;NM_001572;NR_038262	MIR210HG;LOC143666;IRF7;DEAF1;DRD4;MIR210;PHRF1;CDHR5;RASSF7;LRRC56;TMEM80;SCT;EPS8L2;LMNTD2	Intergenic
chr11	912690	912830	141	36	16	107.09	22.22	Promoter	NM_023947;NM_001142675;NM_001142674;NM_001142677;NM_001142676	CHID1	AluY|SINE|Alu
chr11	964842	964992	151	41	10	50.84	7.41	Intron	NM_001242837;NM_012305	AP2A2	intron (NM_012305, intron 2 of 21)
chr11	1093250	1093484	235	48	19	98.12	10.37	Exon	NM_002457	MUC2	exon (NM_002457, exon 30 of 50)
chr11	1212856	1212996	141	97	10	53.59	8.89	Intergenic	NM_019009;NR_106802;NM_002458	MUC5B;MIR6744;TOLLIP	(CCA)n|Simple_repeat|Simple_repeat
chr11	1691731	1691950	220	123	18	94.64	11.85	Intergenic	NM_001012416;NM_001909;NM_001005922;NR_026642;NR_026643;NM_004420;NM_001004325;NM_001012709;NM_001012708;NM_001001480;NM_001170820;NR_021489	KRTAP5-4;KRTAP5-5;KRTAP5-6;KRTAP5-1;KRTAP5-2;KRTAP5-3;FAM99B;CTSD;DUSP8;KRTAP5-AS1;IFITM10;FAM99A	(GTGTG)n|Simple_repeat|Simple_repeat
chr11	3674982	3675295	314	238	69	341.49	10.38	Intron	NM_004314	ART1	intron (NM_004314, intron 1 of 4)
chr11	3675332	3676120	789	453	172	822.82	13.57	Intron	NM_004314	ART1	intron (NM_004314, intron 1 of 4)
chr11	10529420	10529514	95	47	15	112.36	17.4	Promoter	NM_001190702;NR_039705	MIR4485;MTRNR2L8	TTS (NM_001025389)
chr11	10530702	10530839	138	95	14	73.51	14.57	Promoter	NM_001190702;NR_039705	MIR4485;MTRNR2L8	promoter-TSS (NM_001190702)
chr11	10530882	10530967	86	43	15	119.69	16.71	Promoter	NM_001190702;NR_039705	MIR4485;MTRNR2L8	promoter-TSS (NM_001190702)
chr11	10531033	10531332	300	44	53	347.11	24.65	Promoter	NM_001190702;NR_039705	MIR4485;MTRNR2L8	promoter-TSS (NM_001190702)
chr11	22151243	22151392	150	66	11	58.98	10.37	Intergenic	NM_001142649;NM_213599	ANO5	THE1B|LTR|ERVL-MaLR
chr11	22549531	22549679	149	103	10	51.37	11.85	Intergenic	NR_120583;NM_022725	LINC01495;FANCF	L1PA3|LINE|L1
chr11	32535853	32536000	148	47	11	59.57	14.82	Intergenic	NM_001008391;NM_024426;NM_001198551;NM_024424;NM_006360;NR_023920;NR_120546;NR_120547;NM_000378;NM_001198552;NR_120548;NR_120549	WT1;WT1-AS;CCDC73;EIF3M	AluY|SINE|Alu
chr11	35270226	35270392	167	64	13	66.1	12.34	Intergenic	NM_001001390;NM_001001391;NM_001001392;NM_004171;NM_000610;NM_001202555;NM_001252652;NM_001001389;NM_001202556;NM_001195728;NM_001202557	CD44;SLC1A2	Intergenic
chr11	41771993	41772203	211	122	14	65.57	14.82	Intron	NR_120584	LINC01499	L1PB1|LINE|L1
chr11	44173556	44173701	146	102	10	51.09	8.65	Intron	NM_001178083;NM_207122;NM_000401	EXT2	L1MC1|LINE|L1
chr11	45906944	45907180	237	127	17	70.17	8.69	Promoter	NM_005456	MAPK8IP1	promoter-TSS (NM_005456)
chr11	57222793	57222996	204	109	15	65.34	14.99	Intergenic	NM_002728;NM_199329;NM_004223;NM_006093;NM_198183;NM_003627;NM_001105565;NM_017611;NM_002559;NM_014096;NM_001198810;NM_001243245;NM_012456;NM_001278206;NM_178570;NM_001278201	UBE2L6;PRG3;PRG2;TIMM10;P2RX3;SLC43A3;SMTNL1;SLC43A1;RTN4RL2	(CATA)n|Simple_repeat|Simple_repeat
chr11	58912250	58912502	253	48	20	88.16	8.8	Promoter	NM_198847;NM_001142519;NR_110184;NM_022074;NM_001142521;NM_001142520	LOC101927204;FAM111A	intron (NM_198847, intron 1 of 3)
chr11	58970496	58970645	150	59	10	51.1	7.41	Intron	NM_001300727;NM_015177	DTX4	Tigger3b|DNA|TcMar-Tigger
chr11	59776172	59776307	136	88	10	55.06	8.89	Intergenic	NM_000139;NM_001031809;NM_173801;NM_001256916;NM_001031666;NM_006138	OOSP2;MS4A2;MS4A3	L1PA8|LINE|L1
chr11	61334637	61335058	422	191	58	305.76	14.68	Intron	NM_001300773;NM_001252065;NM_004200	SYT7	intron (NM_001252065, intron 1 of 9)
chr11	62609177	62609311	135	49	16	98.72	17.48	Promoter	NM_018093	WDR74	U2|snRNA|snRNA
chr11	66057147	66057289	143	45	13	70.97	10.32	Promoter	NM_020470;NM_153266;NM_001300861	TMEM151A;YIF1A	promoter-TSS (NM_020470)
chr11	66188937	66189646	710	385	289	1673.09	20.04	Promoter	NM_178864	NPAS4	CpG
chr11	70217383	70217715	333	94	28	140.58	16.22	Intron	NR_045286;NM_003626;NM_177423	PPFIA1	intron (NR_045286, intron 22 of 28)
chr11	70496346	70496759	414	225	49	248.84	12.54	Intron	NM_133266;NM_012309;NR_110766	SHANK2	intron (NM_012309, intron 14 of 22)
chr11	74925452	74925631	180	70	15	69.29	9.45	Intergenic	NM_007256;NM_020251;NM_001145212;NM_001145211;NM_004041;NM_001195528	ARRB1;TPBGL;SLCO2B1	Intergenic
chr11	75082480	75082564	85	42	16	150.09	20.11	Intergenic	NR_029891;NM_020251;NM_001260506;NM_001260507;NM_004041;NR_000005;NR_000025;NM_001005;NM_001039548;NM_001256802;NM_030792	KLHL35;GDPD5;RPS3;ARRB1;SNORD15B;MIR326;SNORD15A	AluY|SINE|Alu
chr11	79384718	79384857	140	44	11	62.05	8.89	Intergenic			MLT1J|LTR|ERVL-MaLR
chr11	81881728	81881878	151	46	11	53.79	7.95	Intron	NR_120571	LOC101928989	L1PA3|LINE|L1
chr11	85194990	85195213	224	131	23	118.67	25.42	Intron	NM_001142699	DLG2	LSU-rRNA_Hsa|rRNA|rRNA
chr11	102118479	102118577	99	49	12	66.61	11.94	Intergenic	NM_001282098;NM_001282099;NM_001130145;NM_001166;NM_001282100;NM_001282101;NM_006106;NM_001282097;NM_001256163;NM_001256166;NM_001195044;NM_001195045;NM_001165;NM_182962	BIRC3;BIRC2;YAP1	AluYa5|SINE|Alu
chr11	102601746	102602047	302	127	34	134.24	10.19	Intergenic	NM_001145938;NM_002425;NM_002424;NM_002421;NM_022122;NR_038390	WTAPP1;MMP27;MMP10;MMP8;MMP1	(CCCA)n|Simple_repeat|Simple_repeat
chr11	104366580	104366743	164	114	17	77.36	8.65	Intergenic	NR_120585	LOC102723895	Intergenic
chr11	118353988	118354148	161	43	17	77.29	15.08	Intron	NM_001197104;NM_005933	KMT2A	AluYf4|SINE|Alu
chr11	121056044	121056631	588	127	68	206.83	8.85	Intron	NM_005422	TECTA	intron (NM_005422, intron 19 of 22)
chr11	121056649	121056873	225	90	28	102.94	9.01	Intron	NM_005422	TECTA	intron (NM_005422, intron 19 of 22)
chr11	125712624	125712806	183	73	14	53.77	8.21	Intergenic	NM_001134793;NM_013264;NM_001271985;NM_031307;NM_145014;NM_138294;NM_212555;NM_001129883;NM_001144874	PATE4;PUS3;PATE1;DDX25;PATE3;PATE2;HYLS1	LTR33A|LTR|ERVL
chr11	127413995	127414112	118	68	11	51.45	6.86	Intergenic			HERVH-int|LTR|ERV1
chr11	131212207	131212442	236	112	21	76.3	9.12	Intergenic	NM_001048209	NTM	Intergenic
chr11	131550198	131550363	166	90	15	63.59	10.84	Intron	NM_001048209	NTM	(TG)n|Simple_repeat|Simple_repeat
chr11	131550412	131550696	285	175	26	101	10.89	Intron	NM_001048209	NTM	(TG)n|Simple_repeat|Simple_repeat
chr11	133817203	133817380	178	100	13	50.44	9.59	Intron	NM_001277285	IGSF9B	intron (NM_001277285, intron 1 of 19)
chr12	86532	86699	168	105	12	50.39	11.6	Promoter	NR_028269	LOC100288778	L2a|LINE|L2
chr12	95367	95739	373	110	89	689.15	33.65	Intergenic	NM_015232;NR_028269;NR_026823;NM_001170738	IQSEC3;LOC100288778;FAM138D	(TTAGGG)n|Simple_repeat|Simple_repeat
chr12	175981	176714	734	362	130	542.58	12.1	Promoter	NM_001170738	IQSEC3	exon (NM_001170738, exon 1 of 14)
chr12	2364959	2365288	330	207	83	598.44	21.15	Intron	NM_001129834;NM_001129835;NM_001129836;NM_001129837;NM_001129830;NM_001129831;NM_001129832;NM_001129833;NM_001129838;NM_001129839;NM_199460;NM_001129841;NM_001129840;NM_001129843;NM_001129842;NM_001129844;NM_001129846;NM_001129827;NM_001129829;NM_000719;NM_001167623;NM_001167625;NM_001167624	CACNA1C	intron (NM_001129846, intron 3 of 45)
chr12	2648657	2648805	149	100	10	50.87	8.78	Intron	NM_001129834;NM_001129835;NM_001129836;NM_001129837;NM_001129830;NM_001129831;NM_001129832;NM_001129833;NM_001129838;NM_001129839;NM_199460;NM_001129841;NM_001129840;NM_001129843;NM_001129842;NM_001129844;NM_001129846;NM_001129827;NM_001129829;NM_000719;NM_001167623;NM_001167625;NM_001167624	CACNA1C	intron (NM_001129846, intron 9 of 45)
chr12	2861826	2862217	392	215	47	221.23	17.27	Intergenic	NM_001129834;NM_001129835;NM_001129836;NM_001129837;NM_001129830;NM_001129831;NM_001129832;NM_001129833;NM_002014;NM_001129838;NM_001129839;NM_031474;NR_045725;NR_046579;NM_199460;NR_033958;NM_001129841;NM_001129840;NM_001129843;NM_001129842;NM_001129844;NM_001129846;NM_001129827;NM_001129829;NR_038933;NM_018463;NM_000719;NM_001167623;NM_001167625;NM_001167624	LOC100507424;ITFG2;CACNA1C;CACNA1C-AS1;CACNA1C-AS2;FKBP4;LOC283440;NRIP2	CpG
chr12	3036967	3037114	148	67	10	51.64	8.89	Intron	NM_001160408;NM_003324	TULP3	intron (NM_003324, intron 4 of 10)
chr12	4015494	4015617	124	90	10	58.84	11.85	Intergenic	NM_020367;NM_001286522;NR_104461;NM_001286521	PARP11	AluY|SINE|Alu
chr12	5758464	5758617	154	47	11	53.24	9.34	Intron	NM_001278596;NM_001278597	ANO2	intron (NM_020373, intron 15 of 25)
chr12	6999986	7000112	127	82	10	51.7	10.19	Intergenic	NM_000616;NM_001267700;NM_201650;NM_001146316;NM_002075;NM_001940;NM_014262;NM_006331;NM_014449;NR_029779;NM_001144831;NM_001098536;NM_006992;NR_002803;NM_003481;NR_123727;NM_019858;NR_033796;NM_031299;NM_001007026;NM_001297603;NM_001297602;NM_001258026;NM_001975;NM_001159287;NM_032641;NR_003010;NR_029682;NM_001297571;NM_005768;NM_001195015;NM_001195014;NM_001195017;NM_001195016;NM_001297604;NM_1…	RPL13P5;C12orf57;SCARNA12;PHB2;MIR141;ATN1;USP5;GNB3;CD4;CDCA3;TPI1;LRRC23;LEPREL2;EMG1;DSTNP2;GPR162;SPSB2;MIR200C;ENO2;PTPN6;LPCAT3	MIRb|SINE|MIR
chr12	8764132	8764277	146	47	10	52.19	10.37	Promoter	NM_020661	AICDA	intron (NM_020661, intron 1 of 4)
chr12	11653472	11653968	497	211	48	186.55	9.1	Intergenic	NR_033890	LINC01252	CpG
chr12	17250556	17250779	224	114	16	63.71	15.36	Intergenic			Intergenic
chr12	19723455	19723604	150	45	11	52.93	10.32	Intergenic	NM_001267043;NM_153207;NM_001114176	AEBP2	L1PREC2|LINE|L1
chr12	20704310	20704553	244	136	75	674.12	54.13	Intron	NM_000921	PDE3A	SSU-rRNA_Hsa|rRNA|rRNA
chr12	20922261	20922394	134	76	10	53.09	11.13	Intergenic	NM_019844;NM_000921;NM_001244683;NM_001145946;NM_001145944;NM_001145945;NM_017435	SLCO1B3;PDE3A;SLCO1C1	L1PA3|LINE|L1
chr12	22921059	22921191	133	47	10	54.56	10.02	Intergenic	NM_018638	ETNK1	Intergenic
chr12	34320172	34320288	117	75	10	61.26	13.33	Intergenic			PRIMA41-int|LTR|ERV1
chr12	34346144	34346246	103	61	11	56.91	9.71	Intergenic			Intergenic
chr12	38558165	38558313	149	101	10	51.37	10.37	Intergenic			L1M1|LINE|L1
chr12	41757450	41757524	75	37	14	163.38	20.74	Intron	NM_001164595	PDZRN4	intron (NM_001164595, intron 3 of 9)
chr12	46799691	46799833	143	84	10	52.82	10.32	Intron	NR_125377;NR_125379;NR_125378;NR_125381;NR_125380	LOC100288798	Intergenic
chr12	49470351	49470485	135	39	11	62.13	14.31	Intergenic	NM_001206710;NM_003482;NM_006082;NM_001300750;NM_001300751;NM_005430;NM_001206709;NM_021044;NM_002733;NM_018113;NM_144593;NM_015086	RHEBL1;DHH;PRKAG1;TUBA1B;WNT1;KMT2D;DDN;LMBR1L	AluY|SINE|Alu
chr12	50000512	50000650	139	90	10	54.17	8.89	Promoter	NR_027450;NM_032130	FAM186B	L1MD|LINE|L1
chr12	53135223	53135364	142	93	10	51.33	8.46	Intergenic	NM_175834;NM_057088;NM_015848;NM_175078;NM_173352;NM_000423;NM_006121;NM_002272;NM_001300814	KRT77;KRT76;KRT79;KRT78;KRT3;KRT2;KRT1;KRT4	Intergenic
chr12	55413650	55413978	329	265	30	130.19	10.32	Promoter	NM_021191	NEUROD4	promoter-TSS (NM_021191)
chr12	61865756	61865859	104	63	24	212.2	30.68	Intergenic			AluYa5|SINE|Alu
chr12	62011043	62011185	143	105	12	69.52	13.33	Intergenic	NM_178539	FAM19A2	AluYa5|SINE|Alu
chr12	68774620	68774769	150	106	11	56.82	9.87	Intergenic	NR_120458;NM_020128;NM_017440;NM_001205028;NM_001205029	MDM1;LOC100507195	MLT1H1|LTR|ERVL-MaLR
chr12	109458750	109458928	179	129	14	65.23	11.24	Promoter	NM_001301175;NM_018711	USP30;SVOP	promoter-TSS (NM_018711)
chr12	119145326	119145512	187	77	14	60.37	9.6	Intergenic			(TGG)n|Simple_repeat|Simple_repeat
chr12	119145899	119146037	139	94	13	76.78	11.2	Intergenic			(TGG)n|Simple_repeat|Simple_repeat
chr12	119499113	119499303	191	61	18	91.23	11.03	Intron	NM_194286	SRRM4	intron (NM_194286, intron 1 of 12)
chr12	124923661	124923808	148	101	13	73.1	9.73	Intron	NM_006312;NM_001077261;NM_001206654	NCOR2	(CAGAGA)n|Simple_repeat|Simple_repeat
chr12	127571754	127571910	157	108	11	56.97	8.89	Intergenic	NR_104646	LOC101927592	MIRc|SINE|MIR
chr12	127650583	127650725	143	49	13	71.31	12.99	Intergenic			LSU-rRNA_Hsa|rRNA|rRNA
chr12	127650877	127651046	170	81	13	63.1	13.16	Intergenic			LSU-rRNA_Hsa|rRNA|rRNA
chr12	130876576	130876780	205	120	15	58.03	12.49	Intergenic	NM_004764;NM_001190971;NM_015347	RIMBP2;PIWIL1	Intergenic
chr12	131962074	131962284	211	119	23	132.22	14.57	Intergenic			(ATGGTG)n|Simple_repeat|Simple_repeat
chr12	132023972	132024089	118	47	11	59.31	11.74	Intergenic			(ATGGTG)n|Simple_repeat|Simple_repeat
chr12	132072910	132073219	310	100	67	466.89	30.09	Intergenic			(GAATG)n|Simple_repeat|Simple_repeat
chr12	132111483	132111715	233	100	16	59.02	10.2	Intergenic	NM_001261411;NM_004592	SFSWAP	Intergenic
chr12	132812381	132812524	144	98	11	51.16	11.88	Intron	NM_001122636	GALNT9	intron (NM_001122636, intron 6 of 10)
chr12	132816094	132816220	127	77	11	64.23	12.7	Intron	NM_001122636	GALNT9	intron (NM_001122636, intron 6 of 10)
chr13	19031480	19031772	293	76	26	115.77	8.32	Intergenic			MER30|DNA|hAT-Charlie
chr13	19711660	19711826	167	104	12	53.15	8.58	Intergenic	NM_006001;NR_046927	TUBA3C;RNU6-52P	Intergenic
chr13	19712070	19712196	127	41	11	58.23	7.4	Intergenic	NM_006001;NR_046927	TUBA3C;RNU6-52P	Intergenic
chr13	19712209	19712415	207	49	24	136.27	11.1	Intergenic	NM_006001;NR_046927	TUBA3C;RNU6-52P	Intergenic
chr13	21816897	21817044	148	71	10	51.64	10.37	Intergenic	NM_145061;NR_125745;NM_024026;NR_038939;NR_103840;NR_103841;NR_046461;NM_001166017;NM_005870	LINC01046;SKA3;MRPL57;SAP18;LINC00539;MIPEPP3	Intergenic
chr13	26140431	26140577	147	94	10	51.91	8.89	Intron	NM_016529	ATP8A2	intron (NM_016529, intron 16 of 36)
chr13	33481730	33481855	126	49	10	58.18	10.37	Intron	NR_047020	LINC00423	intron (NR_047020, intron 2 of 4)
chr13	36436404	36436531	128	44	11	62.91	9.67	Intron	NR_031646;NM_004734	MIR548F5;DCLK1	L2b|LINE|L2
chr13	36532019	36532228	210	86	14	54.53	9.56	Intron	NM_004734	DCLK1	(CCA)n|Simple_repeat|Simple_repeat
chr13	36532254	36532428	175	126	22	130.19	14.26	Intron	NM_004734	DCLK1	(CCA)n|Simple_repeat|Simple_repeat
chr13	37610615	37610755	141	91	10	53.59	10.37	Intron	NM_001278482;NM_017569;NM_001014286;NM_001278481;NM_001278480	SUPT20H	AluSc|SINE|Alu
chr13	49227656	49227780	125	49	10	58.51	13.33	Intergenic	NM_020377;NR_051983	CYSLTR2;LINC00462	Intergenic
chr13	63644559	63644894	336	249	29	75.88	5.14	Intergenic			Intergenic
chr13	69397866	69398014	149	66	10	51.37	10.37	Intergenic	NR_038878	LINC00550	L1MB4|LINE|L1
chr13	73185742	73185848	107	53	11	74.33	11.85	Intergenic	NM_001071775	MZT1	L1PA3|LINE|L1
chr13	75914811	75914954	144	45	10	52.74	8.89	Intron	NM_014832;NM_001286658;NM_001286659	TBC1D4	AluSp|SINE|Alu
chr13	77774611	77774757	147	47	10	51.91	10.37	Intron	NM_015057	MYCBP2	L1PA3|LINE|L1
chr13	81707992	81708121	130	48	10	55.49	8.59	Intergenic	NR_125770	LINC00377	Intergenic
chr13	93340767	93340930	164	52	11	55.06	8.89	Intron	NM_004466	GPC5	L1HS|LINE|L1
chr13	110076421	110076744	324	181	65	443.96	28.01	Intergenic			Intergenic
chr13	113262066	113262216	151	104	10	50.05	10.17	Intergenic	NM_015205;NM_032189;NM_001286278;NM_001286279;NM_006322;NM_207440;NM_001286277	ATP11AUN;TUBGCP3;ATP11A	L1MDb|LINE|L1
chr14	36004281	36004867	587	275	122	690.6	17.68	Promoter	NM_032594	INSM2	exon (NM_032594, exon 1 of 1)
chr14	36417577	36417720	144	101	11	53.85	7.59	Intergenic	NM_032352	BRMS1L	Intergenic
chr14	38351375	38351487	113	75	10	62.19	13.17	Intergenic			L1PA4|LINE|L1
chr14	55582480	55582577	98	49	13	92.35	17.83	Intergenic	NR_003225;NM_007086;NM_001008396;NM_080867;NM_001146015;NM_001177388;NM_014750;NM_002306;NM_199421;NM_144578	LGALS3;SOCS4;WDHD1;MAPK1IP1L;DLGAP5	L1PA5|LINE|L1
chr14	61602391	61602577	187	90	15	80.02	10.32	Intergenic	NM_001172702;NM_153811;NR_033344	SLC38A6	HERVH-int|LTR|ERV1
chr14	65230824	65230973	150	88	10	51.1	8.89	Intron	NM_001024858	SPTB	intron (NM_001024858, intron 31 of 34)
chr14	67711785	67711924	140	44	10	53.88	10.37	Intron	NM_001256550;NM_022474	MPP5	MLT1D|LTR|ERVL-MaLR
chr14	70943548	70943680	133	49	10	55.97	11.85	Intron	NR_037933	ADAM20P1	L1PA2|LINE|L1
chr14	72141245	72141380	136	96	11	60.83	11.2	Intron	NM_001284247;NM_015556;NM_001284245;NM_001284246	SIPA1L1	AluYa5|SINE|Alu
chr14	72521365	72521508	144	44	10	52.74	7.41	Intron	NM_001204418;NM_001204419;NM_001204416;NM_001204417;NM_001204423;NM_001204422;NM_001204421;NM_001204420;NM_001204424;NM_004296	RGS6	L1ME3F|LINE|L1
chr14	77600186	77600338	153	105	11	50.42	9.93	Exon	NM_174976	ZDHHC22	exon (NM_174976, exon 3 of 3)
chr14	77736082	77736185	104	68	22	181.94	24.98	Promoter	NM_021257	NGB	(TC)n|Simple_repeat|Simple_repeat
chr14	79723727	79723884	158	49	14	81.59	11.85	Intron	NM_004796;NR_073547	NRXN3	(TGG)n|Simple_repeat|Simple_repeat
chr14	82541992	82542137	146	48	10	50.51	9.95	Intergenic			MER91A|DNA|hAT-Tip100
chr14	84796436	84796625	190	114	15	79.37	16.3	Intergenic			AluY|SINE|Alu
chr14	84872394	84872543	150	66	10	51.1	10.37	Intergenic			L1ME4a|LINE|L1
chr14	90911872	90912047	176	128	18	98.8	12.57	Intergenic	NM_006888;NR_033986;NM_001010854	LINC00642;TTC7B;CALM1	L1MA2|LINE|L1
chr14	95057293	95057456	164	41	12	62.9	16.3	Intron	NM_000624	SERPINA5	(CACTC)n|Simple_repeat|Simple_repeat
chr14	99887215	99887336	122	86	12	77.38	16.3	Intron	NM_032233;NM_199123	SETD3	intron (NM_032233, intron 6 of 12)
chr14	100394259	100394416	158	39	12	64.68	10.37	Intron	NM_004434;NM_001008707	EML1	(TGG)n|Simple_repeat|Simple_repeat
chr14	100993063	100993266	204	119	18	89.3	14.01	Intron	NM_024515;NM_001161476	WDR25	(CACCAT)n|Simple_repeat|Simple_repeat
chr14	105487626	105487766	141	81	10	51.04	8.34	Promoter	NM_017955;NM_145701	CDCA4	promoter-TSS (NM_145701)
chr14	106049034	106049364	331	251	48	242.18	13.81	Intergenic	NR_046211;NM_001311;NM_001198983;NR_107038;NM_001134876;NM_001134877;NM_025268;NM_001134875;NR_107059	ELK2AP;TMEM121;C14orf80;MIR8071-2;MIR8071-1;CRIP1	Intergenic
chr14	106267344	106267949	606	375	108	583.46	20.92	Intergenic			Intergenic
chr14	107161675	107161850	176	60	23	159.49	25.19	Intergenic			Intergenic
chr15	20108258	20108461	204	104	16	50.47	9.38	Intergenic			(AAATG)n|Simple_repeat|Simple_repeat
chr15	20545948	20547137	1190	1032	168	395.34	7.84	Intergenic	NR_038836;NR_036432	HERC2P3;CHEK2P2	(CAGC)n|Simple_repeat|Simple_repeat
chr15	20547165	20547529	365	251	40	70.37	5.89	Intergenic	NR_038836;NR_036432	HERC2P3;CHEK2P2	(CAGC)n|Simple_repeat|Simple_repeat
chr15	21315618	21316134	517	403	51	130.73	6.74	Intergenic			(GCTG)n|Simple_repeat|Simple_repeat
chr15	21317252	21317565	314	199	29	70.8	8.26	Intergenic			(GCTG)n|Simple_repeat|Simple_repeat
chr15	25773413	25773567	155	46	12	65.61	16.3	Intergenic	NM_130839;NM_000462	UBE3A	(TGG)n|Simple_repeat|Simple_repeat
chr15	28371749	28371898	150	58	10	51.1	10.37	Intron	NM_004667	HERC2	L1PB1|LINE|L1
chr15	28678815	28678924	110	70	10	54.96	9.56	Intergenic	NR_039732;NR_039734;NR_033351;NR_033353	GOLGA8G;GOLGA8F;MIR4509-3;MIR4509-1	MLT1C|LTR|ERVL-MaLR
chr15	30465284	30465522	239	101	24	115.54	14.82	Intergenic	NR_026771;NM_001282472;NR_033933	DKFZP434L187;GOLGA8T;GOLGA8J	(TG)n|Simple_repeat|Simple_repeat
chr15	30920486	30920636	151	34	13	60.4	11.08	Promoter	NM_001039841	ARHGAP11B	AluY|SINE|Alu
chr15	31137164	31137313	150	33	13	59.61	10.83	Intergenic	NM_014967;NM_001146095;NM_001146094;NM_001146096;NR_038254;NR_038255;NR_038253;NM_017762;NR_072991	FAN1;MTMR10;LOC100288637;HERC2P10	(AAATG)n|Simple_repeat|Simple_repeat
chr15	32909871	32910012	142	34	10	52.21	11.53	Promoter	NM_014783;NM_001286480;NM_199357	ARHGAP11A	AluY|SINE|Alu
chr15	33945537	33945742	206	106	13	59.41	14.82	Intron	NM_001036;NM_001243996	RYR3	AluSc8|SINE|Alu
chr15	37456122	37456263	142	49	10	53.31	8.89	Intergenic	NR_051953;NM_170674;NM_170675;NM_170676;NM_170677;NM_172315;NM_172316;NM_002399;NM_001220482	MEIS2	Intergenic
chr15	41972836	41972978	143	77	10	53.02	10.37	Intron	NM_001080541;NM_001164273	MGA	MER21C|LTR|ERVL
chr15	48624209	48624370	162	71	12	56.63	7.69	Promoter	NM_001948;NM_001025248;NM_001025249	DUT	promoter-TSS (NM_001948)
chr15	53426797	53426947	151	101	12	64.16	9.8	Intergenic			Intergenic
chr15	60077861	60078019	159	39	11	52.45	9.47	Intergenic	NM_004330	BNIP2	L1PB|LINE|L1
chr15	69098807	69098963	157	41	11	55.14	9.95	Promoter	NR_026808	ANP32A-IT1	non-coding (NR_026808, exon 1 of 1)
chr15	86179597	86179738	142	56	10	53.31	8.89	Intron	NM_007200;NM_001270546;NM_006738	AKAP13	L1ME1|LINE|L1
chr15	89962737	89962895	159	100	11	52.45	9.47	Intergenic	NM_001126131;NR_015411;NM_002693;NR_110261;NR_029692;NR_027074;NR_106824;NM_016321;NR_027075;NR_027076;NR_027077	MIR6766;RHCG;MIR9-3;POLG;LINC00928;LINC00925	Intergenic
chr15	92294176	92294326	151	53	10	50.84	10.37	Intergenic			(TGG)n|Simple_repeat|Simple_repeat
chr15	102304021	102304152	132	61	11	51.4	7.67	Intergenic	NR_046417;NM_152334;NM_001005326;NM_001001674	OR4F13P;OR4F6;TARSL2;OR4F15	CpG
chr15	102503080	102503298	219	122	16	50.79	8.29	Promoter	NR_003659	WASH3P	MIRb|SINE|MIR
chr16	896880	897163	284	101	28	149.56	17.78	Intergenic	NM_001013638;NM_005823;NR_030384;NM_001177355;NM_016541;NM_058192;NM_022773;NM_013404;NM_022092;NR_033646;NR_033645;NR_110945;NR_110946	LMF1;LMF1-AS1;GNG13;MIR662;RPUSD1;CHTF18;MSLN;PRR25	CpG
chr16	1075243	1075442	200	151	22	137.89	14.82	Intergenic	NM_001172560;NM_014587;NM_001053;NR_036442;NM_022773;NR_027242;NR_033646;NM_207419;NR_033645;NR_110945;NR_110946	LMF1;LMF1-AS1;C1QTNF8;SOX8;SSTR5;SSTR5-AS1	Intergenic
chr16	3124579	3124679	101	60	21	187.44	29.63	Intergenic	NM_001142350;NR_047572;NM_017885;NM_001103175;NM_022468;NM_021195;NM_001282415;NM_001282416;NR_123723;NM_016639;NM_001134655;NM_001012718;NM_001012636;NM_001012635;NM_001012634;NM_001012633;NM_001012632;NM_001012631;NR_110900;NM_024339;NM_004220;NR_104432;NM_004221;NM_003456;NM_001278158;NM_001002017;NM_001042428;NM_004203;NM_020982;NM_001002018;NM_182687;NM_001288665;NM_001288667;NM_001288666;NM…	ZNF205;MMP25;ZNF213;HCFC1R1;ZNF205-AS1;LOC100507419;PKMYT1;LINC00514;CCDC64B;CLDN9;ZNF213-AS1;IL32;LOC101929613;LOC100128770;ZSCAN10;TNFRSF12A;THOC6;CLDN6	AluSx1|SINE|Alu
chr16	5550148	5550302	155	79	13	74	16.3	Intergenic			(CATTC)n|Simple_repeat|Simple_repeat
chr16	14580876	14580982	107	56	62	750.69	76.48	Intron	NM_002582;NM_001242992;NM_001134477	PARN	intron (NM_001134477, intron 21 of 23)
chr16	26696442	26696557	116	76	23	199.64	32.6	Intergenic			L1PA4|LINE|L1
chr16	32094089	32094316	228	127	19	56.6	10.28	Intergenic	NR_109773	HERC2P4	MER30B|DNA|hAT-Charlie
chr16	32296640	32296928	289	147	26	104.57	8.34	Intergenic	NR_110898;NM_001243722;NR_109773	TP53TG3D;HERC2P4	(GCTG)n|Simple_repeat|Simple_repeat
chr16	33045071	33045403	333	125	36	56.36	5.49	Intergenic			Intergenic
chr16	33237792	33238194	403	263	54	90.78	6.1	Intergenic	NR_110911;NR_110886;NM_001205259;NR_110914;NM_001099687;NR_110910;NM_016212;NR_110897;NR_033866	LOC390705;TP53TG3B;TP53TG3C;TP53TG3	(GCTG)n|Simple_repeat|Simple_repeat
chr16	33238760	33239432	673	610	79	109.98	4.69	Intergenic	NR_110911;NR_110886;NM_001205259;NR_110914;NM_001099687;NR_110910;NM_016212;NR_110897;NR_033866	LOC390705;TP53TG3B;TP53TG3C;TP53TG3	(GCTG)n|Simple_repeat|Simple_repeat
chr16	33239483	33240121	639	426	74	99.75	5.81	Intergenic	NR_110911;NR_110886;NM_001205259;NR_110914;NM_001099687;NR_110910;NM_016212;NR_110897;NR_033866	LOC390705;TP53TG3B;TP53TG3C;TP53TG3	(GCTG)n|Simple_repeat|Simple_repeat
chr16	33240476	33240947	472	367	51	64.88	5.87	Intergenic	NR_110911;NR_110886;NM_001205259;NR_110914;NM_001099687;NR_110910;NM_016212;NR_110897;NR_033866	LOC390705;TP53TG3B;TP53TG3C;TP53TG3	(GCTG)n|Simple_repeat|Simple_repeat
chr16	33240961	33241268	308	178	44	91.79	7.07	Intergenic	NR_110911;NR_110886;NM_001205259;NR_110914;NM_001099687;NR_110910;NM_016212;NR_110897;NR_033866	LOC390705;TP53TG3B;TP53TG3C;TP53TG3	(GCTG)n|Simple_repeat|Simple_repeat
chr16	33293745	33294431	687	546	80	327.77	12.95	Intergenic	NR_110911;NR_110886;NM_001205259;NR_110914;NM_001099687;NR_110910;NM_016212;NR_110897;NR_033866	LOC390705;TP53TG3B;TP53TG3C;TP53TG3	(GCTG)n|Simple_repeat|Simple_repeat
chr16	33392785	33392920	136	44	12	53.26	9	Intergenic	NR_046943;NR_033866	RNU6-76P;LOC390705	Intergenic
chr16	33585344	33585513	170	85	18	63.93	7.99	Intergenic	NR_046943	RNU6-76P	Intergenic
chr16	33865000	33865735	736	569	220	367.73	9.42	Intergenic	NR_038368	LINC00273	AluSz6|SINE|Alu
chr16	33869685	33870023	339	281	100	105.28	7.27	Intergenic	NR_038368	LINC00273	AluSz6|SINE|Alu
chr16	33873986	33874210	225	98	89	285.47	15.95	Intergenic	NR_038368	LINC00273	(GAATG)n|Simple_repeat|Simple_repeat
chr16	33875480	33875882	403	288	93	142.15	8.66	Intergenic	NR_038368	LINC00273	AluSz6|SINE|Alu
chr16	33900216	33900612	397	234	90	70.58	7.54	Intergenic	NR_038368	LINC00273	AluYf4|SINE|Alu
chr16	33901329	33901796	468	379	94	79.45	5.85	Intergenic	NR_038368	LINC00273	(CATTC)n|Simple_repeat|Simple_repeat
chr16	33946178	33946377	200	121	22	53.47	4.68	Intergenic	NR_038368	LINC00273	Tigger1|DNA|TcMar-Tigger
chr16	33950110	33950305	196	88	21	55.78	8.53	Intergenic	NR_038368	LINC00273	Intergenic
chr16	33953085	33953322	238	112	42	164.21	18.12	Intergenic	NR_038368	LINC00273	AluSz|SINE|Alu
chr16	33958510	33958977	468	330	66	177.91	15.04	Intergenic	NR_038368	LINC00273	Intergenic
chr16	46443709	46443954	246	157	59	141.13	8.24	Intergenic	NR_026556	ANKRD26P1	Intergenic
chr16	46591186	46591263	78	39	21	262.57	30.73	Intron	NR_026556	ANKRD26P1	AluYf4|SINE|Alu
chr16	49192045	49192294	250	114	23	105.28	12.76	Intergenic			Intergenic
chr16	49675347	49675479	133	84	10	55.97	13.33	Intron	NM_001271620;NM_015069	ZNF423	intron (NM_001271620, intron 3 of 7)
chr16	59062706	59062861	156	47	11	51.53	7.79	Intergenic			Intergenic
chr16	61367848	61367994	147	55	10	51.91	7.41	Intergenic			Intergenic
chr16	61527465	61527602	138	43	10	54.46	8.89	Intergenic			LTR33|LTR|ERVL
chr16	65158578	65158745	168	128	16	95.61	22.22	Intergenic	NM_001797;NR_110918	CDH11;LOC101927650	L1MB7|LINE|L1
chr16	66776928	66777039	112	63	10	62.87	10.32	Intron	NM_001286157;NM_006141	DYNC1LI2	AluSz|SINE|Alu
chr16	67850072	67850149	78	39	17	199.77	25.19	Intron	NM_018430;NM_001288993;NM_001288992;NM_001288991;NM_001288990;NM_001288994	TSNAXIP1	AluY|SINE|Alu
chr16	71501644	71502048	405	300	77	497.14	19.92	Intergenic	NM_000353;NR_027910;NM_007088;NM_001740;NM_145911;NM_006961;NM_001166395;NM_005769;NR_103852;NR_103851	TAT;LOC100132529;CALB2;ZNF19;ZNF23;CHST4	Intergenic
chr16	83984317	83984467	151	107	11	55.59	8.29	Promoter	NM_182981	OSGIN1	(CA)n|Simple_repeat|Simple_repeat
chr16	85222791	85222954	164	79	11	55.06	10.37	Intergenic	NR_038859;NM_014732;NM_198491;NM_001286565;NM_001286566;NR_033984	LINC00311;FAM92B;LOC400548;KIAA0513	Intergenic
chr16	86006225	86006444	220	83	24	129.34	14.61	Intergenic	NR_106832;NM_002163	IRF8;MIR6774	CpG
chr16	86497919	86498082	164	46	12	60.56	8.46	Intergenic	NM_001159380;NM_001159377;NM_001159378;NM_001159379;NR_027490;NM_022764;NR_036444;NR_027489;NR_033925;NM_001451;NR_026674	FLJ30679;FENDRR;FOXF1;MTHFSD	(ATGGTG)n|Simple_repeat|Simple_repeat
chr16	88627109	88627589	481	184	55	288.99	17.48	Intergenic	NM_001294340;NM_153813;NM_000101;NM_144604;NM_013278;NM_002461;NR_049821	MIR5189;IL17C;ZFPM1;CYBA;MVD;ZC3H18	Intergenic
chr16	89252671	89253176	506	54	53	226.87	13.63	Intron	NM_004933	CDH15	L2b|LINE|L2
chr16	89654442	89654575	134	71	10	55.66	11.85	Intron	NM_153636;NM_014427	CPNE7	CpG
chr16	90183206	90184020	815	507	75	223.4	8.45	Intergenic	NM_001042610;NR_027336;NR_122031;NM_001098173;NM_001481;NR_027335;NM_001286209;NM_001286208;NM_001288708;NM_001288709;NM_001286205	GAS8;PRDM7;DBNDD1;URAHP;C16orf3	Intergenic
chr16	90184059	90184288	230	159	20	66.06	6.73	Intergenic	NM_001042610;NR_027336;NR_122031;NM_001098173;NM_001481;NR_027335;NM_001286209;NM_001286208;NM_001288708;NM_001288709;NM_001286205	GAS8;PRDM7;DBNDD1;URAHP;C16orf3	Intergenic
chr17	164519	164697	179	129	16	91.52	10.37	Intron	NM_001190412;NM_001190413;NM_001190411;NM_006987	RPH3AL	intron (NM_006987, intron 5 of 9)
chr17	205657	205839	183	80	26	186.78	26.67	Intergenic	NM_001190412;NM_001190413;NM_001190411;NR_040011;NM_001013672;NM_001242780;NM_182705;NM_006987	RPH3AL;FAM101B;C17orf97;LOC100506388	CpG
chr17	18595000	18595076	77	38	16	187.44	23.71	Intergenic	NR_036647;NR_026718;NM_001145045;NM_001267586;NM_001037330;NM_016078;NM_001039397;NR_051988;NM_001267585	FBXW10;FOXO3B;CCDC144B;TRIM16L;TVP23B;TBC1D28;ZNF286B	AluY|SINE|Alu
chr17	20781130	20781280	151	49	11	55.29	8.23	Intron	NM_001004306;NR_104185	CCDC144NL;LOC440416	intron (NM_001004306, intron 2 of 3)
chr17	21667509	21667657	149	73	11	55.87	9.6	Intergenic			L2a|LINE|L2
chr17	22020686	22020759	74	37	22	304.43	32.6	Promoter	NM_001190452	MTRNR2L1	Intergenic
chr17	25264043	25267096	3054	2968	841	525.24	7.61	Intergenic			Intergenic
chr17	27921355	27921505	151	89	10	50.84	8.89	Promoter	NM_152345	ANKRD13B	intron (NM_152345, intron 1 of 14)
chr17	28843228	28843339	112	47	12	81.68	16.3	Intron	NM_001007024;NM_001007025;NM_004871	GOSR1	AluY|SINE|Alu
chr17	30276667	30276764	98	49	14	107.1	20.74	Intron	NM_015355	SUZ12	AluSz|SINE|Alu
chr17	33478131	33478255	125	81	17	125.5	22.22	Intron	NM_173167;NM_001033576;NM_001267052	UNC45B	LSU-rRNA_Hsa|rRNA|rRNA
chr17	41381621	41382429	809	189	157	699.94	15.81	Promoter	NR_047479	LINC00854	promoter-TSS (NR_047479)
chr17	41399788	41401201	1414	1299	307	1145.3	9.87	Intergenic	NM_145041;NM_031862;NM_001661;NR_027412;NR_027413;NR_047479;NM_001291586;NM_001291587;NR_110868;NM_001291588;NM_005899;NM_001291572;NM_001291571	TMEM106A;NBR1;LINC00854;LOC101929767;ARL4D;LINC00910	LTR13|LTR|ERVK
chr17	41463583	41463897	315	204	37	156.96	12.48	Promoter	NR_027412;NR_027413	LINC00910	intron (NR_027412, intron 1 of 5)
chr17	41466132	41466461	330	67	34	129.37	11.59	Promoter	NR_027412;NR_027413	LINC00910	promoter-TSS (NR_027413)
chr17	41518779	41518965	187	106	15	80.31	16.3	Intergenic	NM_001986;NM_001079675;NM_004941;NR_027412;NR_027413;NM_001261437;NM_001261439;NM_001261438;NM_001661;NR_031751	DHX8;ARL4D;MIR2117;ETV4;LINC00910	AluSx1|SINE|Alu
chr17	44491855	44491999	145	55	10	52.46	7.41	Intergenic	NM_001103154;NM_001288812	ARL17B;ARL17A	intron (NR_033799, intron 4 of 6).3
chr17	44492132	44492306	175	51	15	84.28	10.37	Intergenic	NM_001103154;NM_001288812	ARL17B;ARL17A	intron (NR_033799, intron 4 of 6).3
chr17	45213846	45214004	159	47	12	59.38	9.34	Intron	NM_001293089;NM_001114091;NM_001293091;NM_001256	CDC27	intron (NM_001114091, intron 14 of 18)
chr17	45219653	45219774	122	44	11	68.28	10.37	Exon	NM_001293089;NM_001114091;NM_001293091;NM_001256	CDC27	exon (NM_001256, exon 11 of 19)
chr17	45656614	45656773	160	57	12	56.3	7.54	Exon	NM_006310	NPEPPS	intron (NM_006310, intron 3 of 22)
chr17	51183618	51183744	127	81	13	84.62	14.82	Intergenic			Intergenic
chr17	58217217	58217593	377	103	29	86.41	6.44	Intergenic	NR_027408;NR_030732;NR_002999;NM_000717;NM_032582;NM_022070;NR_039890	HEATR6;LOC653653;SCARNA20;CA4;WFDC21P;USP32;MIR4737	CpG
chr17	64794501	64794659	159	109	16	64.69	6.82	Intron	NM_002737	PRKCA	(TGG)n|Simple_repeat|Simple_repeat
chr17	69630909	69631077	169	58	13	55.94	7.93	Intergenic			Intergenic
chr17	70526739	70526883	145	97	11	50.86	8.32	Intron	NR_036488	LINC00673	intron (NR_036488, intron 1 of 3)
chr17	72667318	72667766	449	267	63	251.81	11.02	Promoter	NM_175738	RAB37	5' UTR (NM_175738, exon 1 of 9)
chr17	77998378	77998553	176	44	14	57.71	8.53	Intron	NM_019020	TBC1D16	(CA)n|Simple_repeat|Simple_repeat
chr17	78414934	78415185	252	120	23	84.67	10.08	Intergenic	NR_039883;NM_001256071;NM_002522;NM_173627;NM_001164637;NR_029376;NM_001164638	NPTX1;MIR4730;LOC100294362;ENDOV;RNF213	Intergenic
chr17	78471751	78471991	241	112	20	76.45	11.23	Intergenic	NR_039883;NM_001256071;NM_002522;NM_173627;NM_001163034;NM_001164637;NM_020761;NR_029376;NM_001164638	RPTOR;LOC100294362;NPTX1;MIR4730;ENDOV;RNF213	(TG)n|Simple_repeat|Simple_repeat
chr17	78718072	78718405	334	222	33	103.76	7.66	Intron	NM_020761;NM_001163034	RPTOR	intron (NM_020761, intron 5 of 33)
chr17	78718455	78718769	315	215	41	163.12	10.6	Intron	NM_020761;NM_001163034	RPTOR	(CCCTAG)n|Simple_repeat|Simple_repeat
chr17	78904021	78904372	352	256	31	103.68	9.94	Intron	NM_020761;NM_001163034	RPTOR	(CAGCT)n|Simple_repeat|Simple_repeat
chr17	79223100	79223324	225	124	27	130.24	20.49	Intron	NM_001037984	SLC38A10	G-rich|Low_complexity|Low_complexity
chr17	79398805	79399025	221	110	22	85.58	10.6	Intron	NM_001291324	BAHCC1	HAL1-2a_MD|LINE|L1
chr17	79399077	79399431	355	77	36	130.6	10.41	Intron	NM_001291324	BAHCC1	HAL1-2a_MD|LINE|L1
chr17	80544045	80544445	401	215	52	229.23	20.13	Exon	NM_004514	FOXK2	G-rich|Low_complexity|Low_complexity
chr17	80629348	80629480	133	80	13	52.69	7.51	Intron	NM_006822	RAB40B	(CTCA)n|Simple_repeat|Simple_repeat
chr17	80630125	80630368	244	131	20	59.16	9.68	Intron	NM_006822	RAB40B	intron (NM_006822, intron 1 of 5)
chr17	80722662	80722923	262	48	24	89.65	6.54	Intron	NM_005993	TBCD	intron (NM_005993, intron 3 of 38)
chr17_ctg5_hap1	338588	338748	161	114	11	55.87	8.89	Intron	NR_002940;NR_040116;NM_006178	NSF;LRRC37A4P	intron (NR_040116, intron 3 of 11)
chr17_ctg5_hap1	1566312	1566510	199	71	15	68.75	10.37	Intron	NR_033799	NSFP1	intron (NR_033799, intron 4 of 6).4
chr18	10015	10266	252	123	32	210.16	23.59	Promoter	NR_110795	LOC102723376	(CCCTAA)n|Simple_repeat|Simple_repeat
chr18	63627	63794	168	119	17	88.12	16.24	Intergenic	NR_110795;NR_033770;NM_001037334;NM_005151;NR_107045	MIR8078;LOC102723376;USP14;ROCK1P1	(CCCTAA)n|Simple_repeat|Simple_repeat
chr18	4510788	4511062	275	148	31	172.99	18.06	Intergenic	NM_004746;NM_001242761	DLGAP1	(TGG)n|Simple_repeat|Simple_repeat
chr18	15165433	15165618	186	119	20	70.08	8.65	Intergenic			AluYb8|SINE|Alu
chr18	21734054	21734200	147	41	10	51.91	10.37	Intron	NM_012189;NM_138643;NM_138644;NM_153770;NM_153769;NM_153768	CABYR	intron (NM_153769, intron 3 of 5)
chr18	34849952	34850444	493	226	89	542	17.27	Intron	NM_020180;NM_001025088;NM_001025089;NM_001025087	CELF4	intron (NM_001025089, intron 8 of 11)
chr18	44575407	44575472	66	33	12	151.65	17.78	Intron	NM_031303	KATNAL2	AluYc|SINE|Alu
chr18	50319043	50319242	200	138	83	805.68	66.07	Intron	NM_005215	DCC	(CATTC)n|Simple_repeat|Simple_repeat
chr18	53402612	53402771	160	90	11	56.14	8.89	Intergenic	NM_001243226	TCF4	Intergenic
chr18	67867549	67867695	147	101	10	51.91	7.41	Intron	NM_173630	RTTN	intron (NM_173630, intron 4 of 48)
chr18	71391208	71391323	116	45	10	61.61	11.85	Intergenic			MLT1B|LTR|ERVL-MaLR
chr18	74964869	74965051	183	60	14	69.87	9.73	Intron	NM_001480	GALR1	(CCA)n|Simple_repeat|Simple_repeat
chr18	75998505	75998619	115	52	11	68.74	12.7	Intergenic			(TG)n|Simple_repeat|Simple_repeat
chr18	76960699	76960822	124	42	15	105.48	20.74	Intron	NM_198531	ATP9B	G-rich|Low_complexity|Low_complexity
chr18	77378537	77378956	420	126	46	138.17	10.32	Intergenic	NM_001202504;NM_048368;NM_001278669;NM_006162;NM_004715;NM_172388;NM_172389;NM_172387;NM_001278670;NM_001278673;NM_001278672	NFATC1;CTDP1	Intergenic
chr18	77379001	77379466	466	159	54	169.13	10.28	Intergenic	NM_001202504;NM_048368;NM_001278669;NM_006162;NM_004715;NM_172388;NM_172389;NM_172387;NM_001278670;NM_001278673;NM_001278672	NFATC1;CTDP1	Intergenic
chr18	77379823	77380048	226	104	40	188.73	12.89	Intergenic	NM_001202504;NM_048368;NM_001278669;NM_006162;NM_004715;NM_172388;NM_172389;NM_172387;NM_001278670;NM_001278673;NM_001278672	NFATC1;CTDP1	Intergenic
chr18	77380453	77380798	346	56	29	64.19	5.98	Intergenic	NM_001202504;NM_048368;NM_001278669;NM_006162;NM_004715;NM_172388;NM_172389;NM_172387;NM_001278670;NM_001278673;NM_001278672	NFATC1;CTDP1	Intergenic
chr18	78016175	78016348	174	65	14	76.16	16.3	Intergenic	NM_032510;NR_028339;NR_028340	PARD6G;PARD6G-AS1	(TTAGGG)n|Simple_repeat|Simple_repeat
chr19	4471915	4472053	139	41	10	54.17	10.37	Promoter	NM_032631;NM_001001520	HDGFRP2	promoter-TSS (NM_032631)
chr19	4769392	4769961	570	388	136	849.52	17.97	Promoter	NR_029607;NR_027148	MIR7-3HG;MIR7-3	non-coding (NR_027148, exon 2 of 3)
chr19	6160804	6160921	118	71	10	59.77	12.98	Intron	NM_001289177;NM_030924;NM_001289179;NM_001289178;NM_001289180	ACSBG2	AluSx|SINE|Alu
chr19	7515137	7515478	342	148	52	228.97	13.42	Intron	NM_001130955;NM_015318	ARHGEF18	intron (NM_001130955, intron 5 of 19)
chr19	7515526	7515773	248	99	49	263.21	15.48	Intron	NM_001130955;NM_015318	ARHGEF18	intron (NM_001130955, intron 5 of 19)
chr19	7515793	7516037	245	49	56	330.68	19.98	Exon	NM_001130955;NM_015318	ARHGEF18	intron (NM_001130955, intron 5 of 19)
chr19	7627561	7628153	593	413	62	282.45	11.47	Intergenic	NM_001271830;NM_174895;NM_020533;NM_001166112;NM_001166113;NM_001166111;NM_001166114;NR_106850;NR_073560;NM_001270539;NM_001080429;NM_080662;NM_006702;NM_015318;NM_001272034;NM_001300881;NR_033242;NM_001127396;NM_001171155;NR_024491;NM_006949;NM_020196;NM_001130955;NM_018083;NM_020902;NM_198534	C19orf45;XAB2;ARHGEF18;CAMSAP3;PCP2;MIR6792;STXBP2;MCOLN1;PNPLA6;PEX11G;PET100;ZNF358;LOC100128573	L1MC2|LINE|L1
chr19	8885593	8886158	566	236	46	53.23	3.93	Intergenic	NM_178525;NM_144693;NM_145208;NM_024690;NM_001004699	OR2Z1;MUC16;ACTL9;ZNF558;MBD3L1	AluJb|SINE|Alu
chr19	9710518	9710585	68	34	18	263.44	26.54	Intergenic	NR_122038;NM_024106;NM_001300885;NM_001130032;NM_001300883;NM_001130031;NM_001008727;NM_001199814;NM_152289;NM_017656	ZNF561-AS1;ZNF121;ZNF426;ZNF812;ZNF562;ZNF561	(GAATG)n|Simple_repeat|Simple_repeat
chr19	10679836	10679986	151	107	10	50.84	8.89	Promoter	NM_079421;NM_001800	CDKN2D	promoter-TSS (NM_001800)
chr19	12496659	12496794	136	90	18	116.58	21.1	Intergenic	NM_152601;NM_005815;NM_030824;NM_001080821;NM_145276;NM_016264;NM_001164276	ZNF709;ZNF44;ZNF442;ZNF443;ZNF563;ZNF799	AluY|SINE|Alu
chr19	12943137	12943658	522	221	84	455.39	19.13	Promoter	NM_001270444;NM_001270445;NM_001270442;NM_001270443;NM_001270441;NM_001080997	RTBDN	CpG
chr19	13574088	13574228	141	60	10	51.04	9.73	Intron	NM_001127222;NM_001127221;NM_001174080;NM_023035;NM_000068	CACNA1A	intron (NM_023035, intron 1 of 46)
chr19	16956601	16956744	144	88	11	60.79	11.85	Intron	NM_015260;NM_001297595	SIN3B	AluJo|SINE|Alu
chr19	18344471	18344591	121	72	10	55.54	10.67	Intron	NM_000923	PDE4C	intron (NM_000923, intron 1 of 15)
chr19	30113374	30113640	267	175	31	169.6	20.7	Intergenic	NR_040029;NM_001282931;NM_001256047;NM_001256046;NM_001146339;NM_006627;NM_001282930;NR_027368;NM_001282929;NM_024310;NM_001031726;NM_031448	PLEKHF1;VSTM2B;LOC284395;C19orf12;POP4	Intergenic
chr19	33444324	33444472	149	100	10	51.37	8.89	Intron	NM_032816	CEP89	intron (NM_032816, intron 4 of 18)
chr19	34882346	34882530	185	110	13	55.65	11.1	Intron	NM_001289789;NM_001184722;NM_001289790;NM_000175	GPI	intron (NM_000175, intron 9 of 17)
chr19	34883404	34883506	103	56	10	58.16	10.89	Intron	NM_001289789;NM_001184722;NM_001289790;NM_000175	GPI	intron (NM_000175, intron 9 of 17)
chr19	36066421	36066630	210	117	14	54.84	10.83	Intergenic	NM_001300974;NM_014209;NM_001244847;NM_024321;NM_032635;NM_001166034;NM_207392;NR_033746;NM_007000;NR_038396;NM_014364;NM_001126059;NM_001126058;NM_001126057;NM_001126056;NM_000704;NM_015302;NM_001190348;NM_001190349;NM_001190347;NM_001035516;NR_110750;NM_001242597;NR_046420;NM_001242598;NM_033317;NM_001166035;NM_001863;NM_001281443;NM_198538	LOC100506469;RBM42;ETV2;ATP4A;HAUS5;SBSN;GAPDHS;KRTDAP;UPK1A;TMEM147;DMKN;UPK1A-AS1;COX6B1;LOC102723617	LSU-rRNA_Hsa|rRNA|rRNA
chr19	36319622	36319890	269	103	20	90.62	8.29	Intron	NM_004646	NPHS1	intron (NM_004646, intron 28 of 28)
chr19	37784305	37784873	569	89	88	91.2	4.9	Intergenic	NM_032453;NR_110718;NR_110719;NM_152604;NM_181786;NR_110720;NM_152279;NR_029390	ZNF383;LOC101927667;ZNF585B;LOC284412;HKR1;ZNF527	Intergenic
chr19	37793708	37794517	810	262	79	104.3	5.48	Intergenic	NM_032453;NR_110718;NR_110719;NM_152604;NM_181786;NR_110720;NM_152279;NR_029390	ZNF383;LOC101927667;ZNF585B;LOC284412;HKR1;ZNF527	Intergenic
chr19	42317695	42317850	156	48	11	57.25	8.89	Intergenic	NR_106855;NM_001022;NM_198977;NM_001815;NM_001783;NM_001291419;NM_004706;NM_021601;NM_002483;NM_001040283;NM_001277163;NM_004363;NR_102333;NM_001291484;NM_199002;NM_173506	LYPD4;RPS19;ARHGEF1;CEACAM3;CEACAM5;DMRTC2;CEACAM6;MIR6797;CD79A	Intergenic
chr19	43106068	43106216	149	100	11	53.22	10.32	Intron	NR_073180;NR_073179	LIPE-AS1	intron (NR_073180, intron 2 of 2)
chr19	44918090	44918218	129	38	17	58.16	8.89	Intergenic	NM_014518;NM_001288761;NM_001288762;NM_001102600;NR_103551;NM_001278510;NM_013256;NM_001291489;NM_001291488;NM_001288760;NM_001288759;NM_001102597;NM_001102598;NM_001102599;NM_152354;NM_001278509;NM_001278508;NM_013380;NM_001083335;NM_001291490;NM_001291491;NM_001291633	ZNF229;ZNF285;ZNF112;ZNF180;CEACAM20	Intergenic
chr19	44919211	44919316	106	62	15	61.76	8.53	Intergenic	NM_014518;NM_001288761;NM_001288762;NM_001102600;NR_103551;NM_001278510;NM_013256;NM_001291489;NM_001291488;NM_001288760;NM_001288759;NM_001102597;NM_001102598;NM_001102599;NM_152354;NM_001278509;NM_001278508;NM_013380;NM_001083335;NM_001291490;NM_001291491;NM_001291633	ZNF229;ZNF285;ZNF112;ZNF180;CEACAM20	Intergenic
chr19	47649078	47649207	130	47	10	56.9	8.89	Intron	NR_027280;NM_001145714;NM_001145713;NM_005500	SAE1	L2c|LINE|L2
chr19	49468542	49468699	158	41	11	53.62	8.29	Promoter	NM_000146	FTL	promoter-TSS (NM_000146)
chr19	50490235	50490941	707	336	186	1077.1	18.67	Intron	NM_001025778;NM_016440	VRK3	intron (NM_001025778, intron 11 of 13)
chr19	52111332	52111506	175	71	13	60.64	10.32	Intergenic	NM_001177547;NM_003830;NM_198845;NM_198846;NR_029843;NR_029482;NM_001177549;NM_001177548;NM_007147;NR_034159;NM_001245;NR_029693;NR_108100;NM_001098612;NR_024330	MIRLET7E;SPACA6P-AS;ZNF175;SPACA6P;SIGLEC14;SIGLEC5;SIGLEC6;MIR125A;FLJ30403;MIR99B	Intergenic
chr19	54637206	54637373	168	96	18	101.21	12.41	Intergenic	NM_014516;NR_110142;NM_015629;NM_001081450;NM_024075;NM_001282333;NM_001146056;NM_001288791;NM_001288793;NM_001288792;NM_001146082;NM_001146083;NM_001282350;NM_024298;NM_133169;NM_206818;NM_130771;NM_001077446;NM_198481;NM_133168;NM_001013;NM_024316;NM_004542;NM_013342;NM_001135686;NM_001282349;NM_006864;NM_001282332;NM_001145303;NM_144686	TMC4;TSEN34;LILRB3;NDUFA3;OSCAR;PRPF31;TARM1;LENG1;CNOT3;MBOAT7;VSTM1;TFPT;RPS9	C-rich|Low_complexity|Low_complexity
chr19	55195951	55196134	184	79	13	53.54	8.17	Intergenic	NM_001278427;NR_107028;NR_103518;NM_001081639;NR_003061;NM_001081638;NM_001278318;NM_001278430;NM_006669;NM_014218;NM_153443;NR_110737;NM_001081637;NR_103501;NR_103503;NR_103502;NR_110738;NM_001290271;NM_001290270;NM_001278428;NM_001278429;NM_006863;NM_001278398;NM_001278399;NM_006866;NM_015868;NM_001130917;NM_001278319;NM_001278426	LILRB4;LILRB1;LILRP2;KIR2DL3;KIR2DL1;LOC101928804;MIR8061;KIR3DL3;LILRA2;LILRA1	Intergenic
chr19	55948722	55948876	155	107	12	53.79	8.07	Intron	NM_001145176	SHISA7	intron (NM_001145176, intron 3 of 3)
chr19	56181776	56181909	134	66	15	100.62	17.78	Intron	NM_007279;NM_001012478	U2AF2	intron (NM_001012478, intron 11 of 11)
chr19	57149230	57149758	529	340	90	478.19	18.55	Intergenic	NM_001193628;NM_021216;NM_001005850;NM_001001668;NM_020828	ZNF71;ZNF470;ZFP28;SMIM17;ZNF835	CpG
chr19	57454266	57454365	100	55	12	86.43	16.3	Intergenic	NR_024059	MIMT1	Intergenic
chr19	58828928	58829289	362	220	34	161.61	13.92	Intergenic	NM_014480;NR_049780;NM_198458;NM_001009;NR_039910;NR_106864;NM_021089;NR_015380;NM_173548;NM_001207009;NM_130786;NM_181846;NM_001195135;NM_138466	MIR4754;LOC646862;ZNF8;ZNF497;ZNF544;RPS5;MIR6806;ZNF584;ZNF837;A1BG-AS1;ZSCAN22;A1BG	MER3|DNA|hAT-Charlie
chr2	905681	905886	206	107	20	116.88	14.82	Intergenic	NR_110179;NM_018968;NR_033880;NR_111963	LINC01115;LOC101060385;SNTG2	Intergenic
chr2	1107475	1107623	149	102	20	133.53	19.74	Intron	NM_018968	SNTG2	intron (NM_018968, intron 4 of 16)
chr2	1601510	1601645	136	49	10	54.25	11.62	Intergenic	NM_001206744;NM_001206745;NM_012293;NM_000547;NM_175721;NM_175719;NM_175722	TPO;PXDN	(CA)n|Simple_repeat|Simple_repeat
chr2	1865547	1865788	242	79	25	147.99	16.3	Intron	NM_015025	MYT1L	intron (NM_015025, intron 18 of 24)
chr2	3184676	3184866	191	112	14	52	10.63	Intergenic	NR_110228;NM_003310	LINC01250;TSSC1	CpG
chr2	3184868	3184956	89	44	22	215.6	26.46	Intergenic	NR_110228;NM_003310	LINC01250;TSSC1	CpG
chr2	5162722	5162993	272	137	52	364.79	30.17	Intergenic			(CTA)n|Simple_repeat|Simple_repeat
chr2	5337034	5337171	138	75	10	54.46	8.89	Intergenic			L1PA2|LINE|L1
chr2	7182519	7182666	148	51	11	55.56	9.47	Exon	NM_014746	RNF144A	3' UTR (NM_014746, exon 9 of 9)
chr2	7628968	7629139	172	45	19	105.42	10.76	Intergenic	NR_038432	LOC100506274	polypurine|Low_complexity|Low_complexity
chr2	9034142	9034298	157	65	12	62.98	9.95	Intron	NM_138799	MBOAT2	L1PA7|LINE|L1
chr2	11093809	11094059	251	123	23	115.98	10.53	Intergenic	NR_110575;NM_002236	LOC101929733;KCNF1	HAL1-2a_MD|LINE|L1
chr2	11094070	11094315	246	129	18	80.09	10.74	Intergenic	NR_110575;NM_002236	LOC101929733;KCNF1	HAL1-2a_MD|LINE|L1
chr2	14616470	14616599	130	64	10	56.9	11.85	Intergenic	NR_103814	LINC00276	L1MA8|LINE|L1
chr2	33091864	33092060	197	130	14	69.3	11.85	Intron	NR_027098	LINC00486	(T)n|Simple_repeat|Simple_repeat
chr2	33141295	33141699	405	312	222	1927.11	31.03	Intron	NR_027100;NR_027098;NR_027099	LINC00486	(G)n|Simple_repeat|Simple_repeat
chr2	37053311	37053378	68	34	15	188.63	19.74	Intergenic	NM_053276;NM_001177971;NM_001177972;NM_001177970;NM_003162;NM_001177969	STRN;VIT	AluY|SINE|Alu
chr2	42064161	42064468	308	106	29	139.87	11.31	Intergenic	NR_033996;NM_001242815;NR_110262;NR_110263	LOC388942;LOC101929723;C2orf91	Intergenic
chr2	45529938	45530100	163	116	12	60.17	8.34	Intergenic	NM_018079;NR_033831	SRBD1;LINC01121	MIR|SINE|MIR
chr2	48313059	48313200	142	60	10	53.31	7.41	Intergenic			THE1B|LTR|ERVL-MaLR
chr2	52032462	52032579	118	63	13	88.61	16.3	Intergenic			(TGG)n|Simple_repeat|Simple_repeat
chr2	54409399	54409527	129	49	10	57.22	10.37	Intron	NM_138448	ACYP2	AluSq4|SINE|Alu
chr2	64602683	64602847	165	99	12	54.87	11.31	Intergenic	NM_014181	LGALSL	(CCA)n|Simple_repeat|Simple_repeat
chr2	67179121	67179270	150	68	10	51.1	10.37	Intron	NR_110169	LOC101060019	Intergenic
chr2	67588452	67588595	144	96	10	52.24	11.71	Intergenic	NM_019002;NR_110564	LOC102800447;ETAA1	L1PA3|LINE|L1
chr2	68133619	68133701	83	41	10	86.43	14.82	Intergenic	NR_110271	LOC101927701	(CGGAA)n|Simple_repeat|Simple_repeat
chr2	83922445	83922585	141	48	10	53.59	7.41	Intergenic			LTR1C|LTR|ERV1
chr2	87623652	87623993	342	214	87	436.02	14.16	Intergenic			(CAGC)n|Simple_repeat|Simple_repeat
chr2	87633630	87633857	228	188	23	121.61	11.46	Intergenic			(CAGC)n|Simple_repeat|Simple_repeat
chr2	87634298	87634428	131	90	11	59.73	13.16	Intergenic			(CAGC)n|Simple_repeat|Simple_repeat
chr2	87641658	87642145	488	152	58	159.06	8.37	Intergenic			(CAGC)n|Simple_repeat|Simple_repeat
chr2	87644069	87644574	506	344	74	230.71	10.52	Intergenic			(CAGC)n|Simple_repeat|Simple_repeat
chr2	87651703	87651893	191	60	16	50.39	7.17	Intergenic			(CAGC)n|Simple_repeat|Simple_repeat
chr2	87655605	87655783	179	56	19	71.29	10.85	Intergenic	NR_024206;NR_024204;NR_024205	LINC00152	(CAGC)n|Simple_repeat|Simple_repeat
chr2	87655999	87656297	299	168	31	105.15	10.12	Intergenic	NR_024206;NR_024204;NR_024205	LINC00152	Intergenic
chr2	87656726	87656880	155	107	14	51.46	7.48	Intergenic	NR_024206;NR_024204;NR_024205	LINC00152	(CAGC)n|Simple_repeat|Simple_repeat
chr2	88124410	88124572	163	43	15	88.57	19.26	Promoter	NM_001078170	RGPD2	intron (NM_001024457, intron 1 of 22)
chr2	89831489	89832013	525	217	108	245.34	9.9	Intergenic			Intergenic
chr2	90394349	90394570	222	84	69	197.55	13.7	Intergenic			(CATTC)n|Simple_repeat|Simple_repeat
chr2	90481577	90482529	953	746	174	357.14	7.26	Intergenic			(GCTG)n|Simple_repeat|Simple_repeat
chr2	90484937	90485519	583	478	113	298.36	9.25	Intergenic			(GCTG)n|Simple_repeat|Simple_repeat
chr2	91615800	91615992	193	112	68	211.94	11.88	Intergenic			(CATTC)n|Simple_repeat|Simple_repeat
chr2	91976142	91976362	221	96	19	50.5	7.65	Intergenic	NR_003503	GGT8P	Intergenic
chr2	95425024	95425187	164	106	12	61.25	8.59	Promoter	NR_038409	FAM95A	non-coding (NR_038409, exon 1 of 3)
chr2	96979711	96979848	138	90	10	51.34	8.23	Intergenic	NM_004804;NM_001163523;NM_001281712;NR_046322;NM_001163524;NM_178495;NM_017849;NM_001008949;NM_015341;NM_001281710;NM_014014;NM_001281711;NM_001193304	SNRNP200;TMEM127;ITPRIPL1;CIAO1;NCAPH;STARD7-AS1	Tigger8|DNA|TcMar-Tigger
chr2	97442558	97442636	79	39	18	209.59	25.95	Intron	NM_020184	CNNM4	AluSx3|SINE|Alu
chr2	105440824	105440968	145	49	12	65.09	10.97	Intron	NR_037883	LINC01158	(TGG)n|Simple_repeat|Simple_repeat
chr2	118590983	118591127	145	43	10	52.46	8.89	Intergenic	NM_019044;NM_006773	DDX18;CCDC93	Intergenic
chr2	120785585	120785794	210	93	13	54.29	13.62	Intron	NM_020909;NM_001184937;NM_001184938;NM_001184939	EPB41L5	AluSq|SINE|Alu
chr2	132769870	132770007	138	71	17	64.34	8.55	Intergenic			Intergenic
chr2	132771651	132771824	174	112	18	51.03	6.64	Intergenic			Intergenic
chr2	133012652	133012892	241	104	36	120.43	15.75	Promoter	NR_031608	MIR663B	SSU-rRNA_Hsa|rRNA|rRNA
chr2	133019961	133020457	497	352	44	68.77	5.27	Intergenic	NR_031608;NR_027020	MIR663B;ANKRD30BL	Intergenic
chr2	133025683	133025946	264	145	49	158.24	14.85	Intergenic	NR_031608;NR_027020	MIR663B;ANKRD30BL	Intergenic
chr2	133027401	133027579	179	98	24	64.44	10.32	Intergenic	NR_031608;NR_027020	MIR663B;ANKRD30BL	Intergenic
chr2	133028345	133028486	142	42	26	100.39	10.29	Intergenic	NR_031608;NR_027020	MIR663B;ANKRD30BL	GA-rich|Low_complexity|Low_complexity
chr2	133029154	133029395	242	121	45	168.98	18.1	Intergenic	NR_031608;NR_027020	MIR663B;ANKRD30BL	GA-rich|Low_complexity|Low_complexity
chr2	133029649	133029716	68	34	15	103.34	7.6	Intergenic	NR_031608;NR_027020	MIR663B;ANKRD30BL	AluSx|SINE|Alu
chr2	133040134	133040324	191	118	19	51.9	8.61	Intergenic	NR_031608;NR_027020	MIR663B;ANKRD30BL	Intergenic
chr2	133041311	133041457	147	46	23	85.54	8.1	Intergenic	NR_031608;NR_027020	MIR663B;ANKRD30BL	MER21B|LTR|ERVL
chr2	133045440	133045608	169	43	26	95.56	10.52	Intergenic	NR_031608;NR_027020	MIR663B;ANKRD30BL	Intergenic
chr2	135875005	135875368	364	84	42	217.49	18.9	Intron	NM_012233;NM_001172435	RAB3GAP1	(TTC)n|Simple_repeat|Simple_repeat
chr2	148127250	148127328	79	39	13	128.89	19.26	Intergenic			AluY|SINE|Alu
chr2	149639249	149639423	175	128	19	120.47	25.19	Intron	NM_004522	KIF5C	intron (NM_004522, intron 1 of 25)
chr2	150302187	150302329	143	83	10	53.02	10.37	Intron	NM_001195685;NM_194317	LYPD6	Tigger1|DNA|TcMar-Tigger
chr2	162135002	162135439	438	319	95	162.16	7.69	Intergenic	NR_110593;NM_133484;NR_110164;NR_110163;NM_004180;NM_005805;NM_001199135	LOC101929512;LOC100996579;TANK;PSMD14	L1MB8|LINE|L1
chr2	162135481	162136378	898	63	208	375.62	6.01	Intergenic	NR_110593;NM_133484;NR_110164;NR_110163;NM_004180;NM_005805;NM_001199135	LOC101929512;LOC100996579;TANK;PSMD14	Intergenic
chr2	162136383	162137079	697	466	137	190.04	6.22	Intergenic	NR_110593;NM_133484;NR_110164;NR_110163;NM_004180;NM_005805;NM_001199135	LOC101929512;LOC100996579;TANK;PSMD14	MER21B|LTR|ERVL
chr2	162137097	162137436	340	66	59	71.91	6.04	Intergenic	NR_110593;NM_133484;NR_110164;NR_110163;NM_004180;NM_005805;NM_001199135	LOC101929512;LOC100996579;TANK;PSMD14	Intergenic
chr2	163697180	163697557	378	220	38	193.16	11.76	Promoter	NM_033272;NM_173162	KCNH7	Intergenic
chr2	181590659	181590810	152	96	11	58.39	10.37	Intron	NR_104320;NR_104321;NR_104322;NR_104323;NR_104324;NR_104325;NR_104319	SCHLAP1	MER41A|LTR|ERV1
chr2	182140440	182140667	228	108	15	68.73	17.78	Intergenic	NR_039637	MIR4437	(CCCTAA)n|Simple_repeat|Simple_repeat
chr2	182542798	182542960	163	102	11	52.89	9.8	Promoter	NM_002500	NEUROD1	exon (NM_002500, exon 2 of 2)
chr2	201744056	201744120	65	32	10	117.86	14.82	Intron	NM_130906;NM_032472	PPIL3	AluY|SINE|Alu
chr2	203211036	203211173	138	30	10	54.46	13.33	Intergenic	NR_003058;NM_015934;NR_003694;NM_001204;NR_003031	BMPR2;SNORD70;SNORD11B;NOP58;SNORD11	AluSz6|SINE|Alu
chr2	223680300	223680435	136	105	15	99.7	20.74	Intergenic	NM_203372;NM_004457	ACSL3	AluSx|SINE|Alu
chr2	232544423	232544500	78	39	11	107.1	16.3	Intergenic	NM_001099285;NM_001291018;NM_152614;NM_002823;NR_110994;NM_002601	PDE6D;C2orf57;PTMA	AluSc8|SINE|Alu
chr2	235686777	235686924	148	49	10	51.64	8.89	Intergenic			L1PA5|LINE|L1
chr2	243152478	243152674	197	54	39	293.02	35.54	Intergenic	NR_024437	LOC728323	(CCCTAA)n|Simple_repeat|Simple_repeat
chr20	1986588	1986844	257	146	21	93.92	14.99	Intergenic	NM_001190900;NM_001190892;NM_001040023;NM_001040022;NM_024411;NM_001190898;NM_001190899;NM_080836;NM_080792	PDYN;SIRPA;STK35	L2b|LINE|L2
chr20	10200023	10200478	456	300	68	366.9	16.17	Promoter	NM_130811;NR_040710;NM_003081	SNAP25;SNAP25-AS1	promoter-TSS (NR_040710)
chr20	18350728	18350934	207	115	16	81.51	19.02	Intergenic	NM_001282995;NR_034167;NM_001282999;NR_104209;NM_001282996;NM_001282998;NM_001283008;NM_001282997;NM_003434;NM_001083330;NM_001099407;NM_001282526;NM_006466;NM_001283000;NM_001283001;NM_001283002;NM_001283003;NM_001283004;NM_001283005;NM_001283006;NM_001283007	POLR3F;ZNF133;DZANK1;LINC00851	L1PA4|LINE|L1
chr20	20318034	20318164	131	62	19	131.23	19.1	Intron	NM_015585	CFAP61	(TGGA)n|Simple_repeat|Simple_repeat
chr20	20336936	20337168	233	119	20	66.97	7.77	Intron	NM_015585	CFAP61	intron (NM_015585, intron 26 of 26)
chr20	20337922	20338136	215	122	16	50.78	9.04	Intron	NM_015585	CFAP61	intron (NM_015585, intron 26 of 26)
chr20	26188770	26188965	196	98	27	149.59	26.74	Promoter	NR_030386;NR_040095	MIR663AHG;MIR663A	promoter-TSS (NR_030386)
chr20	26189005	26189099	95	47	32	317.96	35.45	Promoter	NR_030386;NR_040095	MIR663AHG;MIR663A	promoter-TSS (NR_030386)
chr20	29516869	29516989	121	69	10	55.54	9.34	Intergenic	NR_003579	FRG1B	CT-rich|Low_complexity|Low_complexity
chr20	29582690	29583094	405	266	44	83.1	6.28	Intergenic	NR_045115;NR_003579	MLLT10P1;FRG1B	Intergenic
chr20	29619083	29619366	284	62	26	50.04	5.43	Intron	NR_003579	FRG1B	intron (NR_003579, intron 2 of 7)
chr20	29635908	29636116	209	104	24	54.19	5.74	Promoter	NR_045115	MLLT10P1	Intergenic
chr20	29638448	29638743	296	93	27	61.41	5.55	Promoter	NR_045115	MLLT10P1	promoter-TSS (NR_045115)
chr20	29648162	29648548	387	91	44	67	5.26	Intergenic	NR_045115;NR_003579	MLLT10P1;FRG1B	HERVL74-int|LTR|ERVL
chr20	29650089	29650661	573	424	67	82.51	4.37	Intergenic	NR_045115;NR_003579	MLLT10P1;FRG1B	L1PB1|LINE|L1
chr20	29651904	29652301	398	171	41	57.63	3.81	Intergenic	NR_045115;NR_003579	MLLT10P1;FRG1B	HERVL74-int|LTR|ERVL
chr20	29652767	29653105	339	81	40	76.17	6.64	Intergenic	NR_045115;NR_003579	MLLT10P1;FRG1B	HERVL74-int|LTR|ERVL
chr20	29653154	29653759	606	360	67	130.28	6.02	Intergenic	NR_045115;NR_003579	MLLT10P1;FRG1B	HERVL74-int|LTR|ERVL
chr20	30556091	30556630	540	249	76	356.18	14.33	Promoter	NM_001011718	XKR7	exon (NM_001011718, exon 1 of 3)
chr20	35012367	35012916	550	271	78	391	21.36	Intron	NM_014902	DLGAP4	intron (NM_014902, intron 1 of 11)
chr20	35578440	35578586	147	102	10	51.91	8.89	Promoter	NM_015474	SAMHD1	intron (NM_015474, intron 1 of 15)
chr20	36255489	36255729	241	97	22	97.85	8.96	Intergenic	NR_047461;NR_040021;NM_001281495;NM_001167821;NM_001167820;NM_001167822;NM_006698;NM_030877	LOC100287792;CTNNBL1;LINC00489;BLCAP	Intergenic
chr20	45417468	45417623	156	70	13	61.38	10.5	Intergenic	NM_030777;NM_033550	TP53RK;SLC2A10	(TG)n|Simple_repeat|Simple_repeat
chr20	45417897	45418121	225	138	17	71.48	8.42	Intergenic	NM_030777;NM_033550	TP53RK;SLC2A10	(TG)n|Simple_repeat|Simple_repeat
chr20	49623070	49623250	181	94	12	58.22	13.33	Intron	NM_002237	KCNG1	AluSp|SINE|Alu
chr20	55067926	55068054	129	87	15	98.61	19.33	Intron	NM_001283036;NM_001283035;NM_080615;NM_001283037;NM_016407	RTFDC1;GCNT7	AluSc5|SINE|Alu
chr20	56771823	56771969	147	44	12	59.88	11.85	Intergenic	NM_178456;NR_003505	C20orf85;PPP4R1L	(CA)n|Simple_repeat|Simple_repeat
chr20	58342845	58342950	106	47	15	111.38	19.47	Intron	NM_080672;NM_001199506;NM_001281507;NM_183246;NM_001199505;NM_183244	PHACTR3	L1MEg|LINE|L1
chr20	62324817	62325065	249	101	22	118.68	16.3	Intron	NM_001283009;NR_037882;NM_001283010;NM_016434;NM_032957	RTEL1-TNFRSF6B;RTEL1	(CCA)n|Simple_repeat|Simple_repeat
chr20	62719956	62720061	106	47	10	62.14	10.97	Intron	NM_000913;NM_182647;NM_001200019	OPRL1	intron (NM_001200019, intron 2 of 5)
chr20	62720108	62720270	163	45	15	84.31	15.19	Intron	NM_000913;NM_182647;NM_001200019	OPRL1	intron (NM_001200019, intron 2 of 5)
chr20	62958794	62959279	486	270	92	474.45	16.78	Intergenic	NR_040415;NM_004535;NM_018257;NM_001104925	PCMTD2;LINC00266-1;MYT1	CpG
chr21	9695781	9696286	506	118	69	80.29	4.86	Intergenic			Intergenic
chr21	9700439	9700896	458	353	57	61.35	4.43	Intergenic			Intergenic
chr21	9825442	9826481	1040	795	388	973.64	8.97	Promoter	NR_037458;NR_037421	MIR3648-1;MIR3687-1	promoter-TSS (NR_037458)
chr21	9826635	9827663	1029	428	435	1218.48	11.83	Promoter	NR_037458;NR_037421	MIR3648-1;MIR3687-1	TTS (NR_037458)
chr21	10096960	10097179	220	134	25	68.98	6.27	Intergenic			MER21C|LTR|ERVL
chr21	10492878	10492966	89	44	10	53.03	8.79	Intergenic			Intergenic
chr21	10642617	10642817	201	88	20	60.54	6.11	Intergenic			MLT1H2|LTR|ERVL-MaLR
chr21	11148711	11149205	495	105	60	51.75	3.55	Intergenic	NM_181704;NM_182482;NM_001187;NM_182481;NM_182484	BAGE4;BAGE5;BAGE;BAGE2;BAGE3	L1MA2|LINE|L1
chr21	11149737	11151120	1384	1184	143	95.73	3.66	Intergenic	NM_181704;NM_182482;NM_001187;NM_182481;NM_182484	BAGE4;BAGE5;BAGE3;BAGE2;BAGE	L1MA2|LINE|L1
chr21	11186384	11186891	508	129	60	151.99	15.26	Intergenic	NM_181704;NM_182482;NM_001187;NM_182481;NM_182484	BAGE4;BAGE5;BAGE3;BAGE2;BAGE	AluSc8|SINE|Alu
chr21	30846046	30846187	142	38	10	51.33	8.46	Intergenic	NM_175611;NM_000830;NR_046564	GRIK1;BACH1-IT2	LTR52|LTR|ERVL
chr21	34693941	34694091	151	44	10	50.84	8.89	Intergenic	NM_005534;NM_001289128;NM_001289125;NM_001289126;NR_038974;NM_000874;NM_207585;NM_207584;NM_000629;NM_000628	IFNAR2;IL10RB-AS1;IFNAR1;IFNGR2;IL10RB	(CATA)n|Simple_repeat|Simple_repeat
chr21	35074380	35074491	112	33	10	62.56	13.17	Intron	NM_003024;NM_001001132	ITSN1	AluSx1|SINE|Alu
chr21	35768186	35768334	149	86	10	51.37	10.37	Intergenic	NM_000219;NM_001270402;NM_001270403;NM_001127669;NM_001127668;NM_001282537;NM_001270404;NM_001270405;NM_001127670;NM_058182;NM_172201	KCNE2;SMIM11;KCNE1;C21orf140	Intergenic
chr21	41346567	41346822	256	134	25	118.14	14.99	Intergenic	NR_073202;NM_001271534;NM_001389;NM_006198	DSCAM;PCP4	Intergenic
chr21	41346878	41347017	140	96	11	51.59	8.17	Intergenic	NR_073202;NM_001271534;NM_001389;NM_006198	DSCAM;PCP4	Intergenic
chr21	44593820	44593890	71	35	10	107.1	14.82	Intergenic	NM_001025203;NM_001025204;NM_006758;NM_001178009;NM_001178008;NM_000071;NM_000394	U2AF1;CBS;CRYAA	TTS (NM_000394)
chr21	46474928	46475040	113	64	12	79.49	15.74	Intergenic	NR_033840;NR_073200;NM_001112;NM_001160230;NR_027292;NM_058190;NR_027674;NR_027672;NR_027673;NM_015834;NM_015833;NR_024089	ADARB1;SSR4P1;LINC00162;FAM207A;LINC00163	Intergenic
chr21	47344412	47344624	213	110	20	110.9	14.21	Intron	NM_020528;NM_001130141	PCBP3	CpG
chr21	47819204	47819356	153	81	12	65.27	11.62	Intron	NM_006031	PCNT	intron (NM_006031, intron 24 of 46)
chr22	17039430	17039572	143	49	14	71.86	12.4	Intergenic	NR_040115;NM_014406;NR_001591	TPTEP1;CCT8L2;ANKRD62P1-PARP4P3	(CAGC)n|Simple_repeat|Simple_repeat
chr22	17046668	17046893	226	110	21	67.53	10.08	Intergenic	NR_040115;NM_014406;NR_001591	TPTEP1;CCT8L2;ANKRD62P1-PARP4P3	(CAGC)n|Simple_repeat|Simple_repeat
chr22	17047812	17048026	215	125	18	56.07	7.29	Intergenic	NR_040115;NM_014406;NR_001591	TPTEP1;CCT8L2;ANKRD62P1-PARP4P3	(CAGC)n|Simple_repeat|Simple_repeat
chr22	17238003	17238154	152	103	12	52.84	8.86	Intergenic	NR_040115;NR_003607;NM_175878	HSFY1P1;XKR3;ANKRD62P1-PARP4P3	Intergenic
chr22	17391420	17391586	167	54	15	54.82	10.14	Intergenic	NR_003607;NM_175878;NM_001037814	GAB4;HSFY1P1;XKR3	Intergenic
chr22	18359727	18359944	218	105	16	68.63	11.24	Intron	NM_001136004;NM_015241;NM_001122731	MICAL3	intron (NM_001136004, intron 18 of 22)
chr22	18360025	18360199	175	43	15	74.52	11.31	Intron	NM_001136004;NM_015241;NM_001122731	MICAL3	(AGGTG)n|Simple_repeat|Simple_repeat
chr22	18360206	18360415	210	98	17	78.72	13.83	Intron	NM_001136004;NM_015241;NM_001122731	MICAL3	(AGGTG)n|Simple_repeat|Simple_repeat
chr22	18879908	18880083	176	106	42	217.64	20.58	Intergenic	NR_045121;NM_001195226;NR_110533;NM_005675;NR_002733;NM_016335	PRODH;DGCR5;DGCR6	AluSc8|SINE|Alu
chr22	18883673	18883816	144	107	16	56.79	5.39	Intergenic	NR_045121;NM_001195226;NR_110533;NM_005675;NR_002733;NM_016335	PRODH;DGCR5;DGCR6	AluSc8|SINE|Alu
chr22	19189903	19190005	103	45	13	91.81	16.45	Intron	NM_001835;NM_007098	CLTCL1	intron (NM_007098, intron 22 of 32)
chr22	20502969	20503117	149	48	10	51.37	7.41	Intergenic	NM_015672	RIMBP3	Intergenic
chr22	21678804	21678915	112	47	12	70.69	13.07	Intergenic	NM_015094;NR_024583	POM121L8P;HIC2	AluSc8|SINE|Alu
chr22	25271810	25271914	105	57	10	62.54	12.34	Intron	NM_001098498;NM_001039948;NM_001098497;NM_133454	SGSM1	intron (NM_133454, intron 13 of 24)
chr22	25940570	25940679	110	47	10	60.31	12.25	Intergenic	NR_033734;NR_106875;NM_005160;NR_033733	MIR6817;ADRBK2;CRYBB2P1	Intergenic
chr22	26501490	26501620	131	43	10	55.77	10.17	Intergenic	NM_021115;NM_032608;NM_001184773;NM_001184776;NM_001184777;NM_001184774;NM_001184775	MYO18B;SEZ6L	Intergenic
chr22	29516397	29516545	149	42	10	51.17	7.37	Intron	NM_032045;NM_001039570	KREMEN1	GA-rich|Low_complexity|Low_complexity
chr22	36522601	36522771	171	103	11	50.53	9.73	Intergenic	NM_145637;NM_001082579;NM_001082578;NM_145642;NM_145660;NM_145641;NM_030882;NM_145640;NM_030643;NR_027833;NR_027834;NR_027835	APOL4;APOL3;RBFOX2;APOL2	CT-rich|Low_complexity|Low_complexity
chr22	39040285	39040571	287	204	56	387.97	22.41	Intron	NM_001013647;NM_001291030	FAM227A	L1MC1|LINE|L1
chr22	39941756	39941933	178	79	12	51.11	9.99	Intergenic	NM_002409;NM_194326;NM_021096;NM_019008;NM_001003406;NM_182810;NM_001098270;NM_001675	ATF4;MGAT3;MIEF1;RPS19BP1;CACNA1I	Intergenic
chr22	45371505	45371644	140	91	10	50.49	8.17	Intron	NM_001135862;NM_138415;NM_001284296;NM_001242450	PHF21B	intron (NM_001242450, intron 2 of 12)
chr22	47566285	47566452	168	123	11	54.02	11.85	Intron	NM_001284304;NM_001284305;NM_001284303;NR_104292;NM_014346	TBC1D22A	intron (NM_014346, intron 12 of 12)
chr22	47962722	47962841	120	42	10	60.2	11.85	Intergenic	NR_033377;NR_109967;NR_122046	LOC101927722;LINC00898;LOC284930	MIR|SINE|MIR
chr22	51038468	51038879	412	188	51	255.99	12.93	Promoter	NM_012324	MAPK8IP2	promoter-TSS (NM_012324)
chr22	51082049	51082488	440	57	56	257.1	13.73	Intergenic	NM_001145137;NM_001145136;NM_001145135;NM_001145134;NM_001097;NR_021492;NM_000487;NM_012324;NM_001123225;NM_033517;NM_001085428;NM_138433;NR_110536;NM_001085426;NM_001085427;NM_005198;NM_001085425;NM_152245;NR_027928;NM_004377;NM_152246	CPT1B;ARSA;ACR;CHKB-CPT1B;CHKB-AS1;SYCE3;MAPK8IP2;KLHDC7B;SHANK3;CHKB	LTR8|LTR|ERV1
chr22	51082610	51082768	159	48	13	52.1	7.88	Intergenic	NM_001145137;NM_001145136;NM_001145135;NM_001145134;NM_001097;NR_021492;NM_000487;NM_012324;NM_001123225;NM_033517;NM_001085428;NM_138433;NR_110536;NM_001085426;NM_001085427;NM_005198;NM_001085425;NM_152245;NR_027928;NM_004377;NM_152246	CPT1B;ARSA;ACR;CHKB-CPT1B;CHKB-AS1;SYCE3;MAPK8IP2;KLHDC7B;SHANK3;CHKB	LTR8|LTR|ERV1
chr3	3402012	3402136	125	48	10	58.51	10.37	Intergenic			MIRb|SINE|MIR
chr3	5606803	5606951	149	100	11	59.28	14.82	Intergenic			Intergenic
chr3	9101196	9101323	128	81	10	57.54	10.37	Intron	NM_014850;NM_001033117	SRGAP3	intron (NM_014850, intron 6 of 21)
chr3	10501818	10502201	384	335	37	169.25	11.88	Intron	NM_001683;NM_001001331	ATP2B2	intron (NM_001001331, intron 1 of 22)
chr3	15542158	15542300	143	48	10	53.02	10.37	Promoter	NM_080538	COLQ	(TCTCTG)n|Simple_repeat|Simple_repeat
chr3	15773311	15773451	141	76	10	50.76	11.05	Intron	NM_015199;NM_001195099;NM_001195098	ANKRD28	AluSq2|SINE|Alu
chr3	20690501	20690668	168	65	11	54.02	11.85	Intergenic			Intergenic
chr3	21546441	21546591	151	48	10	50.84	8.89	Intron	NM_024697	ZNF385D	intron (NM_024697, intron 4 of 7)
chr3	28556824	28556975	152	59	11	58.39	11.85	Intron	NM_001040432	ZCWPW2	intron (NM_001040432, intron 6 of 8)
chr3	38125867	38126074	208	122	27	174.74	20.57	Intron	NM_007335;NM_007337	DLEC1	(TAG)n|Simple_repeat|Simple_repeat
chr3	38847237	38847666	430	286	56	267.97	11.65	Intergenic	NM_001287223;NM_014139;NM_001293306;NM_001293307;NM_006514	SCN11A;SCN10A	Intergenic
chr3	40140606	40140769	164	92	12	60.22	11.2	Promoter	NM_001284426	MYRIP	intron (NM_015460, intron 3 of 16)
chr3	48699062	48699688	627	248	81	372.47	14.35	Promoter	NR_111921;NM_001407	CELSR3-AS1;CELSR3	exon (NM_001407, exon 1 of 35)
chr3	50442773	50442980	208	86	15	66.08	16.22	Intron	NM_006030;NM_001291101;NM_001005505;NM_001174051	CACNA2D2	intron (NM_001005505, intron 3 of 37)
chr3	50622689	50622837	149	49	10	50.28	11.53	Intergenic	NM_016173;NM_001005505;NM_004947;NM_006030;NM_001291101;NM_001174051;NM_004635;NR_039950;NM_145071;NM_001171743;NM_016210;NM_001171741;NM_001171740;NM_001243926;NM_013324;NM_001243925	MIR4787;DOCK3;C3orf18;CACNA2D2;HEMK1;MAPKAPK3;CISH	TTS (NM_016173)
chr3	53039727	53039880	154	49	11	56.62	10.09	Intron	NM_016329	SFMBT1	intron (NM_016329, intron 1 of 20)
chr3	64462051	64462195	145	41	10	52.46	8.89	Intergenic	NM_182920;NR_110150;NR_110151	ADAMTS9;ADAMTS9-AS1	L1PA4|LINE|L1
chr3	64682165	64682298	134	39	13	81.73	16.3	Intron	NR_038264	ADAMTS9-AS2	AluYa5|SINE|Alu
chr3	65922564	65922714	151	75	10	50.84	11.85	Intron	NM_015520;NM_001033057;NM_004742	MAGI1	(TGG)n|Simple_repeat|Simple_repeat
chr3	73159854	73160022	169	90	20	121.66	19.35	Intergenic	NM_174907;NM_018029	EBLN2;PPP4R2	CpG
chr3	73160039	73160209	171	49	19	111.61	19.35	Intergenic	NM_174907;NM_018029	EBLN2;PPP4R2	CpG
chr3	75718260	75718566	307	192	26	74.39	7.94	Intergenic	NM_001290208;NM_001290209;NM_001290210;NR_031714;NR_037925;NM_001128223	ZNF717;FLJ20518;MIR1324	CpG
chr3	75718656	75718844	189	86	18	59.62	12.07	Intergenic	NM_001290208;NM_001290209;NM_001290210;NR_031714;NR_037925;NM_001128223	ZNF717;FLJ20518;MIR1324	CpG
chr3	75865059	75865166	108	46	10	53.77	10.26	Intergenic	NM_001290208;NM_001290209;NM_001290210;NM_001128223	ZNF717	Kanga2_a|DNA|TcMar-Tc2
chr3	75903037	75903180	144	49	12	53.04	9.49	Intergenic	NM_001290208;NM_001290209;NM_001128223;NM_001290210	ZNF717	Intergenic
chr3	96336135	96336291	157	117	12	64.99	8.89	Intergenic			Intergenic
chr3	96336531	96336681	151	113	14	84.17	16.3	Intergenic			Intergenic
chr3	96336743	96336849	107	59	14	93.97	19.26	Intergenic			Intergenic
chr3	100857948	100858090	143	95	10	53.02	10.37	Intergenic	NM_016247	IMPG2	LTR33|LTR|ERVL
chr3	105784408	105784561	154	65	11	57.82	8.89	Intergenic			AluSc|SINE|Alu
chr3	107422616	107422760	145	67	10	51.37	11.53	Intron	NM_001276286;NM_001142568;NM_020235	BBX	intron (NM_020235, intron 3 of 16)
chr3	113181439	113181585	147	44	10	51.91	8.89	Intron	NM_144718	SPICE1	MER119|DNA|hAT-Charlie
chr3	134844154	134844300	147	106	11	56.77	8.29	Intron	NM_004441	EPHB1	intron (NM_004441, intron 4 of 15)
chr3	142809554	142809695	142	37	10	51.91	10.02	Intergenic	NM_004267;NM_001080415;NR_034032;NR_125393	PAQR9-AS1;CHST2;LOC100289361;U2SURP	Intergenic
chr3	148278464	148278619	156	111	12	51.4	6.61	Intergenic			L1PA6|LINE|L1
chr3	164337343	164337575	233	109	17	50.45	8.79	Intergenic			MSTB|LTR|ERVL-MaLR
chr3	169820273	169820428	156	66	13	50.66	7.51	Exon	NM_024947	PHC3	exon (NM_024947, exon 14 of 15)
chr3	170302281	170302614	334	216	34	96.1	7.46	Promoter	NM_020949	SLC7A14	intron (NM_020949, intron 1 of 7)
chr3	183797696	183797872	177	42	17	61.85	11.34	Intergenic	NM_001256613;NM_001025205;NM_001163646;NM_001256614;NR_046570;NM_004423;NM_003907;NM_182537;NM_001145143;NM_005688;NM_198314;NM_001023587;NM_182589;NM_130770;NM_198313;NM_004068	EIF2B5;AP2M1;DVL3;HTR3D;HTR3E;HTR3C;ABCC5;ABCC5-AS1	AluSx|SINE|Alu
chr3	183958267	183958530	264	148	22	60.36	6.06	Promoter	NR_030410	MIR1224	promoter-TSS (NR_030410)
chr3	184220768	184220936	169	47	18	60.87	10.32	Intergenic	NM_004443	EPHB3	Intergenic
chr3	187387321	187387910	590	276	81	257.91	9.68	Promoter	NM_001048	SST	intron (NM_001048, intron 1 of 1)
chr3	195211624	195211897	274	48	32	76.99	5.15	Intergenic	NM_001647;NM_012287;NM_001291504;NM_001291505;NR_049867;NM_006241	APOD;MIR5692C1;ACAP2;PPP1R2	Intergenic
chr3	195212035	195212269	235	91	25	51.13	4.36	Intergenic	NM_001647;NM_012287;NM_001291504;NM_001291505;NR_049867;NM_006241	APOD;MIR5692C1;ACAP2;PPP1R2	Intergenic
chr3	195212346	195212826	481	334	57	105.61	5.82	Intergenic	NM_001647;NM_012287;NM_001291504;NM_001291505;NR_049867;NM_006241	APOD;MIR5692C1;ACAP2;PPP1R2	L1MC1|LINE|L1
chr3	195218082	195218452	371	207	58	93.02	6.21	Intergenic	NM_001647;NM_012287;NM_001291504;NM_001291505;NR_049867;NM_006241	APOD;MIR5692C1;ACAP2;PPP1R2	Intergenic
chr3	195231563	195231992	430	349	51	62.38	4.19	Intergenic	NM_001647;NM_012287;NM_001291504;NM_001291505;NR_049867;NM_006241	APOD;MIR5692C1;ACAP2;PPP1R2	Intergenic
chr3	195507637	195508178	542	249	50	64.93	5.09	Exon	NM_018406	MUC4	exon (NM_018406, exon 2 of 25)
chr3	197186268	197186836	569	303	149	695.51	26.24	Intergenic	NM_203314;NM_203315;NM_004051	BDH1	Intergenic
chr3	197844121	197844388	268	221	21	56.13	5.47	Intergenic	NR_026787;NR_026786;NM_001145248;NM_001136049;NR_003291;NR_046669;NM_033029	FAM157A;ANKRD18DP;LMLN-AS1;LMLN	MER41D|LTR|ERV1
chr3	197895020	197895429	410	82	37	65.58	7.67	Intron	NM_001145248	FAM157A	intron (NM_001145248, intron 5 of 6)
chr3	197895508	197896350	843	375	99	204.64	10.59	Intron	NM_001145248	FAM157A	intron (NM_001145248, intron 5 of 6)
chr3	197900219	197900401	183	106	25	87.09	10.57	Intron	NM_001145248	FAM157A	(TTAGGG)n|Simple_repeat|Simple_repeat
chr4	10002	10192	191	142	25	171.9	17.78	Intergenic	NM_001286052;NM_001286053;NM_001286054;NM_001289931;NM_182524;NM_001039127;NR_110527	ZNF718;ZNF595	(CCCTAA)n|Simple_repeat|Simple_repeat
chr4	1404010	1404672	663	435	80	383.26	17.24	Intergenic	NM_020894;NM_001017405;NR_123716;NM_005882;NM_001290079;NM_001297430;NM_001297431;NM_001297432;NM_001297433;NM_175918	MAEA;NKX1-1;UVSSA;CRIPAK	CpG
chr4	1421271	1421427	157	107	15	61.1	8.02	Intergenic	NM_020894;NM_001017405;NR_123716;NM_005882;NM_001290079;NM_001297430;NM_001297431;NM_001297432;NM_001297433;NM_175918	MAEA;NKX1-1;UVSSA;CRIPAK	Intergenic
chr4	1421436	1421613	178	44	20	89.09	11.64	Intergenic	NM_020894;NM_001017405;NR_123716;NM_005882;NM_001290079;NM_001297430;NM_001297431;NM_001297432;NM_001297433;NM_175918	MAEA;NKX1-1;UVSSA;CRIPAK	Intergenic
chr4	1421619	1421776	158	111	17	75.78	9.04	Intergenic	NM_020894;NM_001017405;NR_123716;NM_005882;NM_001290079;NM_001297430;NM_001297431;NM_001297432;NM_001297433;NM_175918	MAEA;NKX1-1;UVSSA;CRIPAK	Intergenic
chr4	1421912	1422102	191	143	22	100.05	10.03	Intergenic	NM_020894;NM_001017405;NR_123716;NM_005882;NM_001290079;NM_001297430;NM_001297431;NM_001297432;NM_001297433;NM_175918	MAEA;NKX1-1;UVSSA;CRIPAK	Intergenic
chr4	1422268	1422441	174	122	15	57.74	7.43	Intergenic	NM_020894;NM_001017405;NR_123716;NM_005882;NM_001290079;NM_001297430;NM_001297431;NM_001297432;NM_001297433;NM_175918	MAEA;NKX1-1;UVSSA;CRIPAK	Intergenic
chr4	1422445	1422596	152	61	14	58.72	10.32	Intergenic	NM_020894;NM_001017405;NR_123716;NM_005882;NM_001290079;NM_001297430;NM_001297431;NM_001297432;NM_001297433;NM_175918	MAEA;NKX1-1;UVSSA;CRIPAK	Intergenic
chr4	1422762	1423023	262	188	22	79.22	10.62	Intergenic	NM_020894;NM_001017405;NR_123716;NM_005882;NM_001290079;NM_001297430;NM_001297431;NM_001297432;NM_001297433;NM_175918	MAEA;NKX1-1;UVSSA;CRIPAK	Intergenic
chr4	4240390	4240568	179	114	14	55.45	8.3	Intron	NM_032927;NM_001297552;NM_001297551	TMEM128	AluJb|SINE|Alu
chr4	6513508	6513689	182	62	14	59.49	11.4	Intron	NM_001206995;NM_001206994	PPP2R2C	(TGG)n|Simple_repeat|Simple_repeat
chr4	6580727	6580875	149	41	11	59.28	10.37	Intron	NM_015274;NM_001292038	MAN2B2	(CCA)n|Simple_repeat|Simple_repeat
chr4	7865609	7865892	284	110	47	319.48	37.71	Intron	NM_001134647;NM_198595	AFAP1	(CATCC)n|Simple_repeat|Simple_repeat
chr4	9214799	9214919	121	79	11	53.49	9.49	Promoter	NM_001256852	USP17L10	TTS (NM_001256852)
chr4	9325992	9326186	195	122	16	79.04	13.25	Promoter	NM_001242330	USP17L27	promoter-TSS (NM_001242331)
chr4	11242039	11242217	179	131	12	58.75	10.37	Intergenic			L1PA2|LINE|L1
chr4	11788406	11788482	77	38	10	96.62	14.82	Intergenic			AluY|SINE|Alu
chr4	17812392	17812597	206	108	16	74.61	10.37	Promoter	NM_017741;NR_073124;NM_022346	NCAPG;DCAF16	promoter-TSS (NR_073124)
chr4	21583631	21583748	118	45	34	338.98	48.89	Intron	NM_001035003;NM_147182	KCNIP4	(GAATG)n|Simple_repeat|Simple_repeat
chr4	26211191	26211367	177	46	13	63.86	9.73	Intergenic			(TCCC)n|Simple_repeat|Simple_repeat
chr4	40296242	40296348	107	64	14	87.48	15.79	Intergenic	NR_121641;NM_001278359;NM_004310;NM_001278363;NM_001278362;NM_001278361;NM_001278360;NM_001278367;NM_001278366;NM_001278365;NM_001278364;NM_001278369;NM_001278368;NR_121640;NM_017581	RHOH;CHRNA9;LOC101060498	(TCTCTG)n|Simple_repeat|Simple_repeat
chr4	40297441	40297635	195	102	16	78.63	11.84	Intergenic	NR_121641;NM_001278359;NM_004310;NM_001278363;NM_001278362;NM_001278361;NM_001278360;NM_001278367;NM_001278366;NM_001278365;NM_001278364;NM_001278369;NM_001278368;NR_121640;NM_017581	RHOH;CHRNA9;LOC101060498	(TCTCTG)n|Simple_repeat|Simple_repeat
chr4	45784643	45784786	144	49	10	52.74	10.37	Intergenic			L1PA4|LINE|L1
chr4	49280673	49280961	289	239	46	120.75	9.7	Intergenic			Intergenic
chr4	49282682	49283093	412	313	46	56.97	4.81	Intergenic			Intergenic
chr4	49286049	49286267	219	173	36	76.56	4.74	Intergenic			Intergenic
chr4	49291190	49291422	233	110	38	67.69	7.32	Intergenic			(TTTCG)n|Simple_repeat|Simple_repeat
chr4	49292065	49292417	353	251	46	52.67	4.27	Intergenic			Intergenic
chr4	49314130	49314454	325	47	48	52.61	5.82	Intergenic			Intergenic
chr4	49316431	49316519	89	44	21	58.38	5.19	Intergenic			Intergenic
chr4	49333335	49333627	293	49	67	226.91	9.52	Intergenic			Intergenic
chr4	49512106	49512760	655	244	127	111.12	5.46	Intergenic			Intergenic
chr4	49512800	49515111	2312	271	347	99.27	4.11	Intergenic			MER21A|LTR|ERVL
chr4	61499978	61500096	119	82	10	59.12	12.88	Intergenic			L1PA4|LINE|L1
chr4	66692181	66692322	142	94	10	53.31	10.37	Intergenic			Tigger6a|DNA|TcMar-Tigger
chr4	70296661	70296733	73	36	19	250.84	28.15	Intergenic	NM_001297615;NM_001297616;NM_021139	UGT2B4	LSU-rRNA_Hsa|rRNA|rRNA
chr4	70407890	70407988	99	49	16	123.61	21.94	Intergenic	NM_001297615;NM_001297616;NM_021139;NM_001105677;NM_001301239;NM_001252275;NM_001252274;NM_006798;NM_001301233	UGT2B4;UGT2A2;UGT2A1	L1PA4|LINE|L1
chr4	83967393	83967522	130	66	10	52.91	8.06	Intron	NM_001258006;NM_016129	COPS4	L1PA16|LINE|L1
chr4	87487942	87488088	147	45	10	50.53	11.45	Intergenic	NM_080685;NM_080684;NM_006264;NM_080683	PTPN13	AluJb|SINE|Alu
chr4	105350497	105350646	150	96	10	51.1	10.37	Intergenic	NM_025212	CXXC4	Intergenic
chr4	110546004	110546227	224	110	17	79.72	17.7	Intron	NM_017918	CCDC109B	AluSz|SINE|Alu
chr4	117332380	117332528	149	99	10	51.37	10.37	Intergenic			L1PA3|LINE|L1
chr4	123240026	123240174	149	77	10	51.37	10.37	Intron	NM_015312	KIAA1109	L1MCa|LINE|L1
chr4	132890456	132890591	136	47	10	55.06	10.37	Intergenic			Intergenic
chr4	139380487	139380629	143	100	10	53.02	8.89	Intergenic	NR_051987	LINC00499	Tigger1|DNA|TcMar-Tigger
chr4	141741821	141742022	202	119	16	75.22	15.48	Intergenic	NM_020724;NM_015130	TBC1D9;RNF150	L1PA5|LINE|L1
chr4	147207428	147207623	196	61	16	63.44	10.44	Intron	NM_001300842;NM_001029998	SLC10A7	intron (NM_001029998, intron 9 of 11)
chr4	167501124	167501803	680	313	124	706.27	16.65	Intergenic			(TATATG)n|Simple_repeat|Simple_repeat
chr4	174255668	174255886	219	103	17	75.19	11.17	Promoter	NM_001130689;NM_001130688;NM_002129	HMGB2	promoter-TSS (NM_002129)
chr4	175268244	175268396	153	58	11	55.95	8.46	Intergenic	NM_012180;NM_001040157;NR_036236;NM_001145314	FBXO8;CEP44;MIR4276	L1P2|LINE|L1
chr4	186748843	186748966	124	37	11	61.88	10.46	Intron	NM_001270771;NM_021069	SORBS2	(CAT)n|Simple_repeat|Simple_repeat
chr4	187353797	187354055	259	123	25	51.63	5.37	Intron	NR_033900	F11-AS1	intron (NR_033901, intron 1 of 6)
chr4	187354466	187354765	300	119	41	120.1	8.53	Intron	NR_033900	F11-AS1	intron (NR_033901, intron 1 of 6)
chr4	187356805	187357219	415	269	42	82.57	6.36	Intron	NR_033900	F11-AS1	CpG
chr4	187357391	187357662	272	131	29	65.44	6.89	Intron	NR_033900	F11-AS1	intron (NR_033901, intron 1 of 6)
chr4	187742430	187742570	141	45	10	53.59	8.89	Intergenic	NM_005245	FAT1	Intergenic
chr4	190197891	190198123	233	173	37	126.65	9.44	Intergenic			Intergenic
chr4	190200717	190201018	302	88	32	76.61	6.22	Intergenic			Intergenic
chr4	190201022	190201263	242	118	24	55.89	6.23	Intergenic			HERVL74-int|LTR|ERVL
chr4	190202657	190202855	199	91	24	75.58	6.6	Intergenic			HERVL74-int|LTR|ERVL
chr4	190478768	190478959	192	85	15	53.19	11.31	Intergenic			C-rich|Low_complexity|Low_complexity
chr4	190770375	190770518	144	58	10	50.49	9.8	Intergenic	NM_004477	FRG1	Intergenic
chr4	190802358	190802693	336	239	85	451.85	20.14	Intergenic	NM_004477	FRG1	Intergenic
chr4	190805408	190805598	191	141	20	53.17	5.77	Intergenic	NM_004477	FRG1	Intergenic
chr4	190817961	190818285	325	88	29	52.46	5.16	Intergenic	NM_004477	FRG1	L2a|LINE|L2
chr4	190830705	190830849	145	57	18	65.26	8.86	Intergenic	NM_004477	FRG1	L1MA9|LINE|L1
chr4	190832631	190832862	232	66	23	65.3	5.94	Intergenic	NM_004477	FRG1	Intergenic
chr4	190855841	190856072	232	109	21	56.35	7.46	Intergenic	NM_004477;NM_001005217;NM_001286820	FRG1;FRG2	Tigger13a|DNA|TcMar-Tigger
chr4	190895862	190896037	176	71	21	90.32	13.07	Intergenic	NR_121644;NM_004477;NM_001005217;NM_001286820	FRG1;FRG2;DBET	Intergenic
chr4	190942807	190943782	976	453	180	800.87	18.67	Intergenic	NR_121644;NM_004477;NM_001005217;NM_001286820	FRG1;FRG2;DBET	CpG
chr4	190943805	190944011	207	72	26	92.43	12.46	Intergenic	NR_121644;NM_004477;NM_001005217;NM_001286820	FRG1;FRG2;DBET	CpG
chr4	191028130	191028755	626	390	59	54.85	3.07	Intergenic	NM_001286820;NM_001005217;NR_121644	FRG2;DBET	HERVK-int|LTR|ERVK
chr5	10001	11877	1877	862	884	3054.92	8.12	Intergenic			(CCCTAA)n|Simple_repeat|Simple_repeat
chr5	57119	57371	253	102	20	60.43	5.97	Intergenic	NM_052909	PLEKHG4B	L2b|LINE|L2
chr5	628558	629097	540	112	46	119.49	9.37	Intron	NM_018140	CEP72	intron (NM_018140, intron 4 of 11)
chr5	1025846	1026147	302	258	24	70.31	7.67	Intron	NM_033120;NM_001271082	NKD2	intron (NM_001271082, intron 3 of 10)
chr5	1247070	1247395	326	223	24	62.39	7.78	Intergenic	NM_001193376;NM_030782;NR_109911;NM_001003841;NM_198253;NR_039662;NM_182632	CTD-3080P12.3;SLC6A19;MIR4457;CLPTM1L;SLC6A18;TERT	TTS (NM_182632)
chr5	1333077	1333958	882	112	123	375.39	11.88	Intron	NM_030782	CLPTM1L	intron (NM_030782, intron 7 of 16)
chr5	1409501	1409739	239	121	24	79.38	8.3	Intron	NM_001044	SLC6A3	intron (NM_001044, intron 10 of 14)
chr5	1422510	1422737	228	111	20	64.61	8.17	Intron	NM_001044	SLC6A3	intron (NM_001044, intron 4 of 14)
chr5	1539822	1540254	433	311	55	203.2	9.58	Intergenic	NR_003263;NM_024830;NM_001044;NR_003713;NR_106723	SLC6A3;MIR6075;SDHAP3;LOC728613;LPCAT1	Intergenic
chr5	1867351	1867535	185	77	21	92.17	12.31	Intergenic	NM_016358;NR_109912;NM_032479;NM_001278633;NM_001278632;NM_001278635;NM_001278634;NM_004553;NR_104602	MRPL36;LOC101929034;CTD-2194D22.4;NDUFS6;IRX4	G-rich|Low_complexity|Low_complexity
chr5	2145657	2145904	248	149	45	166.72	11.18	Intergenic			Intergenic
chr5	2145914	2146169	256	130	28	62.4	8.15	Intergenic			Intergenic
chr5	2146273	2147116	844	308	107	250.65	10.78	Intergenic			Intergenic
chr5	3323657	3324361	705	146	98	337.34	13.03	Intergenic	NR_033898	LINC01019	(GTGTG)n|Simple_repeat|Simple_repeat
chr5	3660002	3660362	361	145	37	122.69	9.45	Intergenic	NM_024337	IRX1	Intergenic
chr5	5305126	5305645	520	276	80	357.52	15.5	Intron	NM_139056	ADAMTS16	(CA)n|Simple_repeat|Simple_repeat
chr5	5931093	5931321	229	101	18	51.26	7.17	Intergenic			(CATG)n|Simple_repeat|Simple_repeat
chr5	6571371	6571574	204	113	15	53.67	8.09	Intergenic	NR_024424;NR_024423;NM_001047;NR_037947;NM_001193455;NM_017755;NM_001145161	LINC01018;SRD5A1;NSUN2;UBE2QL1	HAL1-3A_ME|LINE|L1
chr5	6686997	6687352	356	129	32	86.92	5.9	Exon	NR_103771	LOC100505625	Intergenic
chr5	7372568	7372860	293	139	40	176.46	17.83	Intergenic	NR_033906;NM_020546	ADCY2;LOC442132	(CCA)n|Simple_repeat|Simple_repeat
chr5	14347104	14347488	385	92	61	231.36	11.64	Intron	NM_007118	TRIO	intron (NM_007118, intron 11 of 56)
chr5	14634172	14634746	575	120	104	387.53	9.26	Intergenic	NM_138348;NM_019018;NR_046285;NM_054027	ANKH;OTULIN;LOC100130744;FAM105A	Intergenic
chr5	17499640	17499888	249	128	23	67.45	11.66	Intergenic			Intergenic
chr5	17517687	17518323	637	148	68	63.92	4.58	Intergenic			MLT1E3|LTR|ERVL-MaLR
chr5	17525988	17526898	911	813	112	54.89	3.51	Intergenic			Intergenic
chr5	17528972	17529550	579	313	66	70.84	3.84	Intergenic			Intergenic
chr5	17530175	17530553	379	125	41	55.97	5.16	Intergenic			Intergenic
chr5	17597112	17598082	971	806	98	55.7	4.07	Intergenic			Intergenic
chr5	18677010	18677178	169	66	13	52.68	7.42	Intergenic			Intergenic
chr5	23126406	23126509	104	47	12	59.75	9.67	Intergenic			MLT1K|LTR|ERVL-MaLR
chr5	31398427	31398582	156	74	13	52.3	7.77	Intergenic	NM_004932;NM_001100412;NM_013235	DROSHA;CDH6	HERVK14-int|LTR|ERVK
chr5	56071697	56071760	64	32	11	125.15	13.23	Intergenic	NM_005921	MAP3K1	AluY|SINE|Alu
chr5	59704255	59704408	154	43	11	54.43	8.23	Intron	NM_001165899	PDE4D	intron (NM_001165899, intron 1 of 16)
chr5	60956397	60956554	158	34	17	103.61	21.94	Intron	NM_173667	C5orf64	intron (NM_173667, intron 2 of 3)
chr5	71146758	71146941	184	62	48	405.64	38.26	Intergenic			LSU-rRNA_Hsa|rRNA|rRNA
chr5	79946622	79946844	223	106	22	88.93	17.66	Promoter	NM_001190470	MTRNR2L2	5' UTR (NM_001190470, exon 1 of 1)
chr5	79946922	79947087	166	123	23	122.26	13.07	Promoter	NM_001190470	MTRNR2L2	promoter-TSS (NM_001190470)
chr5	79947227	79947492	266	137	44	251.59	18.08	Promoter	NM_001190470	MTRNR2L2	promoter-TSS (NM_001190470)
chr5	93905145	93905241	97	48	14	107.1	20.74	Intron	NM_001145678;NM_173665	KIAA0825	intron (NM_001145678, intron 2 of 20)
chr5	109835715	109835869	155	44	12	65.61	11.85	Intron	NM_001039763	TMEM232	AluSx1|SINE|Alu
chr5	134259828	134259968	141	48	26	121.91	14.61	Intron	NM_032151	PCBD2	intron (NM_032151, intron 2 of 3)
chr5	134260170	134260387	218	96	37	155.64	19.55	Intron	NM_032151	PCBD2	intron (NM_032151, intron 2 of 3)
chr5	134260849	134261000	152	110	17	54.64	9.25	Intron	NM_032151	PCBD2	intron (NM_032151, intron 2 of 3)
chr5	134261048	134261311	264	125	30	87.23	9.19	Promoter	NR_039666	MIR4461	intron (NM_032151, intron 2 of 3)
chr5	134262648	134262895	248	117	42	176.52	14.27	Promoter	NR_039666	MIR4461	promoter-TSS (NR_039666)
chr5	134263621	134263747	127	45	15	52.43	8.61	Promoter	NR_039666	MIR4461	promoter-TSS (NR_039666)
chr5	142761625	142761855	231	118	18	83.46	19.87	Intron	NM_001024094;NM_001204261;NM_001204260;NM_001204263;NM_001204262;NM_001204265;NM_001204264;NM_000176;NM_001018075;NM_001204258;NM_001204259;NM_001018077;NM_001018076;NM_001020825;NM_001018074	NR3C1	L1M1|LINE|L1
chr5	145876477	145876627	151	35	14	80.97	15.41	Intron	NM_006706;NM_001040006	TCERG1	AluSx1|SINE|Alu
chr5	147938713	147938857	145	45	10	51.37	8.65	Intron	NM_001040173;NM_001040172;NM_001286410;NM_000870;NM_001040169;NR_104445;NM_199453	HTR4	MER47B|DNA|TcMar-Tigger
chr5	148092521	148092646	126	97	11	63.94	13.91	Intergenic	NM_001040173;NM_001040172;NM_001286410;NM_000870;NM_001040169;NR_104445;NM_199453	HTR4	Intergenic
chr5	151304088	151304440	353	200	38	184.95	11.53	Promoter	NM_000171;NM_001146040;NM_001292000	GLRA1	5' UTR (NM_001146040, exon 1 of 9)
chr5	155262701	155262846	146	94	10	52.19	8.89	Intergenic			Tigger7|DNA|TcMar-Tigger
chr5	162804808	162804970	163	86	12	62.24	8.71	Intergenic	NM_012484;NM_012485;NM_145266;NM_199246;NM_004060;NM_001142556;NM_001142557	NUDCD2;CCNG1;HMMR	Intergenic
chr5	170285464	170285613	150	38	10	51.1	10.37	Intergenic	NM_014211;NM_022897;NM_001291985	GABRP;RANBP17	AluYa5|SINE|Alu
chr5	175223822	175224305	484	194	72	412.22	21.05	Promoter	NM_006650	CPLX2	CpG
chr5	176018661	176018810	150	55	10	50.31	11.62	Intron	NM_017675;NM_001171976	CDHR2	HAL1-2a_MD|LINE|L1
chr5	176018812	176018923	112	48	12	81.68	14.82	Intron	NM_017675;NM_001171976	CDHR2	(TGG)n|Simple_repeat|Simple_repeat
chr5	176264491	176264996	506	283	74	377.81	15.38	Intron	NM_133369	UNC5A	intron (NM_133369, intron 1 of 14)
chr5	176739395	176739529	135	91	10	54.85	10.24	Promoter	NM_001142935;NM_031300	MXD3	promoter-TSS (NM_031300)
chr5	176987621	176987771	151	39	15	78.99	17.58	Intergenic	NM_004395;NM_024872;NM_005451;NM_007255;NR_103804;NM_080881;NM_016222;NM_213636;NR_024019;NM_203352;NM_001144875;NM_001144876;NR_026921;NM_001190946;NM_017510	PDLIM7;DDX41;TMED9;DOK3;B4GALT7;DBN1;LOC202181;FAM193B	AluY|SINE|Alu
chr5	177388447	177388640	194	105	15	64.02	9.28	Intergenic	NM_006261;NR_038353;NR_003615	FAM153C;PROP1;LOC728554	Intergenic
chr5	177666482	177666895	414	268	38	161.5	13.76	Intron	NM_173465	COL23A1	intron (NM_173465, intron 27 of 28)
chr5	178012510	178012810	301	189	133	1132.19	48.63	Intron	NM_173465	COL23A1	intron (NM_173465, intron 1 of 28)
chr5	179648513	179648645	133	42	12	72.47	16.1	Intergenic	NM_001135044;NM_139068;NM_139069;NM_005110;NM_139070;NM_002752;NM_175062	RASGEF1C;GFPT2;MAPK9	AluSq10|SINE|Alu
chr5	179850233	179850371	139	54	10	54.17	10.37	Intergenic	NM_005110;NM_015455	GFPT2;CNOT6	L1M5|LINE|L1
chr5	180472969	180473107	139	92	14	82.9	16.01	Promoter	NR_107056	MIR8089	intron (NM_152547, intron 2 of 10)
chr6	371781	371990	210	96	16	54.18	7.51	Intergenic	NM_001286555;NM_020185;NR_104473;NR_104474;NR_104475;NR_046000;NM_001195286;NM_002460	DUSP22;IRF4	(CAG)n|Simple_repeat|Simple_repeat
chr6	528919	529080	162	113	14	80.18	11.85	Intron	NM_018303;NR_073064	EXOC2	intron (NM_018303, intron 23 of 27)
chr6	834343	834476	134	46	10	55.66	11.85	Intergenic	NR_110853	LOC101927691	(TTCC)n|Simple_repeat|Simple_repeat
chr6	863284	863418	135	38	12	58.07	9.91	Intergenic	NR_027116;NR_027115;NR_110853	LOC101927691;LOC285768	Intergenic
chr6	1927290	1927440	151	47	10	50.84	7.41	Intron	NM_001500;NM_001253846	GMDS	intron (NM_001253846, intron 7 of 10)
chr6	2316865	2317068	204	107	15	75.18	17.78	Intron	NR_046229	GMDS-AS1	Harlequin-int|LTR|ERV1
chr6	10884455	10884622	168	99	12	61.51	10.32	Promoter	NM_004752;NM_001040274	SYCP2L;GCM2	AluJb|SINE|Alu
chr6	20402081	20402216	136	55	10	55.06	10.37	Promoter	NM_001949;NM_001243076	E2F3	promoter-TSS (NM_001949)
chr6	23971089	23971265	177	88	12	55.65	8.23	Intergenic			HSMAR2|DNA|TcMar-Mariner
chr6	24765081	24765227	147	47	10	51.91	8.89	Intergenic	NM_001286447;NM_001286446;NM_015864;NM_001160094;NM_001251990;NM_001251991;NM_030939;NM_001286445;NM_015895;NM_018473;NM_016614;NM_014722;NM_001282492;NM_001251989	FAM65B;C6orf62;C6orf229;GMNN;ACOT13;TDP2	Intergenic
chr6	27162856	27163004	149	105	13	76.08	14.82	Intergenic	NM_005865;NM_021064;NM_003495;NM_080593;NM_080596;NM_021058;NR_036096	MIR3143;HIST1H4I;PRSS16;HIST1H2AH;HIST1H2AG;HIST1H2BJ;HIST1H2BK	LTR13A|LTR|ERVK
chr6	33453280	33453357	78	39	12	117.86	17.78	Intergenic	NM_002636;NM_001014838;NM_001188;NR_028361;NM_152735;NM_024165	ZBTB9;BAK1;GGNBP1;CUTA;PHF1	SVA_D|Other|Other
chr6	44775908	44776049	142	74	10	53.31	10.37	Intergenic	NM_001261823;NM_003599;NM_181356	SUPT3H	Intergenic
chr6	57388562	57388830	269	128	23	53.9	5.25	Intron	NM_000947	PRIM2	intron (NM_000947, intron 8 of 14)
chr6	62284048	62284195	148	42	12	64.78	12.52	Promoter	NM_001190706	MTRNR2L9	Intergenic
chr6	64129699	64129865	167	107	13	70.1	13.33	Intergenic	NM_001143940;NM_016571	LGSN	AluSx1|SINE|Alu
chr6	68112592	68112742	151	105	10	50.84	10.37	Intergenic			L1MC1|LINE|L1
chr6	69942879	69943125	247	132	21	110.88	14.82	Intron	NM_001704	BAI3	intron (NM_001704, intron 17 of 31)
chr6	70803913	70804056	144	67	10	52.74	10.37	Intron	NM_001858	COL19A1	intron (NM_001858, intron 15 of 50)
chr6	79479269	79479376	108	43	13	89.6	16.57	Intergenic	NM_001010844	IRAK1BP1	L1MA2|LINE|L1
chr6	83274534	83274703	170	110	12	52.91	8.69	Intergenic			L1M4|LINE|L1
chr6	84569041	84569502	462	141	48	217.43	13.45	Promoter	NM_016230	CYB5R4	promoter-TSS (NM_016230)
chr6	100113628	100113766	139	95	10	53.67	8.78	Intergenic	NM_005190;NM_021620;NM_001013399	PRDM13;CCNC	Intergenic
chr6	109755931	109756083	153	45	11	55.33	9.73	Intron	NR_104429;NM_001286361;NM_173672;NM_001286360;NM_001111298	PPIL6	intron (NM_001111298, intron 2 of 8)
chr6	133328359	133328500	142	72	13	58.89	9.1	Intergenic	NR_026969	LINC00326	L1MC3|LINE|L1
chr6	140187963	140188041	79	39	11	60.16	7.12	Intergenic	NR_038399	LOC100132735	AluYb8|SINE|Alu
chr6	146959713	146959794	82	41	12	81.59	11.48	Intron	NM_024694	ADGB	L1PA4|LINE|L1
chr6	150527623	150527748	126	80	11	52.68	6.46	Intron	NM_030949	PPP1R14C	intron (NM_030949, intron 1 of 3)
chr6	157731818	157732042	225	115	25	109.52	13.87	Intron	NM_018452	TMEM242	intron (NM_018452, intron 3 of 3)
chr6	157732546	157732749	204	123	17	60.7	11	Intron	NM_018452	TMEM242	intron (NM_018452, intron 3 of 3)
chr6	157733933	157734097	165	120	19	85.22	13.94	Intron	NM_018452	TMEM242	intron (NM_018452, intron 3 of 3)
chr6	160521705	160521841	137	93	11	63.02	14.82	Intron	NM_000876	IGF2R	L1MEe|LINE|L1
chr7	10001	10140	140	43	19	137.94	20.74	Intergenic			(CCCTAA)n|Simple_repeat|Simple_repeat
chr7	20263	20541	279	111	78	520.01	24.9	Intergenic			Intergenic
chr7	177845	178033	189	125	15	76.78	9.87	Intergenic	NR_108065;NR_108064;NM_020223	LOC100507642;FAM20C	Intergenic
chr7	390395	390567	173	102	12	51.26	11.45	Intergenic	NM_001195127;NM_020223;NR_033960	WI2-2373I1.2;FAM20C;LOC442497	Intergenic
chr7	628193	628318	126	48	11	59.99	10.19	Intron	NM_001164758;NM_001164759;NM_001164761;NM_001164762;NM_002735;NM_001164760	PRKAR1B	HAL1-2a_MD|LINE|L1
chr7	628380	628531	152	102	12	59.62	10.25	Intron	NM_001164758;NM_001164759;NM_001164761;NM_001164762;NM_002735;NM_001164760	PRKAR1B	HAL1-2a_MD|LINE|L1
chr7	945153	945453	301	177	40	217.3	18.52	Intron	NM_001284311;NM_001284310;NM_006869;NM_001284308;NM_001284309	ADAP1	intron (NM_006869, intron 4 of 10)
chr7	945606	945704	99	49	15	98.12	16.25	Intron	NM_001284311;NM_001284310;NM_006869;NM_001284308;NM_001284309	ADAP1	GA-rich|Low_complexity|Low_complexity
chr7	945776	945867	92	46	11	70.74	11.92	Intron	NM_001284311;NM_001284310;NM_006869;NM_001284308;NM_001284309	ADAP1	GA-rich|Low_complexity|Low_complexity
chr7	945919	946049	131	41	11	51.01	9.7	Intron	NM_001284311;NM_001284310;NM_006869;NM_001284308;NM_001284309	ADAP1	GA-rich|Low_complexity|Low_complexity
chr7	1236160	1236300	141	94	10	53.59	8.89	Intergenic	NR_110070;NR_110066;NR_110067;NR_110065;NR_110068;NR_110069;NM_032350;NM_001080461;NM_001134396;NM_001134395;NM_182491	LOC101927021;UNCX;C7orf50;ZFAND2A	G-rich|Low_complexity|Low_complexity
chr7	4016689	4016859	171	121	15	81.02	9.6	Intron	NM_152744	SDK1	intron (NM_152744, intron 13 of 44)
chr7	11483709	11483919	211	86	20	113.39	26.14	Intron	NM_015204	THSD7A	L1PA6|LINE|L1
chr7	11532904	11533069	166	83	11	54.54	11.85	Intron	NM_015204	THSD7A	intron (NM_015204, intron 6 of 26)
chr7	25299566	25299709	144	99	10	52.74	8.89	Intergenic	NM_138811;NM_022150	NPVF;C7orf31	Intergenic
chr7	30711585	30711746	162	112	12	62.18	8.65	Intron	NM_001202475;NM_001202483;NM_001202482;NM_001202481;NM_001883	CRHR2	intron (NM_001202483, intron 2 of 12)
chr7	45291588	45291728	141	40	11	61.73	13.33	Intergenic	NM_005856	RAMP3	Intergenic
chr7	45850602	45850778	177	110	13	56.3	13.15	Intergenic	NM_021116;NM_000596;NR_024271	SEPT7P2;IGFBP1;ADCY1	Intergenic
chr7	45851997	45852119	123	76	11	59.09	12.18	Intergenic	NM_001013398;NM_021116;NM_000596;NR_024271;NM_000598	IGFBP3;SEPT7P2;IGFBP1;ADCY1	Intergenic
chr7	48483462	48483626	165	97	11	54.8	8.89	Intron	NM_152701	ABCA13	intron (NM_152701, intron 42 of 61)
chr7	50361128	50361278	151	66	11	54.09	10.67	Promoter	NM_001291844;NM_001291843;NM_001291842;NM_001220768;NM_001291840;NM_001220771;NM_001220770;NM_001291841;NM_001220767	IKZF1	intron (NM_001220772, intron 2 of 2)
chr7	55811966	55812121	156	43	11	53.57	9.53	Intergenic	NM_207366;NR_027342;NR_027339;NR_027340;NR_003949	SEPT14;FKBP9P1	Intergenic
chr7	56438142	56440882	2741	1165	665	764.56	5.3	Intergenic	NR_029420	LOC650226	Intergenic
chr7	56440989	56442454	1466	256	297	243.69	5.8	Intergenic	NR_029420	LOC650226	Intergenic
chr7	57547511	57547789	279	95	47	58.35	6.4	Intergenic	NM_001159279;NR_036102	ZNF716;MIR3147	(GAATG)n|Simple_repeat|Simple_repeat
chr7	57549159	57549628	470	319	76	52.5	6.65	Intergenic	NM_001159279;NR_036102	ZNF716;MIR3147	(GAGTG)n|Simple_repeat|Simple_repeat
chr7	57551394	57551615	222	63	54	64.98	6.46	Intergenic	NM_001159279;NR_036102	ZNF716;MIR3147	(GAGTG)n|Simple_repeat|Simple_repeat
chr7	57554738	57555091	354	269	59	64.83	7.89	Intergenic	NM_001159279;NR_036102	ZNF716;MIR3147	AluSz6|SINE|Alu
chr7	57555730	57556426	697	455	90	69.4	5.2	Intergenic	NM_001159279;NR_036102	ZNF716;MIR3147	(GAATG)n|Simple_repeat|Simple_repeat
chr7	57900939	57901148	210	124	20	56.7	6.69	Intergenic			Intergenic
chr7	61739552	61739733	182	45	60	224.62	12.47	Intergenic			(GAATG)n|Simple_repeat|Simple_repeat
chr7	64954274	64954577	304	183	46	124.16	9.53	Intron	NR_038378	LOC441242	(CACTC)n|Simple_repeat|Simple_repeat
chr7	64954642	64954860	219	124	71	373.18	22.94	Intron	NR_038378	LOC441242	(CATTC)n|Simple_repeat|Simple_repeat
chr7	64954882	64955054	173	55	60	330.25	20.36	Intron	NR_038378	LOC441242	(CATTC)n|Simple_repeat|Simple_repeat
chr7	64970990	64971186	197	115	16	54.73	9.95	Intron	NR_038378	LOC441242	Intergenic
chr7	65016626	65016789	164	65	12	50.16	7.89	Intron	NR_038378	LOC441242	Intergenic
chr7	66232192	66232265	74	37	10	95.11	14.42	Intron	NM_001287061;NM_001287062;NM_001287060;NM_014504	RABGEF1	AluSx1|SINE|Alu
chr7	66720988	66721138	151	95	10	50.84	8.89	Intergenic	NR_108104;NR_040586;NR_040585;NR_046299;NR_022007;NR_046297;NM_018264	STAG3L4;PMS2P4;TYW1;LINC01372	Intergenic
chr7	68096558	68096634	77	38	11	107.1	16.3	Intergenic			L1MA2|LINE|L1
chr7	84879574	84879721	148	42	13	69.87	15.69	Intergenic			L1PA2|LINE|L1
chr7	90016956	90017102	147	100	11	59.88	10.37	Exon	NM_001042717;NM_033107	GTPBP10	3' UTR (NM_033107, exon 10 of 10)
chr7	97004993	97005131	139	90	11	62.37	13.33	Intergenic			AluY|SINE|Alu
chr7	98214787	98214955	169	88	13	68.07	8.65	Intergenic	NM_002523	NPTX2	AluSp|SINE|Alu
chr7	99698952	99699091	140	95	11	54.51	7.49	Promoter	NM_004722;NM_182776;NM_005916;NM_001278595	MCM7;AP4M1	promoter-TSS (NM_182776)
chr7	100550681	100551072	392	137	94	533.68	36.59	Exon	NM_005960	MUC3A	Intergenic
chr7	100551131	100551292	162	66	18	64.91	9.14	Exon	NM_005960	MUC3A	Intergenic
chr7	100808749	100808955	207	85	18	98.96	11.85	Promoter	NM_003378	VGF	promoter-TSS (NM_003378)
chr7	104201491	104201642	152	43	11	55	8.23	Intron	NM_199000	LHFPL3	L1PA2|LINE|L1
chr7	105741864	105741998	135	37	16	106.72	21.16	Intron	NM_006754;NM_182715	SYPL1	intron (NM_182715, intron 1 of 4)
chr7	107410555	107410714	160	85	18	110.45	18.8	Intron	NM_000111	SLC26A3	intron (NM_000111, intron 18 of 20)
chr7	114228834	114228979	146	45	10	52.19	8.89	Intron	NM_014491;NM_001172766;NM_001172767;NM_148900;NM_148899;NR_033766;NR_033767;NM_148898	FOXP2	intron (NR_033766, intron 6 of 19)
chr7	126747895	126748046	152	102	11	58.39	10.37	Intron	NR_028041;NM_000845;NM_001127323	GRM8	intron (NM_000845, intron 1 of 9)
chr7	150607481	150607620	140	38	10	53.88	8.89	Intergenic	NM_001091;NM_000603;NM_001272072;NM_000238;NM_172056;NM_172057;NM_001160110;NM_001204798;NM_001160109;NM_001160111	AOC1;NOS3;KCNH2	(TG)n|Simple_repeat|Simple_repeat
chr7	151985916	151986236	321	194	26	54.31	4.54	Intron	NM_170606	KMT2C	L1MDa|LINE|L1
chr7	152073779	152073980	202	123	21	89.25	10.17	Intron	NM_170606	KMT2C	Tigger1|DNA|TcMar-Tigger
chr7	152083457	152083685	229	130	18	52.99	7.38	Intron	NM_170606	KMT2C	MLT1J1|LTR|ERVL-MaLR
chr7	152099693	152100091	399	171	38	74.4	5	Intron	NM_170606	KMT2C	HY1|scRNA|scRNA
chr7	152460071	152460214	144	108	10	52.74	11.85	Intron	NR_073000;NR_073001;NM_020445;NM_001040135	ACTR3B	AluSx|SINE|Alu
chr7	154861662	154862062	401	139	49	304.98	16.3	Promoter	NM_024012;NR_038945	HTR5A;HTR5AOS	promoter-TSS (NM_024012)
chr7	157939612	157939922	311	208	26	70.91	7.72	Intron	NM_130843;NM_130842;NM_002847	PTPRN2	intron (NM_130842, intron 5 of 21)
chr7	157940216	157940490	275	163	42	196.28	12.5	Intron	NM_130843;NM_130842;NM_002847	PTPRN2	intron (NM_130842, intron 5 of 21)
chr7	157940505	157941155	651	85	61	172.43	9.37	Intron	NM_130843;NM_130842;NM_002847	PTPRN2	intron (NM_130842, intron 5 of 21)
chr7	157941566	157941878	313	48	31	100.26	9.34	Intron	NM_130843;NM_130842;NM_002847	PTPRN2	intron (NM_130842, intron 5 of 21)
chr7	158130161	158130277	117	47	11	62.15	11.17	Intron	NM_130843;NM_130842;NM_002847	PTPRN2	intron (NM_130842, intron 1 of 21)
chr7	158134987	158135121	135	38	10	55.36	8.89	Intron	NM_130843;NM_130842;NM_002847	PTPRN2	intron (NM_130842, intron 1 of 21)
chr7	158387919	158388017	99	49	14	107.1	20.74	Intergenic	NM_001281932;NR_030325;NR_104054;NM_001281933;NR_049893;NM_130843;NM_130842;NM_002847;NM_017760	PTPRN2;MIR595;NCAPG2;MIR5707	HAL1-2a_MD|LINE|L1
chr7	158708066	158708212	147	91	14	84.57	13.07	Intron	NM_018051	WDR60	intron (NM_018051, intron 14 of 24)
chr7	158708222	158708373	152	43	12	66.31	14.74	Intron	NM_018051	WDR60	intron (NM_018051, intron 14 of 24)
chr8	974326	974470	145	99	19	116.57	14.01	Intron	NR_073397	ERICH1-AS1	intron (NR_073466, intron 3 of 3)
chr8	1156421	1156550	130	43	12	67.42	10.32	Intergenic	NR_073397;NR_111948	ERICH1-AS1;LOC286083	Intergenic
chr8	1397984	1398128	145	84	19	106.8	13.35	Intergenic	NM_004745;NM_001277161	DLGAP2	CpG
chr8	2195419	2195682	264	43	28	92.25	8.02	Intergenic			Intergenic
chr8	2329251	2329512	262	126	36	195.23	19.71	Intergenic	NR_125425	LOC101927815	Intergenic
chr8	3181306	3181397	92	46	10	55.43	9.29	Intron	NM_033225	CSMD1	intron (NM_033225, intron 23 of 69)
chr8	3945788	3945909	122	74	10	51.78	9.8	Intron	NM_033225	CSMD1	LTR73|LTR|ERV1
chr8	7439660	7439778	119	72	10	59.73	11.62	Intergenic	NR_046343	FAM90A7P	Intergenic
chr8	7877533	7877758	226	104	18	74.77	12.54	Intergenic	NR_003668;NM_001193630;NR_027424;NM_001256872;NM_001256871;NR_031689	USP17L3;DEFB109P1B;USP17L8;MIR548I3;FAM66E;ZNF705B	Intergenic
chr8	9424300	9424397	98	49	17	140.15	25.19	Intron	NM_003747	TNKS	AluYb8|SINE|Alu
chr8	10847642	10848048	407	200	55	268.11	15.3	Intron	NM_173683	XKR6	intron (NM_173683, intron 1 of 2)
chr8	39527180	39527329	150	48	10	50.61	8.78	Intron	NM_014237	ADAM18	L1PA4|LINE|L1
chr8	57922218	57922359	142	46	10	51.33	8.46	Intergenic	NM_017813	IMPAD1	L1MA9|LINE|L1
chr8	58118387	58118700	314	163	34	91.3	7.33	Intergenic	NR_026772;NR_038874;NR_038235	LOC286177;LOC100507651;LINC00588	MER50|LTR|ERV1
chr8	61042532	61042677	146	71	10	52.19	8.89	Intergenic	NM_004056	CA8	L1PA6|LINE|L1
chr8	62408809	62408973	165	117	13	60.61	14.21	Intron	NM_173519	CLVS1	intron (NM_173519, intron 5 of 5)
chr8	67089807	67089947	141	96	11	56.19	9.15	Promoter	NM_000756	CRH	CpG
chr8	70602250	70602615	366	149	94	679.05	38.07	Intron	NM_030958;NM_001146008;NM_001146009	SLCO5A1	LSU-rRNA_Hsa|rRNA|rRNA
chr8	81232945	81233093	149	90	10	51.37	8.89	Intergenic	NR_049894	MIR5708	AluSg|SINE|Alu
chr8	82754655	82754874	220	122	22	119.72	18.55	Promoter	NM_022133;NM_152836;NM_152837	SNX16	promoter-TSS (NM_022133)
chr8	86571779	86572508	730	401	74	54.56	5.42	Intergenic			3' UTR (NM_172239, exon 1 of 1)
chr8	86575859	86576195	337	70	28	51.45	4.11	Intergenic			promoter-TSS (NM_172239)
chr8	86726488	86726892	405	136	34	52.93	5.39	Intergenic			promoter-TSS (NR_003594).3
chr8	86728239	86728833	595	112	58	62.68	3.65	Intergenic			TTS (NR_003594).3
chr8	86746479	86747294	816	214	88	58.49	3.41	Intergenic	NR_003594	REXO1L2P	HSMAR2|DNA|TcMar-Mariner
chr8	86785841	86786231	391	108	53	63.41	4.86	Intergenic	NR_003594	REXO1L2P	L1PA5|LINE|L1
chr8	92692863	92693040	178	77	12	54.75	10.82	Intergenic			Intergenic
chr8	97184342	97184499	158	86	20	138.46	26.67	Intergenic	NM_001286643;NM_001290225;NM_001254752;NM_001001557;NM_001199975;NR_045639;NM_006294;NM_015942;NM_014754	MTERF3;UQCRB;GDF6;PTDSS1	(GAATG)n|Simple_repeat|Simple_repeat
chr8	97982870	97982993	124	46	10	58.33	10.24	Intron	NR_125390;NM_016134	CPQ;LOC101927066	AluY|SINE|Alu
chr8	100508086	100508248	163	48	30	244.71	42.97	Intron	NM_152564;NM_017890	VPS13B	intron (NM_017890, intron 25 of 61)
chr8	110163088	110163254	167	128	13	50.72	12.07	Intergenic	NM_001128211;NM_003301;NM_032869	TRHR;NUDCD1	AluY|SINE|Alu
chr8	111740551	111740731	181	78	22	123.61	22.8	Intergenic			(CTATT)n|Simple_repeat|Simple_repeat
chr8	140732453	140732691	239	131	21	67.6	8.2	Intergenic	NM_001160372;NM_031466;NR_104210;NM_001282534	TRAPPC9;KCNK9	MIR3|SINE|MIR
chr8	142502359	142502556	198	113	20	86.43	16.34	Intron	NR_102364;NR_102363;NM_207414	MROH5	intron (NR_102364, intron 3 of 26)
chr8	142643577	142643811	235	113	21	60.67	7.32	Intergenic			Intergenic
chr8	142725995	142726600	606	348	106	460.43	12.71	Intergenic			Intergenic
chr8	144154400	144154651	252	108	20	64.34	6.3	Intergenic	NM_001127213;NM_001135655;NM_173687;NM_001130478;NR_026913;NR_102426;NM_002346;NM_002347	LY6E;LOC100133669;LY6H;CDC42P3;C8orf31	CpG
chr8	144751571	144751796	226	176	56	385.18	22.66	Intergenic	NM_145201;NM_001082480;NM_198488;NM_001130053;NR_039810;NM_001130055;NM_001130056;NM_001130057;NM_001960;NR_110190;NM_014789;NM_001261843;NM_032378;NM_003313;NM_001288809;NM_001288808;NM_139021;NR_110192;NR_110193;NM_032862;NR_110191;NM_001195203;NM_001288805;NM_001100878;NM_001288807;NM_001288806;NM_001289950;NM_173831;NM_001286829;NR_015445;NM_001100598;NM_001100599;NM_023078;NM_001162914;NR_03…	MIR4664;PYCRL;TSTA3;BREA2;EEF1D;ZNF707;CCDC166;ZNF623;MAPK15;NAPRT;FAM83H;TIGD5;FAM83H-AS1;MROH6	LTR10B1|LTR|ERV1
chr8	145180447	145181021	575	342	83	327.72	25.91	Intergenic	NM_032450;NM_001099280;NM_001099281;NM_003801;NR_106906;NM_032272;NR_106905;NR_024207;NM_198572;NM_030974;NM_001916;NM_016458;NR_038270;NM_001288814;NM_017570;NM_001134374;NM_019037	KIAA1875;MIR6847;MIR6846;SHARPIN;HGH1;CYC1;SPATC1;GPAA1;MAF1;MROH1;OPLAH;EXOSC4	CpG
chr8	145560021	145560618	598	383	121	637.73	18.64	Promoter	NM_031309	SCRT1	promoter-TSS (NM_031309)
chr9	198967	199152	186	69	17	67.53	8.4	Intergenic	NM_203447;NM_018491;NM_152569;NM_207305;NM_001193536;NM_001190458;NM_001145356;NM_001145355	FOXD4;C9orf66;DOCK8;CBWD1	Intergenic
chr9	3470690	3470834	145	102	10	52.46	8.89	Intron	NM_134428;NM_001282117;NM_001282116	RFX3	intron (NM_134428, intron 2 of 17)
chr9	4713899	4714065	167	83	13	64.01	7.9	Intron	NM_001199855;NM_001199856;NM_016282;NM_001199853;NM_001199852	AK3	(CA)n|Simple_repeat|Simple_repeat
chr9	12087671	12087796	126	44	10	57.37	11.62	Intergenic			AluY|SINE|Alu
chr9	18772899	18773027	129	48	10	56.71	10.24	Intron	NM_001040272	ADAMTSL1	intron (NM_001040272, intron 17 of 28)
chr9	20973622	20973802	181	103	15	59.06	7.92	Intron	NM_017794	FOCAD	intron (NM_017794, intron 37 of 45)
chr9	23091814	23091921	108	48	10	54.49	10.44	Intergenic			Intergenic
chr9	33486317	33486438	122	77	10	53.84	9.03	Intergenic	NM_001170;NM_022917;NR_003667;NR_106910;NM_004925;NM_139235;NM_001244752	AQP7;AQP3;MIR6851;SUGT1P1;ANKRD18B;NOL6	Intergenic
chr9	35913650	35913999	350	228	32	103.8	10.19	Intergenic	NM_001042590;NM_001039792;NR_024283;NM_001012446;NM_032593;NR_052026;NM_001042589;NM_016446;NM_001004487;NR_024006;NM_019897	LINC00950;OR2S2;FAM221B;LINC00961;OR13J1;TMEM8B;HRCT1;HINT2	(TG)n|Simple_repeat|Simple_repeat
chr9	35914224	35914490	267	137	27	97.72	15.02	Intergenic	NM_001042590;NM_001039792;NR_024283;NM_001012446;NM_032593;NR_052026;NM_001042589;NM_016446;NM_001004487;NR_024006;NM_019897	LINC00950;OR2S2;FAM221B;LINC00961;OR13J1;TMEM8B;HRCT1;HINT2	(TG)n|Simple_repeat|Simple_repeat
chr9	37027621	37027852	232	101	17	60.75	9.39	Intron	NM_001280548;NM_001280549;NM_016734;NM_001280553;NM_001280552;NM_001280551;NM_001280550;NM_001280556;NM_001280555;NM_001280547;NR_104000;NR_103999;NM_001280554	PAX5	CpG
chr9	42452062	42452668	607	410	67	59.37	3.98	Intergenic			MSTA-int|LTR|ERVL-MaLR
chr9	42454716	42455176	461	411	55	60.1	3.31	Intergenic			MSTA-int|LTR|ERVL-MaLR
chr9	42804532	42804682	151	86	11	53.5	9.21	Intergenic	NR_026558	AQP7P3	L1M1|LINE|L1
chr9	43048201	43048772	572	448	69	75.64	3.67	Intergenic	NR_121572;NR_026759;NR_027472;NM_001012421	GXYLT1P3;ANKRD20A2;FAM95B1;LOC642929	MSTA-int|LTR|ERVL-MaLR
chr9	43048916	43049749	834	301	97	91.23	4.3	Intergenic	NR_121572;NR_026759;NR_027472;NM_001012421	GXYLT1P3;ANKRD20A2;FAM95B1;LOC642929	MSTA-int|LTR|ERVL-MaLR
chr9	43399541	43399757	217	101	15	54.38	8.71	Intergenic			LTR38|LTR|ERV1
chr9	44070623	44070784	162	118	21	125.62	20.88	Intergenic			Intergenic
chr9	45378965	45379159	195	121	22	64.11	7.07	Intergenic			Intergenic
chr9	45729105	45729338	234	117	23	101.33	14.52	Intergenic			TTS (NR_024060)
chr9	66177839	66177940	102	46	10	67.03	13.33	Intergenic			Intergenic
chr9	66387869	66387998	130	43	11	65.39	13.33	Intergenic	NR_121647	LINC01410	MSTA-int|LTR|ERVL-MaLR
chr9	66454652	66455286	635	151	66	84.6	4.59	Promoter	NR_121647	LINC01410	Intergenic
chr9	66455321	66455872	552	421	57	50.32	4.19	Promoter	NR_121647	LINC01410	Intergenic
chr9	66471755	66472710	956	734	110	62.29	5.03	Intergenic	NR_122076;NR_122077;NR_121647;NR_024496	LOC403323;LINC01410;PTGER4P2-CDK2AP2P2	L1M1|LINE|L1
chr9	67896637	67896791	155	114	11	53.85	8.17	Intergenic	NM_001012419;NM_032250	ANKRD20A3;ANKRD20A1	LTR33A_|LTR|ERVL
chr9	68395082	68395723	642	301	66	56.23	3.85	Intergenic	NR_033907	LOC642236	L1M1|LINE|L1
chr9	68416801	68422448	5648	2000	976	71.56	3.1	Intergenic	NR_033907	LOC642236	(CA)n|Simple_repeat|Simple_repeat
chr9	68423785	68427011	3227	1117	508	136.76	3.56	Intergenic	NR_033907	LOC642236	Intergenic
chr9	68490867	68491254	388	120	49	83.13	5.49	Intergenic	NR_033907	LOC642236	L2a|LINE|L2
chr9	68717878	68718232	355	72	37	65.2	5.67	Intergenic	NR_034006	LOC100132352	MSTA|LTR|ERVL-MaLR
chr9	68721038	68721248	211	65	23	54.32	6.73	Intergenic	NR_034006	LOC100132352	Intergenic
chr9	69178120	69178268	149	56	12	53.24	9.86	Exon	NR_015361	LOC440896	non-coding (NR_015361, exon 3 of 4)
chr9	70175672	70175801	130	89	12	64.34	12.1	Exon	NM_001126334	FOXD4L5	TTS (NM_001126334)
chr9	78790064	78790285	222	98	75	620.22	63.52	Intron	NR_120409;NM_006200;NM_001190482	PCSK5	(GAATG)n|Simple_repeat|Simple_repeat
chr9	79186603	79186745	143	98	10	52.22	13.07	Intergenic	NM_015225;NM_001097634;NM_001097635;NM_001097636;NM_001490;NM_001097633	PRUNE2;GCNT1	LSU-rRNA_Hsa|rRNA|rRNA
chr9	79186769	79186941	173	67	17	101.84	21.95	Intergenic	NM_015225;NM_001097634;NM_001097635;NM_001097636;NM_001490;NM_001097633	PRUNE2;GCNT1	LSU-rRNA_Hsa|rRNA|rRNA
chr9	86941475	86941601	127	48	10	57.86	8.89	Intron	NM_001199633;NM_022127;NR_037638	SLC28A3	intron (NR_037638, intron 1 of 18)
chr9	95835732	95835848	117	44	13	82.29	15.69	Intron	NM_001287005;NM_001287006;NM_001287007;NM_001287008;NM_145006	SUSD3	AluY|SINE|Alu
chr9	110838607	110838753	147	92	10	51.91	8.89	Intergenic			Intergenic
chr9	112350746	112350895	150	45	10	51.1	7.41	Intergenic	NM_001145368;NM_002829;NM_001037293	PTPN3;PALM2	Intergenic
chr9	126872465	126873016	552	310	91	464.61	16.41	Intergenic	NM_004789	LHX2	Intergenic
chr9	128690936	128691098	163	45	11	55.33	13.33	Intron	NM_006195;NR_024123;NR_024122;NM_001134778	PBX3	AluY|SINE|Alu
chr9	128844852	128845387	536	274	89	449.9	16.06	Intergenic			Intergenic
chr9	133833988	133834170	183	123	15	67.59	13.34	Intergenic	NM_005157;NM_001145106;NM_006059;NM_007313;NM_198180;NM_032843	ABL1;FIBCD1;QRFP;LAMC3	(CCA)n|Simple_repeat|Simple_repeat
chr9	134989540	134989689	150	77	11	52.09	8.86	Intergenic	NM_032536;NM_001253881;NM_004269;NM_001253882	NTNG2;MED27	Intergenic
chr9	135457450	135457682	233	133	23	126.33	13.71	Promoter	NM_020064	BARHL1	promoter-TSS (NM_020064)
chr9	140222156	140222579	424	321	36	159.17	15.48	Intron	NM_017820	EXD3	intron (NM_017820, intron 17 of 21)
chr9	140222581	140222792	212	130	21	111.51	12.82	Intron	NM_017820	EXD3	intron (NM_017820, intron 17 of 21)
chr9	140249871	140250035	165	68	14	79.14	11.85	Intron	NM_017820	EXD3	GA-rich|Low_complexity|Low_complexity
chr9	140250054	140250182	129	44	12	74.6	10.37	Intron	NM_017820	EXD3	GA-rich|Low_complexity|Low_complexity
chr9	140615575	140615816	242	149	21	112.15	11.79	Intron	NM_024757;NM_001145527	EHMT1	C-rich|Low_complexity|Low_complexity
chr9	140739670	140740867	1198	1082	152	550.61	11.49	Intergenic	NR_030333;NR_024341;NR_121583;NM_024757;NM_001145527;NM_000718;NM_001243812	EHMT1;LOC100133077;MIR602;EHMT1-IT1;CACNA1B	Intergenic
chr9	141122468	141122705	238	104	21	57.75	7.1	Intron	NM_001145249	FAM157B	intron (NM_001145249, intron 5 of 6)
chr9	141123619	141123807	189	120	18	54.82	6.28	Intron	NM_001145249	FAM157B	intron (NM_001145249, intron 5 of 6)
chrX	9372500	9372650	151	116	11	54.68	8.11	Intergenic	NM_001139466;NM_001139467;NM_005647;NM_001139468	TBL1X	Intergenic
chrX	9373989	9374112	124	77	11	56.86	11.67	Intergenic	NM_001139466;NM_001139467;NM_005647;NM_001139468	TBL1X	Intergenic
chrX	14990077	14990255	179	77	13	66.52	10.37	Intergenic	NM_152633;NM_152581;NM_001018113;NM_001177475	MOSPD2;FANCB	L1PA5|LINE|L1
chrX	34705384	34705519	136	42	25	207.21	35.56	Intergenic	NM_031442	TMEM47	L1MA1|LINE|L1
chrX	52757655	52757800	146	108	10	52.19	8.89	Intergenic	NR_027250;NM_003147;NM_001164417;NM_001278701;NM_001278702;NM_001278697;NM_175698;NM_130775;NM_173358;NM_001009616	SPANXN5;SSX7;XAGE5;SSX2;SSX2B;SSX8	L1PA4|LINE|L1
chrX	65056271	65056422	152	44	14	83.79	17.78	Intergenic	NM_002444	MSN	L1PA2|LINE|L1
chrX	74713635	74713771	137	98	10	54.76	10.37	Intron	NM_001146257;NM_001146256;NM_144969	ZDHHC15	L1PA4|LINE|L1
chrX	108297292	108297499	208	109	19	101.97	17.95	Intergenic			LSU-rRNA_Hsa|rRNA|rRNA
chrX	108297626	108297846	221	134	28	173.92	34.45	Intergenic			LSU-rRNA_Hsa|rRNA|rRNA
chrX	115004094	115004254	161	48	14	51.73	10.41	Intergenic			CpG
chrX	115004663	115004799	137	48	15	69.85	11.8	Intergenic			CpG
chrX	115004825	115004990	166	66	18	81.16	13.81	Intergenic			CpG
chrX	115005016	115005177	162	77	14	55.16	8.4	Intergenic			CpG
chrX	131410947	131411099	153	113	22	162.07	31.11	Intron	NR_110410	RAP2C-AS1	L1MA1|LINE|L1
chrX	136520405	136520544	140	31	14	88.51	16.3	Intergenic			L1PA7|LINE|L1
chrX	143761595	143761727	133	32	10	55.97	13.33	Intergenic			MER4B-int|LTR|ERV1
chrX	147930811	147930941	131	93	13	82.95	16.3	Intron	NM_001169125;NM_002025;NM_001169124;NM_001170628;NM_001169122;NM_001169123	AFF2	intron (NM_002025, intron 7 of 20)
chrX	153140896	153141152	257	128	26	151.04	13.33	Promoter	NM_000425;NM_001143963;NM_024003	L1CAM	intron (NM_024003, intron 1 of 26)
chrY	1327697	1327780	84	42	12	107.1	17.78	Intergenic	NM_172249;NM_001161531;NM_001161530;NM_022148;NM_172246;NM_001012288;NR_027760	CSF2RA;CRLF2	AluY|SINE|Alu
chrY	4212770	4212891	122	88	14	96.51	19.26	Intergenic			Intergenic
chrY	9932777	9932984	208	66	26	95.12	11.53	Intergenic			L1PREC2|LINE|L1
chrY	9936308	9936503	196	151	23	61.85	6.39	Intergenic			Intergenic
chrY	9941075	9941244	170	105	20	57.98	6.63	Intergenic			MLT1F|LTR|ERVL-MaLR
chrY	9943902	9944208	307	196	31	91.26	9.1	Intergenic			L1M1|LINE|L1
chrY	9945137	9945324	188	138	26	118.91	9.45	Intergenic			L1M1|LINE|L1
chrY	9951137	9951298	162	116	18	86.81	9.76	Intergenic			L1M1|LINE|L1
chrY	9951889	9952063	175	125	25	130.33	13.43	Intergenic			L1M1|LINE|L1
chrY	9967024	9967163	140	92	12	69.23	10.09	Intergenic			PRIMA41-int|LTR|ERV1
chrY	9977812	9977952	141	99	12	67.12	12.52	Intergenic			L1PA7|LINE|L1
chrY	9978033	9978135	103	54	10	65.46	12.98	Intergenic			L1PA7|LINE|L1
chrY	9992106	9992232	127	84	10	51.44	8.86	Intergenic			L1MEc|LINE|L1
chrY	9993116	9993264	149	49	11	55.87	8.23	Intergenic			Intergenic
chrY	10006185	10006280	96	48	10	67.03	14.82	Intergenic			Intergenic
chrY	10011323	10011497	175	57	15	82.2	14.31	Intergenic			Intergenic
chrY	10019351	10019450	100	50	14	85.62	13.35	Intergenic			L1PREC2|LINE|L1
chrY	10022445	10022506	62	31	14	186.64	15.96	Intergenic			Intergenic
chrY	10037740	10037907	168	97	20	110.88	17.93	Intergenic			Intergenic
chrY	13137752	13137967	216	73	44	52.89	8.35	Intergenic			(CATTC)n|Simple_repeat|Simple_repeat
chrY	13137974	13138118	145	49	46	106.89	8.07	Intergenic			(CACTC)n|Simple_repeat|Simple_repeat
chrY	13139142	13139446	305	238	61	63.51	5.46	Intergenic			(CATTC)n|Simple_repeat|Simple_repeat
chrY	13140124	13140279	156	47	60	180.59	10.65	Intergenic			(CATTC)n|Simple_repeat|Simple_repeat
chrY	13140374	13140600	227	141	55	91.18	7.53	Intergenic			(CACTC)n|Simple_repeat|Simple_repeat
chrY	13141656	13142070	415	134	131	309.35	7.32	Intergenic			AluYa8|SINE|Alu
chrY	13143695	13143868	174	132	45	127.51	6.63	Intergenic			(CATTC)n|Simple_repeat|Simple_repeat
chrY	13194278	13194359	82	41	22	215.01	21.25	Intergenic			(CATTC)n|Simple_repeat|Simple_repeat
chrY	13194784	13195310	527	91	94	548.25	33.81	Intergenic			HAL1-3A_ME|LINE|L1
chrY	13195440	13195562	123	76	17	96.43	13.46	Intergenic			(CACTC)n|Simple_repeat|Simple_repeat
chrY	13196194	13196288	95	47	13	72.99	12.43	Intergenic			(CACTC)n|Simple_repeat|Simple_repeat
chrY	13196372	13196468	97	48	11	56.69	10.52	Intergenic			(CATTC)n|Simple_repeat|Simple_repeat
chrY	13414211	13414393	183	75	14	51.43	8.82	Intergenic			Intergenic
chrY	13446415	13446769	355	144	73	56.56	6.12	Intergenic			(CATTC)n|Simple_repeat|Simple_repeat
chrY	13448143	13448450	308	147	84	75.66	7.69	Intergenic			(CACTC)n|Simple_repeat|Simple_repeat
chrY	13448560	13449825	1266	158	354	182	7.32	Intergenic			Intergenic
chrY	13489076	13489511	436	59	76	84.08	6.54	Intergenic			CpG
chrY	13650475	13651126	652	130	144	423.74	14.03	Intergenic			Intergenic
chrY	13680859	13681025	167	117	68	367.26	24.46	Intergenic			Intergenic
chrY	13804131	13804245	115	71	38	127.53	9.17	Intergenic			Intergenic
chrY	13824981	13825117	137	40	25	58.4	7.15	Intergenic			Intergenic
chrY	13854248	13854392	145	106	51	147.4	9.62	Intergenic			Intergenic
chrY	28586699	28586848	150	45	10	51.1	8.89	Intergenic			AluJb|SINE|Alu
chrY	28785890	28786102	213	77	72	291.51	10.93	Intergenic			(GAATG)n|Simple_repeat|Simple_repeat
chrY	28787463	28787637	175	126	30	59.07	8.42	Intergenic			(GAGTG)n|Simple_repeat|Simple_repeat
chrY	28787941	28788107	167	68	38	104.41	8.11	Intergenic			(GAGTG)n|Simple_repeat|Simple_repeat
chrY	28789117	28789287	171	102	41	107.02	8.54	Intergenic			(GAATG)n|Simple_repeat|Simple_repeat
chrY	28791279	28791375	97	48	21	91.84	9.25	Intergenic			(GAATG)n|Simple_repeat|Simple_repeat
chrY	28799149	28799243	95	47	35	258.39	20.42	Intergenic			(GAATG)n|Simple_repeat|Simple_repeat
chrY	28799496	28799584	89	44	15	76.77	8.89	Intergenic			(GAGTG)n|Simple_repeat|Simple_repeat
chrY	28799681	28799807	127	61	27	138.12	13.07	Intergenic			(GAGTG)n|Simple_repeat|Simple_repeat
chrY	28805567	28805672	106	39	12	61.92	10.32	Intergenic			(GAGTG)n|Simple_repeat|Simple_repeat
chrY	58975760	58981576	5817	3665	1644	88.55	7.41	Intergenic			(CATTC)n|Simple_repeat|Simple_repeat
