# Supplementary material for: ASXL2 is essential for haematopoiesis and acts as a haploinsufficient tumour suppressor in leukemia
Source: Nat Commun. 2017 May 18;8:15429. doi: 10.1038/ncomms15429 (PMC5454368; doi:10.1038/ncomms15429)
Supplement: Supplementary Data 3 — Anti-RUNX1 ChIP-seq targets in SKNO-1 cells. [file ncomms15429-s4.xlsx]

## Sheet: Supplementary Data File 3
Anti-RUNX1 ChIP-seq targets in SKNO-1 cells.
chr	start	end	length	summit	tags	-10*log10(p-value)	fold_enrichment	Annotation	Accession	Symbol	Detailed Annotation
chr1	10539	11820	1282	163	100	331.67	10.76	Promoter	NR_046018	DDX11L1	promoter-TSS (NR_046018)
chr1	28394	30787	2394	1024	779	2053.34	18.94	Promoter	NR_024540	WASH7P	promoter-TSS (NR_024540)
chr1	119537	120015	479	193	12	56.4	7.92	Intergenic	NR_026820;NR_024540;NM_001005484;NR_039983;NR_026818	LOC729737;FAM138A;FAM138F;WASH7P;OR4F5	THE1C|LTR|ERVL-MaLR
chr1	136554	137518	965	830	20	53.94	6.54	Exon	NR_039983	LOC729737	non-coding (NR_039983, exon 3 of 3)
chr1	369284	369910	627	212	13	54.53	9.8	Promoter	NM_001005224	OR4F3	TTS (NM_001005224)
chr1	416268	417140	873	462	30	136.33	16.39	Intergenic	NR_028322;NM_001005224	OR4F3;LOC100132287	Intergenic
chr1	437154	438382	1229	914	218	738.08	11.64	Intergenic	NM_001005224	OR4F3	CpG
chr1	441430	442793	1364	584	116	146.56	9.7	Intergenic	NM_001005224	OR4F3	L1ME1|LINE|L1
chr1	458945	459676	732	358	23	69.59	7.93	Intergenic	NM_001005224	OR4F3	Intergenic
chr1	523663	524545	883	545	32	154.75	14.96	Intergenic	NR_106781	MIR6723	Intergenic
chr1	540014	541502	1489	857	145	152.48	10.02	Intergenic	NR_106781	MIR6723	L1ME1|LINE|L1
chr1	544489	546590	2102	1584	409	1251.48	9.76	Intergenic	NR_106781	MIR6723	CpG
chr1	564332	570439	6108	2218	2720	1230.03	3.28	Promoter	NR_106781	MIR6723	Intergenic
chr1	605639	606329	691	344	15	66.47	11.65	Intergenic	NR_106781;NR_033908	MIR6723;LOC100288069	GA-rich|Low_complexity|Low_complexity
chr1	619922	620598	677	303	20	95.38	15.54	Intergenic	NR_106781;NR_033908	MIR6723;LOC100288069	TTS (NM_001005221).2
chr1	670888	671583	696	388	22	55.64	6.72	Intergenic	NR_015368;NR_047520;NR_047519;NR_047521;NR_103536;NR_047524;NR_047525;NR_047526;NR_024321;NR_033908;NR_047522;NR_047523	LINC00115;FAM87B;LOC100288069;LINC01128	Intergenic
chr1	674472	674998	527	238	16	55.05	7.17	Intergenic	NR_015368;NR_047520;NR_047519;NR_047521;NR_103536;NR_047524;NR_047525;NR_047526;NR_024321;NR_033908;NR_047522;NR_047523	LINC00115;FAM87B;LOC100288069;LINC01128	Intergenic
chr1	713431	714940	1510	919	180	705.27	20.59	Promoter	NR_033908	LOC100288069	promoter-TSS (NR_033908)
chr1	752509	753068	560	360	17	72.95	11.95	Promoter	NR_103536	FAM87B	Intergenic
chr1	762004	763776	1773	987	236	807.22	15.07	Promoter	NR_015368;NR_047520;NR_047519;NR_047524;NR_047525;NR_047526;NR_024321;NR_047521;NR_047522;NR_047523	LINC00115;LINC01128	promoter-TSS (NR_024321)
chr1	804984	805657	674	381	86	565.28	26.74	Intron	NR_027055	FAM41C	CpG
chr1	839669	840572	904	485	249	1176.65	16.31	Intergenic	NM_032129;NR_047519;NM_021170;NR_103536;NM_198317;NM_001291366;NM_001291367;NR_122045;NR_047524;NR_047525;NR_047526;NR_047520;NR_047521;NR_047522;NR_047523;NM_015658;NR_015368;NM_001160184;NM_001142467;NM_152486;NR_027055;NR_024321;NR_026874	KLHL17;LINC01128;SAMD11;HES4;PERM1;NOC2L;LINC00115;FAM87B;LOC100130417;PLEKHN1;FAM41C	CpG
chr1	841882	842599	718	500	71	100.52	5.72	Intergenic	NM_032129;NR_047519;NM_021170;NR_103536;NM_198317;NM_001291366;NM_001291367;NR_122045;NR_047524;NR_047525;NR_047526;NR_047520;NR_047521;NR_047522;NR_047523;NM_015658;NR_015368;NM_001160184;NM_001142467;NM_152486;NR_027055;NR_024321;NR_026874	KLHL17;LINC01128;SAMD11;HES4;PERM1;NOC2L;LINC00115;FAM87B;LOC100130417;PLEKHN1;FAM41C	Intergenic
chr1	847809	848615	807	454	32	83.76	8.75	Intergenic	NM_032129;NR_047519;NM_021170;NR_103536;NM_198317;NM_001291366;NM_001291367;NR_122045;NR_047524;NR_047525;NR_047526;NR_047520;NR_047521;NR_047522;NR_047523;NM_015658;NR_015368;NM_001160184;NM_001142467;NM_152486;NR_027055;NR_024321;NR_026874	KLHL17;LINC01128;SAMD11;HES4;PERM1;NOC2L;LINC00115;FAM87B;LOC100130417;PLEKHN1;FAM41C	Intergenic
chr1	856033	857278	1246	627	293	437.8	13.36	Promoter	NR_122045;NR_026874	LOC100130417	Intergenic
chr1	858487	861539	3053	720	576	541.39	18.28	Promoter	NM_152486	SAMD11	CpG
chr1	875041	876449	1409	726	120	194.35	11.15	Intron	NM_152486	SAMD11	CpG
chr1	876727	878522	1796	1311	136	172.18	6.22	Exon	NM_152486	SAMD11	exon (NM_152486, exon 9 of 14)
chr1	894274	895581	1308	433	300	768.25	20.17	Promoter	NM_015658;NM_198317	NOC2L;KLHL17	promoter-TSS (NM_015658)
chr1	895657	897190	1534	341	246	379.04	13.49	Promoter	NM_015658;NM_198317	NOC2L;KLHL17	CpG-20
chr1	901456	902655	1200	854	83	325.31	14.71	Promoter	NM_001160184;NM_032129	PLEKHN1	TTS (NM_198317)
chr1	911215	912026	812	360	43	128.89	10.58	Exon	NM_001291366;NM_001291367	PERM1	non-coding (NR_027693, exon 5 of 5)
chr1	919305	920095	791	421	20	63.8	10.92	Promoter	NM_001291366;NM_001291367	PERM1	Intergenic
chr1	934337	937746	3410	289	178	219.42	8.22	Promoter	NM_021170;NM_001142467	HES4	promoter-TSS (NM_001142467)
chr1	940363	940968	606	191	32	78.32	5.19	Intergenic	NM_015658;NM_198576;NM_032129;NM_001291367;NR_122045;NM_001160184;NM_017891;NM_005101;NM_021170;NM_001291366;NM_198317;NM_001142467;NM_001205252;NM_152486;NR_026874	RNF223;KLHL17;HES4;PERM1;NOC2L;AGRN;ISG15;C1orf159;SAMD11;LOC100130417;PLEKHN1	Intergenic
chr1	948253	949308	1056	599	41	127.57	10.7	Promoter	NM_005101	ISG15	promoter-TSS (NM_005101)
chr1	954473	955305	833	573	110	457.96	18.76	Promoter	NM_198576	AGRN	promoter-TSS (NM_198576)
chr1	955436	956155	720	169	53	122.89	7.79	Promoter	NM_198576	AGRN	CpG
chr1	968254	970522	2269	236	151	345.99	10.54	Intron	NM_198576	AGRN	CpG
chr1	975639	976337	699	530	41	135.81	11.68	Exon	NM_198576	AGRN	CpG
chr1	985710	986998	1289	487	39	89.38	7.65	Exon	NM_198576	AGRN	intron (NM_198576, intron 30 of 35)
chr1	994299	995439	1141	653	294	1326.28	27.27	Intergenic	NM_015658;NM_198576;NM_001291366;NM_001291367;NR_038869;NM_005101;NM_001160184;NM_017891;NM_021170;NM_032129;NM_198317;NM_001142467;NM_001205252	KLHL17;PLEKHN1;PERM1;NOC2L;LINC01342;AGRN;ISG15;C1orf159;RNF223;HES4	CpG
chr1	1004563	1005526	964	215	69	227.67	14.26	Intergenic	NR_029834;NM_198576;NM_001291366;NM_001291367;NR_038869;NM_005101;NR_029957;NM_001160184;NM_017891;NM_021170;NR_029639;NM_032129;NM_001142467;NM_001205252	MIR200B;PLEKHN1;PERM1;MIR429;LINC01342;AGRN;ISG15;C1orf159;MIR200A;RNF223;HES4	CpG
chr1	1014572	1015526	955	535	31	55.38	5.39	Intergenic	NR_029834;NM_001291366;NM_001291367;NR_038869;NM_001130045;NM_005101;NM_153254;NR_029957;NM_198576;NM_017891;NM_021170;NR_029639;NM_001142467;NM_001205252	MIR200B;PERM1;MIR429;LINC01342;AGRN;ISG15;TTLL10;C1orf159;MIR200A;RNF223;HES4	Intergenic
chr1	1017149	1018572	1424	274	45	60.56	4.08	Exon	NM_017891	C1orf159	3' UTR (NM_017891, exon 10 of 10)
chr1	1051123	1052496	1374	477	492	2177.05	25.49	Promoter	NM_017891	C1orf159	promoter-TSS (NM_017891)
chr1	1057354	1058925	1572	270	74	165.34	13.33	Intergenic	NR_029834;NM_148902;NM_003327;NM_001205252;NR_038869;NM_148901;NM_153254;NR_029957;NM_198576;NM_017891;NM_016176;NM_004195;NM_001130045;NR_029639;NM_016547	MIR200B;MIR429;LINC01342;AGRN;TNFRSF4;SDF4;TTLL10;C1orf159;MIR200A;RNF223;TNFRSF18	Intergenic
chr1	1072378	1073103	726	424	51	233.69	22.82	Promoter	NR_038869	LINC01342	CpG
chr1	1079227	1080516	1290	837	89	323.71	16.57	Exon	NR_038869	LINC01342	TTS (NR_038869)
chr1	1092484	1094561	2078	1237	173	492.99	11.76	Intergenic	NR_029834;NM_003327;NM_001205252;NR_038869;NM_001014980;NM_148901;NM_153254;NR_029957;NM_148902;NM_194315;NM_017891;NM_016176;NM_194457;NM_004195;NM_080605;NM_001130045;NR_029639;NM_058167;NM_194458;NM_016547	B3GALT6;MIR200B;UBE2J2;FAM132A;MIR429;LINC01342;TNFRSF4;SDF4;TTLL10;C1orf159;MIR200A;RNF223;TNFRSF18	Intergenic
chr1	1107147	1107762	616	211	33	107.72	10.97	Promoter	NM_001130045	TTLL10	MLT1D|LTR|ERVL-MaLR
chr1	1117538	1118915	1378	864	68	190.75	12.03	Promoter	NM_153254	TTLL10	intron (NM_153254, intron 6 of 8)
chr1	1136036	1137452	1417	457	152	402.76	11.19	Intergenic	NM_003327;NM_001014980;NM_153254;NR_106784;NM_004195;NM_030649;NR_029639;NM_194458;NR_038869;NM_080605;NR_029957;NM_194315;NM_194457;NM_001130413;NM_016547;NR_029834;NM_148901;NM_148902;NM_017891;NM_016176;NM_001130045;NR_037668;NM_058167	MIR6726;B3GALT6;SDF4;UBE2J2;FAM132A;MIR429;ACAP3;LINC01342;TNFRSF4;SCNN1D;TTLL10;C1orf159;MIR200A;MIR200B;TNFRSF18	CpG
chr1	1148021	1149698	1678	392	122	224.22	9.8	Promoter	NM_003327	TNFRSF4	intron (NM_003327, intron 2 of 6)
chr1	1166651	1169186	2536	799	500	1135.03	28.1	Promoter	NM_080605;NM_016547;NM_016176	B3GALT6;SDF4	promoter-TSS (NM_016547)
chr1	1172556	1173860	1305	599	56	63.32	6.06	Intergenic	NM_001029885;NM_003327;NM_001014980;NM_153254;NR_106784;NR_106785;NM_004195;NM_030649;NR_029639;NM_153339;NM_016547;NM_152228;NR_038869;NM_001256456;NM_080605;NR_029957;NM_194315;NM_194457;NM_001130413;NR_029834;NM_017871;NM_148901;NM_004421;NM_148902;NM_194458;NM_016176;NM_001130045;NR_037668;NM_001256460;NM_001256462;NM_001256463;NM_058167	MIR6726;B3GALT6;SDF4;UBE2J2;CPSF3L;CPTP;FAM132A;MIR429;ACAP3;LINC01342;TNFRSF4;SCNN1D;TTLL10;MIR6727;MIR200A;TAS1R3;MIR200B;PUSL1;DVL1;TNFRSF18	Intergenic
chr1	1195300	1197068	1769	1470	90	225.12	8.4	Intron	NM_058167;NM_194315;NM_194458;NM_194457	UBE2J2	L1MD|LINE|L1
chr1	1208512	1210003	1492	793	364	1527.95	21.38	Promoter	NM_058167;NM_194315;NM_194458;NM_194457	UBE2J2	promoter-TSS (NM_194458)
chr1	1226311	1227854	1544	276	82	121.45	6.98	Exon	NR_037668;NM_030649;NM_001130413	SCNN1D;ACAP3	TTS (NM_030649)
chr1	1242660	1245573	2914	1126	659	1120	14.14	Promoter	NM_030649;NR_106785;NM_153339	MIR6727;PUSL1;ACAP3	promoter-TSS (NM_030649)
chr1	1259586	1260948	1363	424	319	1093.28	15.37	Promoter	NM_017871;NM_001256456;NM_001256460;NM_001256462;NM_001256463;NM_001029885	CPSF3L;CPTP	promoter-TSS (NM_017871)
chr1	1265850	1269832	3983	3228	176	96.1	5.51	Promoter	NM_152228	TAS1R3	exon (NM_152228, exon 3 of 6)
chr1	1284644	1285708	1065	487	132	411.83	13.54	Promoter	NM_004421	DVL1	promoter-TSS (NM_004421)
chr1	1309348	1311982	2635	1288	479	1119.91	28.91	Promoter	NM_001127230;NM_001127229;NM_017900	AURKAIP1	promoter-TSS (NM_001127229)
chr1	1320794	1321362	569	149	17	87.99	16.47	Exon	NM_030937	CCNL2	TTS (NM_030937)
chr1	1333810	1336391	2582	1031	398	867.01	27.67	Promoter	NM_001039577;NR_015434;NM_030937	LOC148413;CCNL2	promoter-TSS (NM_030937)
chr1	1341673	1343423	1751	1022	275	905.35	15.78	Promoter	NM_017971	MRPL20	exon (NM_017971, exon 1 of 4)
chr1	1354988	1355959	972	462	37	123.35	12.15	Promoter	NM_001243536;NM_001145210;NM_001243535	ANKRD65	exon (NM_001145210, exon 3 of 4)
chr1	1361175	1362600	1426	491	105	314.99	19.82	Promoter	NM_001146685	TMEM88B	intron (NM_001146685, intron 1 of 1)
chr1	1368316	1370310	1995	531	234	284.51	12.36	Promoter	NM_199121;NM_022834	VWA1	Intergenic
chr1	1370503	1371610	1108	611	127	146.51	6.15	Promoter	NM_199121;NM_022834	VWA1	5' UTR (NM_199121, exon 1 of 3)
chr1	1376026	1377482	1457	384	78	118.77	7.56	Exon	NM_199121;NM_022834	VWA1	3' UTR (NM_199121, exon 3 of 3)
chr1	1390599	1391046	448	143	12	53.65	8.97	Exon	NM_001039211	ATAD3C	intron (NM_001039211, intron 4 of 11)
chr1	1395663	1396451	789	405	26	103.02	11.76	Exon	NM_001039211	ATAD3C	intron (NM_001039211, intron 9 of 11)
chr1	1406463	1408135	1673	609	398	1170.4	20.12	Promoter	NM_031921	ATAD3B	exon (NM_031921, exon 1 of 16)
chr1	1410868	1411888	1021	525	111	95.91	5.57	Intron	NM_031921	ATAD3B	intron (NM_031921, intron 1 of 15)
chr1	1417200	1417770	571	372	21	69.83	5.46	Exon	NM_031921	ATAD3B	CpG
chr1	1440058	1441425	1368	933	46	108.36	8.8	Intergenic	NM_199121;NM_018188;NM_001114748;NM_001146685;NM_022834;NM_001039211;NM_001170536;NM_001170535;NM_001242659;NM_001145210;NM_001243536;NM_014188;NM_017971;NM_031921;NM_001243535	ATAD3C;ATAD3B;ATAD3A;TMEM240;C1orf233;VWA1;TMEM88B;SSU72;ANKRD65;MRPL20	LTR13|LTR|ERVK
chr1	1446298	1448427	2130	1141	444	959.39	15.14	Promoter	NM_001170536;NM_001170535;NM_018188	ATAD3A	promoter-TSS (NM_018188)
chr1	1449213	1450409	1197	534	134	84.54	5.04	Promoter	NM_001170536;NM_001170535;NM_018188	ATAD3A	intron (NM_001170536, intron 1 of 15)
chr1	1455259	1455773	515	225	20	59.24	6.14	Exon	NM_001170536;NM_001170535;NM_018188	ATAD3A	CpG
chr1	1457888	1458386	499	220	18	54.49	6.6	Exon	NM_001170536;NM_001170535;NM_018188	ATAD3A	exon (NM_018188, exon 8 of 16)
chr1	1469977	1472014	2038	1552	107	142.51	5.99	Exon	NM_001170536;NM_001170535;NM_018188;NM_001114748	TMEM240;ATAD3A	TTS (NM_018188)
chr1	1475742	1476926	1185	371	56	72.1	5.45	Promoter	NM_001114748	TMEM240	promoter-TSS (NM_001114748)
chr1	1508986	1510926	1941	1258	282	941.05	18.98	Promoter	NM_014188	SSU72	5' UTR (NM_014188, exon 1 of 5)
chr1	1534544	1535996	1453	505	158	520.29	13.42	Promoter	NM_001242659	C1orf233	exon (NM_001242659, exon 1 of 1)
chr1	1542163	1543080	918	471	31	72.54	7.29	Intergenic	NM_001170687;NM_001170686;NM_001170689;NM_001170688;NM_024011;NR_033183;NM_014188;NM_033529;NM_001291345;NM_001290264;NM_080875;NR_002946;NM_033490;NM_018188;NM_001787;NM_001170536;NM_001170535;NM_001242659;NM_001114748;NM_006983;NM_001110781;NM_033489;NM_033487;NM_033486	ATAD3A;TMEM240;C1orf233;MIB2;CDK11A;CDK11B;MMP23B;MMP23A;SLC35E2B;SSU72	Intergenic
chr1	1550508	1552065	1558	255	490	1812.78	17.21	Promoter	NM_001170687;NM_001170686;NM_001170689;NM_001170688;NM_080875;NR_033183	MIB2	promoter-TSS (NM_001170689)
chr1	1566272	1567923	1652	1294	115	162.86	9.57	Promoter	NM_006983	MMP23B	promoter-TSS (NM_006983)
chr1	1580002	1580893	892	484	115	580.72	34.37	Intron	NM_001291345;NM_001787;NM_033489;NM_033487;NM_033486;NM_033490	CDK11B	CpG
chr1	1589953	1591458	1506	831	157	501.28	13.35	Intron	NM_001291345;NM_001787;NM_033489;NM_033487;NM_033486;NM_033490	CDK11B	CpG
chr1	1600065	1601885	1821	1289	87	98.07	6.25	Exon	NM_001290264;NM_001110781	SLC35E2B	intron (NM_001110781, intron 7 of 8)
chr1	1603846	1604693	848	383	41	50.89	7.35	Intron	NM_001291345;NM_001290264;NM_001787;NM_033489;NM_033487;NM_033486;NM_033490;NM_001110781	SLC35E2B;CDK11B	L1MEg|LINE|L1
chr1	1609139	1610832	1694	265	89	181.01	6.98	Intron	NM_001291345;NM_001290264;NM_001787;NM_033489;NM_033487;NM_033486;NM_033490;NM_001110781	SLC35E2B;CDK11B	intron (NM_001110781, intron 1 of 8)
chr1	1622826	1625443	2618	1778	1482	3100	12.29	Promoter	NM_001290264;NM_001110781	SLC35E2B	5' UTR (NM_001110781, exon 1 of 9)
chr1	1643217	1644109	893	477	106	564.61	36.52	Exon	NM_001291345;NM_001787;NM_024011;NM_033489;NM_033486;NM_033529	CDK11A;CDK11B	CpG
chr1	1655161	1656747	1587	803	179	612	17.16	Promoter	NM_001291345;NM_001787;NM_024011;NM_033489;NM_033487;NM_033486;NM_033490;NM_033529	CDK11A;CDK11B	promoter-TSS (NM_033488)
chr1	1669109	1669802	694	234	22	51.39	8.4	Exon	NM_182838;NM_001199787	SLC35E2	intron (NM_001199787, intron 5 of 6)
chr1	1675951	1679248	3298	1921	1268	2236.43	12.37	Promoter	NM_182838;NM_001199787	SLC35E2	promoter-TSS (NM_182838)
chr1	1695174	1696185	1012	596	54	180.21	12.81	Intron	NM_001198993;NM_001198994;NM_023018	NADK	intron (NM_001198993, intron 2 of 11)
chr1	1709107	1711261	2155	1180	327	466.07	6.29	Promoter	NM_001198993;NM_001198994;NM_023018	NADK	promoter-TSS (NM_023018)
chr1	1820990	1823724	2735	1614	724	1582.22	14.72	Promoter	NM_001282539;NM_001282538;NM_002074	GNB1	5' UTR (NM_002074, exon 1 of 12)
chr1	1830624	1831795	1172	642	147	592.17	24.99	Intergenic	NM_001080484;NM_002074;NM_178545;NM_138705;NM_001282539;NM_001282538	KIAA1751;TMEM52;GNB1;CALML6	Intergenic
chr1	1839743	1841082	1340	732	251	1059.58	18.49	Intergenic	NM_001080484;NM_002074;NM_178545;NM_138705;NM_001282539;NM_001282538	KIAA1751;TMEM52;GNB1;CALML6	CpG
chr1	1850053	1851572	1520	840	343	1079.91	15.28	Promoter	NM_178545	TMEM52	promoter-TSS (NM_178545)
chr1	1851641	1852856	1216	562	132	144.35	7.96	Promoter	NM_178545	TMEM52	Intergenic
chr1	1875403	1876016	614	225	37	175.01	18.42	Intergenic	NM_001080484;NM_002074;NM_178545;NM_138705;NM_000815;NM_001282539;NM_001282538	KIAA1751;TMEM52;GNB1;CALML6;GABRD	CpG
chr1	1891255	1891880	626	320	19	86.81	12.17	Exon	NM_001080484	KIAA1751	intron (NM_001080484, intron 14 of 17)
chr1	1913324	1913806	483	345	13	62.57	9.99	Intron	NM_001080484	KIAA1751	CpG
chr1	1927368	1927861	494	357	11	53.07	10.23	Intron	NM_001080484	KIAA1751	AluSx|SINE|Alu
chr1	1957008	1957641	634	235	39	63.32	5.51	Exon	NM_000815	GABRD	CpG
chr1	1959387	1960285	899	405	159	769.15	31.83	Exon	NM_000815	GABRD	CpG-153
chr1	1976079	1976856	778	342	79	442.37	25.14	Intergenic	NM_002744;NM_001033581;NM_001033582;NM_001242874;NM_000815;NM_001080484	KIAA1751;GABRD;PRKCZ	CpG
chr1	2022992	2023516	525	288	12	56.84	8.76	Intron	NM_002744;NM_001242874;NM_001033581	PRKCZ	intron (NM_001242874, intron 1 of 14)
chr1	2058425	2059108	684	434	29	146.78	16.93	Intron	NM_002744;NM_001242874;NM_001033581;NM_001033582	PRKCZ	intron (NM_001033582, intron 1 of 14)
chr1	2064278	2065488	1211	447	126	526.32	24.7	Intron	NM_002744;NM_001242874;NM_001033581;NM_001033582	PRKCZ	intron (NM_001033582, intron 1 of 14)
chr1	2077332	2078360	1029	464	67	184.66	13.96	Exon	NM_002744;NM_001242874;NM_001033581;NM_001033582	PRKCZ	intron (NM_001033581, intron 4 of 14)
chr1	2082338	2083268	931	449	86	304.23	12	Exon	NM_002744;NM_001242874;NM_001033581;NM_001033582	PRKCZ	intron (NM_001033581, intron 6 of 14)
chr1	2120582	2122052	1471	525	134	377.81	20.86	Exon	NM_001256947;NM_001282670;NM_001282671;NM_001282672;NM_182533;NR_046427	C1orf86	CpG
chr1	2125603	2127153	1551	867	189	586.55	13.05	Promoter	NM_001256947;NM_001256946;NM_001256945;NM_001282671;NM_001282672;NM_001282673;NM_182533;NR_046427	C1orf86	promoter-TSS (NM_182533)
chr1	2136606	2137449	844	298	147	812.63	23.81	Promoter	NM_001146310	C1orf86	CpG
chr1	2143737	2144799	1063	568	47	163.31	11.18	Promoter	NM_001282670	C1orf86	promoter-TSS (NR_046424)
chr1	2158035	2159663	1629	964	358	1092.11	17.66	Promoter	NM_003036	SKI	CpG
chr1	2165460	2166571	1112	593	95	264.98	9.15	Intron	NM_003036	SKI	intron (NM_003036, intron 1 of 6)
chr1	2171492	2172228	737	348	21	52.04	6.67	Intron	NM_003036	SKI	intron (NM_003036, intron 1 of 6)
chr1	2177497	2178812	1316	840	56	192.01	11.64	Intron	NM_003036	SKI	intron (NM_003036, intron 1 of 6)
chr1	2187346	2188020	675	369	17	76.79	10.59	Intron	NM_003036	SKI	intron (NM_003036, intron 1 of 6)
chr1	2221272	2222877	1606	1079	192	691.1	19.28	Intron	NM_003036	SKI	intron (NM_003036, intron 1 of 6)
chr1	2231467	2233167	1701	1139	177	566.75	21.68	Intron	NM_003036	SKI	CpG
chr1	2245640	2247536	1897	491	146	341.82	11.56	Intergenic	NM_024848;NR_125361;NM_003036;NM_153818;NM_001301060;NM_002617;NM_007033;NR_024489	PEX10;MORN1;SKI;LOC100129534;RER1	CpG
chr1	2252453	2253142	690	399	25	103.23	8.74	Exon	NM_024848	MORN1	3' UTR (NM_024848, exon 14 of 14)
chr1	2286381	2286875	495	366	11	51.16	7.35	Promoter	NR_024489	LOC100129534	intron (NM_024848, intron 10 of 13)
chr1	2312949	2313749	801	332	25	81.9	10.89	Intron	NM_024848;NR_125361;NM_001301060	MORN1	intron (NM_024848, intron 6 of 13)
chr1	2322247	2323827	1581	951	497	2064.69	27.86	Promoter	NM_024848;NM_007033;NR_125361;NM_001301060	RER1;MORN1	promoter-TSS (NM_007033)
chr1	2334622	2335222	601	301	23	84.42	11.11	Exon	NM_007033	RER1	3' UTR (NM_007033, exon 7 of 7)
chr1	2343494	2346251	2758	615	530	1138.14	18.65	Promoter	NM_002617;NM_153818	PEX10	promoter-TSS (NM_153818)
chr1	2371703	2372260	558	235	29	186.83	19.61	Intergenic	NM_024848;NM_018216;NM_001010926;NR_125361;NR_024489;NM_153818;NM_001301060;NM_014638;NM_002617;NM_007033	MORN1;PANK4;PLCH2;RER1;LOC100129534;PEX10;HES5	CpG
chr1	2457089	2458309	1221	611	287	1238.81	32.02	Promoter	NM_018216	PANK4	CpG
chr1	2477428	2479114	1687	422	207	452.29	12.69	Intergenic	NM_018216;NM_033467;NR_121638;NM_003820;NM_001297605;NM_001010926;NR_036638;NM_001195740;NR_036637;NM_152371;NM_001195738;NM_001195741;NR_037844;NM_014638;NM_001195736;NM_001195737;NM_001242672	FAM213B;PANK4;PLCH2;TNFRSF14;MMEL1;LOC115110;TTC34;LOC100996583;HES5	CpG
chr1	2486117	2488867	2751	1371	160	294.61	9.8	Promoter	NR_037844;NM_003820;NM_001297605	TNFRSF14;LOC115110	promoter-TSS (NM_003820)
chr1	2501501	2502309	809	406	69	367.17	22.9	Intron	NR_121638	LOC100996583	MLT1B|LTR|ERVL-MaLR
chr1	2509366	2510303	938	489	43	162.42	12.25	Intron	NR_121638	LOC100996583	Intergenic
chr1	2515956	2519296	3341	2168	456	774.67	13.33	Promoter	NR_036637;NR_036638;NM_001195740;NM_001195741;NM_001195738;NM_152371;NM_001195736;NM_001195737	FAM213B	promoter-TSS (NM_001195738)
chr1	2524129	2524568	440	286	11	50.38	10.7	Exon	NM_033467	MMEL1	exon (NM_033467, exon 20 of 24)
chr1	2573678	2575282	1605	1002	335	1268.36	25.38	Intron	NM_001242672	TTC34	CpG
chr1	2762350	2762842	493	342	11	53.69	7.77	Intergenic	NM_001242672	TTC34	Intergenic
chr1	3328856	3329428	573	328	15	77.31	10.36	Exon	NM_199454;NM_022114	PRDM16	exon (NM_022114, exon 9 of 17)
chr1	3341344	3341834	491	161	11	53.87	11.65	Intron	NM_199454;NM_022114	PRDM16	intron (NM_199454, intron 12 of 16)
chr1	3370797	3371995	1199	755	94	416.61	16.42	Promoter	NM_014448	ARHGEF16	CpG
chr1	3407744	3408304	561	174	36	168.73	16.49	Intron	NM_001409	MEGF6	(CCCCG)n|Simple_repeat|Simple_repeat
chr1	3418431	3419091	661	215	34	147.31	14.86	Exon	NM_001409	MEGF6	intron (NM_001409, intron 17 of 36)
chr1	3432445	3433397	953	558	81	397.96	20.4	Intron	NM_001409	MEGF6	intron (NM_001409, intron 5 of 36)
chr1	3447185	3448308	1124	743	52	216.69	12.2	Intron	NM_001409	MEGF6	CpG
chr1	3494494	3495304	811	318	90	473.02	26.41	Intron	NM_001409	MEGF6	intron (NM_001409, intron 4 of 36)
chr1	3499586	3500617	1032	528	75	364.68	14.71	Intron	NM_001409	MEGF6	CpG
chr1	3513703	3515328	1626	604	94	148.44	8.26	Intron	NM_001409	MEGF6	intron (NM_001409, intron 2 of 36)
chr1	3526306	3528655	2350	1731	135	242.48	11.14	Promoter	NM_001409	MEGF6	intron (NM_001409, intron 1 of 36)
chr1	3540773	3542291	1519	673	204	790.41	23.53	Promoter	NM_182752	TPRG1L	promoter-TSS (NM_182752)
chr1	3566289	3567096	808	356	139	730.95	30.86	Promoter	NM_001204188;NM_001204184;NM_005427;NM_001204186;NM_001204187;NM_001204185;NM_017818	WRAP73;TP73	promoter-TSS (NM_017818)
chr1	3585167	3585843	677	422	61	289.87	20.17	Intron	NM_001204188;NM_001204184;NM_005427;NM_001204186;NM_001204187;NM_001204185	TP73	intron (NM_001204184, intron 1 of 12)
chr1	3593413	3595528	2116	332	97	130.85	5.67	Intron	NM_001204188;NM_001204184;NM_005427;NM_001204186;NM_001204187;NM_001204185	TP73	AluJo|SINE|Alu
chr1	3619070	3619699	630	160	26	127.66	19.03	Intron	NM_001204188;NM_001204189;NM_001126240;NM_001126241;NM_001204184;NM_005427;NM_001204186;NM_001204187;NM_001204192;NM_001204191;NM_001204190;NM_001204185;NM_001126242	TP73	intron (NM_001204192, intron 1 of 11)
chr1	3632892	3635176	2285	845	140	226.33	10.56	Intron	NM_001204188;NM_001204189;NM_001126240;NM_001126241;NM_001204184;NM_005427;NM_001204186;NM_001204187;NM_001204192;NM_001204191;NM_001204190;NM_001204185;NM_001126242	TP73	intron (NM_001204191, intron 2 of 9)
chr1	3663735	3664225	491	337	11	53.34	8.95	Promoter	NR_033709;NR_033708;NR_033710;NR_033711;NR_033712	TP73-AS1	promoter-TSS (NR_033709)
chr1	3688331	3689963	1633	620	208	436.36	13.76	Promoter	NM_001163724;NM_001288583	SMIM1	promoter-TSS (NM_001163724)
chr1	3691526	3692903	1378	703	85	53.98	5.91	Promoter	NM_001163724;NM_001288583	SMIM1	intron (NM_001163724, intron 3 of 3)
chr1	3701858	3702517	660	335	15	65.96	11.03	Intron	NM_020710	LRRC47	intron (NM_020710, intron 2 of 6)
chr1	3712286	3713493	1208	755	187	867.96	25.89	Promoter	NM_020710	LRRC47	exon (NM_020710, exon 1 of 7)
chr1	3759336	3760169	834	459	59	295.45	27.41	Intron	NM_014704	CEP104	intron (NM_014704, intron 6 of 21)
chr1	3772948	3775182	2235	878	317	893.16	23.13	Promoter	NM_004402;NM_001282669;NM_014704;NR_104222	DFFB;CEP104	promoter-TSS (NM_014704)
chr1	3797171	3798434	1264	688	110	444.9	23.45	Intron	NM_004402;NM_001282669;NR_104222	DFFB	intron (NM_004402, intron 6 of 6)
chr1	3802474	3803831	1358	623	92	185.71	6.94	Intergenic	NM_004402;NR_104222;NR_024455;NM_014704;NM_207356;NM_001282669;NM_020710	C1orf174;LINC01134;DFFB;LRRC47;CEP104	Intergenic
chr1	3807189	3808136	948	500	75	192.9	14.06	Exon	NM_207356	C1orf174	intron (NM_207356, intron 2 of 3)
chr1	3816093	3818397	2305	645	299	658.61	17.83	Promoter	NR_024455;NM_207356	C1orf174;LINC01134	promoter-TSS (NM_207356)
chr1	4796128	4796815	688	375	28	179.02	19.42	Intron	NM_018836;NM_001042478	AJAP1	intron (NM_001042478, intron 2 of 5)
chr1	5574197	5575198	1002	401	34	171.19	16.97	Intergenic	NR_039612	MIR4417	Intergenic
chr1	5830640	5831799	1160	607	70	326.49	22.29	Intergenic	NM_001291593;NR_039838;NM_001291594;NM_015102;NR_111987	MIR4689;NPHP4	Intergenic
chr1	5873735	5874963	1229	457	44	146.5	8.3	Intergenic	NM_001291593;NR_039838;NM_001291594;NM_015102;NR_111987	MIR4689;NPHP4	Intergenic
chr1	5947785	5948427	643	352	27	176.7	29.78	Intron	NM_001291593;NM_001291594;NM_015102;NR_111987	NPHP4	intron (NM_015102, intron 17 of 29)
chr1	6035095	6036318	1224	710	67	241.09	19.27	Intron	NM_001291593;NM_001291594;NM_015102;NR_111987	NPHP4	intron (NM_015102, intron 3 of 29)
chr1	6042315	6042911	597	370	21	100.79	13.28	Intron	NM_001291593;NM_001291594;NM_015102;NR_111987	NPHP4	L1M5|LINE|L1
chr1	6051284	6053382	2099	892	610	1918.35	20.84	Promoter	NM_001291593;NR_111987;NM_001199861;NM_015102;NM_001291594	NPHP4;KCNAB2	promoter-TSS (NM_001199861)
chr1	6074560	6075088	529	383	15	82.05	14.24	Intron	NM_001199861	KCNAB2	intron (NM_001199861, intron 1 of 15)
chr1	6085773	6087215	1443	581	171	479.9	20.38	Promoter	NM_172130;NM_003636	KCNAB2	5' UTR (NM_003636, exon 1 of 16)
chr1	6101474	6101751	278	139	10	70.11	10.7	Intron	NM_001199860;NM_001199861;NM_172130;NM_003636	KCNAB2	intron (NM_172130, intron 2 of 14)
chr1	6118399	6119306	908	466	33	106.37	14.71	Intron	NM_172130;NM_003636;NM_001199860;NM_001199861;NM_001199862;NM_001199863	KCNAB2	intron (NM_001199862, intron 2 of 15)
chr1	6131585	6132297	713	283	18	81.97	15.61	Intron	NM_172130;NM_003636;NM_001199860;NM_001199861;NM_001199862;NM_001199863	KCNAB2	CpG
chr1	6159350	6162472	3123	2696	122	133.68	5.43	Exon	NM_015557;NM_172130;NM_003636;NM_001199860;NM_001199861;NM_001199862;NM_001199863	CHD5;KCNAB2	TTS (NM_015557)
chr1	6182816	6183563	748	460	22	107.88	17.65	Intron	NM_015557	CHD5	L1MB7|LINE|L1
chr1	6230507	6231354	848	479	103	582.4	33.91	Intron	NM_015557	CHD5	intron (NM_015557, intron 1 of 41)
chr1	6259156	6260472	1317	586	289	1266.61	21.22	Promoter	NM_000983	RPL22	promoter-TSS (NM_000983)
chr1	6268743	6269974	1232	706	148	466.79	15.66	Exon	NM_207396	RNF207	exon (NM_207396, exon 6 of 18)
chr1	6295490	6296428	939	565	207	1102.7	26.54	Promoter	NM_012405;NR_103534	LINC00337;ICMT	promoter-TSS (NM_012405)
chr1	6304814	6305640	827	451	133	595.79	27.01	Promoter	NM_001024598	HES3	exon (NM_001024598, exon 4 of 4)
chr1	6308991	6309796	806	371	42	57.48	5.96	Exon	NM_207370	GPR153	3' UTR (NM_207370, exon 6 of 6)
chr1	6319801	6321741	1941	426	198	641.61	27.09	Promoter	NM_207370	GPR153	CpG
chr1	6364899	6365439	541	165	12	57.02	7.77	Intron	NM_007274;NM_181865;NM_181864;NM_181866	ACOT7	SVA_D|Other|Other
chr1	6376979	6377545	567	336	15	77.93	9.06	Intron	NM_007274;NM_181865;NM_181864;NM_181866	ACOT7	MER113A|DNA|hAT-Charlie
chr1	6408076	6409317	1242	714	60	242.84	15.51	Intron	NM_007274;NM_181865;NM_181864;NM_181866	ACOT7	MLT1A0|LTR|ERVL-MaLR
chr1	6452555	6454649	2095	1225	297	897.21	16.51	Promoter	NM_007274	ACOT7	5' UTR (NM_007274, exon 1 of 9)
chr1	6474295	6474833	539	199	13	64.82	10.36	Intergenic	NM_001042665;NM_001042664;NM_148967;NM_001042663;NR_036218;NM_001265592;NM_007274;NM_001265593;NM_001265594;NM_148966;NM_019089;NM_003790;NM_020631;NM_148970;NM_031475;NM_198681;NM_001039664;NM_181865;NM_181864;NM_148965;NM_181866	MIR4252;ESPN;PLEKHG5;TNFRSF25;ACOT7;HES2	TTS (NM_019089)
chr1	6484755	6485357	603	247	55	316.63	14.97	Promoter	NM_031475	ESPN	exon (NM_031475, exon 1 of 13)
chr1	6500030	6501300	1271	885	101	359.73	13.11	Exon	NM_031475	ESPN	CpG-331
chr1	6507948	6509546	1599	1050	101	234.74	11.03	Exon	NM_031475	ESPN	exon (NM_031475, exon 8 of 13)
chr1	6515161	6516552	1392	439	104	276.38	13.55	Intron	NM_031475	ESPN	CpG
chr1	6519839	6521055	1217	784	58	102.02	6.65	Exon	NM_031475	ESPN	TTS (NM_003790)
chr1	6525379	6526812	1434	814	112	383.29	21.23	Promoter	NM_148970;NM_001039664;NM_003790;NM_148967;NM_148966;NM_148965	TNFRSF25	TTS (NM_020631)
chr1	6545134	6545950	817	419	66	290.66	17.17	Promoter	NM_001042665;NM_001265593	PLEKHG5	promoter-TSS (NM_001265593)
chr1	6550017	6551170	1154	707	102	401.49	20.55	Promoter	NM_001042664;NM_020631;NM_001265594	PLEKHG5	promoter-TSS (NM_001042664)
chr1	6557197	6557875	679	441	28	94.68	12.69	Promoter	NM_001265592;NM_001042663	PLEKHG5	promoter-TSS (NM_001042663)
chr1	6566879	6567774	896	430	44	55.03	7.32	Intron	NM_198681	PLEKHG5	MIRb|SINE|MIR
chr1	6569220	6570160	941	316	85	249.45	13.36	Intron	NM_198681	PLEKHG5	intron (NM_198681, intron 1 of 21)
chr1	6613885	6614994	1110	621	188	1009.66	28.71	Promoter	NM_177540;NM_024654;NM_138697	TAS1R1;NOL9	promoter-TSS (NM_138697)
chr1	6639530	6641395	1866	619	138	376.84	16.89	Promoter	NM_001278647;NM_001278648;NM_005341	ZBTB48	TTS (NM_138697)
chr1	6648806	6649946	1141	676	97	253.72	13.46	Exon	NM_001278647;NM_001278648;NM_005341	ZBTB48	TTS (NM_005341)
chr1	6650911	6651932	1022	559	49	57.68	7.35	Exon	NM_014851	KLHL21	3' UTR (NM_014851, exon 4 of 4)
chr1	6661636	6664431	2796	1433	568	1162.37	17.27	Promoter	NM_014851	KLHL21	promoter-TSS (NM_014851)
chr1	6672479	6675778	3300	1130	661	1129.3	15.12	Promoter	NM_153812	PHF13	exon (NM_153812, exon 1 of 4)
chr1	6684703	6685871	1169	559	205	1026.79	23.83	Promoter	NM_001195752;NM_001195753;NM_138350	THAP3	promoter-TSS (NM_001195752)
chr1	6693966	6695054	1089	386	25	64.11	8.53	Exon	NM_018198;NM_138350	THAP3;DNAJC11	TTS (NM_001195753)
chr1	6761452	6762469	1018	515	304	1759.22	32.98	Promoter	NM_018198	DNAJC11	promoter-TSS (NM_018198)
chr1	6794953	6795680	728	281	16	70.69	11.65	Intergenic	NR_038934;NM_018198;NM_138350;NM_001242701;NM_001195563;NR_104621;NR_104620;NM_015215	THAP3;LOC100505887;CAMTA1;DNAJC11	Intergenic
chr1	6803266	6804621	1356	715	159	706.43	18.15	Intergenic	NR_038934;NM_018198;NM_001242701;NM_001195563;NR_104621;NR_104620;NM_015215	CAMTA1;LOC100505887;DNAJC11	Intergenic
chr1	6843582	6846524	2943	1327	367	763.53	15.79	Promoter	NR_038934;NM_001195563;NM_015215;NM_001242701	CAMTA1	promoter-TSS (NM_001242701)
chr1	7708928	7709746	819	401	71	365.35	26.47	Intron	NM_015215	CAMTA1	intron (NM_015215, intron 7 of 22)
chr1	7727565	7727903	339	169	10	61.35	12.95	Intron	NM_015215	CAMTA1	intron (NM_015215, intron 9 of 22)
chr1	7739877	7741296	1420	712	143	616.53	17.86	Intron	NM_015215	CAMTA1	CpG
chr1	7830710	7832000	1291	612	170	797.48	22.99	Promoter	NM_004781	VAMP3	promoter-TSS (NM_004781)
chr1	7841449	7842295	847	295	57	73.45	7.09	Promoter	NM_001289864;NM_016831;NM_001289861;NM_001289862;NM_001289863	PER3	TTS (NM_004781)
chr1	7843329	7844834	1506	742	208	626.4	16.19	Promoter	NM_001289864;NM_016831;NM_001289861;NM_001289862;NM_001289863	PER3	promoter-TSS (NM_016831)
chr1	7891470	7892188	719	272	61	364.78	31.33	Intron	NM_001289864;NM_016831;NM_001289861;NM_001289862;NM_001289863	PER3	L1ME1|LINE|L1
chr1	7990897	7991457	561	404	18	100.18	12.25	Intron	NM_001561	TNFRSF9	L1ME3B|LINE|L1
chr1	8001591	8003202	1612	1041	136	492.45	24.08	Promoter	NM_001561	TNFRSF9	intron (NM_001561, intron 1 of 8)
chr1	8013612	8014920	1309	681	208	954.13	35.34	Intergenic	NM_001561;NM_007262;NM_001123377;NM_018948	ERRFI1;PARK7;TNFRSF9	CpG
chr1	8020253	8022282	2030	1435	538	1780.21	28.38	Promoter	NM_007262;NM_001123377	PARK7	promoter-TSS (NM_007262)
chr1	8030154	8030872	719	425	19	87.53	15.29	Intron	NM_007262;NM_001123377	PARK7	intron (NM_001123377, intron 4 of 6)
chr1	8085771	8086742	972	689	180	1060.02	32.91	Promoter	NM_018948	ERRFI1	5' UTR (NM_018948, exon 1 of 4)
chr1	8271822	8272453	632	299	18	95.61	12.95	Intergenic			CpG
chr1	8438037	8438875	839	418	32	55.59	6.03	Intron	NM_001042682;NM_001042681;NM_012102	RERE	MLT1B|LTR|ERVL-MaLR
chr1	8442548	8443589	1042	517	61	185.48	15.61	Intron	NM_001042682;NM_001042681;NM_012102	RERE	intron (NM_001042681, intron 12 of 22)
chr1	8455165	8456272	1108	524	89	284.23	20.03	Intron	NM_001042682;NM_001042681;NM_012102	RERE	intron (NM_001042681, intron 12 of 22)
chr1	8457488	8458380	893	473	53	132.51	8.59	Intron	NM_001042682;NM_001042681;NM_012102	RERE	intron (NM_001042681, intron 12 of 22)
chr1	8483262	8484669	1408	932	134	376.86	17.29	Promoter	NM_001042682	RERE	promoter-TSS (NM_001042682)
chr1	8487309	8488354	1046	534	52	57.76	6.7	Intron	NM_001042681;NM_012102	RERE	intron (NM_001042681, intron 11 of 22)
chr1	8498877	8499518	642	337	15	67.53	12.25	Intron	NM_001042681;NM_012102	RERE	intron (NM_001042681, intron 11 of 22)
chr1	8517855	8518276	422	268	13	74.66	11.03	Intron	NM_001042681;NM_012102	RERE	intron (NM_001042681, intron 11 of 22)
chr1	8523131	8523720	590	155	16	69.69	8.26	Intron	NM_001042681;NM_012102	RERE	intron (NM_001042681, intron 11 of 22)
chr1	8584630	8586698	2069	1542	127	350.33	21.56	Intron	NM_001042681;NM_012102	RERE	intron (NM_001042681, intron 7 of 22)
chr1	8726786	8727358	573	326	12	54.35	9.06	Intron	NM_001042681;NM_012102	RERE	intron (NM_001042681, intron 1 of 22)
chr1	8762812	8763874	1063	702	258	1197.05	29.73	Intron	NM_001042681;NM_012102	RERE	CpG
chr1	8772321	8773603	1283	775	123	556.05	18.96	Intron	NM_001042681;NM_012102	RERE	intron (NM_001042681, intron 1 of 22)
chr1	8876579	8878464	1886	1186	363	1149.32	22.5	Promoter	NM_001042681;NM_012102	RERE	5' UTR (NM_012102, exon 1 of 24)
chr1	8908822	8909553	732	244	61	355.05	33.61	Intergenic	NM_001201483;NM_001215;NM_001270502;NM_001042681;NM_001270500;NM_001270501;NR_106786;NM_012102;NR_038351;NM_001428	RERE;ENO1;ENO1-AS1;MIR6728;CA6	Intergenic
chr1	8917341	8919056	1716	1045	87	194.33	11.03	Intergenic	NM_001201483;NM_001215;NM_001270502;NM_001042681;NM_001270500;NM_001270501;NR_106786;NM_012102;NR_038351;NM_001428	RERE;ENO1;ENO1-AS1;MIR6728;CA6	Intergenic
chr1	8937743	8940699	2957	1552	749	1493.18	17.45	Promoter	NR_038351;NM_001428	ENO1;ENO1-AS1	promoter-TSS (NM_001428)
chr1	8949866	8950645	780	336	41	148	11.66	Intergenic	NM_001201483;NM_001215;NM_001270502;NM_001042681;NM_001270500;NM_001270501;NR_106786;NM_012102;NR_038351;NM_001428	RERE;ENO1;ENO1-AS1;MIR6728;CA6	Intergenic
chr1	8998052	8998770	719	399	38	200.49	20.39	Intergenic	NM_001201483;NM_003039;NM_001215;NM_001270502;NM_001428;NM_001270500;NR_106786;NR_038351;NM_001270501;NM_207420	MIR6728;SLC2A7;SLC2A5;CA6;ENO1;ENO1-AS1	LTR77|LTR|ERV1
chr1	9003642	9004273	632	288	14	63.41	11.51	Promoter	NM_001215;NM_001270502;NM_001270501;NM_001270500	CA6	MLT1M|LTR|ERVL-MaLR
chr1	9047910	9048565	656	311	13	55	10.36	Intergenic	NM_003039;NM_001215;NM_001270502;NM_001270501;NM_001270500;NM_001135585;NM_207420	SLC2A7;SLC2A5;CA6	Intergenic
chr1	9071555	9072107	553	168	18	83.26	12.33	Intron	NM_207420	SLC2A7	AluSx|SINE|Alu
chr1	9099264	9099775	512	164	12	59.6	9.06	Exon	NM_003039	SLC2A5	CpG
chr1	9124109	9124694	586	420	22	110.33	14.23	Intron	NM_003039;NM_001135585	SLC2A5	L2b|LINE|L2
chr1	9129455	9130236	782	386	26	94.96	11.46	Promoter	NM_003039;NM_001135585	SLC2A5	promoter-TSS (NM_001135585)
chr1	9142740	9143982	1243	698	50	168.92	13.28	Intergenic	NM_024980;NM_003039;NM_001135585;NR_029610;NM_207420	SLC2A7;MIR34A;SLC2A5;GPR157	Intergenic
chr1	9154164	9154712	549	167	13	63.88	12.95	Intergenic	NM_024980;NM_003039;NM_001135585;NR_029610;NM_207420	SLC2A7;MIR34A;SLC2A5;GPR157	AluSp|SINE|Alu
chr1	9161529	9162149	621	229	15	71.89	12.79	Intergenic	NM_024980;NM_003039;NM_001135585;NR_029610;NM_207420	SLC2A7;MIR34A;SLC2A5;GPR157	Intergenic
chr1	9188354	9190208	1855	799	239	814.19	16.16	Promoter	NM_024980	GPR157	promoter-TSS (NM_024980)
chr1	9195380	9195914	535	307	14	70.13	11.03	Intergenic	NM_004285;NM_024980;NM_003039;NM_001135585;NR_029610	MIR34A;SLC2A5;GPR157;H6PD	Intergenic
chr1	9203175	9203791	617	384	25	128.96	16.81	Intergenic	NM_003039;NM_024980;NR_029610;NM_001282587;NM_004285;NM_001135585	MIR34A;SLC2A5;GPR157;H6PD	L3b|LINE|CR1
chr1	9223649	9224462	814	437	24	114.64	13.84	Intergenic	NM_003039;NM_024980;NR_029610;NM_001282587;NM_004285;NM_001135585	MIR34A;SLC2A5;GPR157;H6PD	Intergenic
chr1	9256410	9257119	710	307	25	128.52	11.76	Intergenic	NM_004285;NM_001282587;NM_024980;NR_029610;NM_025106	MIR34A;SPSB1;GPR157;H6PD	Intergenic
chr1	9294067	9295598	1532	883	303	993	17.66	Promoter	NM_004285	H6PD	promoter-TSS (NM_004285)
chr1	9299413	9300566	1154	571	131	329.25	16.49	Promoter	NM_001282587	H6PD	intron (NM_004285, intron 1 of 4)
chr1	9309907	9310358	452	292	13	65.94	12.21	Intron	NM_004285;NM_001282587	H6PD	intron (NM_004285, intron 3 of 4)
chr1	9335430	9336222	793	443	17	66.6	12.94	Intergenic	NM_004285;NM_001282587;NM_025106	SPSB1;H6PD	MIRc|SINE|MIR
chr1	9352567	9354041	1475	419	91	340.8	23.91	Promoter	NM_025106	SPSB1	G-rich|Low_complexity|Low_complexity
chr1	9470512	9471559	1048	561	95	477.93	30.11	Intergenic	NM_025106;NR_104623;NR_104622	SPSB1;LOC100506022	Intergenic
chr1	9486083	9486977	895	490	38	89.39	10.23	Promoter	NR_104623;NR_104622	LOC100506022	Intergenic
chr1	9488426	9489618	1193	626	70	227.68	15.89	Promoter	NR_104623;NR_104622	LOC100506022	CpG
chr1	9555068	9555876	809	446	87	496.43	31.5	Intergenic	NM_001130924;NR_104623;NR_104622;NM_001010866;NM_032315	TMEM201;LOC100506022;SLC25A33	CpG
chr1	9599132	9601009	1878	895	450	1551.48	16.48	Promoter	NM_032315	SLC25A33	CpG
chr1	9648236	9649594	1359	467	253	1048.7	25.61	Promoter	NM_001130924;NM_001010866	TMEM201	promoter-TSS (NM_001130924)
chr1	9686824	9687871	1048	407	232	844.34	24.92	Intergenic	NM_001130924;NR_027045;NM_005026;NM_001010866;NM_032315	TMEM201;C1orf200;PIK3CD;SLC25A33	CpG
chr1	9689335	9690300	966	586	80	69.3	6.39	Intergenic	NR_027045;NM_001009566;NM_005026;NM_001010866;NM_032315;NM_001130924;NM_014944	TMEM201;C1orf200;PIK3CD;CLSTN1;SLC25A33	Intergenic
chr1	9703555	9704629	1075	453	42	128.38	11.65	Intergenic	NR_027045;NM_001009566;NM_005026;NM_001010866;NM_032315;NM_001130924;NM_014944	TMEM201;C1orf200;PIK3CD;CLSTN1;SLC25A33	Intergenic
chr1	9710580	9713240	2661	1226	427	871.18	16.71	Promoter	NR_027045;NM_005026	C1orf200;PIK3CD	TTS (NR_027045)
chr1	9736419	9737131	713	337	17	57.12	9.05	Intron	NM_005026	PIK3CD	MIRb|SINE|MIR
chr1	9749008	9750058	1051	407	149	568.5	25.61	Intron	NM_005026	PIK3CD	CpG
chr1	9764647	9765405	759	340	44	223.8	22.15	Intron	NM_005026	PIK3CD	intron (NM_005026, intron 2 of 23)
chr1	9777342	9778238	897	542	91	378.82	12.75	Exon	NM_005026	PIK3CD	intron (NM_005026, intron 8 of 23)
chr1	9784847	9785534	688	346	22	57.81	7.42	Exon	NM_005026	PIK3CD	intron (NM_005026, intron 23 of 23)
chr1	9790197	9791280	1084	620	48	127	11.03	Exon	NM_001009566;NM_014944	CLSTN1	exon (NM_001009566, exon 19 of 19)
chr1	9847714	9848235	522	259	17	78.47	10.27	Intron	NM_001009566;NM_014944	CLSTN1	L1MB3|LINE|L1
chr1	9883028	9884614	1587	918	145	434	18.02	Promoter	NM_001009566;NM_014944	CLSTN1	5' UTR (NM_001009566, exon 1 of 19)
chr1	9934888	9935520	633	272	15	63.33	10.23	Intron	NM_001012329;NM_020248	CTNNBIP1	intron (NM_001012329, intron 2 of 4)
chr1	9941898	9942524	627	265	27	113.64	13.84	Intron	NM_001012329;NM_020248	CTNNBIP1	L2c|LINE|L2
chr1	9942556	9943264	709	529	23	75.7	6.23	Intron	NM_001012329;NM_020248	CTNNBIP1	intron (NM_001012329, intron 1 of 4)
chr1	9952756	9953882	1127	669	50	153.94	12.08	Intron	NM_001012329;NM_020248	CTNNBIP1	intron (NM_020248, intron 1 of 5)
chr1	9960294	9961064	771	358	23	83.44	10.77	Intron	NM_001012329;NM_020248	CTNNBIP1	intron (NM_020248, intron 1 of 5)
chr1	9969691	9971727	2037	609	305	946.63	20.8	Promoter	NM_001012329;NM_020248	CTNNBIP1	promoter-TSS (NM_020248)
chr1	10003021	10003849	829	427	127	763.04	37.63	Promoter	NM_001297778;NM_001297779;NM_032368;NM_022787	NMNAT1;LZIC	promoter-TSS (NM_022787)
chr1	10010248	10011414	1167	333	44	167.73	10.56	Intron	NM_001297779;NM_001297778;NM_022787	NMNAT1	intron (NM_022787, intron 1 of 4)
chr1	10050865	10051551	687	245	21	113.66	20.46	Intergenic	NM_032368;NM_001012329;NM_006048;NM_022787;NM_001297779;NM_001297778;NM_052960;NM_001105562;NM_020248	UBE4B;RBP7;NMNAT1;LZIC;CTNNBIP1	Intergenic
chr1	10056760	10057876	1117	451	34	127.51	12.48	Promoter	NM_052960	RBP7	promoter-TSS (NM_052960)
chr1	10092442	10093562	1121	365	295	1479.43	28.42	Promoter	NM_001105562;NM_006048	UBE4B	promoter-TSS (NM_001105562)
chr1	10125004	10125713	710	395	17	63.21	8.97	Intron	NM_001105562;NM_006048	UBE4B	L2a|LINE|L2
chr1	10133929	10134995	1067	704	82	371.76	18.5	Intron	NM_001105562;NM_006048	UBE4B	L2a|LINE|L2
chr1	10269966	10271606	1641	514	276	1094.52	30.87	Promoter	NM_015074;NM_183416	KIF1B	promoter-TSS (NM_183416)
chr1	10357160	10357682	523	168	14	74.41	10.36	Exon	NM_015074;NM_183416	KIF1B	intron (NM_015074, intron 20 of 46)
chr1	10438172	10439144	973	539	34	113.8	13.15	Exon	NM_015074	KIF1B	3' UTR (NM_015074, exon 47 of 47)
chr1	10447920	10448820	901	417	55	258.52	23.04	Intergenic	NM_198544;NM_004401;NM_002631;NM_004565;NR_036462;NM_001270517;NM_213566;NM_015074;NM_001243768;NM_199294;NM_199006;NM_183416;NR_037187;NM_001302	PGD;KIF1B;DFFA;APITD1;CORT;PEX14;APITD1-CORT	Intergenic
chr1	10458183	10460151	1969	763	436	1328.2	25.08	Promoter	NM_002631	PGD	promoter-TSS (NM_002631)
chr1	10474886	10476137	1252	677	104	386.06	19.14	Intron	NM_002631	PGD	intron (NM_002631, intron 8 of 12)
chr1	10490028	10491594	1567	439	406	1602.52	25.88	Promoter	NM_198544;NR_036462;NM_001270517;NM_001243768;NM_199294;NM_199006;NR_037187	APITD1-CORT;APITD1	promoter-TSS (NR_037187)
chr1	10531945	10533273	1329	641	91	119.24	6.98	Promoter	NM_213566;NM_004565;NM_004401	DFFA;PEX14	promoter-TSS (NM_004401)
chr1	10534628	10535883	1256	335	155	476.44	15.51	Promoter	NM_213566;NM_004565;NM_004401	DFFA;PEX14	intron (NM_004565, intron 1 of 8)
chr1	10567515	10567969	455	314	17	50.55	6.71	Intron	NM_004565	PEX14	intron (NM_004565, intron 2 of 8)
chr1	10570634	10571796	1163	516	66	228.85	15.53	Intron	NM_004565	PEX14	intron (NM_004565, intron 2 of 8)
chr1	10590162	10590709	548	382	34	230.8	29.89	Intron	NM_004565	PEX14	intron (NM_004565, intron 2 of 8)
chr1	10613136	10614070	935	395	50	221.84	15.98	Intron	NM_004565	PEX14	intron (NM_004565, intron 3 of 8)
chr1	10694243	10694764	522	360	16	55.59	9.33	Intergenic	NM_001079843;NM_004565;NM_017766	PEX14;CASZ1	Intergenic
chr1	10702348	10703015	668	303	20	70.77	9.41	Exon	NM_001079843	CASZ1	intron (NM_001079843, intron 20 of 20)
chr1	10753691	10754545	855	406	38	108.93	9.56	Exon	NM_001079843;NM_017766	CASZ1	CpG-419
chr1	10754736	10755388	653	129	53	252.84	15.75	Intron	NM_001079843;NM_017766	CASZ1	intron (NM_001079843, intron 3 of 20)
chr1	10815920	10816536	617	234	18	97.32	18.13	Intron	NM_001079843;NM_017766	CASZ1	intron (NM_001079843, intron 2 of 20)
chr1	10853604	10854392	789	492	25	64.02	8.07	Promoter	NM_001079843;NM_017766	CASZ1	CpG
chr1	10856048	10856652	605	299	20	55.86	6.28	Promoter	NM_001079843;NM_017766	CASZ1	CpG
chr1	10856660	10857195	536	168	27	112.09	13.98	Promoter	NM_001079843;NM_017766	CASZ1	promoter-TSS (NM_017766)
chr1	10895581	10896313	733	469	25	140.76	21.28	Intergenic	NM_001079843;NM_017766	CASZ1	CpG
chr1	10926968	10927857	890	422	55	306.87	27.15	Intergenic	NM_001079843;NM_001170754;NM_017766	C1orf127;CASZ1	Intergenic
chr1	10964165	10965488	1324	923	79	320.32	22.99	Intergenic	NM_001170754	C1orf127	Intergenic
chr1	10976933	10977892	960	262	23	83.48	10.32	Intergenic	NM_007375;NM_001170754	C1orf127;TARDBP	AluJb|SINE|Alu
chr1	10991777	10992813	1037	481	36	147.26	14.71	Intergenic	NM_006610;NM_007375;NM_001170754	C1orf127;MASP2;TARDBP	L1MB3|LINE|L1
chr1	10999974	11000662	689	429	16	53.05	8.14	Intergenic	NM_006610;NM_007375;NM_001170754	C1orf127;MASP2;TARDBP	Intergenic
chr1	11024974	11026077	1104	261	48	168.74	13.34	Intron	NM_001170754	C1orf127	AluJb|SINE|Alu
chr1	11026517	11026864	348	155	15	67.88	9.36	Exon	NM_001170754	C1orf127	intron (NM_001170754, intron 3 of 12)
chr1	11071983	11073587	1605	630	263	1028.79	20.59	Promoter	NM_007375	TARDBP	5' UTR (NM_007375, exon 1 of 6)
chr1	11097520	11098169	650	391	13	55.45	12.95	Exon	NM_006610	MASP2	exon (NM_006610, exon 7 of 11)
chr1	11111917	11112388	472	163	16	56.65	7.93	Intergenic	NM_007375;NR_046600;NM_002685;NM_004958;NM_001170754;NM_003132;NM_139208;NM_001001998;NM_006610	EXOSC10;C1orf127;MTOR-AS1;MASP2;SRM;MTOR;TARDBP	AluSx|SINE|Alu
chr1	11119307	11120796	1490	894	325	1129.99	20.26	Promoter	NM_003132	SRM	promoter-TSS (NM_003132)
chr1	11129071	11130094	1024	414	64	245.96	17.08	Exon	NM_001001998;NM_002685	EXOSC10	intron (NM_001001998, intron 22 of 24)
chr1	11159241	11160549	1309	728	141	636.92	19.03	Promoter	NM_001001998;NM_002685	EXOSC10	promoter-TSS (NM_002685)
chr1	11287500	11287958	459	235	12	64.81	10.36	Intron	NM_004958	MTOR	intron (NM_004958, intron 19 of 57)
chr1	11322042	11323412	1371	473	106	458.96	19.91	Promoter	NM_004958	MTOR	promoter-TSS (NM_004958)
chr1	11332848	11333897	1050	495	104	515.06	28.37	Promoter	NM_013319	UBIAD1	5' UTR (NM_013319, exon 1 of 2)
chr1	11341049	11341596	548	426	12	55.84	8.95	Intron	NM_013319	UBIAD1	L2a|LINE|L2
chr1	11443665	11444182	518	162	13	66.85	11.65	Intergenic	NM_013319;NM_020780	UBIAD1;PTCHD2	ERV3-16A3_I-int|LTR|ERVL
chr1	11538645	11539654	1010	401	429	2513.71	31.72	Promoter	NM_020780	PTCHD2	promoter-TSS (NM_020780)
chr1	11668575	11669243	669	334	15	68.31	11.65	Promoter	NR_104624	LOC101929181	LTR12C|LTR|ERV1
chr1	11710031	11711171	1141	632	156	632.62	24.11	Exon	NM_012168	FBXO2	exon (NM_012168, exon 2 of 6)
chr1	11723714	11725588	1875	549	198	662.04	21.58	Promoter	NM_018438	FBXO6	CpG
chr1	11740451	11741981	1531	790	403	1670.86	31.38	Promoter	NM_006341	MAD2L2	promoter-TSS (NM_006341)
chr1	11751196	11752155	960	238	39	168.55	11.92	Promoter	NM_198545;NM_001127325	MAD2L2;DRAXIN	promoter-TSS (NM_001127325)
chr1	11770902	11771499	598	333	12	50.85	10.01	Intron	NM_198545	DRAXIN	intron (NM_198545, intron 3 of 6)
chr1	11779188	11780277	1090	492	58	248.88	15.02	Exon	NM_198545	DRAXIN	exon (NM_198545, exon 7 of 7)
chr1	11789436	11791036	1601	1313	74	192.39	10.33	Intergenic	NM_001286;NM_198545;NM_033182;NM_018438;NM_001256959;NM_001010881;NM_005957;NM_012168;NM_001040195;NM_001014765;NM_001040197;NM_001040196;NR_046428;NM_020350;NM_006341;NM_183412;NM_183413;NM_001127325;NM_001040194	MAD2L2;FBXO44;MTHFR;CLCN6;FBXO2;C1orf167;FBXO6;AGTRAP;DRAXIN	Intergenic
chr1	11795802	11797514	1713	355	173	402.83	12.16	Promoter	NM_001040194;NM_001040195;NM_020350;NM_001040197;NM_001040196	AGTRAP	intron (NM_001040195, intron 1 of 3)
chr1	11800509	11801459	951	608	84	190.69	10.87	Intron	NM_001040194;NM_001040195;NM_020350;NM_001040197;NM_001040196	AGTRAP	intron (NM_001040195, intron 1 of 3)
chr1	11844985	11845452	468	319	42	269.81	23.78	Exon	NM_001010881	C1orf167	TTS (NM_005957)
chr1	11864789	11866832	2044	1239	350	978.27	26.14	Promoter	NM_001286;NM_001256959;NR_046428;NM_005957	MTHFR;CLCN6	promoter-TSS (NM_001286)
chr1	11874892	11875537	646	295	16	78	12.95	Intron	NM_001286;NM_001256959;NR_046428	CLCN6	intron (NM_001256959, intron 2 of 21)
chr1	11902027	11903398	1372	455	85	270.24	14.1	Promoter	NR_037806	NPPA-AS1	non-coding (NR_046428, exon 23 of 23)
chr1	11911095	11911987	893	273	52	236.23	15.77	Intergenic	NM_001286;NM_001256959;NM_002521;NR_037806;NM_001010881;NM_006172;NR_046428;NM_005957;NM_000302;NM_138346	MTHFR;KIAA2013;PLOD1;CLCN6;C1orf167;NPPB;NPPA-AS1;NPPA	MLT1F2|LTR|ERVL-MaLR
chr1	11919303	11919626	324	162	19	115.14	15.31	Promoter	NM_002521	NPPB	promoter-TSS (NM_002521)
chr1	11942914	11943437	524	169	19	97.32	14.71	Intergenic	NM_001286;NM_001256959;NM_002521;NM_014874;NR_037806;NM_001010881;NM_006172;NR_046428;NM_005957;NM_000302;NM_001127660;NM_138346	MTHFR;KIAA2013;PLOD1;CLCN6;MFN2;C1orf167;NPPB;NPPA-AS1;NPPA	Intergenic
chr1	11967638	11970423	2786	406	132	239.42	7.66	Intergenic	NM_001286;NM_001256959;NM_014874;NR_037806;NM_002521;NM_006172;NR_046428;NM_000302;NM_001127660;NM_138346	NPPB;PLOD1;CLCN6;MFN2;KIAA2013;NPPA-AS1;NPPA	Intergenic
chr1	11985318	11987494	2177	1201	137	193.05	12.44	Promoter	NM_138346	KIAA2013	promoter-TSS (NM_138346)
chr1	11994172	11995185	1014	638	241	1189.02	22.28	Promoter	NM_000302	PLOD1	promoter-TSS (NM_000302)
chr1	12020526	12021105	580	347	17	84.12	13.57	Exon	NM_000302	PLOD1	exon (NM_000302, exon 10 of 19)
chr1	12026851	12027435	585	273	12	53.4	10.36	Exon	NM_000302	PLOD1	exon (NM_000302, exon 16 of 19)
chr1	12032640	12033550	911	323	25	115.74	14.41	Exon	NM_000302	PLOD1	intron (NM_000302, intron 18 of 18)
chr1	12039943	12041091	1149	355	291	1524.68	30.41	Promoter	NM_001127660;NM_014874	MFN2	5' UTR (NM_014874, exon 1 of 19)
chr1	12045827	12046409	583	420	26	159.05	19.61	Intron	NM_001127660;NM_014874	MFN2	intron (NM_014874, intron 2 of 18)
chr1	12079049	12080045	997	573	112	574.67	22.06	Promoter	NM_021933	MIIP	5' UTR (NM_021933, exon 1 of 10)
chr1	12094384	12095063	680	449	21	57.47	7.88	Intergenic	NM_001281430;NM_014874;NR_106787;NM_001243;NM_021933;NM_000302;NM_001127660	MFN2;PLOD1;TNFRSF8;MIIP;MIR6729	MLT1J-int|LTR|ERVL-MaLR
chr1	12112035	12112570	536	236	12	57.45	10.36	Intergenic	NM_001281430;NM_014874;NR_106787;NM_001243;NM_021933;NM_000302;NM_001127660	MFN2;PLOD1;TNFRSF8;MIIP;MIR6729	Intergenic
chr1	12125873	12126477	605	250	15	64.22	10.89	Promoter	NM_001243;NM_001281430	TNFRSF8	L1ME3C|LINE|L1
chr1	12147662	12149137	1476	1209	70	265.02	13	Intron	NM_001243;NM_001281430	TNFRSF8	MIR|SINE|MIR
chr1	12192688	12193593	906	682	50	254.02	19.12	Intron	NM_001243;NM_001281430	TNFRSF8	L1M5|LINE|L1
chr1	12202762	12204508	1747	301	89	227.03	8.52	Exon	NM_001243;NM_001281430	TNFRSF8	3' UTR (NM_001243, exon 15 of 15)
chr1	12210232	12211146	915	495	57	195.91	13.03	Intergenic	NM_001281430;NM_001066;NM_015378;NM_001243;NR_107000;NR_039775;NM_018156	MIR7846;TNFRSF1B;MIR4632;TNFRSF8;VPS13D	Intergenic
chr1	12213080	12213864	785	337	28	52.79	5.84	Intergenic	NM_001281430;NM_001066;NM_015378;NM_001243;NR_107000;NR_039775;NM_018156	MIR7846;TNFRSF1B;MIR4632;TNFRSF8;VPS13D	Intergenic
chr1	12221314	12222633	1320	648	53	143.28	9.37	Intergenic	NM_001281430;NM_001066;NM_015378;NM_001243;NR_107000;NR_039775;NM_018156	MIR7846;TNFRSF1B;MIR4632;TNFRSF8;VPS13D	Intergenic
chr1	12226538	12229073	2536	545	204	453.93	19.69	Promoter	NR_107000;NM_001066	MIR7846;TNFRSF1B	intron (NM_001066, intron 1 of 9)
chr1	12233583	12234463	881	460	39	138.34	14.12	Intron	NM_001066	TNFRSF1B	intron (NM_001066, intron 1 of 9)
chr1	12243911	12245015	1105	530	87	366.84	14.92	Intron	NM_001066	TNFRSF1B	intron (NM_001066, intron 1 of 9)
chr1	12256279	12257392	1114	607	62	267.9	25.47	Intron	NM_001066	TNFRSF1B	intron (NM_001066, intron 8 of 9)
chr1	12270503	12271162	660	272	16	75.91	11.51	Intergenic	NM_001281430;NM_001066;NM_015378;NM_001243;NR_107000;NR_039775;NM_018156	MIR7846;TNFRSF1B;MIR4632;TNFRSF8;VPS13D	L2a|LINE|L2
chr1	12289620	12290674	1055	443	351	1923.6	39.12	Promoter	NM_018156;NM_015378	VPS13D	promoter-TSS (NM_015378)
chr1	12404107	12405857	1751	754	84	288.5	11.2	Exon	NM_018156;NM_015378	VPS13D	intron (NM_018156, intron 41 of 68)
chr1	12479819	12480669	851	466	30	148.93	18.91	Intron	NM_018156;NM_015378	VPS13D	intron (NM_018156, intron 64 of 68)
chr1	12570315	12570809	495	221	15	86.04	14.24	Exon	NM_018156;NM_015378	VPS13D	3' UTR (NM_015378, exon 70 of 70)
chr1	12678203	12678776	574	237	34	142.16	12.9	Promoter	NM_004753	DHRS3	promoter-TSS (NM_004753)
chr1	13434094	13434645	552	330	12	56.08	11.65	Intron	NM_001099850	LOC391003	SVA_E|Other|Other
chr1	14075327	14076596	1270	430	228	1093.3	25.21	Promoter	NM_001007257	PRDM2	promoter-TSS (NM_001007257)
chr1	15402393	15402776	384	229	11	64.76	12.95	Intron	NM_201628	KAZN	intron (NM_201628, intron 8 of 14)
chr1	15479923	15480556	634	266	14	57.79	9.23	Promoter	NM_001136216;NM_001136217;NM_001136218;NM_018022;NR_027136	TMEM51-AS1;TMEM51	promoter-TSS (NM_018022)
chr1	15572397	15572806	410	160	13	70.01	11.98	Promoter	NM_052929	FHAD1	MSTA|LTR|ERVL-MaLR
chr1	15575588	15576083	496	188	17	94.57	13.57	Promoter	NM_052929	FHAD1	intron (NM_052929, intron 1 of 30)
chr1	15655096	15655798	703	294	29	156.29	19.94	Intron	NM_052929	FHAD1	intron (NM_052929, intron 13 of 30)
chr1	15672200	15673009	810	439	27	100.82	14.9	Intron	NM_052929	FHAD1	L3|LINE|CR1
chr1	15698430	15698927	498	274	11	53.26	9.06	Intron	NM_052929	FHAD1	L2a|LINE|L2
chr1	15703682	15704265	584	144	16	84.3	9.06	Intron	NM_052929	FHAD1	intron (NM_052929, intron 27 of 30)
chr1	15712436	15713367	932	762	24	112.83	15.54	Intron	NM_052929	FHAD1	intron (NM_052929, intron 30 of 30)
chr1	15735788	15737148	1361	642	197	647.64	18.99	Promoter	NM_024329	EFHD2	promoter-TSS (NM_024329)
chr1	15737817	15738752	936	503	90	142.21	8.82	Promoter	NM_024329	EFHD2	intron (NM_024329, intron 1 of 3)
chr1	15742219	15743310	1092	645	65	134.68	8.74	Intron	NM_024329	EFHD2	intron (NM_024329, intron 1 of 3)
chr1	15761067	15761859	793	381	30	159.17	20.32	Intergenic	NM_024329;NM_015291;NM_015849;NM_001229;NM_001287811;NM_007272;NM_001278054;NM_032996;NR_109898;NM_033440;NM_052929;NR_102733;NR_102732	EFHD2;CTRC;CELA2A;CELA2B;DNAJC16;CASP9;FHAD1	MIR|SINE|MIR
chr1	15771787	15772175	389	168	10	55.8	10.36	Exon	NM_007272	CTRC	intron (NM_007272, intron 6 of 7)
chr1	15850192	15852045	1854	633	270	597.52	12.59	Promoter	NM_015291;NM_001229;NM_001287811;NR_109898;NM_001278054;NM_032996;NR_102733;NR_102732	DNAJC16;CASP9	promoter-TSS (NM_001229)
chr1	15852785	15853899	1115	563	140	251.12	7.84	Promoter	NM_015291;NM_001229;NM_001287811;NR_109898;NM_001278054;NM_032996;NR_102733;NR_102732	DNAJC16;CASP9	promoter-TSS (NM_015291)
chr1	15910860	15911988	1129	633	124	596.61	23.02	Promoter	NM_024758	AGMAT	exon (NM_024758, exon 1 of 7)
chr1	15929720	15930944	1225	521	71	266.62	15.59	Intergenic	NM_024758;NM_015291;NM_006511;NM_032341;NM_001229;NM_001287811;NR_109898;NM_001278054;NM_032996;NM_015164;NR_102733;NR_102732	DDI2;RSC1A1;CASP9;DNAJC16;PLEKHM2;AGMAT	Intergenic
chr1	15943319	15945105	1787	589	320	1166.84	31.42	Promoter	NM_032341	DDI2	exon (NM_032341, exon 1 of 10)
chr1	16010296	16011700	1405	462	123	503.54	22.62	Promoter	NM_015164	PLEKHM2	5' UTR (NM_015164, exon 1 of 20)
chr1	16023234	16024086	853	404	44	214.4	17.65	Intron	NM_015164	PLEKHM2	intron (NM_015164, intron 1 of 19)
chr1	16070553	16071038	486	271	21	106.46	11.6	Promoter	NM_001013641	TMEM82	exon (NM_001013641, exon 4 of 6)
chr1	16091309	16091792	484	333	15	69.05	12.33	Promoter	NM_001024215;NM_001024216	FBLIM1	promoter-TSS (NM_001024216)
chr1	16160545	16163157	2613	949	497	740.19	14.49	Exon	NR_024279	FLJ37453	non-coding (NR_024279, exon 2 of 2)
chr1	16163273	16164553	1281	758	149	83.03	4.43	Exon	NR_024279	FLJ37453	CpG
chr1	16173332	16175484	2153	794	447	1194.46	21.16	Promoter	NR_024279;NM_015001	SPEN;FLJ37453	promoter-TSS (NM_015001)
chr1	16212611	16213492	882	339	34	104.05	11.53	Intron	NM_015001	SPEN	intron (NM_015001, intron 3 of 14)
chr1	16270362	16271419	1058	362	127	492.22	23.84	Exon	NM_001287603;NM_001242884;NM_003443;NM_001287604	ZBTB17	exon (NM_003443, exon 9 of 16)
chr1	16275799	16276779	981	585	38	58.39	7.4	Intron	NM_001287603;NM_001242884;NM_003443;NM_001287604	ZBTB17	intron (NM_003443, intron 2 of 15)
chr1	16279010	16279678	669	411	38	112.33	10	Intron	NM_001287603;NM_001242884;NM_003443;NM_001287604	ZBTB17	MLT1H|LTR|ERVL-MaLR
chr1	16292313	16293113	801	393	22	91.36	11.35	Intron	NM_001287603;NM_001242884;NM_003443;NM_001287604	ZBTB17	intron (NM_003443, intron 2 of 15)
chr1	16301821	16302939	1119	409	214	1110.26	18.19	Promoter	NM_001287603;NM_001242884;NM_003443;NM_001287604	ZBTB17	CpG
chr1	16321078	16321466	389	137	10	55.8	9.06	Intergenic	NM_003443;NM_001042704;NM_001257139;NM_001287603;NM_015001;NM_000085;NM_001287604;NM_178840;NM_014424;NM_182623;NM_001242884;NM_004070;NM_001165945	HSPB7;FAM131C;ZBTB17;SPEN;CLCNKA;CLCNKB;C1orf64	Intergenic
chr1	16338966	16340104	1139	566	113	490.03	24.81	Intergenic	NM_003443;NM_001042704;NM_001257139;NM_001287603;NM_015001;NM_000085;NM_001287604;NM_178840;NM_014424;NM_182623;NM_001242884;NM_004070;NM_001165945	HSPB7;FAM131C;ZBTB17;SPEN;CLCNKA;CLCNKB;C1orf64	TTS (NM_014424)
chr1	16359092	16359773	682	333	16	66.51	11.31	Exon	NM_001257139;NM_004070;NM_001042704	CLCNKA	intron (NM_001042704, intron 18 of 19)
chr1	16382414	16383025	612	253	15	66.8	10.38	Exon	NM_001165945;NM_000085	CLCNKB	intron (NM_001165945, intron 11 of 12)
chr1	16399575	16400739	1165	606	56	238.3	17.1	Promoter	NM_182623	FAM131C	promoter-TSS (NM_182623)
chr1	16449427	16449898	472	183	17	107.22	11.65	Intergenic	NM_000085;NM_004431;NM_001257139;NM_153213;NM_001042704;NM_182623;NM_004070;NM_001165945	CLCNKA;ARHGEF19;FAM131C;CLCNKB;EPHA2	L2c|LINE|L2
chr1	16468011	16468700	690	275	24	97.31	11.28	Intron	NM_004431	EPHA2	intron (NM_004431, intron 3 of 16)
chr1	16481962	16482628	667	473	23	84.52	7.26	Promoter	NM_004431	EPHA2	CpG
chr1	16488721	16489400	680	327	32	164.05	22.37	Intergenic	NM_018994;NM_182623;NM_153213;NM_030907;NM_004431	ARHGEF19;FBXO42;FAM131C;EPHA2;RSG1	Intergenic
chr1	16493906	16494841	936	459	45	202.83	23.67	Intergenic	NM_018994;NM_182623;NM_153213;NM_030907;NM_004431	ARHGEF19;FBXO42;FAM131C;EPHA2;RSG1	CpG
chr1	16499426	16500337	912	409	34	82.41	7.35	Intergenic	NM_018994;NM_182623;NM_153213;NM_030907;NM_004431	ARHGEF19;FBXO42;FAM131C;EPHA2;RSG1	MIRb|SINE|MIR
chr1	16502164	16502909	746	446	39	139.62	14.58	Intergenic	NM_018994;NM_153213;NM_030907;NM_004431	ARHGEF19;FBXO42;EPHA2;RSG1	Intergenic
chr1	16532775	16534136	1362	829	330	1473.73	23.44	Exon	NM_153213	ARHGEF19	exon (NM_153213, exon 6 of 16)
chr1	16543474	16544500	1027	598	49	241.81	24.51	Intergenic	NM_018994;NM_153213;NM_030907;NM_004431	ARHGEF19;FBXO42;EPHA2;RSG1	CpG
chr1	16562761	16564077	1317	912	269	1241.73	38.77	Promoter	NM_030907	RSG1	5' UTR (NM_030907, exon 1 of 5)
chr1	16574998	16575736	739	314	19	59.63	9.67	Intergenic	NM_018994;NM_153213;NM_030907;NM_004431	ARHGEF19;FBXO42;EPHA2;RSG1	Intergenic
chr1	16678282	16679439	1158	741	284	1395.76	34.16	Promoter	NM_018994	FBXO42	promoter-TSS (NM_018994)
chr1	16693282	16694713	1432	587	199	708.53	14.13	Promoter	NM_001114600;NM_001271869;NR_073501;NR_073500;NR_073503;NR_073502	SZRD1	CpG
chr1	16723603	16724041	439	292	11	58.77	9.06	Exon	NM_001114600;NM_001271869;NR_073501;NR_073500;NR_073503;NR_073502	SZRD1	non-coding (NR_073500, exon 2 of 2)
chr1	16766712	16767790	1079	444	66	272.16	19.43	Promoter	NM_018090;NM_001145277;NM_001145278	NECAP2	promoter-TSS (NM_018090)
chr1	16824798	16826291	1494	840	302	1108.64	18.91	Intergenic	NR_023386;NM_198546;NM_017940;NM_018090;NM_001145278;NM_001145277	SPATA21;CROCCP3;NBPF1;NECAP2	CpG
chr1	16839425	16841613	2189	1427	239	562.19	9.22	Intergenic	NR_023386;NM_198546;NM_017940;NM_018090;NM_001145278;NM_001145277	SPATA21;CROCCP3;NBPF1;NECAP2	Intergenic
chr1	16859812	16860456	645	475	31	108.74	9.89	Intergenic	NR_023386;NM_198546;NM_017940;NR_026752;NM_018090;NM_001145278;NM_001145277	SPATA21;CROCCP3;CROCCP2;NBPF1;NECAP2	Intergenic
chr1	16866562	16867571	1010	417	40	87.57	7.84	Intergenic	NR_023386;NM_017940;NR_026752;NM_018090;NM_001145278;NM_001145277	CROCCP3;CROCCP2;NBPF1;NECAP2	MER49|LTR|ERV1
chr1	16905529	16906366	838	281	23	79.01	9.38	Exon	NM_017940	NBPF1	intron (NM_017940, intron 16 of 28)
chr1	16911736	16912483	748	375	19	52.25	6.54	Exon	NM_017940	NBPF1	exon (NM_017940, exon 12 of 29)
chr1	16918168	16918882	715	272	31	96.3	12.53	Exon	NM_017940	NBPF1	5' UTR (NM_017940, exon 7 of 29)
chr1	16927785	16928750	966	557	29	56.89	7.16	Intron	NM_017940	NBPF1	MLT1E3|LTR|ERVL-MaLR
chr1	16938068	16941072	3005	1874	650	1280.39	19.66	Promoter	NM_017940	NBPF1	CpG
chr1	16947374	16948288	915	432	31	59.56	7.59	Intron	NR_026752	CROCCP2	intron (NR_026752, intron 5 of 6)
chr1	16957246	16957795	550	242	26	92.05	11.45	Promoter	NR_026752	CROCCP2	promoter-TSS (NR_026752)
chr1	16969998	16972568	2571	1246	490	1049.37	28.56	Promoter	NR_027504	MST1P2	promoter-TSS (NR_027504)
chr1	16982925	16983997	1073	405	42	64.48	5.64	Intergenic	NR_027504;NM_017940;NR_026752;NR_026567;NM_001282321;NM_001271733	FAM231A;CROCCP2;NBPF1;MST1L;ESPNP;MST1P2	Intergenic
chr1	16992094	16994489	2396	1526	276	580.58	10.5	Intergenic	NR_027504;NM_017940;NR_026752;NR_026567;NM_001282321;NM_001271733	FAM231A;CROCCP2;NBPF1;MST1L;ESPNP;MST1P2	U1|snRNA|snRNA
chr1	17001372	17002114	743	169	37	83.15	7.7	Intergenic	NR_027504;NM_017940;NR_026752;NR_026567;NM_001282321;NM_001271733	FAM231A;CROCCP2;NBPF1;MST1L;ESPNP;MST1P2	MER49|LTR|ERV1
chr1	17002896	17003842	947	704	37	69.02	7.06	Intergenic	NR_027504;NM_017940;NR_026752;NR_026567;NM_001282321;NM_001271733	FAM231A;CROCCP2;NBPF1;MST1L;ESPNP;MST1P2	Intergenic
chr1	17012187	17012989	803	462	38	107	13.27	Intergenic	NR_027504;NM_017940;NR_026752;NR_026567;NM_001282321;NM_001271733	FAM231A;CROCCP2;NBPF1;MST1L;ESPNP;MST1P2	Intergenic
chr1	17018359	17021109	2751	1098	198	300.17	16.27	Intron	NR_026567	ESPNP	CpG
chr1	17025842	17028350	2509	1936	240	374.1	15.87	Exon	NR_026567	ESPNP	CpG-519
chr1	17033418	17034863	1446	651	179	504.33	11.76	Exon	NR_026567	ESPNP	non-coding (NR_026567, exon 3 of 11)
chr1	17054621	17055885	1265	445	51	71.19	8.26	Intergenic	NR_026752;NR_027504;NR_026567;NM_001271733;NM_001282321	FAM231A;MST1L;ESPNP;CROCCP2;MST1P2	Intergenic
chr1	17058708	17059738	1031	500	54	115.83	9.69	Promoter	NM_001282321	FAM231A	MER49|LTR|ERV1
chr1	17065965	17068384	2420	610	271	576.98	9.72	Intergenic	NR_027504;NM_001271733;NR_026567;NM_001282321	FAM231A;MST1L;ESPNP;MST1P2	Intergenic
chr1	17074996	17075931	936	616	35	54.81	5.48	Intergenic	NR_027504;NM_001271733;NR_026567;NM_001282321	FAM231A;MST1L;ESPNP;MST1P2	CpG
chr1	17076515	17077541	1027	622	46	85.82	7.35	Intergenic	NR_027504;NM_001271733;NR_026567;NM_001282321	FAM231A;MST1L;ESPNP;MST1P2	Intergenic
chr1	17085336	17086123	788	349	34	85.44	9.59	Exon	NM_001271733	MST1L	CpG-524
chr1	17107865	17108699	835	364	23	85.42	11.95	Intergenic	NM_001271733;NR_026567;NR_037446;NM_001282321	FAM231A;MST1L;ESPNP;MIR3675	Intergenic
chr1	17193072	17194409	1338	866	61	112.61	11.2	Intergenic	NM_014675;NR_037446	MIR3675;CROCC	MER49|LTR|ERV1
chr1	17200374	17201209	836	263	30	67.65	7.59	Intergenic	NM_001135248;NM_017459;NR_037446;NM_014675;NM_002403;NM_001135247	MIR3675;CROCC;MFAP2	Intergenic
chr1	17215075	17216654	1580	1086	81	158.88	6.61	Intergenic	NM_001135248;NM_017459;NR_037446;NM_014675;NM_002403;NM_001135247;NM_001141974;NM_001141973;NM_022089	ATP13A2;MIR3675;CROCC;MFAP2	CpG
chr1	17221438	17223983	2546	972	235	359.75	8.87	Intergenic	NM_001135248;NM_017459;NR_037446;NM_014675;NM_002403;NM_001135247;NM_001141974;NM_001141973;NM_022089	ATP13A2;MIR3675;CROCC;MFAP2	Intergenic
chr1	17229501	17232409	2909	1873	185	242.41	7.02	Intergenic	NM_001135248;NM_017459;NR_037446;NM_014675;NM_002403;NM_001135247;NM_001141974;NM_001141973;NM_022089	ATP13A2;MIR3675;CROCC;MFAP2	Intergenic
chr1	17238824	17241522	2699	1691	501	1069.23	16.22	Intergenic	NM_001135248;NM_017459;NR_037446;NM_014675;NM_002403;NM_001135247;NM_001141974;NM_001141973;NM_022089	ATP13A2;MIR3675;CROCC;MFAP2	CpG
chr1	17247842	17248814	973	492	43	150.68	12.94	Promoter	NM_014675	CROCC	promoter-TSS (NM_014675)
chr1	17284088	17284900	813	381	38	83.36	9.93	Intron	NM_014675	CROCC	intron (NM_014675, intron 25 of 36)
chr1	17287109	17287965	857	309	70	270.59	16.91	Exon	NM_014675	CROCC	exon (NM_014675, exon 27 of 37)
chr1	17293638	17294386	749	288	22	53.93	7.65	Intron	NM_014675	CROCC	intron (NM_014675, intron 30 of 36)
chr1	17306811	17307678	868	394	112	483.78	21.96	Promoter	NM_002403;NM_001135248;NM_017459;NM_001135247	MFAP2	promoter-TSS (NM_001135248)
chr1	17337002	17337720	719	326	55	61.16	6.89	Promoter	NM_001141974;NM_001141973;NM_022089	ATP13A2	intron (NM_001141973, intron 1 of 28)
chr1	17337866	17338858	993	596	190	719.18	21.05	Promoter	NM_001141974;NM_001141973;NM_022089	ATP13A2	promoter-TSS (NM_022089)
chr1	17339991	17341017	1027	551	70	60.3	7.03	Promoter	NM_001141974;NM_001141973;NM_022089	ATP13A2	Intergenic
chr1	17349468	17350165	698	345	19	81.54	10.5	Intron	NM_003000	SDHB	intron (NM_003000, intron 6 of 7)
chr1	17380073	17381087	1015	576	54	243.79	21.81	Promoter	NM_003000	SDHB	promoter-TSS (NM_003000)
chr1	17385966	17386805	840	356	22	54.85	8.02	Intergenic	NM_001135248;NM_017459;NM_007365;NM_014675;NM_002403;NM_001135247;NM_001141974;NM_001141973;NM_022089;NM_003000	SDHB;ATP13A2;CROCC;PADI2;MFAP2	Intergenic
chr1	17386864	17387599	736	166	39	181.96	16.04	Intergenic	NM_001135248;NM_017459;NM_007365;NM_014675;NM_002403;NM_001135247;NM_001141974;NM_001141973;NM_022089;NM_003000	SDHB;ATP13A2;CROCC;PADI2;MFAP2	Intergenic
chr1	17392962	17394040	1079	653	70	321.25	15.73	Exon	NM_007365	PADI2	3' UTR (NM_007365, exon 16 of 16)
chr1	17411135	17412167	1033	552	42	176.24	14.71	Exon	NM_007365	PADI2	intron (NM_007365, intron 7 of 15)
chr1	17445538	17446562	1025	446	78	311.11	18.1	Promoter	NM_007365	PADI2	promoter-TSS (NM_007365)
chr1	17454882	17455416	535	152	19	86.67	10.38	Intergenic	NM_007365;NM_003000;NM_013358	PADI1;SDHB;PADI2	LTR24B|LTR|ERV1
chr1	17508249	17509017	769	158	47	245.23	15.73	Intergenic	NM_016233;NM_007365;NM_013358	PADI1;PADI3;PADI2	Intergenic
chr1	17517919	17518611	693	372	16	73.68	14.24	Intergenic	NM_016233;NM_007365;NM_013358	PADI1;PADI3;PADI2	LTR51|LTR|ERV1
chr1	17538923	17539894	972	501	56	278.55	25.61	Intron	NM_013358	PADI1	intron (NM_013358, intron 1 of 15)
chr1	17560003	17560722	720	358	18	76.01	11.1	Intron	NM_013358	PADI1	intron (NM_013358, intron 11 of 15)
chr1	17565644	17566533	890	370	58	279.24	19.41	Exon	NM_013358	PADI1	intron (NM_013358, intron 13 of 15)
chr1	17577062	17577443	382	216	19	137.13	20.41	Promoter	NM_016233	PADI3	intron (NM_016233, intron 1 of 15)
chr1	17602739	17603817	1079	549	90	364.03	25.37	Exon	NM_016233	PADI3	exon (NM_016233, exon 13 of 16)
chr1	17608097	17609051	955	450	81	382.95	22.17	Intron	NM_016233	PADI3	intron (NM_016233, intron 15 of 15)
chr1	17613685	17614404	720	430	29	131.56	17.16	Intergenic	NM_016233;NM_207421;NM_012387;NM_013358	PADI1;PADI3;PADI4;PADI6	Intergenic
chr1	17630394	17631857	1464	506	118	408.53	15.39	Intergenic	NM_016233;NM_207421;NM_012387;NM_013358	PADI1;PADI3;PADI4;PADI6	Intergenic
chr1	17662546	17663146	601	312	19	99.2	16.15	Exon	NM_012387	PADI4	intron (NM_012387, intron 4 of 15)
chr1	17732374	17733053	680	307	22	91.53	10.54	Intergenic	NM_001136204;NM_012387;NM_018715;NM_207421	RCC2;PADI4;PADI6	TTS (NM_018715)
chr1	17746089	17746687	599	442	56	384.89	33.91	Intron	NM_001136204;NM_018715	RCC2	CpG
chr1	17751464	17751980	517	280	15	74.31	11.1	Intron	NM_001136204;NM_018715	RCC2	intron (NM_001136204, intron 3 of 11)
chr1	17757719	17758609	891	467	48	203.79	13.81	Intron	NM_001136204;NM_018715	RCC2	intron (NM_001136204, intron 1 of 11)
chr1	17763679	17766557	2879	1305	454	936.15	12.33	Promoter	NM_001136204;NM_018715	RCC2	promoter-TSS (NM_001136204)
chr1	17828742	17829464	723	352	14	56.97	12.95	Intergenic	NM_018125;NM_001136204;NM_001011722;NM_018715	RCC2;ARHGEF10L	Intergenic
chr1	18145667	18146330	664	384	59	412.75	30.92	Intron	NM_030812	ACTL8	intron (NM_030812, intron 1 of 2)
chr1	18636012	18636526	515	290	13	67.15	12.95	Intron	NM_032880	IGSF21	intron (NM_032880, intron 3 of 9)
chr1	19228493	19229788	1296	727	213	900.57	18.26	Promoter	NM_170726;NM_003748	ALDH4A1	5' UTR (NM_170726, exon 1 of 16)
chr1	19233592	19235919	2328	1090	97	232.43	8.06	Exon	NM_001136265	IFFO2	3' UTR (NM_001136265, exon 9 of 9)
chr1	19252728	19253582	855	593	48	181.71	9.63	Intron	NM_001136265	IFFO2	intron (NM_001136265, intron 1 of 8)
chr1	19254073	19254812	740	384	23	52.41	7.42	Intron	NM_001136265	IFFO2	intron (NM_001136265, intron 1 of 8)
chr1	19281957	19283718	1762	1328	127	437.77	19.48	Promoter	NM_001136265	IFFO2	promoter-TSS (NM_001136265)
chr1	19355982	19356249	268	134	10	79.6	12.95	Intergenic	NM_001136265;NM_020765	IFFO2;UBR4	(CCTG)n|Simple_repeat|Simple_repeat
chr1	19408000	19408551	552	389	14	71.43	11.65	Exon	NM_020765	UBR4	intron (NM_020765, intron 102 of 105)
chr1	19450178	19451526	1349	442	73	231.59	16.42	Exon	NM_020765	UBR4	intron (NM_020765, intron 65 of 105)
chr1	19482988	19483520	533	226	21	136.04	15.54	Exon	NM_020765	UBR4	intron (NM_020765, intron 41 of 105)
chr1	19506072	19506769	698	333	34	174.1	16.92	Intron	NM_020765	UBR4	intron (NM_020765, intron 17 of 105)
chr1	19536246	19537844	1599	582	298	1109.23	25.07	Promoter	NM_020765	UBR4	promoter-TSS (NM_020765)
chr1	19567480	19568155	676	254	15	67.72	16.83	Exon	NM_001271427;NM_001271429;NM_015047;NM_001271428	EMC1	MER102a|DNA|hAT-Charlie
chr1	19577503	19579191	1689	667	262	986.43	30.6	Promoter	NM_001271427;NM_016183;NM_001271429;NM_015047;NM_001271428	EMC1;MRTO4	promoter-TSS (NM_001271427)
chr1	19600382	19600821	440	151	13	75.35	10.36	Promoter	NR_040288;NR_040289	AKR7L	promoter-TSS (NR_040289)
chr1	19614931	19615457	527	154	11	50.83	7.77	Promoter	NM_012067	AKR7A3	promoter-TSS (NM_012067)
chr1	19637915	19639589	1675	788	430	1440.6	21.62	Promoter	NM_003689;NM_001287531;NM_017765;NR_109848;NM_001040125;NM_001040126	AKR7A2;PQLC2	promoter-TSS (NM_017765)
chr1	19652022	19653258	1237	764	94	337.56	18.62	Exon	NM_001287531;NR_109848;NM_001040125;NM_001040126;NM_017765	PQLC2	MIR|SINE|MIR
chr1	19674091	19674976	886	354	42	124.48	9.8	Intron	NM_001282162;NM_004930;NM_001206540;NM_001206541	CAPZB	L3|LINE|CR1
chr1	19696575	19697832	1258	626	106	474.9	20.33	Intron	NM_001282162;NM_004930;NM_001206540;NM_001206541	CAPZB	MER68|LTR|ERVL
chr1	19702189	19702868	680	491	17	62.82	9.49	Intron	NM_001282162;NM_004930;NM_001206540;NM_001206541	CAPZB	intron (NM_001206540, intron 4 of 9)
chr1	19717206	19718361	1156	489	102	428.47	24.83	Intron	NM_001282162;NM_004930;NM_001206540;NM_001206541	CAPZB	intron (NM_001206540, intron 2 of 9)
chr1	19761480	19762060	581	269	16	50.31	9.44	Intron	NM_001282162;NM_004930;NM_001206540;NM_001206541	CAPZB	intron (NM_001206540, intron 1 of 9)
chr1	19762791	19763658	868	268	24	68.37	7.17	Intron	NM_001282162;NM_004930;NM_001206540;NM_001206541	CAPZB	MIRb|SINE|MIR
chr1	19774851	19776051	1201	592	50	147.85	8.09	Exon	NM_001206541	CAPZB	intron (NM_001206540, intron 1 of 9)
chr1	19781046	19781765	720	334	26	94.59	7.54	Intron	NM_001282162;NM_004930;NM_001206540;NM_001206541	CAPZB	intron (NM_001206540, intron 1 of 9)
chr1	19795657	19796637	981	559	36	100.01	10.64	Intron	NM_001282162;NM_004930;NM_001206540;NM_001206541	CAPZB	intron (NM_001206540, intron 1 of 9)
chr1	19802698	19805348	2651	891	122	192.57	8.97	Intron	NM_001282162;NM_004930;NM_001206540;NM_001206541	CAPZB	intron (NM_001206540, intron 1 of 9)
chr1	19810625	19812984	2360	1459	345	925.24	15.24	Promoter	NM_001282162;NM_004930;NM_001206540;NM_001206541	CAPZB	promoter-TSS (NR_038125)
chr1	19832177	19832700	524	223	48	292.02	17.13	Intergenic	NM_001282162;NM_001204083;NM_001204082;NM_001032363;NM_001204089;NM_001204088;NR_033757;NR_033758;NM_004930;NM_001206540;NM_001206541	CAPZB;MINOS1-NBL1;MINOS1	Intergenic
chr1	19837383	19838136	754	336	26	100.8	14.12	Intergenic	NM_001282162;NR_077246;NM_001204083;NM_001204082;NM_001032363;NM_001204089;NM_001204088;NR_033757;NR_033758;NM_004930;NM_001206540;NM_001206541	CAPZB;RPS14P3;MINOS1-NBL1;MINOS1	MER3|DNA|hAT-Charlie
chr1	19860043	19860485	443	302	10	50.06	7.67	Intergenic	NM_001282162;NR_077246;NM_001204083;NM_001204082;NM_001032363;NM_001204089;NM_001204088;NR_033757;NR_033758;NM_004930;NM_001206540;NM_001206541	CAPZB;RPS14P3;MINOS1-NBL1;MINOS1	L2a|LINE|L2
chr1	19922706	19924248	1543	1024	130	492.87	24.18	Promoter	NM_001204083;NM_001204082;NM_001032363;NM_001204089;NM_001204088;NR_033757;NR_033758	MINOS1;MINOS1-NBL1	promoter-TSS (NM_001204083)
chr1	19970174	19972176	2003	525	156	410.13	17.84	Promoter	NM_001204085;NM_001204084;NM_005380;NM_182744;NM_001204086;NM_001278165;NM_001278164;NM_001278166	NBL1	promoter-TSS (NM_001204085)
chr1	19977529	19978224	696	350	21	65.08	8.3	Intron	NM_001204085;NM_001204084;NM_005380;NM_001204089;NM_001204088;NM_182744;NM_001204086;NM_001278165;NM_001278164;NM_001278166	NBL1;MINOS1-NBL1	intron (NM_001204086, intron 1 of 3)
chr1	19990956	19991820	865	333	29	90.05	10.5	Promoter	NM_000871	HTR6	promoter-TSS (NM_000871)
chr1	20125654	20127055	1402	590	111	450.84	22.62	Promoter	NM_181719	TMCO4	promoter-TSS (NM_181719)
chr1	20208361	20209703	1343	594	141	608.62	21.18	Promoter	NM_015207	OTUD3	exon (NM_015207, exon 1 of 8)
chr1	20478628	20479035	408	290	11	62.03	9.06	Intergenic	NM_000929;NM_001271814;NM_001105572;NM_012400;NM_022819;NR_110078;NM_152376	UBXN10-AS1;PLA2G2C;PLA2G5;PLA2G2D;PLA2G2F;UBXN10	Intergenic
chr1	20497904	20498526	623	313	12	50.53	11.65	Intron	NM_001105572	PLA2G2C	intron (NM_001105572, intron 2 of 2)
chr1	20812521	20813301	781	299	28	129.38	15.87	Promoter	NM_018584	CAMK2N1	promoter-TSS (NM_018584)
chr1	20834235	20835084	850	411	47	237.99	20.33	Promoter	NM_024544	MUL1	promoter-TSS (NM_024544)
chr1	20878261	20879744	1484	501	134	565.01	17.08	Promoter	NM_207334	FAM43B	promoter-TSS (NM_207334)
chr1	20901478	20902310	833	410	21	93.01	14.41	Intergenic	NM_018584;NR_106732;NM_001785;NM_207334;NM_001287212;NM_001122819;NM_032409;NM_024544;NM_005216;NM_020816;NR_046507	MIR6084;FAM43B;KIF17;DDOST;PINK1-AS;PINK1;CAMK2N1;MUL1;CDA	Intergenic
chr1	20916361	20917523	1163	832	57	253.76	20.55	Promoter	NM_001785	CDA	intron (NM_001785, intron 1 of 3)
chr1	20924044	20924704	661	305	28	142.21	16.93	Intron	NM_001785	CDA	T-rich|Low_complexity|Low_complexity
chr1	20930976	20931703	728	363	25	127.87	16.34	Exon	NM_001785	CDA	intron (NM_001785, intron 1 of 3)
chr1	20959502	20961178	1677	450	192	758.48	24.77	Promoter	NR_106732;NM_032409	PINK1;MIR6084	exon (NM_032409, exon 1 of 8)
chr1	20987366	20988567	1202	873	80	333.01	13.84	Promoter	NM_005216	DDOST	promoter-TSS (NM_005216)
chr1	21008914	21009727	814	374	71	400.93	28.86	Exon	NM_001287212;NM_020816;NM_001122819	KIF17	exon (NM_020816, exon 11 of 15)
chr1	21022780	21023600	821	407	28	132.85	14.2	Intron	NM_001287212;NM_020816;NM_001122819	KIF17	intron (NM_001122819, intron 6 of 14)
chr1	21043801	21045021	1221	699	77	335.94	19.79	Promoter	NM_001287212;NM_020816;NM_001122819	KIF17	promoter-TSS (NM_020816)
chr1	21057844	21059112	1269	912	90	310.35	19.1	Promoter	NM_001103160;NM_001103161	SH2D5	CpG
chr1	21112510	21115186	2677	753	535	1235.44	19.84	Promoter	NM_016287	HP1BP3	promoter-TSS (NM_016287)
chr1	21142684	21143261	578	331	12	53.95	9.06	Intron	NM_001198801;NM_003760;NM_001198802	EIF4G3	SVA_E|Other|Other
chr1	21147996	21148641	646	253	16	75.91	13.77	Intron	NM_001198801;NM_003760;NM_001198802	EIF4G3	intron (NM_001198802, intron 31 of 34)
chr1	21254591	21255070	480	143	11	54.85	9.06	Intron	NM_001198801;NM_003760;NM_001198802	EIF4G3	intron (NM_001198802, intron 12 of 34)
chr1	21258965	21259776	812	388	21	91.87	14.99	Intron	NM_001198801;NM_003760;NM_001198802	EIF4G3	Tigger1|DNA|TcMar-Tigger
chr1	21276167	21277275	1109	459	44	142.08	10.92	Exon	NM_001198801;NM_001198803;NM_003760;NM_001198802	EIF4G3	intron (NM_001198803, intron 12 of 14)
chr1	21284641	21285316	676	273	14	60.49	11.65	Intron	NM_001198801;NM_003760;NM_001198803;NM_001198802	EIF4G3	L1PB|LINE|L1
chr1	21290912	21291833	922	392	38	170.54	15.52	Intron	NM_001198801;NM_003760;NM_001198803;NM_001198802	EIF4G3	MER73|LTR|ERVL
chr1	21348439	21349628	1190	502	54	174.1	11.33	Intron	NM_001198801;NM_001198803;NM_003760;NM_001198802	EIF4G3	intron (NM_001198803, intron 6 of 14)
chr1	21377670	21378203	534	175	15	50.29	8.94	Intron	NM_001198801;NM_001198803;NM_003760;NM_001198802	EIF4G3	L1ME1|LINE|L1
chr1	21426831	21427713	883	450	33	101.29	13.67	Intron	NM_001198801;NM_001198803;NM_003760;NM_001198802	EIF4G3	intron (NM_001198802, intron 2 of 34)
chr1	21439609	21440102	494	334	14	56.58	7.02	Promoter	NM_003760	EIF4G3	Charlie1|DNA|hAT-Charlie
chr1	21449763	21450681	919	460	55	240.24	22.06	Intron	NM_001198801;NM_001198803;NM_001198802	EIF4G3	intron (NM_001198803, intron 3 of 14)
chr1	21501714	21504032	2319	1542	139	360.2	14.97	Promoter	NM_001198801;NM_001198803;NM_001198802	EIF4G3	intron (NM_001198802, intron 1 of 34)
chr1	21559919	21560312	394	234	10	55.28	9.06	Exon	NM_001113347;NM_001397;NM_001113349;NM_001113348	ECE1	exon (NM_001397, exon 14 of 19)
chr1	21588442	21588890	449	139	10	50.02	9.06	Intron	NM_001113347;NM_001397;NM_001113349;NM_001113348	ECE1	intron (NM_001113347, intron 2 of 16)
chr1	21614301	21615006	706	414	27	79.62	8.17	Promoter	NM_001113349;NM_001397	ECE1	intron (NM_001113348, intron 2 of 18)
chr1	21616128	21617107	980	340	36	92.63	8.4	Promoter	NM_001113349;NM_001397	ECE1	exon (NM_001397, exon 2 of 19)
chr1	21650602	21652201	1600	628	94	314.78	10.78	Intron	NM_001113348	ECE1	intron (NM_001113348, intron 1 of 18)
chr1	21660335	21661401	1067	596	168	771.48	24.31	Intron	NM_001113348	ECE1	intron (NM_001113348, intron 1 of 18)
chr1	21671246	21672876	1631	870	286	1152.77	28.27	Promoter	NM_001113348	ECE1	promoter-TSS (NM_001113348)
chr1	21722851	21723579	729	493	23	93.5	12.54	Intergenic	NM_001113348;NM_032264;NM_001256416;NR_038404;NM_001256417;NR_046176	NBPF3;ECE1;LOC100506801	LTR10E|LTR|ERV1
chr1	21754315	21755402	1088	253	38	125.37	13.15	Intergenic	NM_000478;NM_001113348;NM_001256417;NM_001256416;NM_001177520;NM_001127501;NM_032264;NR_046176	NBPF3;ECE1;ALPL	CpG
chr1	21755742	21756088	347	192	13	54.38	8.11	Intergenic	NM_000478;NM_001113348;NM_001256417;NM_001256416;NM_001177520;NM_001127501;NM_032264;NR_046176	NBPF3;ECE1;ALPL	CpG
chr1	21765950	21767416	1467	717	208	819.53	22.03	Promoter	NM_001256417;NM_001256416;NM_032264;NR_046176	NBPF3	promoter-TSS (NR_046176)
chr1	21780223	21781122	900	500	34	95.32	8.71	Intron	NM_001256417;NM_001256416;NM_032264;NR_046176	NBPF3	intron (NM_001256417, intron 2 of 13)
chr1	21781196	21781942	747	326	25	66.85	7.92	Intron	NM_001256417;NM_001256416;NM_032264;NR_046176	NBPF3	MLT1E3|LTR|ERVL-MaLR
chr1	21794939	21795707	769	463	21	82.22	9.64	Exon	NM_032264;NM_001256416;NR_046176	NBPF3	non-coding (NR_046176, exon 6 of 18)
chr1	21835562	21836102	541	125	21	121.74	21.09	Promoter	NM_001177520;NM_000478;NM_001127501	ALPL	promoter-TSS (NM_001177520)
chr1	21879301	21879823	523	332	26	172.41	21.09	Intron	NM_001177520;NM_000478;NM_001127501	ALPL	L1ME4a|LINE|L1
chr1	21903836	21904245	410	260	12	70.3	10.36	Exon	NM_001177520;NM_000478;NM_001127501	ALPL	exon (NM_001177520, exon 10 of 10)
chr1	21917219	21917747	529	148	13	64.05	11.26	Intergenic	NM_001145657;NM_000478;NM_002885;NM_032236;NM_001145658;NM_001177520;NM_001127501	USP48;RAP1GAP;ALPL	Intergenic
chr1	21948394	21948942	549	282	12	56.33	12.95	Intron	NM_002885;NM_001145657;NM_001145658	RAP1GAP	intron (NM_002885, intron 3 of 24)
chr1	21978083	21978671	589	157	16	83.76	12.95	Promoter	NM_001145658	RAP1GAP	promoter-TSS (NM_001145658)
chr1	21985578	21986377	800	284	61	311.22	25.6	Intron	NM_002885;NM_001145657	RAP1GAP	CpG
chr1	21995146	21996710	1565	762	154	447.4	15.61	Promoter	NM_002885;NM_001145657	RAP1GAP	promoter-TSS (NM_001145657)
chr1	22029905	22030376	472	211	14	60.55	10.86	Exon	NM_032236	USP48	intron (NM_032236, intron 20 of 26)
chr1	22084224	22084676	453	287	13	59.56	10.78	Exon	NM_001032730;NM_032236	USP48	L1MC4|LINE|L1
chr1	22087577	22088034	458	147	14	58.24	9.24	Intron	NM_001032730;NM_032236	USP48	AluJr|SINE|Alu
chr1	22094529	22095381	853	444	45	151.03	15.65	Intron	NM_001032730;NM_032236	USP48	intron (NM_032236, intron 1 of 26)
chr1	22108476	22110629	2154	1188	369	1070.75	23.64	Promoter	NM_001032730;NM_032236	USP48	5' UTR (NM_001032730, exon 1 of 11)
chr1	22140514	22141517	1004	455	118	615.89	27.32	Promoter	NM_001013693	LDLRAD2	exon (NM_001013693, exon 2 of 5)
chr1	22149704	22150819	1116	164	35	134.54	12.48	Exon	NM_005529;NM_001013693;NM_001291860	LDLRAD2;HSPG2	3' UTR (NM_001013693, exon 5 of 5)
chr1	22210914	22211355	442	279	12	65	12.52	Exon	NM_005529;NM_001291860	HSPG2	exon (NM_005529, exon 13 of 97)
chr1	22228295	22229224	930	427	47	196.08	18.77	Intron	NM_005529;NM_001291860	HSPG2	intron (NM_005529, intron 1 of 96)
chr1	22236203	22237115	913	470	61	281.29	16.97	Intron	NM_005529;NM_001291860	HSPG2	intron (NM_005529, intron 1 of 96)
chr1	22250881	22251747	867	453	25	90.26	10.38	Intron	NM_005529;NM_001291860	HSPG2	intron (NM_005529, intron 1 of 96)
chr1	22263106	22264616	1511	931	330	1174.28	29.68	Promoter	NM_005529;NM_001291860	HSPG2	promoter-TSS (NM_005529)
chr1	22284793	22285314	522	139	13	63.65	11.03	Intergenic	NM_001039802;NR_109760;NR_023919;NM_007352;NM_005529;NR_023918;NM_005747;NM_001791;NR_109759;NR_109762;NR_109761;NR_110692;NM_044472;NM_001291860	HSPG2;CELA3B;CELA3A;LOC101928043;LINC00339;CDC42	Intergenic
chr1	22290252	22290903	652	459	17	85.31	11.65	Intergenic	NM_001039802;NR_109760;NR_023919;NM_007352;NM_005529;NR_023918;NM_005747;NM_001791;NR_109759;NR_109762;NR_109761;NR_110692;NM_044472;NM_001291860	HSPG2;CELA3B;CELA3A;LOC101928043;LINC00339;CDC42	Intergenic
chr1	22324337	22324778	442	169	10	50.64	9.06	Intergenic	NM_001039802;NR_109760;NR_023919;NM_007352;NM_005529;NR_023918;NM_005747;NM_001791;NR_109759;NR_109762;NR_109761;NR_110692;NM_044472;NM_001291860	HSPG2;CELA3B;CELA3A;LOC101928043;LINC00339;CDC42	LTR24C|LTR|ERV1
chr1	22345225	22346299	1075	540	44	137.4	13.07	Intergenic	NM_001039802;NR_109760;NR_023919;NM_007352;NM_005529;NR_023918;NM_005747;NM_001791;NR_109759;NM_030761;NR_109762;NR_109761;NR_110692;NM_044472;NM_001291860	HSPG2;CELA3B;CELA3A;LOC101928043;LINC00339;WNT4;CDC42	Intergenic
chr1	22350592	22352854	2263	1225	210	533.93	16.77	Promoter	NR_110692;NR_023919;NR_023918;NR_109759;NR_109762;NR_109761;NR_109760	LOC101928043;LINC00339	promoter-TSS (NR_023918)
chr1	22366014	22366856	843	576	75	430.93	24.09	Intergenic	NM_001039802;NR_109760;NM_007352;NR_023919;NR_023918;NM_005747;NM_001791;NR_109759;NM_030761;NR_109762;NR_109761;NR_110692;NM_044472	CELA3B;WNT4;LOC101928043;LINC00339;CELA3A;CDC42	Intergenic
chr1	22378665	22380310	1646	455	353	1385.44	24.04	Promoter	NM_001039802;NM_044472;NM_001791	CDC42	CpG
chr1	22400885	22401623	739	567	27	61.65	6.02	Intron	NM_001039802;NM_044472;NM_001791	CDC42	LTR54|LTR|ERV1
chr1	22401965	22402843	879	510	58	200.82	16.01	Intron	NM_001039802;NM_044472;NM_001791	CDC42	intron (NM_001039802, intron 2 of 6)
chr1	22414601	22415403	803	491	42	144.31	13.61	Intron	NM_001039802;NM_044472;NM_001791	CDC42	intron (NM_001791, intron 5 of 5)
chr1	22415902	22417050	1149	629	45	105.89	8.94	Exon	NM_044472	CDC42	exon (NM_044472, exon 6 of 6)
chr1	22446431	22446982	552	216	18	77.12	10.38	Exon	NM_030761	WNT4	exon (NM_030761, exon 5 of 5)
chr1	22468709	22469502	794	439	23	97.87	12.17	Promoter	NM_030761	WNT4	CpG
chr1	22469702	22470180	479	199	14	66.79	12.38	Promoter	NM_030761	WNT4	promoter-TSS (NM_030761)
chr1	22743057	22743675	619	262	14	65.19	10.36	Intergenic	NM_001083621;NM_014870	ZBTB40	Intergenic
chr1	22754887	22755584	698	379	15	58.81	15.54	Intergenic	NM_001083621;NM_014870	ZBTB40	MLT1J|LTR|ERVL-MaLR
chr1	22777837	22779150	1314	485	167	746.33	31.74	Promoter	NM_001083621;NM_014870	ZBTB40	5' UTR (NM_014870, exon 1 of 18)
chr1	23036616	23037454	839	458	70	282.28	12.82	Promoter	NM_017449;NM_004442	EPHB2	promoter-TSS (NM_004442)
chr1	23242235	23242951	717	487	22	86.08	9.52	Intergenic	NR_036214;NM_017449;NM_001289974;NM_004442;NM_001242521	EPHB2;MIR4253;C1orf234;LACTBL1	TTS (NM_004442)
chr1	23243028	23243592	565	169	25	130.09	17.3	Intergenic	NR_036214;NM_017449;NM_001289974;NM_004442;NM_001242521	EPHB2;MIR4253;C1orf234;LACTBL1	Intergenic
chr1	23280023	23280542	520	345	11	51.4	9.06	Exon	NM_001289974	LACTBL1	CpG
chr1	23345306	23346729	1424	660	277	1134.38	26.8	Promoter	NM_015013;NM_001009999	KDM1A	promoter-TSS (NM_015013)
chr1	23426619	23427447	829	434	48	170.27	11.49	Intron	NM_033631;NM_001142546	LUZP1	intron (NM_033631, intron 3 of 4)
chr1	23430415	23430988	574	149	21	52.87	7.65	Intron	NM_033631;NM_001142546	LUZP1	AluSz|SINE|Alu
chr1	23493852	23496950	3099	1425	371	732.42	12.57	Promoter	NM_033631;NM_001142546	LUZP1	promoter-TSS (NM_001142546)
chr1	23503754	23504859	1106	551	170	858.43	32.09	Intergenic	NM_000864;NM_001142546;NM_033631;NM_015013;NM_001009999	HTR1D;KDM1A;LUZP1	CpG
chr1	23543245	23544236	992	245	51	252.4	14.51	Intergenic	NM_001102398;NM_033631;NM_005826;NR_110616;NM_001102397;NM_000864;NM_001102399;NM_001297621;NM_001297620;NM_001297622;NM_001142546	HTR1D;HNRNPR;LINC01355;LUZP1	CpG
chr1	23670085	23671723	1639	1121	292	1064.2	16.42	Promoter	NM_001102398;NM_001102399;NM_005826;NM_001102397;NM_001297621;NM_001297620;NM_001297622	HNRNPR	promoter-TSS (NM_005826)
chr1	23688232	23689346	1115	781	32	97.28	9.17	Exon	NM_001077195;NM_030634	ZNF436	exon (NM_001077195, exon 4 of 4)
chr1	23694190	23696945	2756	1267	362	793.84	30.22	Promoter	NR_033691;NR_033690;NM_001077195;NM_030634	ZNF436;C1orf213	promoter-TSS (NM_030634)
chr1	23729543	23730983	1441	1003	56	198.04	13.84	Intron	NM_003196	TCEA3	intron (NM_003196, intron 5 of 10)
chr1	23810237	23811022	786	413	55	310.1	16.9	Promoter	NM_017707;NM_001143778	ASAP3	5' UTR (NM_001143778, exon 1 of 24)
chr1	23851423	23851938	516	375	15	53.46	7.64	Intron	NM_004091;NR_110799	E2F2;LOC101928163	intron (NM_004091, intron 1 of 6)
chr1	23856914	23858389	1476	447	94	211.58	6.8	Promoter	NM_004091	E2F2	promoter-TSS (NM_004091)
chr1	23859556	23860506	951	485	43	72.51	9.7	Promoter	NM_004091	E2F2	Intergenic
chr1	23880774	23881942	1169	750	132	413.69	12.03	Intergenic	NM_017707;NR_027042;NM_004091;NM_001143778;NM_002167;NR_110799	ID3;MDS2;LOC101928163;E2F2;ASAP3	CpG
chr1	23885450	23886608	1159	692	66	79.93	7.77	Promoter	NM_002167	ID3	5' UTR (NM_002167, exon 1 of 3)
chr1	23893582	23894281	700	333	28	129.82	16.81	Intergenic	NM_017707;NR_027042;NM_004091;NM_001143778;NM_002167;NR_110799	ID3;MDS2;LOC101928163;E2F2;ASAP3	AluSz|SINE|Alu
chr1	24017825	24018592	768	538	61	312.26	15.23	Promoter	NM_001199802;NM_000975	RPL11	promoter-TSS (NM_000975)
chr1	24053514	24054399	886	421	28	96.15	15.28	Intergenic	NM_001008216;NM_000191;NM_001127621;NM_000975;NR_038280;NR_027042;NM_001199802;NM_020362;NM_003198;NM_000403;NM_007260;NM_001166059	HMGCL;PITHD1;TCEB3;LYPLA2;GALE;TCEB3-AS1;RPL11;MDS2	MER102b|DNA|hAT-Charlie
chr1	24069458	24070855	1398	420	467	2135.12	20.27	Promoter	NM_003198	TCEB3	CpG
chr1	24104290	24105483	1194	705	155	689.54	31.96	Promoter	NM_020362;NR_038280	TCEB3-AS1;PITHD1	promoter-TSS (NM_020362)
chr1	24117281	24118518	1238	331	51	166.98	16.21	Promoter	NM_007260	LYPLA2	intron (NM_007260, intron 1 of 9)
chr1	24125838	24128112	2275	1512	481	1356.07	26.23	Promoter	NM_001008216;NM_000403;NM_001127621	GALE	promoter-TSS (NM_000403)
chr1	24133834	24134766	933	593	29	83.18	7.93	Exon	NM_000191;NM_001166059	HMGCL	L2c|LINE|L2
chr1	24137094	24137697	604	381	17	51.82	6.3	Exon	NM_000191	HMGCL	intron (NM_000191, intron 5 of 8)
chr1	24143130	24144136	1007	513	64	310.02	28.8	Exon	NM_000191;NM_001166059	HMGCL	MIR|SINE|MIR
chr1	24151469	24152435	967	439	176	954.81	34.4	Promoter	NM_000191;NM_001166059	HMGCL	promoter-TSS (NM_001166059)
chr1	24164579	24165796	1218	587	82	349.36	26.14	Intergenic	NM_001008216;NM_000191;NM_001127621;NR_038280;NM_001841;NR_039615;NM_007260;NM_003198;NM_000147;NM_000403;NM_020362;NM_001166059	CNR2;PITHD1;TCEB3;LYPLA2;GALE;TCEB3-AS1;HMGCL;FUCA1;MIR378F	Intergenic
chr1	24194041	24195283	1243	721	91	383.69	17.92	Promoter	NM_000147	FUCA1	exon (NM_000147, exon 1 of 8)
chr1	24224016	24224858	843	368	38	136.28	19.8	Intron	NM_001841	CNR2	MIRb|SINE|MIR
chr1	24225490	24225980	491	278	20	68.09	8.32	Intron	NM_001841	CNR2	MIRb|SINE|MIR
chr1	24235010	24236038	1029	537	101	398.4	15.98	Intron	NM_001841	CNR2	intron (NM_001841, intron 1 of 1)
chr1	24242569	24243699	1131	296	52	130.15	7.67	Intergenic	NM_000147;NM_001841;NR_039615;NM_000191;NM_017761;NM_001166059	HMGCL;CNR2;FUCA1;PNRC2;MIR378F	AluJr|SINE|Alu
chr1	24246125	24247087	963	577	26	52.54	6.28	Intergenic	NM_000147;NM_001841;NR_039615;NM_000191;NM_017761;NM_001166059	HMGCL;CNR2;FUCA1;PNRC2;MIR378F	Intergenic
chr1	24285212	24286995	1784	992	187	505.31	11.3	Promoter	NM_017761	PNRC2	promoter-TSS (NM_017761)
chr1	24306137	24307599	1463	413	119	428.39	11.84	Intergenic	NM_001841;NR_039615;NM_017761;NM_152372	MYOM3;CNR2;PNRC2;MIR378F	promoter-TSS (NM_001191006)
chr1	24438986	24439503	518	152	13	66.85	15.54	Promoter	NM_152372	MYOM3	promoter-TSS (NM_152372)
chr1	24516297	24517397	1101	577	66	320.63	23.53	Intergenic	NM_170743;NM_021258;NM_173064;NM_173065;NR_027087;NM_152372	MYOM3;LOC284632;IL22RA1;IFNLR1	Charlie13a|DNA|hAT-Charlie
chr1	24524425	24525022	598	275	17	79.65	11.98	Promoter	NR_027087	LOC284632	Intergenic
chr1	24648030	24649219	1190	408	171	854.78	37.14	Promoter	NM_198173;NM_021180;NM_198174;NM_001195010	GRHL3	promoter-TSS (NM_021180)
chr1	24718688	24719271	584	244	14	62.12	9.23	Intron	NM_178122;NM_001199012;NM_001199013;NM_001199014	STPG1	LTR52|LTR|ERVL
chr1	24739718	24740664	947	469	32	55.45	8.02	Promoter	NM_020448;NM_001199013;NM_001199012;NM_001199014;NM_178122	STPG1;NIPAL3	promoter-TSS (NM_001199014)
chr1	24741500	24742696	1197	666	50	82.41	6.65	Promoter	NM_020448;NM_001199013;NM_001199012;NM_001199014;NM_178122	STPG1;NIPAL3	promoter-TSS (NM_001199012)
chr1	24745242	24746459	1218	796	39	65.14	7.18	Exon	NM_020448	NIPAL3	5' UTR (NM_020448, exon 2 of 12)
chr1	24807601	24808178	578	158	22	138.59	16.83	Intergenic	NR_109781;NM_001199013;NM_001199012;NM_001199014;NR_045407;NR_045409;NR_045408;NM_001251978;NM_001010980;NM_001251980;NM_020448;NM_001251984;NM_001251985;NM_001251982;NM_001251983;NM_001251979;NM_001251981;NM_001251977;NM_178122;NM_013441	NIPAL3;LOC100506985;RCAN3AS;STPG1;NCMAP;RCAN3	Intergenic
chr1	24827472	24830209	2738	1916	231	539.62	20.87	Promoter	NR_045407;NR_045409;NR_045408;NM_001251984;NM_001251983;NM_001251979;NM_001251981;NM_001251977;NM_013441	RCAN3AS;RCAN3	promoter-TSS (NM_001251984)
chr1	24862798	24863600	803	459	41	158.27	14.01	Exon	NM_001251980;NM_001251978;NM_001251984;NM_001251985;NM_001251982;NM_001251983;NM_001251979;NM_001251981;NM_001251977;NM_013441	RCAN3	3' UTR (NM_001251984, exon 4 of 4)
chr1	24882516	24882955	440	239	18	97	13.79	Promoter	NR_109781;NM_001010980	LOC100506985;NCMAP	intron (NM_001010980, intron 1 of 3)
chr1	24898843	24899578	736	233	25	123.32	14.71	Intron	NM_001010980	NCMAP	intron (NM_001010980, intron 1 of 3)
chr1	24961550	24962232	683	298	16	74.57	9.06	Intergenic	NM_001010980;NM_001251980;NM_005839;NM_001251978;NR_109781;NM_001251984;NM_001251985;NM_001251982;NM_001251983;NM_001251979;NM_001251981;NM_001251977;NM_013441	SRRM1;RCAN3;NCMAP;LOC100506985	Intergenic
chr1	24968757	24970476	1720	910	339	1185.38	26.79	Promoter	NM_005839	SRRM1	promoter-TSS (NM_005839)
chr1	25015106	25015601	496	163	13	69.09	10.36	Intergenic	NM_005839;NM_013943;NM_001010980	SRRM1;CLIC4;NCMAP	Intergenic
chr1	25048522	25049279	758	459	19	62.61	7.79	Intergenic	NM_005839;NM_013943	SRRM1;CLIC4	LTR12C|LTR|ERV1
chr1	25053749	25054656	908	440	40	160.63	20.96	Intergenic	NM_005839;NM_013943	SRRM1;CLIC4	Intergenic
chr1	25059502	25060377	876	428	31	132.9	14.93	Intergenic	NM_005839;NM_013943	SRRM1;CLIC4	Intergenic
chr1	25071215	25072784	1570	293	388	1503.12	14.77	Promoter	NM_013943	CLIC4	5' UTR (NM_013943, exon 1 of 6)
chr1	25088825	25089170	346	191	14	80.14	12.33	Intron	NM_013943	CLIC4	L2b|LINE|L2
chr1	25096467	25097281	815	372	23	87.41	11.95	Intron	NM_013943	CLIC4	intron (NM_013943, intron 1 of 5)
chr1	25127513	25128449	937	272	25	76.25	6.36	Intron	NM_013943	CLIC4	MSTA|LTR|ERVL-MaLR
chr1	25163357	25163915	559	137	17	70.16	11.41	Intron	NM_013943	CLIC4	L1MEe|LINE|L1
chr1	25174196	25175910	1715	609	505	1810.56	17.6	Intergenic	NM_013943;NR_106789;NM_001031680;NM_004350	RUNX3;CLIC4;MIR6731	CpG
chr1	25198682	25199782	1101	422	48	172.69	11.76	Intergenic	NM_013943;NR_106789;NM_001031680;NM_004350	RUNX3;CLIC4;MIR6731	Intergenic
chr1	25228551	25229082	532	420	16	61.17	7.25	Exon	NM_001031680;NM_004350	RUNX3	exon (NM_001031680, exon 6 of 6)
chr1	25255587	25259364	3778	1291	612	731.24	18.72	Promoter	NM_004350	RUNX3	promoter-TSS (NM_004350)
chr1	25278761	25279631	871	478	44	135.59	10.49	Intron	NM_001031680	RUNX3	MIRb|SINE|MIR
chr1	25281462	25281887	426	245	19	62.6	7.29	Intron	NM_001031680	RUNX3	intron (NM_001031680, intron 1 of 5)
chr1	25283404	25284154	751	323	24	50.53	7.84	Intron	NM_001031680	RUNX3	intron (NM_001031680, intron 1 of 5)
chr1	25305116	25305770	655	336	16	73.77	12.25	Intergenic	NR_106789;NM_001031680;NM_004350	RUNX3;MIR6731	L2b|LINE|L2
chr1	25323825	25324805	981	573	55	182.22	15.72	Intergenic	NR_106789;NM_001031680;NM_004350	RUNX3;MIR6731	Intergenic
chr1	25348463	25350022	1560	596	164	511.42	15.61	Intergenic	NM_001031680;NM_004350	RUNX3	Intergenic
chr1	25359573	25361419	1847	1029	295	916.27	24.46	Intergenic	NM_001031680	RUNX3	Intergenic
chr1	25382674	25383491	818	569	50	218.63	16.49	Intergenic	NM_001031680	RUNX3	Intergenic
chr1	25391953	25392768	816	283	38	178.35	12.99	Intergenic			Intergenic
chr1	25421818	25422824	1007	678	43	64.6	4.8	Intergenic			Intergenic
chr1	25425431	25426553	1123	643	102	283.59	12.8	Intergenic			Intergenic
chr1	25446640	25447452	813	437	41	191.79	15.59	Intergenic			Intergenic
chr1	25457383	25459057	1675	1141	71	171	13.33	Intergenic	NM_207170;NM_015484	SYF2	Intergenic
chr1	25466622	25467510	889	335	68	292.68	18.13	Intergenic	NM_207170;NM_015484	SYF2	Intergenic
chr1	25524238	25525555	1318	477	80	311.34	14.08	Intergenic	NM_001282872;NM_001282870;NM_001282871;NM_016124;NM_207170;NM_015484;NM_001282869;NM_001282868;NM_001282867;NM_001127691;NM_020317	RSRP1;SYF2;RHD	Intergenic
chr1	25558537	25559992	1456	577	62	163.15	11.67	Promoter	NM_207170;NM_015484	SYF2	promoter-TSS (NM_207170)
chr1	25565952	25567384	1433	370	121	407.46	15.9	Intergenic	NM_001282872;NM_001282870;NM_001282871;NM_016124;NM_207170;NM_015484;NM_001282869;NM_001282868;NM_001282867;NM_001127691;NM_020317;NM_014313	RSRP1;SYF2;RHD;TMEM50A	CpG
chr1	25572870	25574884	2015	761	368	1105.78	17.16	Promoter	NM_020317	RSRP1	5' UTR (NM_020317, exon 1 of 5)
chr1	25586158	25586702	545	404	14	69.11	13.48	Intergenic	NM_001282872;NM_001282870;NM_001282871;NM_016124;NM_207170;NM_015484;NM_001282869;NM_001282868;NM_001282867;NM_001127691;NM_020317;NM_014313	RSRP1;SYF2;RHD;TMEM50A	Intergenic
chr1	25593026	25594887	1862	1400	177	560.1	29.68	Intergenic	NM_001282872;NM_001282870;NM_001282871;NM_016124;NM_207170;NM_015484;NM_138618;NM_001282869;NM_001282868;NM_020485;NM_001282867;NM_001127691;NM_138616;NM_138617;NM_020317;NM_014313	RSRP1;RHCE;SYF2;RHD;TMEM50A	CpG
chr1	25621401	25622025	625	161	17	68.03	8.54	Intron	NM_001282872;NM_001282870;NM_001282871;NM_016124;NM_001282869;NM_001282868;NM_001282867;NM_001127691	RHD	MIR|SINE|MIR
chr1	25656324	25656860	537	420	13	52.86	8.11	Exon	NM_001282872;NM_001282870;NM_001282871;NM_016124;NM_001282869;NM_001282868;NM_001282867;NM_001127691	RHD	3' UTR (NM_016124, exon 10 of 10)
chr1	25663320	25665662	2343	1445	320	862.14	17.35	Promoter	NM_014313	TMEM50A	promoter-TSS (NM_014313)
chr1	25724361	25725037	677	397	15	51.41	6.75	Intron	NM_020485;NM_138618;NM_138616;NM_138617	RHCE	L2|LINE|L2
chr1	25729288	25729981	694	363	16	53.7	9.29	Intron	NM_020485;NM_138618;NM_138616;NM_138617	RHCE	intron (NM_020485, intron 2 of 9)
chr1	25756133	25758742	2610	577	399	914.5	16.3	Promoter	NM_001282564;NM_018202	TMEM57	promoter-TSS (NM_018202)
chr1	25772570	25773006	437	201	13	75.71	12.95	Intron	NM_001282564;NM_018202	TMEM57	intron (NM_018202, intron 1 of 10)
chr1	25782757	25783476	720	455	49	231.22	19.8	Exon	NM_018202	TMEM57	intron (NM_018202, intron 4 of 10)
chr1	25811696	25812562	867	402	35	171.19	22.06	Exon	NM_001282564;NM_018202	TMEM57	exon (NM_018202, exon 8 of 11)
chr1	25831478	25832717	1240	789	75	276.57	11.86	Intergenic	NM_015627;NM_001282564;NM_138618;NM_020485;NM_018202;NM_138616;NM_138617	TMEM57;RHCE;LDLRAP1	Intergenic
chr1	25854735	25855568	834	350	21	69.19	9.66	Intergenic	NM_001282564;NM_001289010;NM_018202;NM_015627;NM_020379	TMEM57;MAN1C1;LDLRAP1	Intergenic
chr1	25869672	25871084	1413	439	173	727.23	23.92	Promoter	NM_015627	LDLRAP1	CpG
chr1	25875685	25876850	1166	506	59	242.05	17.52	Intron	NM_015627	LDLRAP1	intron (NM_015627, intron 1 of 8)
chr1	25883004	25883645	642	370	27	118.59	11.17	Exon	NM_015627	LDLRAP1	MIR|SINE|MIR
chr1	25888666	25889486	821	412	23	77.24	13.89	Exon	NM_015627	LDLRAP1	intron (NM_015627, intron 4 of 8)
chr1	25894243	25894858	616	371	13	54.38	8.4	Exon	NM_015627	LDLRAP1	3' UTR (NM_015627, exon 9 of 9)
chr1	25914388	25915056	669	333	15	68.31	12.95	Intergenic	NM_001282564;NM_001289010;NM_018202;NM_015627;NM_020379	TMEM57;MAN1C1;LDLRAP1	LTR5_Hs|LTR|ERVK
chr1	25942290	25945023	2734	519	271	558.14	10.17	Promoter	NM_001289010;NM_020379	MAN1C1	promoter-TSS (NM_020379)
chr1	25969011	25969735	725	303	54	354.32	39.5	Intron	NM_001289010;NM_020379	MAN1C1	intron (NM_020379, intron 1 of 11)
chr1	26016392	26017119	728	290	24	126.79	14.12	Intron	NM_001289010;NM_020379	MAN1C1	intron (NM_020379, intron 2 of 11)
chr1	26030512	26031320	809	649	23	99.27	9.45	Intron	NM_001289010;NM_020379	MAN1C1	intron (NM_020379, intron 2 of 11)
chr1	26038014	26038770	757	169	42	225.43	23.22	Intron	NM_001289010;NM_020379	MAN1C1	intron (NM_020379, intron 2 of 11)
chr1	26082597	26083307	711	404	22	120.4	15.54	Intron	NM_001289010;NM_020379	MAN1C1	intron (NM_020379, intron 5 of 11)
chr1	26091743	26092330	588	430	19	97.97	15.54	Intron	NM_001289010;NM_020379	MAN1C1	MIRc|SINE|MIR
chr1	26101292	26101987	696	280	28	146.93	19.61	Intron	NM_001289010;NM_020379	MAN1C1	intron (NM_020379, intron 8 of 11)
chr1	26126170	26127320	1151	334	70	256.68	23.81	Promoter	NM_206926;NM_020451	SEPN1	promoter-TSS (NM_206926)
chr1	26135753	26137217	1465	567	133	484.56	13.5	Exon	NM_206926;NM_020451	SEPN1	intron (NM_020451, intron 7 of 12)
chr1	26145954	26148044	2091	419	304	882.01	30.4	Promoter	NM_019557;NR_024498;NM_001099625;NM_001099627;NM_001099626	LOC646471;MTFR1L	promoter-TSS (NM_001099626)
chr1	26157994	26158905	912	367	34	124.32	14.17	Exon	NM_019557;NM_001287490;NM_001099625;NM_001099627;NM_001099626	AUNIP;MTFR1L	exon (NM_001099625, exon 7 of 7)
chr1	26163656	26164131	476	315	12	54.94	8.71	Exon	NM_001287490;NM_024037	AUNIP	intron (NM_024037, intron 2 of 2)
chr1	26185400	26187103	1704	575	273	778.8	26.68	Promoter	NM_001287490;NM_024037	AUNIP	promoter-TSS (NM_024037)
chr1	26201416	26202815	1400	747	302	1246.05	19.34	Intergenic	NM_020379;NM_001287490;NR_037481;NM_019557;NM_203401;NM_206926;NR_024498;NM_001145454;NM_203399;NM_005563;NM_024037;NM_001099625;NM_000437;NM_001099627;NM_001099626;NM_001289010;NM_020451;NM_178422	PAFAH2;STMN1;MIR3917;SEPN1;PAQR7;AUNIP;MAN1C1;LOC646471;MTFR1L	CpG
chr1	26221566	26222382	817	489	24	78.36	6.88	Intron	NM_001145454	STMN1	intron (NM_001145454, intron 4 of 4)
chr1	26231556	26233475	1920	1420	467	1630.23	29.94	Promoter	NM_203401;NM_001145454;NM_005563;NR_037481;NM_203399	MIR3917;STMN1	TTS (NR_037481)
chr1	26248795	26249937	1143	525	207	1035.1	28.94	Intergenic	NR_024498;NR_037481;NM_019557;NM_203401;NM_001287490;NM_004455;NM_203399;NM_005563;NM_024037;NM_001099625;NM_000437;NM_001099627;NM_001099626;NM_001145454;NM_178422	PAFAH2;STMN1;EXTL1;MIR3917;PAQR7;AUNIP;LOC646471;MTFR1L	CpG
chr1	26297502	26298641	1140	575	114	537.46	30.39	Intron	NM_000437	PAFAH2	MLT1M|LTR|ERVL-MaLR
chr1	26316945	26317720	776	391	41	161.91	13.32	Exon	NM_000437	PAFAH2	5' UTR (NM_000437, exon 2 of 11)
chr1	26323202	26325169	1968	1542	128	385.26	15.64	Promoter	NM_000437	PAFAH2	intron (NM_000437, intron 1 of 10)
chr1	26341850	26342313	464	291	22	83.9	8.17	Intergenic	NM_001004434;NM_004455;NM_152835;NM_001243532;NM_001243533;NM_000437;NM_032588;NM_032513	EXTL1;PAFAH2;TRIM63;PDIK1L;SLC30A2	LTR37B|LTR|ERV1
chr1	26342893	26343846	954	501	35	90.29	8.93	Intergenic	NM_001004434;NM_004455;NM_152835;NM_001243532;NM_001243533;NM_000437;NM_032588;NM_032513	EXTL1;PAFAH2;TRIM63;PDIK1L;SLC30A2	MIR3|SINE|MIR
chr1	26354740	26355516	777	426	28	92.67	11.64	Intron	NM_004455	EXTL1	intron (NM_004455, intron 1 of 10)
chr1	26361428	26362434	1007	500	71	281.89	21.07	Exon	NM_004455	EXTL1	3' UTR (NM_004455, exon 11 of 11)
chr1	26362456	26363023	568	140	33	117.87	12.38	Exon	NM_004455	EXTL1	3' UTR (NM_004455, exon 11 of 11)
chr1	26372237	26372975	739	182	24	134.38	14.24	Promoter	NM_001004434;NM_032513	SLC30A2	promoter-TSS (NM_032513)
chr1	26437062	26439230	2169	1136	792	2445.69	15.85	Promoter	NM_001243532;NM_001243533;NM_152835	PDIK1L	promoter-TSS (NM_152835)
chr1	26452528	26454354	1827	575	84	216.92	14.03	Intergenic	NM_024869;NM_001297648;NM_001297647;NM_001004434;NR_023345;NM_004455;NM_152835;NR_110698;NM_001243532;NM_001243533;NM_032588;NM_015871;NM_032513;NM_006314;NM_198137	CATSPER4;EXTL1;CNKSR1;PDIK1L;ZNF593;FAM110D;LOC101928303;TRIM63;SLC30A2	AluSq2|SINE|Alu
chr1	26487621	26489062	1442	593	142	393.79	11.95	Promoter	NM_024869	FAM110D	exon (NM_024869, exon 2 of 2)
chr1	26490280	26491272	993	529	85	208.47	10.5	Intergenic	NM_022778;NM_024869;NM_001297648;NM_001297647;NR_023345;NM_198137;NM_152835;NR_110698;NM_001243532;NM_001243533;NM_032588;NM_015871;NM_006314;NM_001281517	CATSPER4;CNKSR1;PDIK1L;ZNF593;FAM110D;LOC101928303;TRIM63;CEP85	CpG
chr1	26495917	26497029	1113	462	195	1033.8	33.65	Promoter	NM_015871	ZNF593	promoter-TSS (NM_015871)
chr1	26516784	26517286	503	359	11	52.83	10.36	Promoter	NM_198137	CATSPER4	promoter-TSS (NM_198137)
chr1	26560282	26561202	921	401	151	762.09	26.79	Promoter	NM_022778;NM_001281517	CEP85	promoter-TSS (NM_022778)
chr1	26585759	26586794	1036	599	39	146.76	13.24	Exon	NM_022778;NM_001281517	CEP85	exon (NM_022778, exon 7 of 14)
chr1	26606045	26607452	1408	463	367	1018.67	18.42	Promoter	NM_031286	SH3BGRL3	CpG
chr1	26613219	26617699	4481	2548	281	152.83	7.55	Intron	NM_145345;NM_183008;NM_001077262	UBXN11	intron (NM_001077262, intron 4 of 10)
chr1	26631701	26634086	2386	1384	80	135.51	8.27	Promoter	NM_183008;NM_001077262	UBXN11	CpG
chr1	26647753	26648565	813	385	23	51.74	9.8	Exon	NM_001039775	AIM1L	TTS (NM_001039775)
chr1	26662749	26663590	842	295	40	189.84	19.1	Exon	NM_001039775	AIM1L	exon (NM_001039775, exon 12 of 20)
chr1	26667837	26668422	586	305	17	60.29	10.2	Intron	NM_001039775	AIM1L	AluSq2|SINE|Alu
chr1	26690079	26690850	772	364	26	101.12	15.31	Intron	NM_001114759;NM_173574	ZNF683	intron (NM_001114759, intron 4 of 5)
chr1	26704356	26705511	1156	740	46	160.17	11.76	Intergenic	NM_001114759;NM_001243564;NM_001039775;NM_022778;NM_001803;NM_005517;NM_024887;NM_173574;NM_001281518;NM_145345;NM_024674;NM_205861;NM_183008;NM_001077262;NM_001243565;NM_031286;NM_001281517	CD52;DHDDS;HMGN2;SH3BGRL3;ZNF683;LIN28A;AIM1L;CEP85;UBXN11	Intergenic
chr1	26711818	26712660	843	427	23	87.25	17.08	Intergenic	NM_001039775;NM_205861;NM_001803;NM_005517;NM_024887;NM_173574;NM_001114759;NM_145345;NM_024674;NM_183008;NM_001077262;NM_001243565;NM_001243564	CD52;DHDDS;HMGN2;ZNF683;LIN28A;AIM1L;UBXN11	L1MB5|LINE|L1
chr1	26734982	26735456	475	307	11	55.31	11.65	Promoter	NM_024674	LIN28A	Intergenic
chr1	26758208	26759242	1035	494	189	1022.9	35.82	Promoter	NM_024887;NM_001243564;NM_001243565;NM_205861	DHDDS	promoter-TSS (NM_001243565)
chr1	26797524	26800173	2650	2071	583	1355.44	17.49	Promoter	NM_005517	HMGN2	promoter-TSS (NM_005517)
chr1	26826405	26828240	1836	1146	369	1323.11	18.34	Intergenic	NM_205861;NM_001006665;NM_005517;NM_024887;NM_002953;NM_024674;NM_001243565;NM_001243564;NR_031740	RPS6KA1;DHDDS;MIR1976;HMGN2;LIN28A	CpG
chr1	26855702	26857098	1397	601	143	542.94	18.81	Promoter	NM_002953	RPS6KA1	5' UTR (NM_002953, exon 1 of 22)
chr1	26867846	26870106	2261	881	290	520.6	9.02	Promoter	NM_001006665	RPS6KA1	intron (NM_002953, intron 2 of 21)
chr1	26871865	26873261	1397	427	124	117.9	10.96	Promoter	NM_001006665	RPS6KA1	intron (NM_001006665, intron 1 of 20)
chr1	26881838	26882607	770	373	16	61.67	14.12	Promoter	NR_031740	MIR1976	intron (NM_001006665, intron 10 of 20)
chr1	26925336	26926220	885	239	34	122.28	8.79	Intergenic	NM_001006665;NM_006015;NM_002953;NR_031740;NM_139135	RPS6KA1;MIR1976;ARID1A	MIRc|SINE|MIR
chr1	26945598	26948598	3001	1422	655	1346.28	19.13	Intergenic	NM_001006665;NM_006015;NM_002953;NR_031740;NM_139135	RPS6KA1;MIR1976;ARID1A	CpG
chr1	26954073	26955000	928	465	35	123.16	8.79	Intergenic	NM_001006665;NM_006015;NM_002953;NR_031740;NM_139135	RPS6KA1;MIR1976;ARID1A	MIR3|SINE|MIR
chr1	26966374	26966911	538	218	14	58.76	8.97	Intergenic	NM_001006665;NM_006015;NM_002953;NR_031740;NM_139135	RPS6KA1;MIR1976;ARID1A	Intergenic
chr1	26974131	26974904	774	244	28	113.43	11.94	Intergenic	NM_001006665;NM_006015;NM_002953;NR_031740;NM_139135	RPS6KA1;MIR1976;ARID1A	MLT1K|LTR|ERVL-MaLR
chr1	27003598	27004451	854	479	41	186.11	12.91	Intergenic	NM_139135;NM_006015	ARID1A	Intergenic
chr1	27013123	27013669	547	397	23	85.16	10.8	Intergenic	NM_139135;NM_006015	ARID1A	Intergenic
chr1	27020966	27024397	3432	1112	861	934.14	13.4	Promoter	NM_139135;NM_006015	ARID1A	5' UTR (NM_139135, exon 1 of 20)
chr1	27047908	27048645	738	506	36	141.33	13.53	Intron	NM_139135;NM_006015	ARID1A	intron (NM_006015, intron 1 of 19)
chr1	27049842	27050903	1062	660	29	62.49	6	Intron	NM_139135;NM_006015	ARID1A	intron (NM_006015, intron 1 of 19)
chr1	27070224	27071777	1554	600	64	157.82	15.3	Intron	NM_139135;NM_006015	ARID1A	intron (NM_006015, intron 4 of 19)
chr1	27112141	27116084	3944	2302	440	382.56	15.34	Promoter	NM_017837;NM_001202554	PIGV	promoter-TSS (NM_001202554)
chr1	27129959	27130652	694	358	15	50.1	7.71	Intergenic	NM_032283;NM_006142;NM_001202554;NM_139135;NM_022078;NM_006015;NM_017837;NM_018066	ARID1A;ZDHHC18;SFN;GPN2;PIGV;GPATCH3	SVA_D|Other|Other
chr1	27147001	27147875	875	443	34	94.41	10.5	Intergenic	NM_032283;NM_006142;NM_001202554;NM_139135;NM_021969;NM_022078;NM_006015;NM_017837;NM_018066	NR0B2;ARID1A;ZDHHC18;SFN;GPN2;PIGV;GPATCH3	LTR50|LTR|ERVL
chr1	27152699	27153890	1192	333	95	383.68	17.32	Promoter	NM_032283	ZDHHC18	promoter-TSS (NM_032283)
chr1	27159683	27160522	840	522	90	498.09	29.41	Intron	NM_032283	ZDHHC18	intron (NM_032283, intron 2 of 7)
chr1	27165221	27165951	731	231	25	114.31	14.23	Intron	NM_032283	ZDHHC18	intron (NM_032283, intron 2 of 7)
chr1	27191047	27192445	1399	673	184	782.75	35.67	Promoter	NM_006142	SFN	TTS (NM_006142)
chr1	27216000	27217234	1235	601	101	426.35	17.81	Promoter	NM_018066	GPN2	TTS (NM_022078)
chr1	27226551	27227408	858	333	39	179.06	12.22	Promoter	NM_022078	GPATCH3	promoter-TSS (NM_022078)
chr1	27247574	27248913	1340	691	156	695.5	24.67	Promoter	NM_006600	NUDC	promoter-TSS (NM_006600)
chr1	27286187	27287157	971	673	38	173.4	14.05	Promoter	NM_152365	KDF1	CpG
chr1	27320084	27321262	1179	294	80	319.78	10.19	Promoter	NM_001013642	TRNP1	exon (NM_001013642, exon 1 of 2)
chr1	27328041	27329061	1021	532	107	508.83	24.73	Intergenic	NM_052943;NM_006600;NM_001013642;NM_021969;NR_046474;NM_003047;NM_152365	TRNP1;SLC9A1;NR0B2;NUDC;FAM46B;KDF1	Intergenic
chr1	27338858	27340148	1291	516	73	265.09	12.96	Promoter	NM_052943	FAM46B	promoter-TSS (NM_052943)
chr1	27357952	27358489	538	198	17	83.03	10.32	Intergenic	NM_052943;NM_006600;NM_001013642;NR_046474;NM_003047;NM_152365	TRNP1;NUDC;FAM46B;KDF1;SLC9A1	Intergenic
chr1	27424886	27426856	1971	1090	88	158.68	10.1	Exon	NR_046474;NM_003047	SLC9A1	non-coding (NR_046474, exon 11 of 11)
chr1	27432971	27433747	777	568	31	94.72	8.25	Intron	NR_046474;NM_003047	SLC9A1	intron (NR_046474, intron 3 of 10)
chr1	27438086	27439363	1278	722	101	287.31	14.42	Intron	NR_046474;NM_003047	SLC9A1	intron (NR_046474, intron 1 of 10)
chr1	27443016	27443973	958	563	47	84.54	9.07	Intron	NR_046474;NM_003047	SLC9A1	intron (NM_003047, intron 1 of 11)
chr1	27457195	27457853	659	260	21	86.88	10.54	Intron	NR_046474;NM_003047	SLC9A1	intron (NM_003047, intron 1 of 11)
chr1	27463195	27464164	970	590	45	153.97	9.9	Intron	NR_046474;NM_003047	SLC9A1	L2c|LINE|L2
chr1	27481083	27482357	1275	519	240	1088.06	31.74	Promoter	NR_046474;NM_003047	SLC9A1	promoter-TSS (NM_003047)
chr1	27560234	27562543	2310	728	424	1166.38	26.4	Promoter	NM_015023;NM_001276252	WDTC1	5' UTR (NM_001276252, exon 1 of 16)
chr1	27601862	27602797	936	491	54	262.45	22.73	Intron	NM_015023;NM_001276252	WDTC1	L1MB7|LINE|L1
chr1	27626160	27627902	1743	1266	85	270.05	8.7	Exon	NM_015023;NM_001276252	WDTC1	intron (NM_015023, intron 12 of 15)
chr1	27648299	27649154	856	365	375	2365.79	38.47	Promoter	NM_032125;NR_033926;NR_037580;NR_037576;NR_037577	TMEM222;LOC644961	promoter-TSS (NM_032125)
chr1	27667599	27670478	2880	838	321	640.99	19.23	Promoter	NM_032872;NM_001193308	SYTL1	intron (NM_032872, intron 1 of 14)
chr1	27675810	27676983	1174	363	39	85.96	6.77	Exon	NM_032872;NM_001193308	SYTL1	CpG-723
chr1	27683134	27684551	1418	843	89	246.31	12.68	Exon	NM_001297609;NM_004672	MAP3K6	intron (NM_004672, intron 23 of 28)
chr1	27691740	27694054	2315	1138	173	285.21	12.18	Promoter	NM_001297609;NM_004672	MAP3K6	exon (NM_004672, exon 1 of 29)
chr1	27695389	27696866	1478	1010	73	59.38	8.87	Promoter	NM_001297609;NM_004672	MAP3K6	MIRb|SINE|MIR
chr1	27718557	27719603	1047	449	179	881.23	26.96	Promoter	NM_005281	GPR3	promoter-TSS (NM_005281)
chr1	27729663	27730713	1051	558	41	111.48	9.98	Intergenic	NM_006990;NR_033926;NM_004672;NR_037576;NR_037577;NM_015023;NM_001297609;NM_005281;NR_037580;NM_001276252;NM_032125;NM_001193308;NM_207397;NM_173452;NM_032872;NM_003665;NM_001201404	FCN3;GPR3;SYTL1;WASF2;WDTC1;CD164L2;MAP3K6;LOC644961;TMEM222	TTS (NM_006990)
chr1	27742771	27743541	771	362	20	80.2	13.42	Intron	NM_001201404;NM_006990	WASF2	intron (NM_001201404, intron 4 of 7)
chr1	27754483	27755942	1460	620	74	151.37	10.94	Exon	NM_001201404;NM_006990	WASF2	intron (NM_001201404, intron 2 of 7)
chr1	27756976	27758082	1107	571	48	62.97	6.21	Intron	NM_001201404;NM_006990	WASF2	intron (NM_001201404, intron 1 of 7)
chr1	27762237	27762879	643	291	44	168.36	12.52	Intron	NM_001201404;NM_006990	WASF2	intron (NM_001201404, intron 1 of 7)
chr1	27816150	27817410	1261	803	207	864.11	16.12	Promoter	NM_001201404;NM_006990	WASF2	promoter-TSS (NM_006990)
chr1	27826393	27826906	514	251	15	75.76	14.71	Intergenic	NM_001029882;NM_001201404;NM_006990	AHDC1;WASF2	L1PA8A|LINE|L1
chr1	27840011	27841009	999	614	52	240.09	16.61	Intergenic	NM_001042729;NM_005248;NM_006990;NM_001029882;NM_001042747;NM_001201404	AHDC1;FGR;WASF2	Intergenic
chr1	27853223	27855067	1845	1397	288	516.62	13.95	Intergenic	NM_001042729;NM_005248;NM_006990;NM_001029882;NM_001042747;NM_001201404	AHDC1;FGR;WASF2	Intergenic
chr1	27873924	27874447	524	379	15	50.62	6.62	Exon	NM_001029882	AHDC1	exon (NM_001029882, exon 6 of 7)
chr1	27876575	27877030	456	168	16	63.38	7.89	Exon	NM_001029882	AHDC1	exon (NM_001029882, exon 6 of 7)
chr1	27883384	27884364	981	289	34	107.49	10.58	Intron	NM_001029882	AHDC1	intron (NM_001029882, intron 3 of 6)
chr1	27894935	27895607	673	255	229	1415.71	22.02	Intron	NM_001029882	AHDC1	CpG
chr1	27901610	27902737	1128	506	79	242.9	7.57	Intron	NM_001029882	AHDC1	CpG
chr1	27903717	27904685	969	463	44	84.37	9.45	Intron	NM_001029882	AHDC1	intron (NM_001029882, intron 1 of 6)
chr1	27916364	27916910	547	403	15	66.86	12.38	Intron	NM_001029882	AHDC1	intron (NM_001029882, intron 1 of 6)
chr1	27922567	27923532	966	392	72	233.75	14.2	Intron	NM_001029882	AHDC1	intron (NM_001029882, intron 1 of 6)
chr1	27927903	27931263	3361	2751	368	364.9	12.17	Promoter	NM_001029882	AHDC1	GC_rich|Low_complexity|Low_complexity
chr1	27944796	27945551	756	589	20	61.28	6.19	Intron	NM_001042747;NM_001042729;NM_005248	FGR	intron (NM_005248, intron 5 of 12)
chr1	27949795	27950236	442	210	18	52.91	7.12	Exon	NM_001042747;NM_001042729;NM_005248	FGR	intron (NM_005248, intron 3 of 12)
chr1	27951324	27951933	610	448	25	68.15	7.54	Promoter	NM_001042747;NM_001042729	FGR	5' UTR (NM_001042747, exon 2 of 13)
chr1	27952313	27953190	878	452	33	82.96	10.97	Promoter	NM_001042747;NM_001042729	FGR	promoter-TSS (NM_001042747)
chr1	27957939	27959728	1790	447	191	179.32	10.01	Promoter	NM_005248	FGR	AluSx1|SINE|Alu
chr1	27960518	27961416	899	310	233	824.43	15.9	Promoter	NM_005248	FGR	CpG
chr1	27961493	27962118	626	162	64	63.63	6.75	Promoter	NM_005248	FGR	promoter-TSS (NM_005248)
chr1	27985950	27987140	1191	741	153	515.03	19.4	Intergenic	NM_152660;NM_022872;NM_001042729;NM_005248;NM_002038;NM_001029882;NM_001042747;NM_001143915;NM_001143914;NM_001143913;NM_001143912;NM_022873	AHDC1;IFI6;FAM76A;FGR	CpG
chr1	27988978	27990102	1125	338	69	93.2	5.47	Intergenic	NM_152660;NM_022872;NM_001042729;NM_005248;NM_002038;NM_001029882;NM_001042747;NM_001143915;NM_001143914;NM_001143913;NM_001143912;NM_022873	AHDC1;IFI6;FAM76A;FGR	Intergenic
chr1	27998270	27999076	807	357	24	69.45	8.11	Promoter	NM_002038;NM_022872;NM_022873	IFI6	promoter-TSS (NM_022872)
chr1	28051751	28053302	1552	768	213	799.62	17.83	Promoter	NM_001143915;NM_001143914;NM_001143913;NM_001143912;NM_152660	FAM76A	promoter-TSS (NM_001143915)
chr1	28078629	28079276	648	302	13	55.6	9.06	Intron	NM_001143915;NM_001143914;NM_001143913;NM_001143912;NM_152660	FAM76A	intron (NM_152660, intron 6 of 8)
chr1	28098383	28100747	2365	1266	166	419.32	27.31	Promoter	NM_177424	STX12	promoter-TSS (NM_177424)
chr1	28115786	28116735	950	456	39	178.1	17.65	Exon	NM_177424	STX12	intron (NM_177424, intron 2 of 8)
chr1	28156773	28157815	1043	482	72	300.29	15.65	Promoter	NM_014110;NM_002713;NM_138558	PPP1R8	promoter-TSS (NM_014110)
chr1	28184463	28185333	871	461	41	154.99	13.67	Intergenic	NR_002997;NM_152660;NM_014474;NM_002946;NM_001105556;NM_001039477;NM_001009568;NM_001286113;NM_001297558;NM_177424;NM_001286076;NM_002713;NM_004848;NM_001286115;NM_138558;NM_014110;NM_001143915;NM_001143914;NM_001143913;NM_001143912	SMPDL3B;FAM76A;THEMIS2;PPP1R8;RPA2;STX12;SCARNA1	MIRb|SINE|MIR
chr1	28195118	28196607	1490	925	113	248.3	11.81	Promoter	NM_001039477;NM_001286113;NM_004848;NM_001286115;NM_001105556	THEMIS2	Intergenic
chr1	28198843	28200107	1265	250	70	115.08	12.47	Promoter	NM_001039477;NM_001286113;NM_004848;NM_001286115;NM_001105556	THEMIS2	intron (NM_001039477, intron 1 of 3)
chr1	28211326	28212770	1445	1024	94	220.63	12.54	Exon	NM_001039477;NM_001286113;NM_004848;NM_001286115;NM_001105556	THEMIS2	intron (NM_001039477, intron 3 of 3)
chr1	28213590	28214416	827	301	52	112.27	9.48	Intergenic	NR_002997;NM_001282561;NM_018053;NM_002946;NM_001105556;NM_001039477;NM_001009568;NM_001286113;NM_001297558;NM_177424;NM_001286076;NM_002713;NM_004848;NM_001286115;NM_138558;NM_014110;NM_014474;NM_001282560;NM_001990;NM_001282562	SMPDL3B;XKR8;THEMIS2;PPP1R8;RPA2;STX12;EYA3;SCARNA1	TTS (NM_001105556)
chr1	28230627	28231457	831	523	48	229.44	23.27	Intron	NM_001286076;NM_002946;NM_001297558	RPA2	L2c|LINE|L2
chr1	28240432	28241909	1478	872	107	422.99	18.3	Promoter	NM_001286076;NM_002946;NM_001297558	RPA2	promoter-TSS (NM_002946)
chr1	28257916	28258822	907	491	39	142.84	11.89	Intergenic	NR_002997;NM_001282561;NM_018053;NM_002946;NM_001105556;NR_104214;NM_001039477;NM_001009568;NM_001286113;NM_001297558;NM_001286076;NM_002713;NM_004848;NM_001286115;NM_138558;NM_014110;NM_014474;NM_001282560;NM_001990;NM_001282562	SMPDL3B;XKR8;PPP1R8;THEMIS2;EYA3;RPA2;SCARNA1	Intergenic
chr1	28261222	28261894	673	314	22	66.82	5.69	Promoter	NM_001009568;NM_014474	SMPDL3B	promoter-TSS (NM_014474)
chr1	28269930	28270345	416	246	20	110.52	13.26	Intron	NM_001009568;NM_014474	SMPDL3B	intron (NM_001009568, intron 1 of 6)
chr1	28286054	28287015	962	431	300	1718.36	24.71	Promoter	NM_018053	XKR8	promoter-TSS (NM_018053)
chr1	28372990	28373708	719	365	28	128.51	17.9	Intron	NR_104214;NM_001282560;NM_001990;NM_001282562;NM_001282561	EYA3	AluJo|SINE|Alu
chr1	28382415	28383253	839	457	30	95.24	11.39	Intron	NR_104214;NM_001282562;NM_001282560;NM_001282561;NM_001990	EYA3	MER74B|LTR|ERVL
chr1	28414331	28415663	1333	732	89	326.9	12.38	Promoter	NR_104214;NM_001282562;NM_001282560;NM_001282561;NM_001990	EYA3	intron (NM_001990, intron 1 of 17)
chr1	28441499	28442279	781	553	54	228.35	14.12	Intergenic	NM_001990;NM_001164723;NM_001164722;NM_000952;NM_014280;NM_001164721;NR_104214;NM_001282560;NM_001282561;NM_001282562	DNAJC8;PTAFR;EYA3	L1M4|LINE|L1
chr1	28452980	28454173	1194	753	91	307.02	13.92	Intergenic	NM_001990;NM_001164723;NM_001164722;NM_000952;NM_014280;NM_001164721;NR_104214;NM_001282560;NM_001282561;NM_001282562	DNAJC8;PTAFR;EYA3	Intergenic
chr1	28481192	28481886	695	291	34	109.94	10.04	Intron	NM_001164723;NM_001164722;NM_001164721;NM_000952	PTAFR	L2c|LINE|L2
chr1	28482968	28483827	860	497	36	92.29	10.57	Intron	NM_001164723;NM_001164722;NM_001164721;NM_000952	PTAFR	intron (NM_001164722, intron 1 of 1)
chr1	28498832	28499824	993	495	66	179.4	13.82	Exon	NM_001164723	PTAFR	MIRc|SINE|MIR
chr1	28502840	28503752	913	419	65	158.74	13.47	Promoter	NM_001164723;NM_000952	PTAFR	5' UTR (NM_001164723, exon 1 of 3)
chr1	28559135	28560061	927	404	61	139.46	11.54	Promoter	NM_014280	DNAJC8	promoter-TSS (NM_014280)
chr1	28562112	28563135	1024	585	67	142.98	11.66	Promoter	NM_178191;NM_016311;NM_178190	ATPIF1	promoter-TSS (NM_178191)
chr1	28572737	28574374	1638	1207	98	252.59	10.15	Intergenic	NM_031459;NM_017638;NM_000952;NM_016311;NM_014280;NM_178191;NM_178190;NM_001127350;NM_001164723;NM_001164722;NM_001164721	MED18;DNAJC8;ATPIF1;PTAFR;SESN2	AluSq2|SINE|Alu
chr1	28585126	28587377	2252	879	222	592.59	23.44	Promoter	NM_031459	SESN2	5' UTR (NM_031459, exon 1 of 10)
chr1	28618170	28618585	416	133	11	61.16	11.65	Intergenic	NM_031459;NM_017638;NM_001127350;NM_016311;NM_014280;NM_001048183;NM_178191;NM_178190;NM_001164722;NM_001164721	PHACTR4;DNAJC8;SESN2;PTAFR;MED18;ATPIF1	Intergenic
chr1	28655150	28656113	964	399	97	434.9	16.96	Promoter	NM_017638;NM_001127350	MED18	5' UTR (NM_001127350, exon 1 of 3)
chr1	28695496	28697206	1711	1004	139	462.7	21.36	Promoter	NM_001048183	PHACTR4	CpG
chr1	28736176	28736649	474	273	15	86.62	13.77	Intron	NM_001048183	PHACTR4	intron (NM_001048183, intron 2 of 13)
chr1	28741702	28742290	589	322	24	107.8	10.06	Intron	NM_001048183	PHACTR4	intron (NM_001048183, intron 2 of 13)
chr1	28764210	28764758	549	145	16	71.95	8.97	Promoter	NM_023923	PHACTR4	promoter-TSS (NM_023923)
chr1	28776348	28777020	673	166	19	81.64	10.14	Intron	NM_023923;NM_001048183	PHACTR4	intron (NM_023923, intron 1 of 12)
chr1	28831639	28832952	1314	820	72	149.91	8.63	Promoter	NM_001048199;NR_036473;NR_002909;NR_030725;NR_030726	RCC1;SNHG3	promoter-TSS (NR_002909)
chr1	28844183	28845909	1727	506	299	928.2	13.56	Promoter	NM_001269;NM_001048195;NM_001048194	RCC1	CpG
chr1	28856848	28857511	664	288	16	66.97	11.1	Exon	NM_001048195;NM_001048194	RCC1	CpG
chr1	28878984	28880419	1436	560	401	1772.02	34.68	Promoter	NM_017846;NR_003109	TRNAU1AP	CpG
chr1	28907471	28910050	2580	1021	250	528	24.03	Promoter	NR_024127;NR_002987;NR_003035;NR_003077;NR_002976	SNORA16A;SNORA44;SNHG12;SNORD99;SNORA61	promoter-TSS (NR_024127)
chr1	28918105	28919626	1522	982	150	540.59	19.12	Promoter	NM_152304;NM_001193532	RAB42	promoter-TSS (NM_001193532)
chr1	28969159	28970316	1158	464	215	1019.84	39.36	Promoter	NM_001135218;NM_005644	TAF12	promoter-TSS (NM_001135218)
chr1	28974294	28976174	1881	477	86	182.19	9.02	Promoter	NR_004407	RNU11	TTS (NR_004407)
chr1	28994573	28996968	2396	674	285	749.56	28.95	Promoter	NM_024482;NM_006582	GMEB1	intron (NM_024482, intron 1 of 9)
chr1	29041298	29041966	669	500	26	139.8	16.97	Exon	NM_024482;NM_006582	GMEB1	3' UTR (NM_006582, exon 10 of 10)
chr1	29062415	29064296	1882	918	356	1184.32	28.62	Promoter	NM_001173128;NM_001172828;NM_016258	YTHDF2	promoter-TSS (NM_001172828)
chr1	29070541	29071167	627	234	30	106.17	10.5	Intron	NM_016258;NM_001173128;NM_001172828	YTHDF2	intron (NM_001173128, intron 5 of 5)
chr1	29101558	29102085	528	261	26	138.26	16.12	Intergenic	NM_001173128;NM_000911;NM_016258;NM_024482;NM_006582;NM_001172828	YTHDF2;GMEB1;OPRD1	CpG
chr1	29141983	29142468	486	159	13	54.47	6.64	Intron	NM_000911	OPRD1	intron (NM_000911, intron 1 of 2)
chr1	29172095	29173005	911	390	25	113.84	10.59	Intron	NM_000911	OPRD1	L2c|LINE|L2
chr1	29189470	29189899	430	279	12	67.97	10.36	Exon	NM_000911	OPRD1	exon (NM_000911, exon 3 of 3)
chr1	29213155	29215004	1850	1092	416	1203.81	20.36	Promoter	NM_203343;NM_203342;NM_001166007;NM_004437;NM_001166005	EPB41	CpG
chr1	29224884	29225578	695	393	18	83.72	15.61	Intron	NM_203343;NM_203342;NM_001166007;NM_004437;NM_001166005	EPB41	intron (NM_001166007, intron 1 of 17)
chr1	29240489	29241885	1397	567	178	752.16	25.05	Promoter	NM_001166006	EPB41	promoter-TSS (NM_001166006)
chr1	29252847	29253874	1028	774	73	276.09	14.5	Intron	NM_004437;NM_203343;NM_203342;NM_001166005;NM_001166006;NM_001166007	EPB41	intron (NM_001166006, intron 1 of 14)
chr1	29447446	29449585	2140	475	117	188.21	10.87	Promoter	NM_001003682;NM_001171868	TMEM200B	CpG
chr1	29450477	29451633	1157	885	49	57.64	5.74	Promoter	NM_001003682;NM_001171868	TMEM200B	promoter-TSS (NM_001003682)
chr1	29456352	29457080	729	254	34	156.67	17.65	Intergenic	NM_016011;NM_004437;NM_005626;NM_001024732;NM_203343;NM_203342;NM_001003682;NM_001171868;NM_001166005;NM_001166006;NM_001166007	SRSF4;TMEM200B;MECR;EPB41	Intergenic
chr1	29507557	29509235	1679	978	382	1419.95	26.79	Promoter	NM_005626	SRSF4	5' UTR (NM_005626, exon 1 of 6)
chr1	29522228	29523082	855	440	39	177.69	22.62	Exon	NM_016011;NM_001024732	MECR	intron (NM_001024732, intron 8 of 9)
chr1	29528788	29529709	922	772	22	93.89	8.58	Exon	NM_016011;NM_001024732	MECR	intron (NM_001024732, intron 5 of 9)
chr1	29557044	29557893	850	357	125	806.29	35.88	Promoter	NM_016011;NM_001024732	MECR	promoter-TSS (NM_016011)
chr1	29562532	29563377	846	383	105	485.08	24.38	Promoter	NM_001195001;NM_133178;NM_005704;NM_133177	PTPRU	promoter-TSS (NM_001195001)
chr1	29563887	29565173	1287	273	74	153.76	9.14	Promoter	NM_001195001;NM_133178;NM_005704;NM_133177	PTPRU	CpG
chr1	30244154	30244664	511	167	16	92.81	11.65	Intergenic			(TA)n|Simple_repeat|Simple_repeat
chr1	30603095	30603772	678	471	44	322.69	37.04	Intergenic	NR_110790	LOC101929406	MSTA|LTR|ERVL-MaLR
chr1	31190707	31192529	1823	1016	241	812.35	17.46	Promoter	NR_034182	MATN1-AS1	promoter-TSS (NR_034182)
chr1	31203083	31203488	406	254	12	68.09	12.25	Intergenic	NR_039616;NR_034182;NM_006762;NM_002379	MATN1;LAPTM5;MATN1-AS1;MIR4420	Intergenic
chr1	31213308	31214613	1306	452	124	442.68	21.01	Promoter	NR_039616	MIR4420	L2b|LINE|L2
chr1	31216089	31217087	999	544	44	51.5	7.63	Intron	NM_006762	LAPTM5	L3|LINE|CR1
chr1	31228948	31231050	2103	635	169	380.41	14.41	Promoter	NM_006762	LAPTM5	intron (NM_006762, intron 1 of 7)
chr1	31241670	31242301	632	289	18	79.89	13.42	Intergenic	NR_039616;NR_034182;NM_006762;NM_002379	MATN1;LAPTM5;MATN1-AS1;MIR4420	Intergenic
chr1	31256141	31256893	753	318	25	92.91	11.61	Intergenic	NR_039616;NR_034182;NM_006762;NM_002379;NM_014654	MATN1;LAPTM5;MATN1-AS1;SDC3;MIR4420	MIRb|SINE|MIR
chr1	31263646	31264377	732	325	32	177.89	19.94	Intergenic	NR_039616;NR_034182;NM_006762;NM_002379;NM_014654	MATN1;LAPTM5;MATN1-AS1;SDC3;MIR4420	Intergenic
chr1	31274374	31275166	793	421	19	69.08	11.96	Intergenic	NR_039616;NR_034182;NM_006762;NM_002379;NM_014654	MATN1;LAPTM5;MATN1-AS1;SDC3;MIR4420	Intergenic
chr1	31279902	31280753	852	462	35	175.62	22.41	Intergenic	NR_039616;NR_034182;NM_006762;NM_002379;NM_014654	MATN1;LAPTM5;MATN1-AS1;SDC3;MIR4420	CpG
chr1	31296821	31297860	1040	614	44	176.12	12.76	Intergenic	NR_039616;NR_034182;NM_006762;NM_014654	LAPTM5;MATN1-AS1;SDC3;MIR4420	Intergenic
chr1	31313678	31314381	704	315	34	223.69	25.88	Intergenic	NM_001020658;NR_004054;NM_006762;NM_014676;NM_014654	LAPTM5;SDC3;PUM1;SNORD103A	Intergenic
chr1	31341961	31342271	311	155	11	79.6	14.24	Intergenic	NR_003066;NR_033295;NM_014676;NM_014654;NR_004054;NM_001020658	SNORD85;SDC3;PUM1;SNORD103B;SNORD103A	TTS (NM_014654)
chr1	31385500	31386364	865	496	35	140.85	16.7	Intergenic	NR_003066;NR_033295;NM_014676;NM_014654;NR_004054;NM_001020658	SNORD85;SDC3;PUM1;SNORD103B;SNORD103A	Intergenic
chr1	31402222	31402864	643	257	17	76.17	11.1	Intergenic	NR_003066;NR_033295;NM_014676;NM_014654;NR_004054;NM_001020658	SNORD85;SDC3;PUM1;SNORD103B;SNORD103A	Intergenic
chr1	31500707	31501520	814	379	26	76.41	9.7	Intron	NM_001020658;NM_014676	PUM1	intron (NM_014676, intron 3 of 21)
chr1	31537964	31539272	1309	789	229	1018.96	25.27	Promoter	NM_001020658;NM_014676	PUM1	promoter-TSS (NM_001020658)
chr1	31573259	31573839	581	413	14	68.62	11.65	Intergenic	NM_001020658;NM_024522;NM_014676	PUM1;NKAIN1	Intergenic
chr1	31627469	31628592	1124	849	157	803.63	26.11	Intergenic	NM_001020658;NM_024522;NM_014676	PUM1;NKAIN1	G-rich|Low_complexity|Low_complexity
chr1	31654171	31654873	703	348	40	211.53	26.47	Exon	NM_024522	NKAIN1	3' UTR (NM_024522, exon 7 of 7)
chr1	31711933	31712830	898	410	28	123.42	13.18	Promoter	NM_024522	NKAIN1	exon (NM_024522, exon 1 of 7)
chr1	31769144	31770297	1154	476	61	257.01	17.34	Promoter	NM_001282574;NM_004814;NM_016505;NM_001282568;NM_001282569;NM_001282566;NM_001282567;NM_001282573;NM_001282572;NM_001282571;NM_001282570	SNRNP40;ZCCHC17	promoter-TSS (NM_004814)
chr1	31867292	31868079	788	294	33	144.01	11.46	Intergenic	NM_001199039;NM_001282574;NM_004814;NM_018565;NM_004102;NM_016505;NM_001199037;NM_001199038;NM_001282568;NM_001282569;NM_178865;NM_001282566;NM_001282567;NM_001282573;NM_001282572;NM_001282571;NM_001282570	SNRNP40;ZCCHC17;FABP3;SERINC2	Intergenic
chr1	31869625	31870095	471	314	21	91.8	11.36	Intergenic	NM_001199039;NM_001282574;NM_004814;NM_018565;NM_004102;NM_016505;NM_001199037;NM_001199038;NM_001282568;NM_001282569;NM_178865;NM_001282566;NM_001282567;NM_001282573;NM_001282572;NM_001282571;NM_001282570	SNRNP40;ZCCHC17;FABP3;SERINC2	MIR|SINE|MIR
chr1	31885775	31887006	1232	618	82	353.73	17.03	Promoter	NM_018565;NM_001199039;NM_178865	SERINC2	promoter-TSS (NM_018565)
chr1	31895352	31895991	640	353	22	71.4	8.31	Intron	NM_018565;NM_178865;NM_001199039;NM_001199038;NM_001199037	SERINC2	intron (NM_001199039, intron 2 of 10)
chr1	31896135	31897000	866	390	32	103.05	13.14	Exon	NM_018565;NM_178865;NM_001199039;NM_001199038;NM_001199037	SERINC2	exon (NM_001199038, exon 3 of 11)
chr1	31930898	31931617	720	385	24	136.85	16.83	Intergenic	NM_001199039;NM_001282574;NR_027085;NM_018565;NM_004102;NM_016505;NR_034112;NM_001199037;NM_001199038;NM_001282568;NM_001282569;NM_178865;NM_001282566;NM_001282567;NM_001282573;NM_001282572;NM_001282571;NM_001282570	LINC01226;LINC01225;ZCCHC17;FABP3;SERINC2	LTR10E|LTR|ERV1
chr1	31945178	31945622	445	163	10	50.37	9.06	Intergenic	NM_001199039;NM_001199038;NM_018565;NM_022164;NM_001204414;NM_001204415;NM_001199037;NR_034112;NM_178865;NR_027085;NM_004102	TINAGL1;LINC01225;LINC01226;FABP3;SERINC2	THE1A|LTR|ERVL-MaLR
chr1	31955507	31956823	1317	854	133	502.31	19.21	Intergenic	NM_001199039;NM_001199038;NM_018565;NM_001204414;NM_001204415;NM_001199037;NR_034112;NM_178865;NR_027085;NM_022164	TINAGL1;LINC01225;LINC01226;SERINC2	LTR2B|LTR|ERV1
chr1	31985907	31986674	768	410	30	154.74	16.95	Promoter	NR_027085	LINC01226	intron (NR_027085, intron 1 of 2)
chr1	32001421	32002416	996	395	46	179.06	13.28	Intergenic	NM_001199039;NM_001199038;NM_018565;NR_033686;NM_001204414;NM_001204415;NM_001199037;NR_034112;NR_033688;NM_178865;NR_027085;NM_022164;NM_001525;NM_012392	TINAGL1;SERINC2;LINC01226;LINC01225;HCRTR1;PEF1	Intergenic
chr1	32014469	32015360	892	725	25	117.73	10.8	Intergenic	NM_001525;NR_033686;NM_001204414;NM_001204415;NR_034112;NR_033688;NR_027085;NM_022164;NM_012392	HCRTR1;TINAGL1;LINC01226;PEF1;LINC01225	L2a|LINE|L2
chr1	32036932	32037454	523	158	19	109.64	17.3	Intergenic	NM_001525;NR_033686;NM_001204414;NM_001204415;NR_034112;NM_001856;NR_033688;NR_027085;NM_022164;NM_012392	TINAGL1;LINC01226;LINC01225;HCRTR1;COL16A1;PEF1	Intergenic
chr1	32062027	32062759	733	473	22	90.44	12.14	Intergenic	NM_001525;NR_033686;NM_001204414;NM_001204415;NR_034112;NM_001856;NR_033688;NR_027085;NM_022164;NM_012392	TINAGL1;LINC01226;LINC01225;HCRTR1;COL16A1;PEF1	LTR33|LTR|ERVL
chr1	32083663	32084136	474	198	15	88.67	12.95	Promoter	NM_001525	HCRTR1	CpG
chr1	32109713	32111158	1446	643	82	303.91	14.83	Promoter	NR_033688;NR_033686;NM_012392	PEF1	promoter-TSS (NR_033688)
chr1	32170585	32171371	787	420	25	115.27	13.42	Promoter	NM_001856	COL16A1	Intergenic
chr1	32202268	32202655	388	168	15	100.99	18.13	Exon	NM_001294336;NM_001294335	BAI2	intron (NM_001703, intron 20 of 32)
chr1	32211893	32212488	596	267	22	88.87	10.42	Intron	NM_001294336;NM_001294335	BAI2	intron (NM_001703, intron 4 of 32)
chr1	32216329	32217016	688	389	21	82.43	11.25	Intron	NM_001294336;NM_001294335	BAI2	intron (NM_001703, intron 4 of 32)
chr1	32226133	32227101	969	533	105	257.99	15.69	Promoter	NR_036216	MIR4254	GC_rich|Low_complexity|Low_complexity
chr1	32228005	32229096	1092	476	137	400.47	18.67	Promoter	NM_001294336;NM_001294335	BAI2	CpG
chr1	32238305	32238770	466	159	13	72.34	11.65	Intergenic	NR_036216;NM_001294336;NM_001294335;NM_001856;NM_001281988;NM_001281987;NM_144569	COL16A1;SPOCD1;BAI2;MIR4254	CpG
chr1	32250088	32250788	701	544	27	70.67	8.85	Intergenic	NR_036216;NM_001294336;NM_001294335;NM_001856;NM_001281988;NM_001281987;NM_144569	COL16A1;SPOCD1;BAI2;MIR4254	Intergenic
chr1	32254628	32255277	650	384	30	111.23	11.99	Intergenic	NR_036216;NM_001294336;NM_001294335;NM_001856;NM_001281988;NM_001281987;NM_144569	COL16A1;SPOCD1;BAI2;MIR4254	C-rich|Low_complexity|Low_complexity
chr1	32277643	32278317	675	288	18	68.85	9.34	Intron	NM_001281987;NM_144569;NM_001281988	SPOCD1	intron (NM_144569, intron 2 of 15)
chr1	32292169	32293459	1291	335	61	210.89	12.32	Intergenic	NM_001195101;NM_001195100;NR_036216;NM_001294336;NM_001294335;NM_080391;NM_001281988;NM_001281987;NM_144569	BAI2;SPOCD1;MIR4254;PTP4A2	LTR16E1|LTR|ERVL
chr1	32334673	32335528	856	541	27	81.12	7.89	Intergenic	NM_001195101;NM_001195100;NM_080391;NM_001281988;NM_001281987;NM_144569	SPOCD1;PTP4A2	Intergenic
chr1	32338438	32339200	763	242	29	106.6	9.58	Intergenic	NM_001195101;NM_001195100;NM_080391;NM_001281988;NM_001281987;NM_144569	SPOCD1;PTP4A2	L2a|LINE|L2
chr1	32354467	32355468	1002	621	34	150.71	12.54	Intergenic	NM_001195101;NM_001195100;NM_080391;NM_001281988;NM_001281987;NM_144569	SPOCD1;PTP4A2	Intergenic
chr1	32403063	32404761	1699	1059	492	1714.4	20.44	Promoter	NM_080391	PTP4A2	promoter-TSS (NM_080391)
chr1	32408950	32410768	1819	1368	185	522.51	17.56	Intergenic	NR_073499;NR_073498;NM_080391;NM_001195101;NM_001195100;NM_006559;NM_001271878	KHDRBS1;PTP4A2	Intergenic
chr1	32421549	32422181	633	292	32	133.89	15.01	Intergenic	NR_073499;NR_073498;NM_080391;NM_001195101;NM_001195100;NM_006559;NM_001271878	KHDRBS1;PTP4A2	Intergenic
chr1	32423048	32423641	594	427	29	122.42	11.76	Intergenic	NR_073499;NR_073498;NM_080391;NM_001195101;NM_001195100;NM_006559;NM_001271878	KHDRBS1;PTP4A2	L2a|LINE|L2
chr1	32429613	32430176	564	416	16	80.48	15.29	Intergenic	NR_073499;NR_073498;NM_080391;NM_001195101;NM_001195100;NM_006559;NM_001271878	KHDRBS1;PTP4A2	Intergenic
chr1	32447535	32448118	584	138	15	64.16	8.4	Intergenic	NR_073499;NR_073498;NM_080391;NM_001195101;NM_018056;NM_001195100;NM_006559;NM_001271878	TMEM39B;KHDRBS1;PTP4A2	L2b|LINE|L2
chr1	32478726	32480773	2048	655	418	1333.44	25.93	Promoter	NR_073499;NR_073498;NM_001271878;NM_006559	KHDRBS1	exon (NM_006559, exon 1 of 9)
chr1	32531202	32532656	1455	1083	136	486.1	22.06	Intergenic	NR_073499;NR_073498;NM_012316;NM_018056;NM_006559;NM_001271878	TMEM39B;KHDRBS1;KPNA6	AluSx3|SINE|Alu
chr1	32537828	32539145	1318	742	303	1417.77	31.14	Promoter	NM_018056	TMEM39B	promoter-TSS (NM_018056)
chr1	32547434	32548017	584	382	24	133.55	18.26	Intron	NM_018056	TMEM39B	intron (NM_018056, intron 5 of 8)
chr1	32572986	32574188	1203	535	72	274	15.32	Promoter	NM_012316	KPNA6	promoter-TSS (NM_012316)
chr1	32598839	32599459	621	302	20	91.25	12.54	Intron	NM_012316	KPNA6	AluJo|SINE|Alu
chr1	32644782	32646380	1599	490	410	1627.14	17.29	Promoter	NM_175852	TXLNA	CpG
chr1	32665572	32667778	2207	498	112	210.8	7.93	Promoter	NM_024296;NM_001301011	CCDC28B	intron (NM_024296, intron 1 of 5)
chr1	32670741	32671824	1084	523	113	394.54	22.36	Promoter	NM_001160042;NM_018134	IQCC	promoter-TSS (NM_001160042)
chr1	32687378	32688458	1081	647	51	206.65	12.42	Promoter	NM_003757;NM_019118	TMEM234;EIF3I	promoter-TSS (NM_003757)
chr1	32705436	32706532	1097	669	39	111.92	11.4	Promoter	NR_026850	MTMR9LP	non-coding (NR_026850, exon 2 of 7)
chr1	32706626	32707383	758	294	23	61.98	6.81	Promoter	NR_026850	MTMR9LP	non-coding (NR_026850, exon 1 of 7)
chr1	32713548	32714543	996	466	103	468.71	25.11	Promoter	NM_032648;NM_005356	FAM167B;LCK	exon (NM_032648, exon 2 of 2)
chr1	32740909	32741599	691	384	45	259.29	24.26	Promoter	NM_001042771	LCK	exon (NM_005356, exon 6 of 13)
chr1	32756933	32758712	1780	693	435	1635.07	31	Promoter	NM_004964	HDAC1	CpG
chr1	32787172	32787887	716	456	19	85.01	9.05	Intron	NM_004964	HDAC1	intron (NM_004964, intron 3 of 13)
chr1	32800017	32803996	3980	1781	467	535.18	11.72	Promoter	NR_052852;NM_023009	MARCKSL1	promoter-TSS (NM_023009)
chr1	32816289	32818054	1766	993	330	1001.15	17.69	Intergenic	NM_001300958;NM_001042771;NM_018045;NM_004964;NR_125352;NM_005356;NM_023009;NM_001167676;NM_001143889;NM_001143888;NR_052852;NM_052841;NM_001143890	HDAC1;MARCKSL1;BSDC1;TSSK3;FAM229A;LCK	C-rich|Low_complexity|Low_complexity
chr1	32826869	32828136	1268	815	67	217.46	10.91	Promoter	NM_052841;NM_001167676	FAM229A;TSSK3	promoter-TSS (NM_052841)
chr1	32837544	32838228	685	406	23	113.74	19.96	Intron	NM_001300958;NM_001143890;NM_018045;NR_125352;NM_001143889;NM_001143888	BSDC1	intron (NM_001143889, intron 8 of 9)
chr1	32859551	32860945	1395	740	99	360.64	15.01	Promoter	NM_001300958;NM_001143890;NM_018045;NR_125352;NM_001143889;NM_001143888	BSDC1	promoter-TSS (NM_001143888)
chr1	32911861	32912525	665	362	14	56.34	11.76	Intergenic	NM_001300958;NM_001167676;NM_018045;NR_125352;NR_111980;NM_001143890;NM_001145720;NM_001143889;NM_001143888;NM_001040441;NM_052841;NM_001291496	ZBTB8A;BSDC1;FAM229A;ZBTB8B;TSSK3	HERVIP10FH-int|LTR|ERV1
chr1	32930480	32930835	356	167	11	68.2	12.95	Promoter	NM_001145720	ZBTB8B	promoter-TSS (NM_001145720)
chr1	32965610	32966790	1181	871	110	503.99	16.12	Intergenic	NM_001291496;NM_001145720;NR_111980;NM_001040441	ZBTB8A;ZBTB8B	CpG
chr1	32999417	33000244	828	405	60	294.83	19.06	Intergenic	NM_001291496;NM_001145720;NR_111980;NM_001040441;NM_178547	ZBTB8OS;ZBTB8A;ZBTB8B	MLT1F-int|LTR|ERVL-MaLR
chr1	33004539	33005811	1273	1020	53	172.99	13.07	Promoter	NR_111980;NM_001291496;NM_001040441	ZBTB8A	intron (NM_001040441, intron 1 of 4)
chr1	33077780	33078100	321	160	12	79.6	15.54	Intergenic	NM_001135255;NM_030786;NR_111980;NM_001135256;NM_001161708;NM_178547;NM_005610;NM_001040441;NM_001291496	SYNC;ZBTB8OS;ZBTB8A;RBBP4	Intergenic
chr1	33115136	33117600	2465	1522	318	796.08	25.87	Promoter	NM_001135255;NM_001135256;NM_178547;NM_005610	ZBTB8OS;RBBP4	promoter-TSS (NM_001135255)
chr1	33160259	33161236	978	490	46	160.75	12.21	Exon	NM_030786;NM_001161708	SYNC	exon (NM_001161708, exon 2 of 4)
chr1	33166972	33167716	745	360	50	136.76	10.01	Promoter	NM_030786;NM_001161708	SYNC	intron (NM_030786, intron 1 of 4)
chr1	33167744	33169266	1523	617	97	234.9	12.2	Promoter	NM_030786;NM_001161708	SYNC	promoter-TSS (NM_001161708)
chr1	33177551	33178357	807	432	105	588.73	36.58	Intergenic	NM_001135255;NM_030786;NM_001135256;NM_003680;NM_020888;NM_178547;NM_005610;NM_001161708;NM_001198973;NM_001198972	YARS;ZBTB8OS;KIAA1522;SYNC;RBBP4	GC_rich|Low_complexity|Low_complexity
chr1	33190424	33191430	1007	519	61	292.62	19.61	Intergenic	NM_001135255;NM_030786;NM_001135256;NM_001256121;NM_003680;NM_020888;NM_022753;NM_178547;NM_005610;NM_001161708;NM_001198973;NM_001198972	SYNC;RBBP4;YARS;KIAA1522;S100PBP;ZBTB8OS	Intergenic
chr1	33206954	33208189	1236	297	86	373.2	23.93	Promoter	NM_020888	KIAA1522	promoter-TSS (NM_020888)
chr1	33219156	33220004	849	381	62	314.73	16.97	Intron	NM_020888	KIAA1522	CpG
chr1	33237326	33237682	357	187	16	56.02	7.41	Exon	NM_020888;NM_001198972	KIAA1522	exon (NM_001198972, exon 6 of 7)
chr1	33238296	33239583	1288	342	38	62.67	5.79	Exon	NM_020888;NM_001198973;NM_001198972	KIAA1522	3' UTR (NM_001198973, exon 5 of 5)
chr1	33281626	33285034	3409	1357	416	671.22	27.08	Promoter	NM_022753;NM_003680;NM_001256121	S100PBP;YARS	intron (NM_001256121, intron 1 of 6)
chr1	33335933	33336989	1057	746	35	122.18	16.04	Promoter	NM_001171941;NM_001171940;NM_153756	FNDC5	promoter-TSS (NM_153756)
chr1	33351835	33352461	627	463	40	283.59	34.06	Promoter	NM_002143	HPCA	promoter-TSS (NM_002143)
chr1	33366701	33367331	631	249	21	117.17	15.93	Promoter	NM_033504	TMEM54	promoter-TSS (NM_033504)
chr1	33390353	33390866	514	274	23	144.8	19.98	Intergenic	NM_022753;NM_001127361;NM_001256121;NM_001625;NM_001300826;NM_033504;NM_153756;NM_002143;NR_037592;NM_001199199;NM_153341;NR_037591;NM_001171941;NM_001171940;NM_013411	AK2;HPCA;FNDC5;S100PBP;TMEM54;RNF19B	HERVS71-int|LTR|ERV1
chr1	33398951	33399569	619	373	14	65.19	11.65	Intergenic	NM_022753;NM_001127361;NM_001256121;NM_001625;NM_001300826;NM_033504;NM_153756;NM_002143;NR_037592;NM_001199199;NM_153341;NR_037591;NM_001171941;NM_001171940;NM_013411	AK2;HPCA;FNDC5;S100PBP;TMEM54;RNF19B	Intergenic
chr1	33429148	33431119	1972	1356	315	977.18	20.94	Promoter	NM_001127361;NM_001300826;NM_153341	RNF19B	exon (NM_001127361, exon 1 of 9)
chr1	33446538	33447294	757	434	35	159.65	19.12	Intergenic	NM_002143;NM_001293562;NM_001625;NM_001300826;NM_033504;NM_001127361;NR_037592;NM_001199199;NM_153341;NR_037591;NM_013411;NM_052998	RNF19B;TMEM54;AZIN2;HPCA;AK2	Intergenic
chr1	33454717	33455473	757	412	34	62.42	5.35	Intergenic	NM_002143;NM_001293562;NM_001625;NM_001300826;NM_033504;NM_001127361;NR_037592;NM_001199199;NM_153341;NR_037591;NM_013411;NM_052998	RNF19B;TMEM54;AZIN2;HPCA;AK2	L3|LINE|CR1
chr1	33457779	33458956	1178	474	108	400.65	14.46	Intergenic	NM_002143;NM_001293562;NM_001625;NM_001300826;NM_033504;NM_001127361;NR_037592;NM_001199199;NM_153341;NR_037591;NM_013411;NM_052998	RNF19B;TMEM54;AZIN2;HPCA;AK2	Intergenic
chr1	33463508	33464048	541	211	19	71.06	7.7	Intergenic	NM_001293562;NM_001625;NM_001300826;NM_033504;NM_001127361;NR_037592;NM_001199199;NM_153341;NR_037591;NM_013411;NM_052998	AK2;TMEM54;RNF19B;AZIN2	Intergenic
chr1	33501994	33503131	1138	574	60	209.78	15.21	Promoter	NM_013411;NM_001199199;NR_037592;NM_001625;NR_037591	AK2	promoter-TSS (NM_013411)
chr1	33514726	33515312	587	378	20	59.84	8.82	Intergenic	NM_001293562;NM_001625;NM_001300826;NM_001127361;NR_037592;NM_001199199;NM_153341;NM_013411;NR_037591;NM_052998;NM_018207	AK2;TRIM62;RNF19B;AZIN2	Intergenic
chr1	33516000	33517131	1132	223	39	101.64	8.57	Intergenic	NM_001293562;NM_001625;NM_001300826;NM_001127361;NR_037592;NM_001199199;NM_153341;NM_013411;NR_037591;NM_052998;NM_018207	AK2;TRIM62;RNF19B;AZIN2	Intergenic
chr1	33546425	33547077	653	370	21	110.97	18.82	Promoter	NM_001293562;NM_052998	AZIN2	promoter-TSS (NM_052998)
chr1	33563693	33564580	888	410	46	123.05	12.63	Exon	NM_001293562;NM_052998	AZIN2	intron (NM_052998, intron 10 of 11)
chr1	33564645	33565598	954	414	75	290.41	15.38	Intron	NM_001293562;NM_052998	AZIN2	intron (NM_052998, intron 10 of 11)
chr1	33592453	33593532	1080	429	84	446.03	24.22	Intergenic	NM_001293562;NM_001625;NR_037592;NM_013411;NM_001199199;NR_037591;NM_052998;NM_018207	AK2;TRIM62;AZIN2	CpG
chr1	33646404	33647409	1006	458	46	89.34	9.16	Promoter	NM_018207	TRIM62	exon (NM_018207, exon 1 of 5)
chr1	33647443	33648104	662	253	100	593.25	31.35	Promoter	NM_018207	TRIM62	promoter-TSS (NM_018207)
chr1	33720953	33721856	904	739	56	182.28	10.4	Promoter	NM_152493	ZNF362	promoter-TSS (NM_152493)
chr1	33721970	33723300	1331	159	72	200.57	11.76	Promoter	NM_152493	ZNF362	intron (NM_152493, intron 1 of 8)
chr1	33772090	33773059	970	660	22	81.88	7.77	Exon	NM_001080438	A3GALT2	exon (NM_001080438, exon 5 of 5)
chr1	33814550	33816375	1826	1087	223	787.6	20.24	Promoter	NM_004427	PHC2	promoter-TSS (NM_004427)
chr1	33827078	33827805	728	369	19	83.82	15.84	Intron	NM_198040	PHC2	intron (NM_198040, intron 6 of 13)
chr1	33847272	33848038	767	526	48	242.02	19.18	Intergenic	NM_001080438;NM_145238;NM_198040;NR_037400;NM_004427;NM_152493	A3GALT2;ZNF362;ZSCAN20;MIR3605;PHC2	Intergenic
chr1	33861858	33862909	1052	534	84	413.33	20.79	Intergenic	NM_001080438;NM_145238;NM_198040;NR_037400;NM_004427;NM_152493	A3GALT2;ZNF362;ZSCAN20;MIR3605;PHC2	Intergenic
chr1	33886605	33887076	472	236	13	71.67	14.24	Intergenic	NM_001080438;NM_052896;NM_145238;NM_198040;NR_037400;NM_004427;NM_001281956	CSMD2;A3GALT2;ZSCAN20;MIR3605;PHC2	Intergenic
chr1	33895806	33897090	1285	794	170	714.51	20.04	Intergenic	NM_004427;NM_052896;NM_145238;NM_198040;NR_037400;NM_001281956	CSMD2;ZSCAN20;MIR3605;PHC2	CpG
chr1	33921380	33921857	478	332	12	62.87	9.06	Intergenic	NM_145238;NM_198040;NM_052896;NM_001281956	CSMD2;ZSCAN20;PHC2	Intergenic
chr1	33926632	33927152	521	375	13	66.56	10.36	Intergenic	NM_145238;NM_198040;NM_052896;NM_001281956	CSMD2;ZSCAN20;PHC2	Intergenic
chr1	33937811	33938514	704	398	21	108.16	17.16	Promoter	NM_145238	ZSCAN20	promoter-TSS (NM_145238)
chr1	35208314	35208555	242	121	19	235.84	24.6	Intergenic	NM_024009;NM_153212;NM_005268;NM_001005752;NM_002060	GJA4;GJB3;GJB5;GJB4	Intergenic
chr1	35246701	35247611	911	272	36	138.19	12.76	Promoter	NM_024009;NM_001005752	GJB3	promoter-TSS (NM_001005752)
chr1	35250125	35250926	802	384	24	59.88	10.1	Promoter	NM_001005752	GJB3	exon (NM_001005752, exon 2 of 2)
chr1	35287355	35288153	799	395	32	118.12	10.58	Intergenic	NM_001164824;NM_001164825;NM_024009;NM_001080418;NM_005268;NM_153212;NM_002060;NM_138428;NM_001005752	SMIM12;GJA4;GJB3;GJB5;GJB4;DLGAP3	L1ME1|LINE|L1
chr1	35294385	35295375	991	571	60	159.54	12.38	Intergenic	NM_001164824;NM_001164825;NM_024009;NM_001080418;NM_005268;NM_153212;NM_002060;NM_138428;NM_001005752	SMIM12;GJA4;GJB3;GJB5;GJB4;DLGAP3	MLT1H|LTR|ERVL-MaLR
chr1	35299000	35299854	855	388	43	123.6	10.3	Intergenic	NM_001164824;NM_001164825;NM_024009;NM_001080418;NM_005268;NM_153212;NM_002060;NM_138428;NM_001005752	SMIM12;GJA4;GJB3;GJB5;GJB4;DLGAP3	MLT1D|LTR|ERVL-MaLR
chr1	35310858	35311880	1023	394	54	282.59	21.76	Intergenic	NM_001164824;NM_001164825;NM_024009;NM_001080418;NM_005268;NM_153212;NM_002060;NM_138428;NM_001005752	SMIM12;GJA4;GJB3;GJB5;GJB4;DLGAP3	Intergenic
chr1	35318056	35318683	628	474	18	96.06	12.95	Exon	NM_001164824;NM_001164825;NM_138428	SMIM12	3' UTR (NM_138428, exon 2 of 2)
chr1	35324852	35325935	1084	482	149	769.99	35.88	Promoter	NM_001164824;NM_001164825;NM_138428	SMIM12	promoter-TSS (NM_138428)
chr1	35331415	35332495	1081	360	108	469.59	15.85	Exon	NM_001080418	DLGAP3	CpG
chr1	35394364	35396070	1707	421	98	367.03	16.51	Intergenic	NM_001164824;NM_001164825;NM_001195156;NM_001080418;NR_037869;NM_007167;NM_138428	SMIM12;LOC653160;ZMYM6;ZMYM6NB;DLGAP3	CpG
chr1	35433749	35434266	518	384	11	51.57	7.77	Intergenic	NM_001195156;NM_001080418;NM_001289088;NM_007167;NR_037869	DLGAP3;LOC653160;ZMYM1;ZMYM6;ZMYM6NB	Intergenic
chr1	35450469	35451364	896	344	133	751.74	27.38	Promoter	NM_001195156	ZMYM6NB	promoter-TSS (NM_001195156)
chr1	35497027	35498037	1011	315	117	524	21.51	Promoter	NM_007167	ZMYM6	promoter-TSS (NM_007167)
chr1	35527674	35528835	1162	888	65	293.9	19.18	Promoter	NM_001289088	ZMYM1	MIRc|SINE|MIR
chr1	35544571	35545403	833	336	52	275.92	20.07	Promoter	NM_001289091;NM_024772;NM_001289089;NM_001289090	ZMYM1	promoter-TSS (NM_024772)
chr1	35562583	35563515	933	523	65	305.99	22.67	Exon	NM_001289091;NM_024772;NM_001289089;NM_001289088;NM_001289090	ZMYM1	exon (NM_024772, exon 4 of 10)
chr1	35586264	35586897	634	324	15	64.8	13.84	Intergenic	NM_001289091;NM_024772;NM_001289090;NM_001289088;NM_001289089;NM_007167;NM_005066	SFPQ;ZMYM1;ZMYM6	CpG
chr1	35657298	35659183	1886	393	310	1003.39	21.49	Promoter	NM_005066	SFPQ	exon (NM_005066, exon 1 of 10)
chr1	35709259	35709812	554	343	12	55.91	9.06	Intergenic	NM_005066;NM_005095	SFPQ;ZMYM4	MLT1H|LTR|ERVL-MaLR
chr1	35733941	35735621	1681	533	252	892.86	22.18	Promoter	NM_005095	ZMYM4	CpG
chr1	35810977	35811944	968	634	24	79.63	10.11	Intron	NM_005095	ZMYM4	L1MB2|LINE|L1
chr1	35835281	35836474	1194	752	42	126.74	9.59	Exon	NM_005095	ZMYM4	intron (NM_005095, intron 6 of 29)
chr1	35852560	35853180	621	224	13	57.7	7.77	Exon	NM_005095	ZMYM4	exon (NM_005095, exon 12 of 30)
chr1	35876793	35877428	636	331	17	86.95	16.83	Intron	NM_005095	ZMYM4	L1MB5|LINE|L1
chr1	35917400	35918334	935	558	38	116.43	9.99	Intron	NM_024874	KIAA0319L	intron (NM_024874, intron 12 of 20)
chr1	35949866	35950379	514	347	14	74.69	14.07	Intron	NM_024874	KIAA0319L	L1ME1|LINE|L1
chr1	36022301	36023962	1662	1064	233	827.68	19.61	Promoter	NM_014284;NM_001014839;NM_001014841;NM_024874	KIAA0319L;NCDN	promoter-TSS (NM_001014841)
chr1	36028549	36029281	733	364	24	82.15	11.48	Exon	NM_014284;NM_001014839;NM_001014841	NCDN	exon (NM_001014841, exon 5 of 7)
chr1	36042362	36043993	1632	1037	186	610.7	14.01	Intron	NM_178548	TFAP2E	CpG
chr1	36058784	36059586	803	320	23	98.39	10.32	Intron	NM_178548	TFAP2E	intron (NM_178548, intron 6 of 6)
chr1	36106747	36107656	910	450	42	136.11	14.58	Promoter	NM_001199779;NM_002794	PSMB2	promoter-TSS (NM_001199779)
chr1	36173043	36174011	969	497	35	154.53	12.67	Intergenic	NM_017629;NM_001190481;NM_002794;NM_001199780;NM_001199779;NM_022111;NM_152374	AGO4;PSMB2;C1orf216;CLSPN	CpG
chr1	36183238	36185144	1907	1276	271	905.58	22.3	Promoter	NM_152374	C1orf216	intron (NM_152374, intron 1 of 1)
chr1	36227726	36228295	570	274	13	53.43	8.71	Exon	NM_022111;NM_001190481	CLSPN	exon (NM_022111, exon 5 of 25)
chr1	36234312	36235922	1611	780	150	508.41	12.29	Promoter	NM_022111;NM_001190481	CLSPN	CpG
chr1	36243381	36243928	548	134	12	56.42	10.36	Intergenic	NM_022111;NM_017629;NM_001190481;NM_152374	AGO4;C1orf216;CLSPN	AluY|SINE|Alu
chr1	36265796	36266290	495	325	23	146.57	18.52	Intergenic	NM_022111;NM_017629;NM_012199;NM_001190481;NM_152374	AGO4;AGO1;C1orf216;CLSPN	L1MB5|LINE|L1
chr1	36273207	36275000	1794	378	125	408.34	17.61	Promoter	NM_017629	AGO4	CpG
chr1	36326289	36326726	438	218	11	52.97	7.92	Intergenic	NM_012199;NM_024852;NM_017629;NM_001190481;NM_177422;NM_022111	AGO4;AGO1;AGO3;CLSPN	L2a|LINE|L2
chr1	36348385	36349856	1472	377	277	1187.95	32.07	Promoter	NM_012199	AGO1	CpG
chr1	36359591	36360242	652	358	18	75.47	8.97	Exon	NM_012199	AGO1	exon (NM_012199, exon 7 of 19)
chr1	36395687	36397514	1828	1016	404	1384.31	23.61	Promoter	NM_024852;NM_177422	AGO3	promoter-TSS (NM_024852)
chr1	36500130	36500919	790	542	41	212.04	15.69	Intron	NM_024852;NM_177422	AGO3	intron (NM_177422, intron 11 of 16)
chr1	36554013	36555573	1561	449	374	1487.01	28.04	Promoter	NM_017825	ADPRHL2	TTS (NM_014466)
chr1	36565263	36566074	812	580	31	98.25	10.7	Exon	NM_005202;NM_001294347	COL8A2	exon (NM_005202, exon 1 of 2)
chr1	36580826	36581271	446	148	12	66.2	12.95	Intron	NM_005202;NM_001294347	COL8A2	Intergenic
chr1	36607667	36608146	480	327	12	62.67	9.06	Intron	NR_073097;NM_001270895;NM_001270894;NM_001270897;NM_001270896;NR_073098;NM_014408	TRAPPC3	intron (NM_001270895, intron 1 of 4)
chr1	36614285	36615716	1432	792	242	938.27	27.06	Promoter	NR_073097;NM_001270894;NM_001270897;NM_001270896;NR_073098;NM_014408	TRAPPC3	non-coding (NR_073097, exon 1 of 3)
chr1	36620941	36623487	2547	870	343	651.87	11.53	Promoter	NM_001286366;NM_001270895;NM_018067;NM_001286365	MAP7D1;TRAPPC3	promoter-TSS (NM_001270895)
chr1	36626001	36626994	994	648	81	109.18	7.64	Intron	NM_001286366;NM_018067;NM_001286365	MAP7D1	intron (NM_018067, intron 1 of 16)
chr1	36653370	36654277	908	634	21	83.21	10.38	Intergenic	NR_073097;NM_001286366;NM_005119;NM_001270895;NM_001270894;NM_001270897;NM_001270896;NM_014466;NR_073098;NM_005202;NM_014408;NM_001286365;NM_017825;NM_001294347;NM_018067	COL8A2;ADPRHL2;THRAP3;TRAPPC3;TEKT2;MAP7D1	Intergenic
chr1	36668915	36669453	539	291	17	91.61	10.59	Intergenic	NR_073097;NM_001286366;NM_005119;NM_001270895;NM_001270894;NM_001270897;NM_001270896;NR_073098;NM_005202;NM_014408;NM_001286365;NM_001294347;NM_018067	COL8A2;TRAPPC3;MAP7D1;THRAP3	Intergenic
chr1	36674780	36675436	657	280	14	56.97	12.94	Intergenic	NR_073097;NM_001286366;NM_005119;NM_001270895;NM_001270894;NM_001270897;NM_001270896;NM_024676;NR_073098;NM_005202;NM_014408;NM_001286365;NM_001162530;NM_001294347;NM_018067	COL8A2;TRAPPC3;MAP7D1;THRAP3;SH3D21	MER20|DNA|hAT-Charlie
chr1	36688665	36690743	2079	1211	256	778.87	25.56	Promoter	NM_005119	THRAP3	promoter-TSS (NM_005119)
chr1	36709275	36709793	519	153	13	55.37	8.26	Intron	NM_005119	THRAP3	SVA_D|Other|Other
chr1	36731887	36732422	536	382	11	50.11	7.77	Intron	NM_005119	THRAP3	intron (NM_005119, intron 2 of 11)
chr1	36750990	36751399	410	248	14	81.59	13.84	Intron	NM_005119	THRAP3	intron (NM_005119, intron 3 of 11)
chr1	36771493	36773140	1648	1066	199	667.53	17.58	Promoter	NM_024676;NM_001162530	SH3D21	promoter-TSS (NM_024676)
chr1	36787694	36790255	2562	1689	470	883.26	14.42	Promoter	NM_018166	EVA1B	CpG-886
chr1	36808102	36808912	811	482	30	123.06	19.08	Intron	NM_001282546;NM_001282547;NM_032017	STK40	intron (NM_032017, intron 11 of 11)
chr1	36815959	36817353	1395	480	62	180.3	12.17	Intron	NM_001282546;NM_001282547;NM_032017	STK40	intron (NM_032017, intron 7 of 11)
chr1	36830722	36832461	1740	428	123	392.44	11.91	Intron	NM_001282546;NM_001282547;NM_032017	STK40	intron (NM_032017, intron 2 of 11)
chr1	36839056	36840757	1702	560	178	536	12.19	Intron	NM_001282546;NM_001282547;NM_032017	STK40	intron (NM_032017, intron 1 of 11)
chr1	36850335	36852802	2468	1153	320	803.26	14.13	Promoter	NM_001282546;NM_001282547;NM_032017	STK40	promoter-TSS (NM_032017)
chr1	36862660	36863926	1267	777	137	374.4	16.72	Promoter	NM_032881	LSM10	CpG
chr1	36866124	36867457	1334	568	115	241.98	8.61	Intergenic	NM_145047;NM_005119;NM_018166;NM_000760;NM_024676;NM_206837;NM_031280;NM_001162530;NM_172313;NM_156039;NM_032881;NM_001282546;NM_001282547;NM_032017	OSCP1;THRAP3;EVA1B;SH3D21;LSM10;MRPS15;CSF3R;STK40	MER52A|LTR|ERV1
chr1	36911837	36912916	1080	352	32	81.98	7.67	Intron	NM_145047;NM_206837	OSCP1	MIR3|SINE|MIR
chr1	36923021	36924020	1000	482	73	292.65	18.03	Exon	NM_031280	MRPS15	intron (NM_031280, intron 6 of 7)
chr1	36929230	36930755	1526	707	230	902.07	31.12	Promoter	NM_031280	MRPS15	promoter-TSS (NM_031280)
chr1	36948034	36949179	1146	616	70	171.73	10.67	Promoter	NM_000760;NM_172313;NM_156039	CSF3R	5' UTR (NM_000760, exon 1 of 17)
chr1	36951996	36952908	913	401	64	156.25	7.53	Intergenic	NM_145047;NM_000760;NM_031280;NM_172313;NM_156039;NM_032881;NM_206837	MRPS15;CSF3R;OSCP1;LSM10	Intergenic
chr1	36957979	36958663	685	270	38	157.98	11.1	Intergenic	NM_145047;NM_000760;NM_031280;NM_172313;NM_156039;NM_032881;NM_206837	MRPS15;CSF3R;OSCP1;LSM10	Intergenic
chr1	37915449	37916183	735	341	20	78.74	10.61	Intergenic	NM_022756;NR_073091;NR_073090;NM_001270876;NM_001270875;NR_038842;NR_049844;NM_024700;NM_025079;NR_106790;NR_073092	SNIP1;MIR6732;MEAF6;MIR5581;LINC01137;ZC3H12A	AluJo|SINE|Alu
chr1	37939089	37940509	1421	986	301	882.51	17.51	Promoter	NR_038842;NM_025079	LINC01137;ZC3H12A	promoter-TSS (NM_025079)
chr1	37944099	37945736	1638	632	148	93.26	4.03	Promoter	NR_106790	MIR6732	intron (NM_025079, intron 2 of 5)
chr1	37952089	37953173	1085	514	98	430.21	18.04	Intergenic	NM_022756;NR_073091;NR_073090;NM_001270876;NM_001270875;NR_038842;NM_013285;NR_049844;NM_024700;NM_025079;NR_106790;NM_003462;NR_073092	GNL2;SNIP1;MIR6732;MEAF6;MIR5581;DNALI1;LINC01137;ZC3H12A	Intergenic
chr1	37979627	37981046	1420	779	295	1261.37	26.75	Promoter	NM_022756;NR_073091;NR_073090;NM_001270876;NM_001270875;NR_073092	MEAF6	promoter-TSS (NR_073090)
chr1	38019370	38020298	929	612	45	238.54	26.34	Promoter	NM_024700;NM_003462	SNIP1;DNALI1	5' UTR (NM_024700, exon 1 of 4)
chr1	38061079	38061995	917	534	99	551.68	37.72	Promoter	NM_013285	GNL2	promoter-TSS (NM_013285)
chr1	38076908	38077552	645	475	21	110.36	20.76	Exon	NM_001038633;NM_001242910;NM_001242908;NM_001242909	RSPO1	3' UTR (NM_001242909, exon 8 of 8)
chr1	38154946	38156737	1792	1372	87	124.87	8.98	Promoter	NM_017850;NM_018101;NM_001256875	C1orf109;CDCA8	AluSx1|SINE|Alu
chr1	38157258	38158604	1347	823	92	221.62	11.59	Promoter	NM_017850;NM_018101;NM_001256875	C1orf109;CDCA8	promoter-TSS (NM_018101)
chr1	38227098	38227512	415	247	13	78.45	11.65	Exon	NM_001099439;NM_173641	EPHA10	exon (NM_001099439, exon 3 of 17)
chr1	38259015	38260281	1267	638	184	843.64	21.63	Promoter	NM_001031740;NM_152496;NM_001113482	MANEAL	promoter-TSS (NM_001031740)
chr1	38273076	38274838	1763	751	423	1585.86	18.45	Promoter	NM_001142726;NM_198446;NM_024640	YRDC;C1orf122	promoter-TSS (NM_024640)
chr1	38311402	38312120	719	336	24	101.24	14.93	Intron	NM_005955	MTF1	intron (NM_005955, intron 2 of 10)
chr1	38317255	38318008	754	498	21	76.63	8.78	Intron	NM_005955	MTF1	intron (NM_005955, intron 2 of 10)
chr1	38324688	38326043	1356	705	132	571.79	23.97	Promoter	NM_005955	MTF1	promoter-TSS (NM_005955)
chr1	38349439	38350022	584	217	18	98.82	15.02	Intron	NM_005540;NM_001297434	INPP5B	intron (NM_005540, intron 13 of 23)
chr1	38361961	38362730	770	405	20	60.04	6.97	Intron	NM_005540;NM_001297434	INPP5B	SVA_D|Other|Other
chr1	38366959	38367813	855	392	42	179.33	16.34	Intron	NM_005540;NM_001297434	INPP5B	intron (NM_005540, intron 7 of 23)
chr1	38388062	38389116	1055	634	92	373.71	21.83	Intron	NM_005540;NM_001297434	INPP5B	intron (NM_005540, intron 7 of 23)
chr1	38397145	38397818	674	184	97	608.87	22.97	Promoter	NM_001297434	INPP5B	CpG
chr1	38412399	38413164	766	435	71	397.63	16	Promoter	NM_005540	INPP5B	promoter-TSS (NM_005540)
chr1	38454918	38456294	1377	899	124	426.53	17.98	Promoter	NM_006802	SF3A3	exon (NM_006802, exon 1 of 17)
chr1	38464872	38465724	853	512	44	83.61	8.58	Exon	NM_004468	FHL3	intron (NM_004468, intron 1 of 5)
chr1	38470584	38471676	1093	556	119	378.73	17.74	Promoter	NM_004468;NM_001243878	FHL3	promoter-TSS (NM_001243878)
chr1	38477745	38478916	1172	454	74	237.07	10.66	Promoter	NM_016037	UTP11L	promoter-TSS (NM_016037)
chr1	38484521	38485083	563	217	16	86.62	12.95	Exon	NM_016037	UTP11L	exon (NM_016037, exon 5 of 8)
chr1	38679309	38679803	495	256	21	142.39	20.71	Promoter	NR_038928	LINC01343	intron (NR_038928, intron 1 of 3)
chr1	39281473	39282372	900	447	27	71.37	8.22	Intergenic	NR_037633;NR_037632;NR_037637;NR_037635;NM_022157;NR_037634;NM_012333;NM_001271851;NM_030772;NM_017821;NR_037636	GJA9;GJA9-MYCBP;RHBDL2;MYCBP;RRAGC	Intergenic
chr1	39283630	39284508	879	394	49	223.34	18.98	Intergenic	NR_037633;NR_037632;NR_037637;NR_037635;NM_022157;NR_037634;NM_012333;NM_001271851;NM_030772;NM_017821;NR_037636	GJA9;GJA9-MYCBP;RHBDL2;MYCBP;RRAGC	CpG
chr1	39299598	39301042	1445	494	83	286.92	20.71	Intergenic	NR_037633;NR_037632;NR_037637;NR_037635;NM_022157;NR_037634;NM_012333;NM_001271851;NM_030772;NM_017821;NR_037636	GJA9;GJA9-MYCBP;RHBDL2;MYCBP;RRAGC	AluJo|SINE|Alu
chr1	39313482	39314348	867	464	32	172.52	20.36	Intron	NM_001271851;NM_022157	RRAGC	intron (NM_001271851, intron 5 of 6)
chr1	39324481	39326239	1759	1048	301	1078.22	27.27	Promoter	NM_001271851;NM_022157	RRAGC	5' UTR (NM_022157, exon 1 of 7)
chr1	39338246	39339597	1352	826	227	1065.24	33.07	Promoter	NR_037632;NM_012333	MYCBP	TTS (NM_030772)
chr1	39456105	39457651	1547	777	419	1748.35	36.2	Promoter	NM_024595;NM_001136275	AKIRIN1	promoter-TSS (NM_001136275)
chr1	39491517	39492815	1299	475	62	238.1	16.1	Promoter	NM_001184979;NM_004552	NDUFS5	intron (NM_004552, intron 1 of 2)
chr1	39546644	39547878	1235	605	84	302.31	19.06	Promoter	NM_012090	MACF1	CpG
chr1	39557721	39558375	655	439	24	134.87	16.15	Intron	NM_012090	MACF1	intron (NM_012090, intron 3 of 94)
chr1	39568002	39569123	1122	759	52	96.04	6.46	Intron	NM_012090	MACF1	intron (NM_012090, intron 3 of 94)
chr1	39570595	39571817	1223	492	85	252.99	10.48	Intron	NM_012090	MACF1	CpG
chr1	39662229	39663252	1024	491	124	582.49	26.04	Intron	NM_012090	MACF1	intron (NM_012090, intron 3 of 94)
chr1	39669853	39671349	1497	1280	80	238.65	11.85	Intron	NM_012090	MACF1	intron (NM_012090, intron 3 of 94)
chr1	39680777	39681659	883	650	31	101.85	8.02	Intron	NM_012090	MACF1	intron (NM_012090, intron 3 of 94)
chr1	39696266	39696887	622	383	21	75.91	12.2	Exon	NM_012090	MACF1	intron (NM_012090, intron 3 of 94)
chr1	39727208	39727835	628	433	38	212.79	17.87	Intron	NM_012090	MACF1	L1MB7|LINE|L1
chr1	39863911	39864828	918	396	67	326.54	24.82	Intron	NM_012090	MACF1	intron (NM_012090, intron 54 of 94)
chr1	39873837	39875603	1767	616	178	595.54	17.46	Promoter	NM_015038	KIAA0754	promoter-TSS (NM_015038)
chr1	39956566	39957826	1261	348	150	646.97	11.59	Promoter	NM_181809	BMP8A	promoter-TSS (NM_181809)
chr1	39974994	39975736	743	380	21	73.41	10.77	Intron	NM_181809	BMP8A	intron (NM_181809, intron 1 of 6)
chr1	39980291	39981433	1143	773	49	174.88	9.39	Intron	NM_181809	BMP8A	CpG
chr1	39995657	39996549	893	448	31	132.42	16.93	Intron	NR_003929	PPIEL	TTS (NM_181809)
chr1	40041139	40043097	1959	1437	268	888.26	32.09	Promoter	NM_001135653;NM_003819;NM_001135654	PABPC4	5' UTR (NM_001135654, exon 1 of 15)
chr1	40075209	40075751	543	282	19	85.6	11.25	Intergenic	NR_003929;NM_181809;NM_003819;NR_002983;NM_032526;NM_001135653;NM_001135654;NM_014571;NM_001282397;NM_001282396;NM_016257	HEYL;BMP8A;HPCAL4;PABPC4;PPIEL;NT5C1A;SNORA55	L2a|LINE|L2
chr1	40104916	40105800	885	619	196	1234.66	24.94	Promoter	NM_014571	HEYL	promoter-TSS (NM_014571)
chr1	40123532	40124089	558	258	12	55.58	10.36	Intergenic	NR_003929;NM_003819;NM_203456;NR_002983;NM_032526;NM_001135653;NM_001135654;NR_036543;NM_001720;NM_014571;NM_001282397;NM_001282396;NM_001195007;NR_036544;NM_016257;NM_006112	HEYL;BMP8B;HPCAL4;PABPC4;PPIEL;NT5C1A;PPIE;SNORA55	TTS (NM_032526)
chr1	40137518	40138051	534	236	46	332.98	23.37	Promoter	NM_032526	NT5C1A	promoter-TSS (NM_032526)
chr1	40167407	40167979	573	382	16	85.5	11.65	Intergenic	NM_203456;NM_032526;NR_036544;NR_036543;NM_001195007;NM_014571;NM_001282397;NM_001282396;NM_022120;NM_001720;NM_016257;NM_006112	HEYL;HPCAL4;BMP8B;NT5C1A;OXCT2;PPIE	Intergenic
chr1	40204122	40204941	820	408	39	233.74	19.96	Promoter	NR_036544;NM_001195007;NR_036543;NM_006112;NM_203456	PPIE	promoter-TSS (NM_006112)
chr1	40236122	40237184	1063	291	48	199.87	14.01	Promoter	NM_022120	OXCT2	exon (NM_022120, exon 1 of 1)
chr1	40241823	40242340	518	368	14	59	9.64	Intron	NM_001720	BMP8B	intron (NM_001720, intron 1 of 6)
chr1	40254267	40255455	1189	505	218	1069.82	18.77	Promoter	NM_001720	BMP8B	promoter-TSS (NM_001720)
chr1	40264572	40265623	1052	542	72	322.55	13.01	Intergenic	NM_203456;NR_036544;NM_005376;NM_001195007;NR_036543;NM_001033081;NM_001033082;NM_022120;NM_006112;NM_017646;NM_001720	PPIE;TRIT1;MYCL;BMP8B;OXCT2	Intergenic
chr1	40282409	40283386	978	817	62	318.11	16.52	Intergenic	NM_203456;NR_036544;NM_005376;NM_001195007;NR_036543;NM_001033081;NM_001033082;NM_022120;NM_006112;NM_017646;NM_001720	PPIE;TRIT1;MYCL;BMP8B;OXCT2	Intergenic
chr1	40299272	40299761	490	374	11	53.96	10.36	Intergenic	NM_203456;NR_036544;NM_005376;NM_001195007;NR_036543;NM_001033081;NM_001033082;NM_022120;NM_006112;NM_017646;NM_001720	PPIE;TRIT1;MYCL;BMP8B;OXCT2	L1MB2|LINE|L1
chr1	40311020	40312337	1318	605	57	211.25	14.38	Intron	NM_017646	TRIT1	intron (NM_017646, intron 8 of 10)
chr1	40341771	40342307	537	174	17	61.67	10.29	Intron	NM_017646	TRIT1	intron (NM_017646, intron 1 of 10)
chr1	40348594	40349682	1089	457	52	174.07	14.31	Promoter	NM_017646	TRIT1	promoter-TSS (NM_017646)
chr1	40356021	40356580	560	162	27	146.63	17.9	Intergenic	NR_109896;NM_001287808;NM_001136493;NM_005376;NM_001033081;NM_001033082;NM_017646;NM_032793;NM_001287809	TRIT1;MYCL;MFSD2A	Intergenic
chr1	40366501	40368198	1698	899	114	393.28	10.62	Promoter	NM_001033081;NM_001033082;NM_005376	MYCL	5' UTR (NM_001033081, exon 1 of 2)
chr1	40385119	40385682	564	310	13	62.52	14.24	Intergenic	NR_109896;NM_001287808;NM_001136493;NM_005376;NM_001033081;NM_001033082;NM_017646;NM_032793;NM_001287809	TRIT1;MYCL;MFSD2A	Intergenic
chr1	40391324	40391888	565	174	15	78.14	11.65	Intergenic	NR_109896;NM_001287808;NM_001136493;NM_005376;NM_001033081;NM_001033082;NM_017646;NM_032793;NM_001287809	TRIT1;MYCL;MFSD2A	Intergenic
chr1	40399819	40400539	721	299	45	198.88	11.87	Intergenic	NR_109896;NM_001287808;NM_001136493;NM_005376;NM_001033081;NM_001033082;NM_017646;NM_032793;NM_001287809	TRIT1;MYCL;MFSD2A	L2c|LINE|L2
chr1	40405893	40406540	648	287	21	73.78	9.44	Intergenic	NR_109896;NM_001287808;NM_001136493;NM_006367;NM_005376;NM_001033081;NM_001033082;NM_017646;NM_032793;NM_001105530;NM_001287809	CAP1;TRIT1;MYCL;MFSD2A	MIR3|SINE|MIR
chr1	40420451	40421312	862	288	94	491.79	23.12	Promoter	NM_001287809;NR_109896;NM_001287808;NM_001136493;NM_032793	MFSD2A	promoter-TSS (NM_032793)
chr1	40425790	40427043	1254	727	70	235.79	15.41	Intron	NM_001287809;NR_109896;NM_001287808;NM_001136493;NM_032793	MFSD2A	intron (NM_001136493, intron 3 of 13)
chr1	40479662	40480420	759	372	22	94.33	17.24	Intergenic	NR_109896;NM_001287808;NM_001287809;NM_000310;NM_006367;NM_001105530;NM_001142604;NM_032793;NM_001136493	PPT1;MFSD2A;CAP1	LTR24C|LTR|ERV1
chr1	40500058	40501026	969	431	44	97.41	6.97	Intergenic	NR_109896;NM_001287808;NM_001287809;NM_000310;NM_006367;NM_001105530;NM_001142604;NM_032793;NM_001136493	PPT1;MFSD2A;CAP1	Intergenic
chr1	40504653	40507076	2424	1684	349	804.13	27.19	Promoter	NM_006367;NM_001105530	CAP1	promoter-TSS (NM_006367)
chr1	40516534	40517279	746	288	27	120.07	14.93	Intron	NM_006367;NM_001105530	CAP1	intron (NM_006367, intron 1 of 12)
chr1	40524407	40526278	1872	1000	120	344.1	18.21	Exon	NM_006367;NM_001105530	CAP1	intron (NM_001105530, intron 2 of 12)
chr1	40530297	40531448	1152	449	54	148.27	13.57	Intron	NM_006367;NM_001105530	CAP1	intron (NM_001105530, intron 6 of 12)
chr1	40562472	40563470	999	510	192	1079.87	42.28	Promoter	NM_001142604;NM_000310	PPT1	5' UTR (NM_001142604, exon 1 of 6)
chr1	40596365	40597144	780	368	33	164.41	13.37	Intergenic	NM_001142604;NM_006367;NM_012421;NM_000310;NM_001105530	PPT1;RLF;CAP1	Intergenic
chr1	40626555	40627635	1081	477	204	1021.67	30.32	Promoter	NM_012421	RLF	promoter-TSS (NM_012421)
chr1	40716824	40717426	603	180	21	125.56	15.54	Exon	NM_001008740	TMCO2	exon (NM_001008740, exon 2 of 2)
chr1	40723018	40724340	1323	643	97	376.95	17.23	Promoter	NM_005857	ZMPSTE24	promoter-TSS (NM_005857)
chr1	40777880	40778648	769	376	42	58.53	5.98	Exon	NM_001852	COL9A2	exon (NM_001852, exon 6 of 32)
chr1	40780520	40781561	1042	553	57	74.33	6.17	Promoter	NM_001852	COL9A2	CpG
chr1	40781875	40783009	1135	511	124	398.7	15.76	Promoter	NM_001852	COL9A2	CpG
chr1	40805660	40806109	450	283	11	51.81	7.92	Intergenic	NM_001008740;NM_001198980;NM_022733;NM_005857;NM_001198978;NM_012421;NM_001198979;NM_001852	TMCO2;RLF;COL9A2;SMAP2;ZMPSTE24	L2a|LINE|L2
chr1	40839044	40840772	1729	303	163	525.49	18.78	Promoter	NM_022733;NM_001198978	SMAP2	promoter-TSS (NM_001198978)
chr1	40850874	40852172	1299	738	92	264.53	10.99	Intron	NM_022733;NM_001198978	SMAP2	intron (NM_001198978, intron 1 of 9)
chr1	40858703	40859363	661	400	23	61.94	8.09	Promoter	NM_001198979	SMAP2	promoter-TSS (NM_001198979)
chr1	40861966	40862711	746	331	28	73.1	9.63	Promoter	NM_001198980	SMAP2	promoter-TSS (NM_001198980)
chr1	40870273	40870878	606	293	18	87.76	12.21	Intron	NM_001198980;NM_022733;NM_001198979;NM_001198978	SMAP2	intron (NM_001198980, intron 1 of 9)
chr1	40915394	40916391	998	381	286	1655.32	31.17	Promoter	NM_023070	ZFP69B	promoter-TSS (NM_023070)
chr1	40968309	40968663	355	188	14	96.57	16.83	Intergenic	NM_023070;NM_022774;NM_198494;NM_001198980;NM_022733;NM_001198979;NM_001198978;NM_152373	SMAP2;ZNF684;ZFP69B;ZFP69;EXO5	Intergenic
chr1	40974021	40974807	787	402	106	658.39	36.6	Promoter	NM_022774	EXO5	promoter-TSS (NM_022774)
chr1	40996812	40997778	967	575	49	255.68	18.23	Promoter	NM_152373	ZNF684	promoter-TSS (NM_152373)
chr1	41130831	41131809	979	506	70	352.46	20.18	Promoter	NM_014747	RIMS3	promoter-TSS (NM_014747)
chr1	41156448	41158300	1853	1285	252	876.22	24.41	Promoter	NR_024567;NM_014223;NM_001142589;NM_001142588;NM_001142587;NM_001142590	NFYC;NFYC-AS1	CpG-957
chr1	41168641	41169234	594	236	12	50.2	9.8	Intron	NM_001142587;NM_001142590;NM_014223;NM_001142589;NM_001142588	NFYC	AluJb|SINE|Alu
chr1	41174389	41175353	965	524	32	68.48	7.98	Intron	NM_001142587;NM_001142590;NM_014223;NM_001142589;NM_001142588	NFYC	intron (NM_001142590, intron 2 of 14)
chr1	41178460	41179228	769	394	27	63.75	6.92	Intron	NM_001142587;NM_001142590;NM_014223;NM_001142589;NM_001142588	NFYC	intron (NM_001142590, intron 3 of 14)
chr1	41235785	41236576	792	387	23	104.22	16.34	Exon	NM_001142587;NM_001142590;NM_014223;NM_001142589;NM_001142588	NFYC	intron (NM_001142587, intron 9 of 9)
chr1	41249131	41249660	530	169	32	202.72	21.95	Promoter	NM_004700;NM_172163	KCNQ4	promoter-TSS (NM_172163)
chr1	41249746	41250271	526	195	20	100.28	11.95	Promoter	NM_004700;NM_172163	KCNQ4	exon (NM_172163, exon 1 of 13)
chr1	41267684	41268430	747	494	85	528.79	25.42	Intron	NM_004700;NM_172163	KCNQ4	CpG
chr1	41284115	41284455	341	152	10	57.27	10.59	Exon	NM_004700;NM_172163	KCNQ4	exon (NM_172163, exon 4 of 13)
chr1	41290901	41291585	685	322	20	75.97	10.38	Intron	NM_004700;NM_172163	KCNQ4	intron (NM_004700, intron 9 of 13)
chr1	41304147	41304573	427	296	12	68.31	12.95	Exon	NM_004700;NM_172163	KCNQ4	3' UTR (NM_172163, exon 13 of 13)
chr1	41326258	41327348	1091	380	36	75.85	5.53	Promoter	NM_133467	CITED4	TTS (NM_133467)
chr1	41327527	41328580	1054	429	59	220.76	11.25	Promoter	NM_133467	CITED4	promoter-TSS (NM_133467)
chr1	41439456	41439913	458	235	11	56.9	10.36	Intergenic	NM_001301237;NM_001031694;NM_144990;NM_001905;NM_001172218;NM_001300859;NM_001172219;NR_037868;NM_001168247;NR_125440;NM_012236;NM_001172221;NM_001172220;NM_001172222	SLFNL1-AS1;SLFNL1;CTPS1;SCMH1	L2c|LINE|L2
chr1	41444850	41446352	1503	569	383	1657.1	14.24	Promoter	NM_001905;NR_125440	CTPS1	CpG
chr1	41468779	41469982	1204	748	53	189.88	17.26	Exon	NM_001905;NM_001301237;NR_125440	CTPS1	MIR|SINE|MIR
chr1	41483347	41483835	489	168	14	52.01	7.15	Exon	NM_001300859;NM_144990;NR_037868;NM_001168247	SLFNL1-AS1;SLFNL1	exon (NM_001168247, exon 4 of 6)
chr1	41518744	41519416	673	210	22	124.1	15.35	Intron	NM_001031694;NM_001172218;NM_001172219;NM_012236;NM_001172221;NM_001172220;NM_001172222	SCMH1	MLT1H1|LTR|ERVL-MaLR
chr1	41705731	41708713	2983	1364	389	756.74	16.61	Promoter	NM_012236;NM_001172218;NM_001172220;NM_001172219	SCMH1	CpG
chr1	41733780	41734254	475	306	11	55.31	11.65	Intergenic	NM_001291281;NM_012236;NM_001172218;NM_001172220;NM_001172219	FOXO6;SCMH1	Intergenic
chr1	41740223	41741380	1158	477	79	331.38	21.88	Intergenic	NM_001291281;NM_012236;NM_001172218;NM_001172220;NM_001172219	FOXO6;SCMH1	Intergenic
chr1	41748261	41748780	520	231	12	58.87	10.36	Intergenic	NM_001291281;NM_012236;NM_001172218;NM_001172220;NM_001172219	FOXO6;SCMH1	Intergenic
chr1	41809863	41810461	599	404	24	131.16	17.24	Intergenic	NM_001291281	FOXO6	Intergenic
chr1	41826582	41828181	1600	342	288	1023.65	27.31	Promoter	NM_001291281	FOXO6	CpG
chr1	41831404	41833411	2008	883	338	853.77	16.04	Intron	NM_001291281	FOXO6	CpG
chr1	41837304	41838704	1401	799	76	280.54	14.31	Intron	NM_001291281	FOXO6	Intergenic
chr1	41847610	41848563	954	402	41	115.2	7.84	Exon	NM_001291281	FOXO6	CpG
chr1	41869899	41870468	570	403	19	101.7	14.71	Intergenic	NM_001291281;NM_001956	EDN2;FOXO6	Intergenic
chr1	41889055	41889856	802	574	30	122.81	9.41	Intergenic	NM_001291281;NM_024503;NM_001127714;NM_001956	EDN2;FOXO6;HIVEP3	CpG
chr1	41893926	41894427	502	344	17	65.04	9.44	Intergenic	NM_001291281;NM_024503;NM_001127714;NM_001956	EDN2;FOXO6;HIVEP3	L2a|LINE|L2
chr1	41898321	41898959	639	277	15	55.38	6.86	Intergenic	NM_001291281;NM_024503;NM_001127714;NM_001956	EDN2;FOXO6;HIVEP3	Intergenic
chr1	41950022	41950545	524	169	13	66.26	9.06	Promoter	NM_001956	EDN2	promoter-TSS (NM_001956)
chr1	41961549	41962653	1105	466	126	606.34	24.3	Intergenic	NM_024503;NM_001127714;NM_001956	EDN2;HIVEP3	CpG
chr1	41976165	41976735	571	182	22	89.32	10.76	Exon	NM_024503;NM_001127714	HIVEP3	exon (NM_024503, exon 9 of 9)
chr1	41981590	41982134	545	350	99	702.35	36.86	Intron	NM_024503;NM_001127714	HIVEP3	CpG
chr1	41982269	41982575	307	153	17	55.29	6.45	Intron	NM_024503;NM_001127714	HIVEP3	L2a|LINE|L2
chr1	42039501	42040236	736	211	32	163.3	13.37	Intron	NM_024503;NM_001127714	HIVEP3	intron (NM_001127714, intron 4 of 7)
chr1	42046333	42047563	1231	316	80	306.99	18.5	Exon	NM_024503;NM_001127714	HIVEP3	exon (NM_024503, exon 4 of 9)
chr1	42077279	42077710	432	153	10	51.06	8.95	Intron	NM_024503;NM_001127714	HIVEP3	MIR3|SINE|MIR
chr1	42083533	42084327	795	332	36	162.63	16.38	Intron	NM_024503;NM_001127714	HIVEP3	intron (NM_001127714, intron 2 of 7)
chr1	42088401	42089201	801	547	24	106.03	11.35	Intron	NM_024503;NM_001127714	HIVEP3	intron (NM_001127714, intron 2 of 7)
chr1	42115502	42116536	1035	587	47	185.27	11.76	Intron	NM_024503;NM_001127714	HIVEP3	intron (NM_001127714, intron 1 of 7)
chr1	42127060	42128946	1887	1174	192	508.98	12.33	Intron	NM_024503;NM_001127714	HIVEP3	CpG
chr1	42138731	42139590	860	549	43	187.77	14.54	Intron	NM_024503;NM_001127714	HIVEP3	MIRc|SINE|MIR
chr1	42149323	42150308	986	485	71	334.09	19.96	Intron	NM_024503;NM_001127714	HIVEP3	MIR3|SINE|MIR
chr1	42160478	42161265	788	507	42	208.7	14.52	Intron	NM_024503;NM_001127714	HIVEP3	intron (NM_001127714, intron 1 of 7)
chr1	42192161	42193866	1706	1076	202	610.98	18.15	Intron	NM_024503;NM_001127714	HIVEP3	intron (NM_024503, intron 1 of 8)
chr1	42204343	42205400	1058	518	109	356.96	14.9	Intron	NM_024503;NM_001127714	HIVEP3	intron (NM_024503, intron 1 of 8)
chr1	42206105	42207199	1095	485	69	139.11	8.95	Intron	NM_024503;NM_001127714	HIVEP3	intron (NM_024503, intron 1 of 8)
chr1	42216678	42218002	1325	463	62	205.97	13.07	Intron	NM_024503;NM_001127714	HIVEP3	intron (NM_024503, intron 1 of 8)
chr1	42230180	42231258	1079	483	41	58.74	5.22	Intron	NM_024503;NM_001127714	HIVEP3	intron (NM_024503, intron 1 of 8)
chr1	42233811	42235102	1292	662	81	176.86	9.03	Intron	NM_024503;NM_001127714	HIVEP3	intron (NM_024503, intron 1 of 8)
chr1	42237034	42237680	647	205	28	61.47	6.49	Intron	NM_024503;NM_001127714	HIVEP3	AluSx3|SINE|Alu
chr1	42250431	42251226	796	538	28	143.81	13.07	Intron	NM_024503;NM_001127714	HIVEP3	intron (NM_024503, intron 1 of 8)
chr1	42257516	42258449	934	335	28	98.93	10.77	Intron	NM_024503;NM_001127714	HIVEP3	intron (NM_024503, intron 1 of 8)
chr1	42268010	42269439	1430	781	190	749.52	21.54	Intron	NM_024503;NM_001127714	HIVEP3	intron (NM_024503, intron 1 of 8)
chr1	42277054	42277535	482	228	14	68.39	12.83	Intron	NM_024503;NM_001127714	HIVEP3	MIR|SINE|MIR
chr1	42303932	42304529	598	255	12	52.39	10.36	Intron	NM_024503;NM_001127714	HIVEP3	intron (NM_024503, intron 1 of 8)
chr1	42356608	42357650	1043	374	30	118.5	9.8	Intron	NM_024503;NM_001127714;NR_038261;NR_038260	HIVEP3	intron (NR_038260, intron 1 of 2)
chr1	42446762	42447425	664	405	16	76.3	15.54	Intron	NR_038261	HIVEP3	intron (NR_038261, intron 1 of 3)
chr1	42500858	42502002	1145	850	128	651.49	22.83	Promoter	NR_038261	HIVEP3	CpG
chr1	42611029	42611757	729	335	22	83.6	8.53	Intergenic	NM_001198852;NM_007102;NM_001198850;NM_001198851;NM_014947;NM_033553	GUCA2A;GUCA2B;FOXJ3	Intergenic
chr1	42623218	42624044	827	363	35	190.8	22.31	Intergenic	NM_001198852;NM_007102;NM_001198850;NM_001198851;NM_014947;NM_033553	GUCA2A;GUCA2B;FOXJ3	Intergenic
chr1	42636259	42637071	813	428	20	62.91	9.38	Intergenic	NM_001198852;NM_007102;NM_001198850;NM_001198851;NM_014947;NM_033553	GUCA2A;GUCA2B;FOXJ3	Intergenic
chr1	42724825	42725570	746	280	29	129.23	16.57	Intron	NM_001198852;NM_001198850;NM_001198851;NM_014947	FOXJ3	intron (NM_014947, intron 4 of 12)
chr1	42780638	42781148	511	345	15	53.29	9.05	Exon	NM_001198851	FOXJ3	L1MB7|LINE|L1
chr1	42785478	42786462	985	340	37	116.29	10.42	Intron	NM_001198852;NM_001198850;NM_001198851;NM_014947	FOXJ3	intron (NM_001198851, intron 2 of 14)
chr1	42800076	42801554	1479	876	386	1653.33	26.25	Promoter	NM_001198852;NM_001198850;NM_001198851;NM_014947	FOXJ3	promoter-TSS (NM_001198852)
chr1	42845739	42846877	1139	659	73	334.08	18.85	Promoter	NM_173642	RIMKLA	promoter-TSS (NM_173642)
chr1	42921308	42923080	1773	942	252	902.55	25.5	Promoter	NM_001077447;NM_032257;NM_024664;NM_001146192;NM_001287509;NM_001287508;NM_001287507;NM_001287511;NM_001287510;NM_001287506	ZMYND12;PPCS	promoter-TSS (NM_032257)
chr1	42928337	42929299	963	572	39	150.14	14.01	Intron	NM_001287511	PPCS	CpG
chr1	43016918	43017527	610	169	24	137.97	17.76	Intron	NM_001080850	CCDC30	intron (NM_001080850, intron 4 of 15)
chr1	43031371	43032181	811	395	31	140.07	13.84	Exon	NM_001080850	CCDC30	intron (NM_001080850, intron 5 of 15)
chr1	43123388	43124571	1184	660	93	373.42	19.07	Promoter	NM_006347	PPIH	promoter-TSS (NM_006347)
chr1	43146966	43149341	2376	1810	253	523.56	15.53	Promoter	NM_004559	YBX1	promoter-TSS (NM_004559)
chr1	43202661	43203704	1044	492	76	339.9	22.06	Promoter	NM_001123395;NM_148960;NM_001185117	CLDN19	intron (NM_001185117, intron 2 of 2)
chr1	43224126	43224734	609	351	16	53.46	8.06	Exon	NM_022356;NM_001243246;NM_001146289	LEPRE1	intron (NM_001243246, intron 4 of 13)
chr1	43231503	43233637	2135	1221	279	796.77	16.83	Promoter	NM_022356;NR_040733;NM_001243246;NM_001146289;NM_024097	LEPRE1;C1orf50	promoter-TSS (NM_024097)
chr1	43250627	43251368	742	413	19	76.01	10.32	Promoter	NM_001242750	LOC100129924	CpG
chr1	43281981	43283636	1656	1037	228	872.55	24.53	Promoter	NM_199342;NM_001017922	ERMAP;CCDC23	promoter-TSS (NM_001017922)
chr1	43306638	43307222	585	343	21	116.81	15.84	Intron	NM_018538;NM_001017922	ERMAP	intron (NM_001017922, intron 11 of 11)
chr1	43311696	43312746	1051	478	58	281	18.21	Promoter	NM_001242739;NM_015911	ZNF691	promoter-TSS (NM_015911)
chr1	43389558	43390801	1244	874	57	177.81	9.37	Intergenic	NM_001242739;NR_104171;NM_006516;NM_015911;NR_033967;NM_018538;NM_001017922	ERMAP;ZNF691;SLC2A1-AS1;SLC2A1;LOC339539	TTS (NM_006516)
chr1	43397332	43398388	1057	594	60	214.69	10.13	Intron	NM_006516	SLC2A1	intron (NM_006516, intron 2 of 9)
chr1	43409588	43410731	1144	557	59	203.81	15.86	Intron	NM_006516	SLC2A1	intron (NM_006516, intron 1 of 9)
chr1	43423443	43425211	1769	1213	434	1523.46	21.69	Promoter	NR_033967;NM_006516	SLC2A1-AS1;SLC2A1	promoter-TSS (NR_033967)
chr1	43459295	43459965	671	335	27	132.4	18.72	Intergenic	NR_033967;NM_006516	SLC2A1-AS1;SLC2A1	Intergenic
chr1	43533717	43534362	646	242	33	186.58	22.83	Intergenic	NR_033967;NM_001159936;NM_001101376;NM_006824	SLC2A1-AS1;FAM183A;EBNA1BP2	CpG
chr1	43613221	43613951	731	240	36	188.68	20.71	Promoter	NM_001101376	FAM183A	promoter-TSS (NM_001101376)
chr1	43637148	43638498	1351	810	62	251.52	23.26	Promoter	NM_001195831;NM_001159936;NM_001167965;NM_152498;NR_106791;NM_006824	MIR6733;EBNA1BP2;WDR65	promoter-TSS (NM_001167965)
chr1	43739931	43740435	505	288	15	84.84	15.54	Intergenic	NM_001253357;NM_001256399;NM_001195831;NM_144626;NM_022821;NM_005373;NM_005424;NM_182517;NM_001164829;NM_001256402;NM_001167965;NM_001256401;NM_152498;NR_106792;NR_046117;NM_001255	TMEM125;MIR6734;C1orf210;MPL;CDC20;ELOVL1;TIE1;WDR65	TTS (NM_144626)
chr1	43795821	43796506	686	297	31	139.2	15.25	Intergenic	NM_001253357;NM_001256399;NM_001195831;NM_144626;NM_052877;NM_022821;NM_005373;NM_005424;NM_182517;NM_001164829;NM_001256402;NM_001256401;NM_001255;NR_106792;NR_046117;NM_015284;NM_201542;NM_001001653	TMEM125;SZT2;MIR6734;C1orf210;MPL;CDC20;ELOVL1;MED8;TIE1;WDR65	Intergenic
chr1	43803267	43803778	512	157	13	62.57	10.59	Promoter	NM_005373	MPL	promoter-TSS (NM_005373)
chr1	43823712	43825203	1492	643	84	266.57	11.06	Promoter	NM_001255	CDC20	promoter-TSS (NM_001255)
chr1	43832490	43834519	2030	1155	346	1122.14	17.83	Promoter	NM_001256401;NM_022821;NM_001256402;NM_001256399;NR_106792;NR_046117	ELOVL1;MIR6734	promoter-TSS (NM_001256399)
chr1	43847028	43847879	852	525	59	331.51	21.2	Intergenic	NM_001190880;NM_001253357;NM_001256399;NM_052877;NM_022821;NM_005373;NM_005424;NM_182517;NM_001164829;NM_001243526;NM_001256402;NM_031207;NM_001256401;NM_001255;NR_106792;NR_046117;NM_015284;NM_201542;NM_001001653;NR_106793	SZT2;C1orf210;HYI;MPL;MIR6735;MIR6734;ELOVL1;MED8;TIE1;CDC20	Intergenic
chr1	43855033	43856085	1053	651	106	539.7	31.97	Promoter	NM_015284;NM_001001653;NM_201542;NM_052877	SZT2;MED8	promoter-TSS (NM_015284)
chr1	43918489	43920291	1803	872	123	394.81	23.68	Promoter	NM_001190880;NM_031207;NM_001243526	HYI	exon (NM_001190880, exon 1 of 8)
chr1	43967454	43967905	452	247	14	82.61	10.36	Intergenic	NM_001190880;NM_130440;NM_002840;NM_031207;NR_106793;NM_001243526;NM_015284	SZT2;PTPRF;MIR6735;HYI	SVA_D|Other|Other
chr1	43996217	43997718	1502	1153	50	187.37	12.25	Promoter	NM_002840;NM_130440	PTPRF	CpG
chr1	44031088	44031943	856	408	59	355.44	35.77	Intron	NM_002840;NM_130440	PTPRF	CpG
chr1	44115121	44116719	1599	544	135	421.3	11.59	Promoter	NM_014663	KDM4A	5' UTR (NM_014663, exon 1 of 22)
chr1	44154218	44154993	776	344	28	142.08	21.49	Exon	NM_014663	KDM4A	exon (NM_014663, exon 13 of 22)
chr1	44172387	44174064	1678	887	394	1421.62	17.33	Promoter	NM_001270460;NR_073019;NR_073018;NR_073017;NR_073016;NR_073021;NM_001270459;NM_174971;NM_174970;NR_073023;NR_073020;NM_006279;NM_174963;NM_174964;NM_174965;NM_174966;NM_174967;NM_174968;NM_174969;NM_001270462;NM_001270463;NM_001270464;NM_001270465;NM_001270466;NR_033827;NM_001270461	KDM4A-AS1;ST3GAL3	promoter-TSS (NM_001270461)
chr1	44245505	44246308	804	254	95	470.5	18.8	Intron	NR_073019;NR_073018;NR_073017;NR_073016;NM_006279;NM_001270459;NM_174971;NM_174970;NR_073023;NR_073020;NR_073021;NM_174963;NM_174964;NM_174965;NM_174966;NM_174967;NM_174968;NM_174969;NM_001270462;NM_001270463;NM_001270464;NM_001270465;NM_001270466;NM_001270460;NM_001270461	ST3GAL3	HAL1|LINE|L1
chr1	44261563	44262445	883	456	43	125.38	11.23	Intron	NR_073019;NR_073018;NR_073017;NR_073016;NR_073021;NM_001270459;NM_174971;NM_174970;NR_073023;NR_073020;NM_006279;NM_174963;NM_174964;NM_174965;NM_174966;NM_174967;NM_174968;NM_174969;NM_001270462;NM_001270463;NM_001270464;NM_001270465;NM_001270466;NM_001270460;NM_001270461	ST3GAL3	L1MD2|LINE|L1
chr1	44263345	44263994	650	335	36	122.16	10.25	Intron	NR_073019;NR_073018;NR_073017;NR_073016;NR_073021;NM_001270459;NM_174971;NM_174970;NR_073023;NR_073020;NM_006279;NM_174963;NM_174964;NM_174965;NM_174966;NM_174967;NM_174968;NM_174969;NM_001270462;NM_001270463;NM_001270464;NM_001270465;NM_001270466;NM_001270460;NM_001270461	ST3GAL3	L1MD2|LINE|L1
chr1	44279139	44279617	479	210	11	50.82	10.59	Intron	NR_073019;NR_073018;NR_073017;NR_073016;NR_073021;NM_001270459;NM_174971;NM_174970;NR_073023;NR_073020;NM_006279;NM_174963;NM_174964;NM_174965;NM_174966;NM_174967;NM_174968;NM_174969;NM_001270462;NM_001270463;NM_001270464;NM_001270465;NM_001270466;NM_001270460;NM_001270461	ST3GAL3	L4|LINE|RTE
chr1	44299573	44301518	1946	1352	139	325.27	9.11	Intron	NR_073019;NR_073018;NR_073017;NR_073016;NM_006279;NM_001270459;NM_174971;NM_174970;NR_073023;NR_073020;NR_073021;NM_174963;NM_174964;NM_174965;NM_174966;NM_174967;NM_001270460;NM_174969;NM_001270462;NM_001270463;NM_001270464;NM_001270465;NM_001270466;NM_174968;NM_001270461	ST3GAL3	intron (NM_174968, intron 5 of 12)
chr1	44318791	44319675	885	423	41	161.83	14.55	Intron	NR_073019;NR_073018;NR_073017;NR_073016;NR_073021;NM_001270459;NM_174971;NM_174970;NR_073023;NR_073020;NM_006279;NM_174963;NM_174964;NM_174965;NM_174966;NM_174967;NM_001270460;NM_174969;NM_001270462;NM_001270463;NM_001270464;NM_001270465;NM_001270466;NM_174968;NM_001270461	ST3GAL3	intron (NM_001270466, intron 4 of 4)
chr1	44346871	44347521	651	347	31	177.26	17.08	Intron	NR_073019;NR_073018;NR_073017;NR_073016;NR_073021;NM_001270459;NM_174971;NM_174970;NR_073023;NR_073020;NM_006279;NM_174963;NM_174964;NM_174965;NM_174966;NM_174967;NM_001270460;NM_174969;NM_001270462;NM_001270463;NM_001270464;NM_001270465;NM_001270466;NM_174968;NM_001270461	ST3GAL3	intron (NR_073018, intron 6 of 10)
chr1	44379033	44379495	463	299	13	72.68	10.36	Intron	NR_073019;NR_073018;NR_073017;NR_073016;NR_073021;NM_001270459;NM_174971;NM_174970;NR_073023;NR_073020;NM_006279;NM_174963;NM_174964;NM_174965;NM_174966;NM_174967;NM_174968;NM_174969;NM_001270462;NM_001270463;NM_001270464;NM_001270465;NM_001270466;NM_001270460;NM_001270461	ST3GAL3	intron (NR_073018, intron 10 of 10)
chr1	44398996	44399936	941	458	49	99.83	10.29	Promoter	NM_057090;NM_001136215;NM_057091	ARTN	5' UTR (NM_001136215, exon 1 of 4)
chr1	44401571	44402533	963	705	74	243.17	13.63	Exon	NM_057090;NM_001136215;NM_057091	ARTN	exon (NM_001136215, exon 4 of 4)
chr1	44411660	44413075	1416	764	506	2312.28	23.42	Promoter	NM_014652	IPO13	promoter-TSS (NM_014652)
chr1	44435263	44436072	810	280	35	64.09	6.27	Promoter	NM_001384;NM_001039589	DPH2	promoter-TSS (NM_001039589)
chr1	44439715	44441872	2158	862	334	752.05	22.44	Promoter	NM_001294333;NM_004047;NM_001039457	ATP6V0B	CpG
chr1	44445013	44446021	1009	552	66	71.56	5.5	Promoter	NM_003780;NM_030587;NM_001005417	B4GALT2	promoter-TSS (NM_001005417)
chr1	44456673	44457840	1168	525	132	574.56	18.24	Promoter	NM_152499	CCDC24	promoter-TSS (NM_152499)
chr1	44464987	44465766	780	358	27	97.06	10.89	Intron	NM_001024845;NM_201649;NR_048549;NR_048548;NM_006934;NM_001261380	SLC6A9	intron (NM_001261380, intron 11 of 12)
chr1	44471178	44471745	568	260	14	62.16	12.95	Intron	NM_001024845;NM_201649;NR_048549;NR_048548;NM_006934;NM_001261380	SLC6A9	intron (NM_001261380, intron 4 of 12)
chr1	44478710	44479723	1014	516	59	244.22	16.49	Intron	NM_001024845;NM_201649;NR_048549;NR_048548;NM_006934;NM_001261380	SLC6A9	intron (NM_201649, intron 1 of 13)
chr1	44495357	44497406	2050	595	484	1526.8	19.46	Promoter	NR_048549;NM_001024845	SLC6A9	CpG
chr1	44506135	44506486	352	145	19	117.92	15.57	Intergenic	NM_014652;NM_030587;NR_048548;NM_001024845;NM_201649;NM_001294333;NM_001384;NM_001005417;NM_173484;NM_003780;NM_004047;NM_152499;NM_001039457;NR_048549;NM_001261380;NM_006934;NM_001039589	ATP6V0B;DPH2;KLF17;IPO13;SLC6A9;CCDC24;B4GALT2	Charlie1|DNA|hAT-Charlie
chr1	44533988	44534745	758	501	43	225.54	18.38	Intergenic	NM_030587;NR_048548;NM_001024845;NM_201649;NM_001294333;NM_001384;NM_001005417;NM_173484;NM_003780;NM_004047;NM_152499;NM_001039457;NR_048549;NM_001261380;NM_006934;NM_001039589	ATP6V0B;DPH2;KLF17;SLC6A9;CCDC24;B4GALT2	Intergenic
chr1	44653377	44653828	452	144	14	80.69	10.01	Intergenic	NM_001034023;NM_001034024;NR_110056;NR_046817;NM_173484;NM_024066;NM_019100	KLF17;ERI3;DMAP1;ERI3-IT1	Intergenic
chr1	44678707	44679603	897	463	62	330.77	23.02	Promoter	NM_019100;NM_001034023;NM_001034024	DMAP1	promoter-TSS (NM_001034024)
chr1	44820392	44821776	1385	607	233	1015.39	31.46	Promoter	NM_024066	ERI3	promoter-TSS (NM_024066)
chr1	44870611	44873087	2477	479	132	173.19	5.39	Promoter	NM_018150	RNF220	CpG
chr1	44873090	44873954	865	325	54	84.6	5.49	Promoter	NM_018150	RNF220	CpG
chr1	44882964	44884673	1710	215	189	498.15	14.85	Intron	NM_018150	RNF220	CpG
chr1	44889278	44890267	990	452	62	156.55	10.87	Intron	NM_018150	RNF220	intron (NM_018150, intron 2 of 14)
chr1	44898773	44899607	835	399	30	74.79	10.23	Intron	NM_018150	RNF220	MER97a|DNA|hAT-Tip100
chr1	44925769	44926690	922	471	34	114.72	12.56	Intron	NM_018150	RNF220	intron (NM_018150, intron 2 of 14)
chr1	44950949	44952208	1260	582	68	229.18	13.02	Intron	NM_018150	RNF220	intron (NM_018150, intron 2 of 14)
chr1	44984772	44985703	932	263	32	144.22	14.46	Intron	NM_018150	RNF220	L2c|LINE|L2
chr1	45097214	45098359	1146	523	199	1008.01	30.92	Exon	NM_018150	RNF220	CpG
chr1	45103582	45104143	562	330	14	70.44	14.24	Intron	NM_018150	RNF220	intron (NM_018150, intron 8 of 14)
chr1	45130287	45130989	703	269	19	77.37	11.96	Intron	NM_001300747;NM_001300746;NM_001300748;NM_024587	TMEM53	L2c|LINE|L2
chr1	45137444	45138623	1180	704	89	172.05	11.63	Promoter	NM_001300747;NM_001300746;NM_001300748;NM_001145636;NM_024587	C1orf228;TMEM53	intron (NM_024587, intron 1 of 2)
chr1	45138974	45140677	1704	1149	116	185.19	12.48	Promoter	NM_001300747;NM_001300746;NM_001300748;NM_001145636;NM_024587	C1orf228;TMEM53	promoter-TSS (NM_001145636)
chr1	45149918	45150818	901	482	60	293.12	17.65	Intron	NM_001145636	C1orf228	HAL1|LINE|L1
chr1	45162350	45163109	760	328	17	65.62	11.1	Exon	NM_001145636	C1orf228	intron (NM_001145636, intron 2 of 11)
chr1	45173463	45173916	454	156	13	65.72	9.99	Intron	NM_001145636	C1orf228	intron (NM_001145636, intron 6 of 11)
chr1	45180589	45181124	536	329	15	58.95	7.9	Intron	NM_001145636	C1orf228	intron (NM_001145636, intron 6 of 11)
chr1	45188660	45191273	2614	1740	198	282.42	12.65	Exon	NM_001145636	C1orf228	CpG-1030
chr1	45195826	45196482	657	293	29	63.27	5.99	Intergenic	NR_001456;NR_000015;NM_001300747;NM_001300746;NM_153274;NR_001457;NR_000024;NM_001297655;NM_001297656;NM_001297657;NM_001300748;NM_024587;NM_006845;NM_003738;NM_001145636;NM_001166292;NM_018150;NM_001012;NM_001013632;NM_004073;NM_001136537	PLK3;TCTEX1D4;C1orf228;SNORD38A;SNORD55;SNORD46;PTCH2;BTBD19;SNORD38B;RNF220;BEST4;TMEM53;KIF2C;RPS8	AT_rich|Low_complexity|Low_complexity
chr1	45196538	45197716	1179	435	54	122.23	9.14	Intergenic	NR_001456;NR_000015;NM_001300747;NM_001300746;NM_153274;NR_001457;NR_000024;NM_001297655;NM_001297656;NM_001297657;NM_001300748;NM_024587;NM_006845;NM_003738;NM_001145636;NM_001166292;NM_018150;NM_001012;NM_001013632;NM_004073;NM_001136537	PLK3;TCTEX1D4;C1orf228;SNORD38A;SNORD55;SNORD46;PTCH2;BTBD19;SNORD38B;RNF220;BEST4;TMEM53;KIF2C;RPS8	Intergenic
chr1	45204941	45205921	981	483	58	245.74	15.54	Promoter	NM_006845;NM_001297655	KIF2C	promoter-TSS (NM_006845)
chr1	45240571	45242133	1563	841	199	643.73	14.24	Promoter	NR_000015;NM_001012;NR_000024;NR_001457;NR_001456	SNORD38A;SNORD46;SNORD38B;SNORD55;RPS8	promoter-TSS (NR_000015)
chr1	45249436	45250530	1095	534	187	705.43	24.75	Exon	NM_153274	BEST4	exon (NM_153274, exon 9 of 9)
chr1	45251849	45252601	753	306	65	121.51	8.99	Promoter	NM_153274	BEST4	exon (NM_153274, exon 3 of 9)
chr1	45265104	45266761	1658	1002	233	826.79	16.25	Promoter	NM_004073	PLK3	promoter-TSS (NM_004073)
chr1	45272633	45274131	1499	876	149	284.94	11.9	Promoter	NM_001013632;NM_001136537	BTBD19;TCTEX1D4	promoter-TSS (NM_001136537)
chr1	45278832	45279897	1066	733	69	129.37	10.56	Exon	NM_001136537	BTBD19	exon (NM_001136537, exon 8 of 8)
chr1	45285037	45286469	1433	672	59	188.54	11.29	Exon	NM_001166292	PTCH2	3' UTR (NM_001166292, exon 23 of 23)
chr1	45291819	45293111	1293	461	82	242.54	12.87	Exon	NM_003738;NM_001166292	PTCH2	G-rich|Low_complexity|Low_complexity
chr1	45308505	45309471	967	512	132	759.25	27.53	Promoter	NM_003738;NM_001166292	PTCH2	promoter-TSS (NM_001166292)
chr1	45451654	45452760	1107	646	109	527.81	24.92	Promoter	NM_020365;NM_001261418;NM_001166588	EIF2B3	5' UTR (NM_020365, exon 1 of 12)
chr1	45475869	45478211	2343	1053	223	548.84	20.99	Promoter	NM_024602;NR_036510;NM_000374	UROD;HECTD3	promoter-TSS (NM_000374)
chr1	45581971	45582298	328	164	14	94.67	16.81	Intron	NM_020883	ZSWIM5	intron (NM_020883, intron 1 of 13)
chr1	45656701	45657547	847	397	21	93.32	14.71	Intron	NM_020883	ZSWIM5	intron (NM_020883, intron 1 of 13)
chr1	45671599	45672458	860	624	66	336.81	14.71	Promoter	NM_020883	ZSWIM5	5' UTR (NM_020883, exon 1 of 14)
chr1	45748052	45748511	460	194	22	154.18	22.06	Intergenic	NM_020883;NM_001048174;NM_001048173;NM_007170;NM_001128425;NM_001048172;NM_012222;NM_001293190;NM_001293195;NM_025077;NM_001293192;NM_001293191;NR_024270;NM_032756;NM_001293196;NM_001048171	TOE1;MUTYH;ZSWIM5;LINC01144;HPDL;TESK2	Intergenic
chr1	45768822	45770244	1423	936	118	422.58	13.76	Promoter	NR_024270	LINC01144	promoter-TSS (NR_024270)
chr1	45792242	45793837	1596	829	120	396.16	13.66	Promoter	NM_032756	HPDL	exon (NM_032756, exon 1 of 1)
chr1	45799987	45800655	669	296	24	95.35	10.7	Exon	NM_001293190;NM_001128425;NM_001048172;NM_012222;NM_001293195;NM_001293192;NM_001293191;NM_001048174;NM_001048173;NM_001293196;NM_001048171	MUTYH	intron (NM_001048171, intron 1 of 15)
chr1	45804744	45806570	1827	1018	213	704.5	26.3	Promoter	NM_001293190;NM_001128425;NM_001293196;NM_012222;NM_001048171;NM_025077;NM_001293192;NM_001293191;NM_001048174;NM_001048173;NM_001048172;NM_001293195	MUTYH;TOE1	promoter-TSS (NM_001048174)
chr1	45816653	45817251	599	364	19	100.93	15.29	Intron	NM_007170	TESK2	intron (NM_007170, intron 5 of 10)
chr1	45859404	45860119	716	281	24	126.49	19.61	Intron	NM_007170	TESK2	intron (NM_007170, intron 3 of 10)
chr1	45956320	45957421	1102	155	71	266.73	9.95	Promoter	NM_007170	TESK2	promoter-TSS (NM_007170)
chr1	45965303	45966332	1030	483	72	307.86	15.91	Promoter	NR_033297;NR_033296;NR_033298;NM_015506	MMACHC;CCDC163P	promoter-TSS (NM_015506)
chr1	45987028	45988265	1238	472	178	781.46	20.7	Promoter	NM_181696;NM_181697;NM_001202431;NM_002574	PRDX1	promoter-TSS (NM_181697)
chr1	46009150	46010331	1182	558	84	337.18	20.05	Intergenic	NM_002574;NM_001195193;NM_153326;NR_033298;NR_033297;NR_033296;NM_001114938;NM_001190182;NM_015506;NM_006066;NM_001202414;NM_007170;NM_002482;NM_152298;NM_181696;NM_181697;NM_001202431;NM_021639;NM_001202413	NASP;GPBP1L1;PRDX1;CCDC17;MMACHC;AKR1A1;CCDC163P;TESK2	Intergenic
chr1	46015911	46017285	1375	500	159	653.85	28.98	Promoter	NM_001202414;NM_153326;NM_006066;NM_001202413	AKR1A1	5' UTR (NM_006066, exon 1 of 10)
chr1	46048790	46050742	1953	908	131	346.49	11.64	Promoter	NM_002482;NM_001195193;NM_152298	NASP	5' UTR (NM_002482, exon 1 of 15)
chr1	46074098	46074832	735	486	30	129.33	14.71	Intron	NM_002482;NM_001195193;NM_152298	NASP	intron (NM_001195193, intron 4 of 12)
chr1	46088635	46089262	628	365	20	54.7	7.57	Promoter	NM_001190182;NM_001114938	CCDC17	exon (NM_001114938, exon 3 of 13)
chr1	46151405	46154665	3261	1427	378	631.63	23.92	Promoter	NM_021639;NM_016486	TMEM69;GPBP1L1	promoter-TSS (NM_021639)
chr1	46188269	46189170	902	466	49	211.03	19.41	Intron	NM_005897;NM_001145349	IPP	L1MB7|LINE|L1
chr1	46215716	46217105	1390	606	253	1111.38	36.87	Promoter	NM_005897;NM_001145349	IPP	promoter-TSS (NM_001145349)
chr1	46251025	46251894	870	413	37	168.92	22.56	Intergenic	NM_005897;NM_015112;NM_021639;NM_001145349;NM_016486	IPP;MAST2;TMEM69;GPBP1L1	Intergenic
chr1	46268261	46270251	1991	942	226	705.09	23.35	Promoter	NM_015112	MAST2	promoter-TSS (NM_015112)
chr1	46345629	46346261	633	382	16	67.61	11.76	Intron	NM_015112	MAST2	L1ME2z|LINE|L1
chr1	46391624	46392102	479	164	12	54.65	6.54	Intron	NM_015112	MAST2	MIR|SINE|MIR
chr1	46415049	46415522	474	199	14	79.92	10.36	Intron	NM_015112	MAST2	L1PREC2|LINE|L1
chr1	46437891	46438276	386	188	12	73.27	12.95	Intron	NM_015112	MAST2	intron (NM_015112, intron 5 of 28)
chr1	46509120	46509906	787	318	38	183.54	18.33	Exon	NM_001114172;NM_003629	PIK3R3	exon (NM_003629, exon 10 of 10)
chr1	46536039	46536428	390	149	12	63.46	10.7	Intron	NM_001114172;NM_003629	PIK3R3	L2a|LINE|L2
chr1	46597731	46599455	1725	800	274	984.47	22.94	Promoter	NM_003629;NM_001114172	PIK3R3	promoter-TSS (NM_003629)
chr1	46632195	46633130	936	572	28	98.72	9.94	Intergenic	NM_003629;NM_017739;NM_003579;NM_001114172;NM_001290129;NM_001013615;NM_001290130;NM_001243766;NM_001142548;NM_005727	RAD54L;POMGNT1;TSPAN1;PIK3R3;LURAP1	Intergenic
chr1	46644855	46645485	631	463	15	52.6	9.19	Intron	NM_005727	TSPAN1	MIRb|SINE|MIR
chr1	46663657	46664693	1037	343	158	835.68	31.37	Promoter	NM_001290130;NM_001290129;NM_017739	POMGNT1	promoter-TSS (NM_017739)
chr1	46712260	46713670	1411	1074	83	282.5	14.93	Promoter	NM_003579;NM_001142548	RAD54L	promoter-TSS (NM_003579)
chr1	46767154	46769828	2675	1790	500	1061.81	15.79	Promoter	NM_001297566;NM_006004;NM_006369;NM_001297565	LRRC41;UQCRH	promoter-TSS (NM_006004)
chr1	46795370	46796024	655	316	17	77.45	13.84	Intergenic	NM_001256127;NM_003579;NM_001297566;NM_006369;NM_199044;NM_001297565;NM_001256128;NR_045791;NR_045790;NM_001142548;NM_006004;NR_045789;NM_001441	RAD54L;LRRC41;FAAH;NSUN4;UQCRH	LTR5_Hs|LTR|ERVK
chr1	46805911	46807000	1090	549	55	228.39	13.28	Promoter	NM_001256127;NM_199044;NM_001256128;NR_045791;NR_045790;NR_045789	NSUN4	promoter-TSS (NM_001256128)
chr1	46813702	46814097	396	218	14	78.27	12.61	Intron	NM_001256127;NM_199044;NM_001256128;NR_045791;NR_045790;NR_045789	NSUN4	intron (NM_001256127, intron 3 of 5)
chr1	46839078	46839955	878	415	58	253.86	24.77	Intergenic	NM_001256127;NM_003579;NM_001297566;NM_006369;NM_199044;NM_001297565;NM_001256128;NR_045791;NR_045790;NM_001142548;NM_006004;NR_045483;NR_045789;NR_121680;NM_001441	LINC01398;FAAH;FAAHP1;RAD54L;NSUN4;LRRC41;UQCRH	MSTC|LTR|ERVL-MaLR
chr1	46856934	46857468	535	371	13	65.2	15.54	Promoter	NM_001441	FAAH	HERVIP10FH-int|LTR|ERV1
chr1	46881167	46881767	601	369	21	116.76	16.83	Intergenic	NM_001256127;NM_001297566;NM_199044;NM_001297565;NM_001256128;NR_045791;NR_045790;NM_006004;NM_147192;NR_045483;NR_045789;NM_172225;NR_121680;NM_001441	LINC01398;FAAH;DMBX1;FAAHP1;NSUN4;UQCRH	Intergenic
chr1	46903191	46903953	763	449	38	195.76	24.98	Intron	NR_045483	FAAHP1	MIRb|SINE|MIR
chr1	46932011	46933087	1077	682	44	220.75	17.36	Intergenic	NM_198973;NR_038403;NM_003684;NR_024174;NM_001135553;NR_024176;NM_001441;NM_147192;NR_045483;NM_001097611;NM_172225;NR_121680	KNCN;LINC01398;FAAH;DMBX1;FAAHP1;MKNK1;MKNK1-AS1	CpG
chr1	46987687	46988723	1037	587	59	241.43	17.2	Intergenic	NM_201403;NM_198973;NR_038403;NM_003684;NR_024174;NM_001135553;NR_024176;NM_147192;NR_045483;NM_001097611;NM_172225;NM_145279;NR_121680	KNCN;LINC01398;DMBX1;FAAHP1;MKNK1;MOB3C;MKNK1-AS1	Intergenic
chr1	46998387	46999635	1249	352	115	521.1	16.52	Intergenic	NM_201403;NM_198973;NR_038403;NM_003684;NR_024174;NM_001135553;NR_024176;NM_147192;NR_045483;NM_001097611;NM_172225;NM_145279;NR_121680	KNCN;LINC01398;DMBX1;FAAHP1;MKNK1;MOB3C;MKNK1-AS1	CpG
chr1	47022922	47023370	449	234	10	50.02	9.06	Exon	NR_024174;NM_001135553;NM_198973;NM_003684;NR_024176	MKNK1	TTS (NM_001135553)
chr1	47046055	47046769	715	411	30	61.63	6.45	Exon	NR_024174;NM_001135553;NM_198973;NM_003684;NR_024176	MKNK1	intron (NR_024174, intron 3 of 10)
chr1	47047181	47048101	921	574	66	227.18	11.47	Intron	NR_024174;NM_001135553;NM_198973;NM_003684;NR_024176	MKNK1	intron (NR_024174, intron 3 of 10)
chr1	47060678	47061378	701	307	31	174.28	20.94	Intron	NR_024174;NM_001135553;NM_198973;NM_003684;NR_024176	MKNK1	intron (NM_198973, intron 1 of 11)
chr1	47069476	47070662	1187	520	72	275.29	18.63	Promoter	NR_024174;NM_001135553;NM_198973;NM_003684;NR_024176	MKNK1	promoter-TSS (NM_001135553)
chr1	47081549	47082992	1444	970	129	419.3	19.22	Promoter	NM_201403;NM_145279	MOB3C	CpG
chr1	47133652	47134654	1003	424	180	1020.99	28.42	Promoter	NM_001243728;NM_001042546;NM_001256418;NM_022745	ATPAF1	promoter-TSS (NM_022745)
chr1	47153054	47153569	516	208	26	166.16	22.7	Intron	NM_014774;NR_038828;NR_038827	EFCAB14-AS1;EFCAB14	intron (NM_014774, intron 7 of 10)
chr1	47174349	47174798	450	193	13	74.17	14.24	Intron	NM_014774	EFCAB14	intron (NM_014774, intron 2 of 10)
chr1	47184257	47185459	1203	636	438	2249.08	30.65	Promoter	NM_014774	EFCAB14	promoter-TSS (NM_014774)
chr1	47590349	47590974	626	466	15	70.18	10.01	Intergenic	NR_047498;NM_178134;NM_001010969;NM_003189;NM_005764;NM_178033;NM_001290405;NM_001290404;NM_001287347;NM_001290406;NM_001290403	TAL1;CYP4Z1;LINC00853;PDZK1IP1;CYP4A22;CYP4X1	Intergenic
chr1	47644880	47645449	570	243	17	85.27	11.31	Promoter	NR_047498	LINC00853	intron (NR_047498, intron 1 of 1)
chr1	47666656	47667154	499	318	11	53.17	9.06	Intergenic	NR_047498;NM_001282937;NM_178134;NM_001010969;NM_001282936;NM_003035;NM_003189;NM_001282938;NM_005764;NM_001282939;NM_001290405;NM_001290404;NM_001287347;NM_001290406;NM_001048166;NM_001290403	STIL;TAL1;CYP4Z1;LINC00853;PDZK1IP1;CYP4A22	Intergenic
chr1	47677336	47678108	773	377	27	119.54	17.19	Intergenic	NR_047498;NM_001282937;NM_178134;NM_001010969;NM_001282936;NM_003035;NM_003189;NM_001282938;NM_005764;NM_001282939;NM_001290405;NM_001290404;NM_001287347;NM_001290406;NM_001048166;NM_001290403	STIL;TAL1;CYP4Z1;LINC00853;PDZK1IP1;CYP4A22	Intergenic
chr1	47691097	47691905	809	328	38	185.29	15.9	Exon	NM_001290404;NM_001290405;NM_001287347;NM_003189;NM_001290403	TAL1	exon (NM_003189, exon 2 of 4)
chr1	47697348	47697951	604	209	23	77.95	8.49	Promoter	NM_001287347;NM_003189;NM_001290404;NM_001290405;NM_001290406;NM_001290403	TAL1	CpG
chr1	47700887	47701498	612	329	22	53.58	5.26	Intergenic	NR_047498;NM_001282937;NM_001010969;NM_001282936;NM_003035;NM_001136140;NM_016308;NR_046394;NR_046395;NM_003189;NM_001282938;NM_005764;NM_001282939;NM_001290405;NM_001290404;NM_001287347;NM_001290406;NM_001048166;NM_001290403	STIL;TAL1;CMPK1;LINC00853;PDZK1IP1;CYP4A22	Intergenic
chr1	47779111	47780649	1539	872	112	426.61	12.93	Promoter	NM_001282937;NM_001282936;NM_003035;NM_001282938;NM_001282939;NM_001048166	STIL	promoter-TSS (NM_003035)
chr1	47799003	47801155	2153	930	322	945.42	19.5	Promoter	NM_001136140;NR_046394;NR_046395;NM_016308	CMPK1	CpG
chr1	47897734	47898514	781	336	37	123.9	9.29	Promoter	NR_026878	FOXD2-AS1	non-coding (NR_026878, exon 1 of 1)
chr1	47902727	47904308	1582	903	306	1143.1	13.79	Promoter	NR_026878;NM_004474	FOXD2;FOXD2-AS1	5' UTR (NM_004474, exon 1 of 1)
chr1	48048892	48049315	424	157	11	60.31	12.95	Intergenic			L3|LINE|CR1
chr1	48144902	48145415	514	160	11	51.9	7.77	Intergenic	NM_001194986	TRABD2B	MamGypLTR1d|LTR|Gypsy
chr1	48176109	48176718	610	201	44	269.53	26.14	Intergenic	NM_001194986	TRABD2B	CpG
chr1	48463182	48463863	682	311	58	400.63	38.68	Promoter	NM_001194986	TRABD2B	promoter-TSS (NM_001194986)
chr1	48661824	48662292	469	217	12	63.78	9.06	Intergenic	NM_001135181;NM_001011547;NM_001286238;NM_001286239;NM_019073;NR_026749	SLC5A9;SKINTL;SPATA6	LTR29|LTR|ERV1
chr1	48710629	48711336	708	251	54	343.66	32.02	Intron	NM_001011547;NM_001135181	SLC5A9	intron (NM_001135181, intron 14 of 14)
chr1	48847962	48848426	465	166	11	56.24	10.36	Intron	NM_001286238;NM_001286239;NM_019073	SPATA6	SVA_E|Other|Other
chr1	48901241	48901727	487	169	19	124.01	19.42	Intron	NM_001286238;NM_001286239;NM_019073	SPATA6	intron (NM_019073, intron 3 of 12)
chr1	48937414	48938458	1045	499	133	700.24	27.45	Promoter	NM_001286238;NM_001286239;NM_019073	SPATA6	promoter-TSS (NM_019073)
chr1	48952922	48953654	733	264	22	107.92	16.15	Intergenic	NM_032785;NM_001286238;NM_001286239;NM_019073	AGBL4;SPATA6	MSTA|LTR|ERVL-MaLR
chr1	49082966	49083479	514	161	14	75.38	16.83	Intron	NM_032785	AGBL4	intron (NM_032785, intron 9 of 13)
chr1	49233649	49234104	456	166	11	57.1	9.06	Intron	NM_032785;NM_024603	BEND5;AGBL4	intron (NM_024603, intron 1 of 5)
chr1	49259338	49260012	675	403	19	99.16	12.95	Intron	NM_032785	AGBL4	intron (NM_032785, intron 6 of 13)
chr1	49317057	49317758	702	440	41	272.63	19.27	Intron	NM_032785	AGBL4	intron (NM_032785, intron 6 of 13)
chr1	50798355	50799540	1186	1019	93	452.23	24.55	Intergenic	NM_032110	DMRTA2	CpG
chr1	50812166	50812990	825	436	39	238.43	37.04	Intergenic	NM_007051;NM_032110	DMRTA2;FAF1	Intergenic
chr1	50884240	50884998	759	269	44	217.98	14.04	Exon	NM_032110	DMRTA2	exon (NM_032110, exon 3 of 3)
chr1	50923770	50924841	1072	623	76	308.2	19.76	Intron	NM_007051	FAF1	intron (NM_007051, intron 18 of 18)
chr1	50956778	50957069	292	146	10	70.3	12.95	Intron	NM_007051	FAF1	L2c|LINE|L2
chr1	51059010	51059514	505	347	21	127.53	19.98	Intron	NM_007051	FAF1	intron (NM_007051, intron 9 of 18)
chr1	51190126	51190890	765	263	30	165.52	17.43	Intron	NM_007051	FAF1	intron (NM_007051, intron 6 of 18)
chr1	51245275	51246105	831	426	16	55.05	14.71	Intron	NM_007051	FAF1	(CA)n|Simple_repeat|Simple_repeat
chr1	51261841	51262321	481	312	12	62.57	14.24	Intron	NM_007051	FAF1	LTR50|LTR|ERVL
chr1	51343078	51343641	564	391	23	100.7	12.66	Intron	NM_007051	FAF1	intron (NM_007051, intron 1 of 18)
chr1	51424639	51426341	1703	1280	363	1239.22	29.48	Promoter	NM_007051	FAF1	5' UTR (NM_007051, exon 1 of 19)
chr1	51433703	51436630	2928	625	430	698.36	21.63	Promoter	NM_001262;NM_078626	CDKN2C	promoter-TSS (NM_078626)
chr1	51442427	51445227	2801	1488	191	233.06	8.24	Intergenic	NM_001262;NM_007051;NM_078626	FAF1;CDKN2C	CpG
chr1	51559268	51559703	436	176	31	240.42	29.41	Intergenic	NM_001136508	C1orf185	L1M1|LINE|L1
chr1	51574505	51575015	511	112	12	59.69	11.65	Intron	NM_001136508	C1orf185	L1MA4|LINE|L1
chr1	51640771	51641270	500	354	11	53.09	10.36	Intergenic	NM_001136508;NM_014372	C1orf185;RNF11	L1MEc|LINE|L1
chr1	51680101	51680947	847	677	32	140.93	10.23	Intergenic	NM_001297665;NM_001297664;NM_001297667;NM_001297666;NM_001297663;NM_001297662;NM_001136508;NM_014372;NM_001144832;NM_001080494	TTC39A;C1orf185;RNF11	LTR49-int|LTR|ERV1
chr1	51701636	51702578	943	312	229	1271.39	28.28	Promoter	NM_014372	RNF11	5' UTR (NM_014372, exon 1 of 3)
chr1	51716687	51717321	635	344	16	63.27	12.96	Intron	NM_014372	RNF11	intron (NM_014372, intron 1 of 2)
chr1	51730183	51730662	480	148	18	78.16	10.7	Intron	NM_014372	RNF11	intron (NM_014372, intron 1 of 2)
chr1	51762309	51763029	721	384	28	120.54	12.79	Promoter	NM_001297667;NM_001297666	TTC39A	intron (NM_001080494, intron 12 of 17)
chr1	51769145	51769986	842	565	24	90.1	8.14	Intron	NM_001297665;NM_001297664;NM_001297663;NM_001297662;NM_001144832;NM_001080494	TTC39A	intron (NM_001080494, intron 8 of 17)
chr1	51776774	51777385	612	271	18	94.01	12.25	Exon	NM_001297665;NM_001297664;NM_001297663;NM_001297662;NM_001144832;NM_001080494	TTC39A	intron (NM_001080494, intron 4 of 17)
chr1	51791217	51791931	715	512	22	73.6	7.35	Intron	NM_001297664;NM_001144832;NM_001297663;NM_001297662	TTC39A	intron (NM_001144832, intron 1 of 17)
chr1	51795886	51796477	592	229	20	66.46	7.19	Promoter	NM_001297664;NR_123731;NM_001297663;NM_001297662	TTC39A;TTC39A-AS1	CpG
chr1	51810148	51810916	769	603	25	103.78	8.91	Promoter	NM_001144832	TTC39A	CpG
chr1	51895630	51896181	552	183	17	56.39	9	Intron	NM_001981	EPS15	intron (NM_001981, intron 12 of 24)
chr1	51908090	51908590	501	337	17	78.11	11.59	Intron	NM_001981	EPS15	intron (NM_001981, intron 11 of 24)
chr1	51937797	51938792	996	493	39	143.81	12.46	Exon	NM_001981	EPS15	intron (NM_001981, intron 3 of 24)
chr1	51983349	51985622	2274	1811	280	645.43	20.2	Promoter	NM_001981	EPS15	intron (NM_001981, intron 1 of 24)
chr1	52000459	52000984	526	360	14	65.66	13.32	Intergenic	NM_148909;NM_148908;NM_001981;NM_024586;NM_148906;NR_036662	EPS15;OSBPL9	Intergenic
chr1	52014421	52015353	933	527	50	206.93	14.71	Intergenic	NM_148909;NM_148908;NM_001981;NM_024586;NM_148906;NR_036662	EPS15;OSBPL9	Intergenic
chr1	52034854	52035740	887	496	36	132.66	11.24	Intergenic	NM_148909;NM_148908;NM_001981;NM_024586;NM_148906;NR_036662	EPS15;OSBPL9	Intergenic
chr1	52035845	52036443	599	310	22	79.91	7.35	Intergenic	NM_148909;NM_148908;NM_001981;NM_024586;NM_148906;NR_036662	EPS15;OSBPL9	MIR3|SINE|MIR
chr1	52071732	52072577	846	386	22	100.98	13.48	Intergenic	NM_148909;NM_148908;NM_001981;NM_024586;NM_148906;NR_036662	EPS15;OSBPL9	Intergenic
chr1	52082087	52083295	1209	740	38	116.39	9.33	Promoter	NM_148909;NR_036662;NM_148906;NM_024586;NM_148908	OSBPL9	non-coding (NR_036662, exon 1 of 23)
chr1	52113746	52114317	572	405	14	69.47	15.54	Intron	NM_148909;NR_036662;NM_148906;NM_024586;NM_148908	OSBPL9	intron (NM_148906, intron 1 of 22)
chr1	52194520	52196040	1521	728	266	1092.94	29.7	Promoter	NM_148905;NM_148904;NM_148907	OSBPL9	promoter-TSS (NM_148904)
chr1	52241921	52242442	522	251	11	51.24	9.06	Intron	NM_148909;NM_148908;NM_148905;NM_148904;NM_148907;NM_148906;NM_024586;NR_036662	OSBPL9	intron (NM_148907, intron 10 of 19)
chr1	52316007	52316642	636	334	25	101.29	15.06	Intron	NM_001101662;NM_001242361;NM_002525	NRD1	LTR39|LTR|ERV1
chr1	52329159	52329520	362	169	14	95.43	14.24	Intron	NM_001101662;NM_001242361;NM_002525	NRD1	Cheshire|DNA|hAT-Charlie
chr1	52343789	52345298	1510	979	181	684.04	15.86	Promoter	NM_001101662;NM_002525;NM_001242361	NRD1	promoter-TSS (NM_001101662)
chr1	52455793	52456598	806	459	43	260.76	32.79	Promoter	NM_002867	RAB3B	CpG
chr1	52493532	52494400	869	531	33	115.16	9.91	Exon	NM_015913	TXNDC12	intron (NM_015913, intron 3 of 6)
chr1	52498143	52499662	1520	1238	87	289.42	19.15	Promoter	NM_138417	KTI12	exon (NM_138417, exon 1 of 1)
chr1	52520342	52523582	3241	1813	307	535.44	17.75	Promoter	NM_001136497;NM_015913;NR_046405;NR_046406;NM_001243767;NM_152265	BTF3L4;TXNDC12	promoter-TSS (NM_015913)
chr1	52577017	52577790	774	366	21	88.31	12.61	Intergenic	NM_001136497;NM_004799;NM_138417;NM_015913;NM_007324;NR_046405;NR_046406;NM_001243767;NM_152265	ZFYVE9;BTF3L4;KTI12;TXNDC12	L2b|LINE|L2
chr1	52607168	52609168	2001	505	413	1294.12	18.56	Promoter	NM_007324;NM_004799	ZFYVE9	CpG
chr1	52653357	52654059	703	463	24	128.21	16.15	Intron	NM_007324;NM_004799	ZFYVE9	L1PREC2|LINE|L1
chr1	52704961	52707117	2157	644	98	238.91	14.82	Exon	NM_007324;NM_004799	ZFYVE9	MIR|SINE|MIR
chr1	52830938	52832465	1528	966	468	1699.73	19.48	Promoter	NM_032449	CC2D1B	CpG
chr1	52869636	52870834	1199	571	46	118.26	10.32	Promoter	NM_032864;NM_004153;NM_001190818;NM_001190819	PRPF38A;ORC1	promoter-TSS (NM_032864)
chr1	52889188	52891094	1907	882	83	184.9	14.07	Exon	NM_001009881;NM_015269	ZCCHC11	intron (NM_001009881, intron 29 of 29)
chr1	52905647	52906356	710	349	42	249.44	19.33	Intron	NM_001009881;NM_015269	ZCCHC11	FLAM_C|SINE|Alu
chr1	53018100	53019954	1855	1166	411	1396.22	21.08	Promoter	NM_001009881;NM_015269	ZCCHC11	promoter-TSS (NM_015269)
chr1	53035177	53035718	542	233	16	82.97	14.12	Intergenic	NM_001009881;NM_015696;NM_001042693;NM_015269	ZCCHC11;FAM159A;GPX7	Intergenic
chr1	53053991	53054825	835	396	74	418.9	20.34	Intergenic	NM_001009881;NM_015696;NM_001042693;NM_015269;NM_023077	ZCCHC11;FAM159A;COA7;GPX7	L2c|LINE|L2
chr1	53067495	53068686	1192	554	155	742.57	23.84	Promoter	NM_015696	GPX7	promoter-TSS (NM_015696)
chr1	53094608	53095293	686	490	18	68.84	10.44	Intergenic	NM_023077;NM_001009881;NM_001042693;NM_015269;NM_024646;NM_015696	ZYG11B;ZCCHC11;FAM159A;COA7;GPX7	Intergenic
chr1	53102379	53103726	1348	714	95	346.77	12.25	Intron	NM_001042693	FAM159A	intron (NM_001042693, intron 1 of 2)
chr1	53151788	53152329	542	195	14	57.49	8.82	Exon	NM_023077	COA7	TTS (NM_023077)
chr1	53163607	53164793	1187	474	171	763.63	33.39	Promoter	NM_023077	COA7	promoter-TSS (NM_023077)
chr1	53191664	53193101	1438	450	267	1151.81	27.67	Promoter	NM_024646	ZYG11B	CpG
chr1	53261026	53261893	868	394	25	83.95	13.7	Intron	NM_024646	ZYG11B	L2a|LINE|L2
chr1	53386852	53387693	842	478	61	336.81	28.13	Promoter	NM_001198962;NM_018281;NM_001198961	ECHDC2	exon (NM_001198961, exon 1 of 10)
chr1	53392643	53393771	1129	359	82	380.17	27.86	Promoter	NM_002979;NM_001193599;NM_001007098;NM_001193617;NM_001193600	SCP2	CpG
chr1	53466628	53467408	781	382	18	80.92	16.83	Intron	NM_002979;NM_001193599;NM_001193600;NM_001193617	SCP2	intron (NM_001193617, intron 10 of 14)
chr1	53479917	53480986	1070	632	65	264.58	18.22	Promoter	NM_001007100;NM_001007099;NM_001007250	SCP2	promoter-TSS (NM_001007100)
chr1	53527814	53528122	309	154	16	130.41	20.71	Promoter	NM_001199082;NM_153703;NM_001199080;NM_001199081	PODN	promoter-TSS (NM_001199081)
chr1	53572957	53573656	700	405	23	110.27	14.45	Exon	NM_001287596	SLC1A7	intron (NM_006671, intron 3 of 10)
chr1	53662026	53663146	1121	385	263	1374.17	30.1	Promoter	NM_000098	CPT2	5' UTR (NM_000098, exon 1 of 5)
chr1	53685757	53686890	1134	566	218	1038.5	29.62	Promoter	NM_017887	C1orf123	promoter-TSS (NM_017887)
chr1	53703838	53704687	850	434	83	495.79	24.51	Promoter	NR_038953;NM_002370	LOC100507564;MAGOH	promoter-TSS (NM_002370)
chr1	53743995	53744309	315	157	14	109.28	18.13	Intron	NM_004631;NM_033300;NM_001018054;NM_017522	LRP8	MamRep564|Unknown|Unknown
chr1	53771849	53772227	379	164	11	65.35	12.95	Intron	NM_004631;NM_033300;NM_001018054;NM_017522	LRP8	intron (NM_033300, intron 2 of 16)
chr1	53791364	53794371	3008	589	301	596.19	14.3	Promoter	NM_004631;NM_033300;NM_001018054;NM_017522	LRP8	CpG-1137
chr1	53833476	53834774	1299	392	107	371.64	19.72	Intergenic	NM_033067;NM_004631;NR_002314;NM_017522;NM_001018054;NM_033300	LRP8;DMRTB1;SLC25A3P1	Intergenic
chr1	53858894	53859381	488	323	13	67.1	12.25	Intergenic	NM_033067;NM_004631;NR_002314;NM_017522;NM_001018054;NM_033300	LRP8;DMRTB1;SLC25A3P1	Intergenic
chr1	53933105	53933692	588	169	18	80.18	10.61	Exon	NM_033067	DMRTB1	TTS (NM_033067)
chr1	53964192	53965234	1043	398	50	234.62	19.86	Intergenic	NM_147193;NM_033067;NR_002314	DMRTB1;GLIS1;SLC25A3P1	MIRc|SINE|MIR
chr1	54059607	54060160	554	402	16	87.64	12.95	Exon	NM_147193	GLIS1	exon (NM_147193, exon 3 of 10)
chr1	54103697	54104209	513	228	13	67.35	9.06	Intron	NM_147193	GLIS1	intron (NM_147193, intron 1 of 9)
chr1	54147310	54148243	934	436	55	273.62	20.28	Intron	NM_147193	GLIS1	intron (NM_147193, intron 1 of 9)
chr1	54163323	54163668	346	178	18	140	22.01	Intron	NM_147193	GLIS1	MIR|SINE|MIR
chr1	54204207	54205411	1205	759	75	351.31	26.08	Intergenic	NM_147193;NR_033142;NM_001168551;NM_018087	GLIS1;NDC1	CpG
chr1	54302887	54304717	1831	990	229	808.35	23.67	Promoter	NR_033142;NM_001168551;NM_018087	NDC1	CpG
chr1	54312354	54312795	442	113	10	50.64	9.06	Intergenic	NM_018982;NR_033142;NM_213593;NR_036640;NM_000792;NR_036639;NM_001039716;NM_001039715;NM_001256409;NM_018087;NM_052940;NM_016126;NM_001168551	YIPF1;HSPB11;LRRC42;DIO1;NDC1	L1M7|LINE|L1
chr1	54334979	54335540	562	289	14	70.44	12.95	Intron	NR_036639;NR_036640;NM_018982	YIPF1	MIR|SINE|MIR
chr1	54355011	54356221	1211	535	170	765.35	26.62	Promoter	NR_036639;NR_036640;NM_018982	YIPF1	promoter-TSS (NM_018982)
chr1	54410862	54412672	1811	513	450	1605.08	14.91	Promoter	NM_052940;NM_001256409;NM_016126	HSPB11;LRRC42	promoter-TSS (NM_052940)
chr1	54447668	54448462	795	386	30	116.75	11.76	Intergenic	NM_001276394;NM_000792;NM_213593;NR_036640;NM_001276395;NM_018982;NR_036639;NM_001276393;NM_153035;NM_001039716;NM_001039715;NR_039942;NM_052940;NM_004872;NM_001010978;NM_001256409;NM_001276392;NM_016126	TCEANC2;MIR4781;LDLRAD1;HSPB11;LRRC42;DIO1;TMEM59;YIPF1	MLT1A|LTR|ERVL-MaLR
chr1	54518352	54520463	2112	803	191	510.9	18.63	Promoter	NM_153035;NM_004872;NR_039942	TCEANC2;MIR4781;TMEM59	promoter-TSS (NR_039942)
chr1	54587092	54587675	584	267	26	177.04	24.6	Intergenic	NR_039942;NM_004872;NM_153035;NM_001031672;NM_016491;NM_201546	TCEANC2;CDCP2;MIR4781;MRPL37;TMEM59;CYB5RL	CpG
chr1	54665355	54666355	1001	615	102	536.25	32.05	Promoter	NM_001031672;NM_016491	MRPL37;CYB5RL	promoter-TSS (NM_016491)
chr1	54692712	54693232	521	344	20	59.64	6.77	Exon	NM_018070;NM_145716;NM_001009955	SSBP3	intron (NM_145716, intron 17 of 17)
chr1	54703843	54704452	610	344	24	116.07	16.68	Promoter	NR_103541	SSBP3-AS1	intron (NM_145716, intron 14 of 17)
chr1	54748885	54749323	439	282	10	50.91	7.77	Intron	NM_018070;NM_145716;NM_001009955	SSBP3	MIRc|SINE|MIR
chr1	54796484	54797544	1061	483	70	250.8	15.97	Intron	NM_018070;NM_145716;NM_001009955	SSBP3	intron (NM_145716, intron 4 of 17)
chr1	54800823	54801807	985	498	42	101.77	7.9	Intron	NM_018070;NM_145716;NM_001009955	SSBP3	intron (NM_145716, intron 4 of 17)
chr1	54838506	54839260	755	314	29	146.4	17.65	Intron	NM_018070;NM_145716;NM_001009955	SSBP3	intron (NM_145716, intron 4 of 17)
chr1	54844158	54844832	675	164	24	116.9	11.76	Intron	NM_018070;NM_145716;NM_001009955	SSBP3	intron (NM_145716, intron 4 of 17)
chr1	54871599	54873950	2352	547	324	727.18	19.7	Promoter	NM_018070;NM_145716;NM_001009955	SSBP3	promoter-TSS (NM_018070)
chr1	54882680	54883511	832	346	45	212.68	16.9	Intergenic	NM_018070;NM_145716;NM_001009955	SSBP3	Intergenic
chr1	54929953	54931748	1796	686	79	179.26	8.53	Intergenic	NM_015547;NM_018070;NM_145716;NM_147161;NM_001009955	ACOT11;SSBP3	Intergenic
chr1	54940033	54941062	1030	629	103	410.81	19.71	Intergenic	NM_015547;NM_018070;NM_145716;NM_147161;NM_001009955	ACOT11;SSBP3	CpG
chr1	54945968	54946751	784	395	30	64.43	8.16	Intergenic	NM_015547;NM_018070;NM_145716;NM_147161;NM_001009955	ACOT11;SSBP3	Intergenic
chr1	54953188	54955453	2266	885	519	1394.68	20.8	Intergenic	NM_015547;NM_018070;NM_145716;NM_147161;NM_001009955	ACOT11;SSBP3	CpG
chr1	54964875	54965739	865	418	67	353.65	22.06	Intergenic	NM_015547;NM_018070;NM_145716;NM_147161;NM_001009955	ACOT11;SSBP3	CpG
chr1	55007465	55010195	2731	545	586	1204.71	17.79	Intergenic	NM_015547;NR_026782;NM_001291332;NR_037641;NM_001039464;NR_037640;NM_147161;NM_176782;NR_037639;NR_111931	ACOT11;MROH7;FAM151A;MROH7-TTC4	Intergenic
chr1	55023078	55023948	871	393	28	75.97	8.49	Intron	NM_015547;NM_147161	ACOT11	L1MA8|LINE|L1
chr1	55027176	55028205	1030	247	25	51.45	4.48	Intron	NM_015547;NM_147161	ACOT11	SVA_F|Other|Other
chr1	55036516	55038703	2188	1100	183	449.62	17.3	Intron	NM_015547;NM_147161	ACOT11	intron (NM_147161, intron 1 of 15)
chr1	55069989	55071006	1018	487	64	251.36	18.94	Exon	NM_015547;NM_147161	ACOT11	intron (NM_147161, intron 12 of 15)
chr1	55101913	55102527	615	448	26	167.99	22.53	Intergenic	NM_015547;NR_026782;NM_001291332;NR_037641;NM_001291333;NM_001039464;NR_037640;NM_147161;NM_176782;NM_004623;NR_037639;NR_111931	ACOT11;MROH7;FAM151A;TTC4;MROH7-TTC4	LTR5_Hs|LTR|ERVK
chr1	55109101	55109869	769	367	18	76.86	12	Promoter	NM_001291332;NR_026782;NR_037639;NM_001039464;NR_037640;NR_037641;NR_111931	MROH7;MROH7-TTC4	L1MDa|LINE|L1
chr1	55117112	55118327	1216	920	33	120	10.61	Exon	NR_026782;NR_037639;NM_001039464;NR_037640;NR_037641;NR_111931	MROH7;MROH7-TTC4	intron (NM_001039464, intron 2 of 23)
chr1	55137642	55138159	518	216	15	83.31	12.95	Intron	NM_001291332;NR_026782;NR_037639;NM_001039464;NR_037640;NR_037641;NR_111931	MROH7;MROH7-TTC4	intron (NM_001039464, intron 7 of 23)
chr1	55181107	55182115	1009	357	251	1438.65	45.38	Promoter	NM_001291333;NM_004623	TTC4	exon (NM_004623, exon 1 of 10)
chr1	55229686	55230675	990	508	94	481.31	26.24	Promoter	NM_152268	PARS2	promoter-TSS (NM_152268)
chr1	55325321	55325828	508	245	13	51.55	8.4	Intron	NM_014762	DHCR24	intron (NM_014762, intron 6 of 8)
chr1	55326811	55327753	943	536	28	109.9	12.14	Intron	NM_014762	DHCR24	L2a|LINE|L2
chr1	55351810	55354109	2300	1138	357	930.48	16.87	Promoter	NM_014762	DHCR24	promoter-TSS (NM_014762)
chr1	55358545	55359327	783	414	24	95.07	11.59	Intergenic	NM_014762;NM_001110533;NM_001114108;NM_017904;NM_152607;NM_182532	C1orf177;TMEM61;TTC22;DHCR24	MER65A|LTR|ERV1
chr1	55431492	55432124	633	353	19	103.96	12.95	Intergenic	NM_014762;NR_110451;NM_057176;NM_182532;NM_015306;NM_174936	PCSK9;BSND;USP24;TMEM61;DHCR24	MLT1L|LTR|ERVL-MaLR
chr1	55461947	55462467	521	237	12	58.78	10.36	Promoter	NM_057176	BSND	Intergenic
chr1	55462627	55463028	402	167	10	54.46	10.36	Promoter	NM_057176	BSND	CpG
chr1	55517305	55517643	339	169	11	70.3	14.24	Intron	NR_110451;NM_174936	PCSK9	intron (NM_174936, intron 3 of 11)
chr1	55553831	55554425	595	401	23	136.66	22.35	Intron	NM_015306	USP24	L2b|LINE|L2
chr1	55594867	55595669	803	263	41	209.47	20.39	Exon	NM_015306	USP24	intron (NM_015306, intron 31 of 67)
chr1	55604427	55605309	883	375	32	103.28	8.95	Exon	NM_015306	USP24	LFSINE_Vert|SINE|SINE
chr1	55606181	55606802	622	461	21	66.69	10.12	Intron	NM_015306	USP24	intron (NM_015306, intron 24 of 67)
chr1	55616643	55617301	659	378	36	211.39	27.22	Intron	NM_015306	USP24	intron (NM_015306, intron 16 of 67)
chr1	55644851	55645229	379	250	13	83.31	14.24	Intron	NM_015306	USP24	L2a|LINE|L2
chr1	55668662	55668986	325	162	10	56.58	11.53	Intron	NM_015306	USP24	Tigger7|DNA|TcMar-Tigger
chr1	55680010	55681705	1696	1072	318	833.57	16.24	Promoter	NM_015306;NR_038320	USP24;LOC100507634	promoter-TSS (NR_038320)
chr1	55709662	55710950	1289	884	51	180.86	14.2	Intergenic	NM_015306;NR_038320;NR_039618	USP24;MIR4422;LOC100507634	Intergenic
chr1	55743808	55744148	341	168	10	60.72	11.51	Intergenic	NM_015306;NR_038320;NR_039618	USP24;MIR4422;LOC100507634	Intergenic
chr1	55939754	55940454	701	224	26	154.33	18.77	Intergenic			MIRb|SINE|MIR
chr1	56132578	56132988	411	192	10	53.56	10.36	Intergenic			(CATA)n|Simple_repeat|Simple_repeat
chr1	56714942	56715560	619	271	16	78.54	13.77	Intergenic			Intergenic
chr1	56890378	56890828	451	167	11	57.58	7.77	Intergenic	NM_003713	PPAP2B	Intergenic
chr1	56938413	56939103	691	275	21	108	14.41	Intergenic	NM_003713	PPAP2B	MIR3|SINE|MIR
chr1	56971726	56972924	1199	543	78	333.35	21.86	Intron	NM_003713	PPAP2B	intron (NM_003713, intron 5 of 5)
chr1	56991206	56991778	573	201	52	360.18	30.13	Intron	NM_003713	PPAP2B	intron (NM_003713, intron 2 of 5)
chr1	57044209	57045694	1486	864	64	244.5	12.31	Promoter	NM_003713	PPAP2B	5' UTR (NM_003713, exon 1 of 6)
chr1	57050511	57050921	411	115	10	53.56	9.06	Intergenic	NM_003713;NM_006252	PPAP2B;PRKAA2	Intergenic
chr1	57239851	57240422	572	222	15	77.41	15.54	Intron	NM_001004303	C1orf168	intron (NM_001004303, intron 4 of 19)
chr1	58452101	58452749	649	283	24	146.78	24.6	Intron	NM_021080	DAB1	intron (NM_021080, intron 1 of 16)
chr1	58716887	58717702	816	427	30	149.73	18.26	Promoter	NM_021080	DAB1	L2a|LINE|L2
chr1	58790153	58790808	656	274	14	62.08	11.65	Intergenic	NM_021080	DAB1	Intergenic
chr1	58856698	58857091	394	166	10	55.28	10.36	Intergenic	NM_145243	OMA1	LTR33A|LTR|ERVL
chr1	58963066	58963669	604	229	28	153.66	22.62	Intron	NM_145243	OMA1	MER34C_|LTR|ERV1
chr1	58990045	58990590	546	292	17	97.21	14.24	Intron	NM_145243	OMA1	Tigger2|DNA|TcMar-Tigger
chr1	59011560	59012973	1414	926	140	583.36	31.46	Promoter	NM_145243	OMA1	C-rich|Low_complexity|Low_complexity
chr1	59042445	59042863	419	152	10	52.78	9.06	Promoter	NM_002353	TACSTD2	exon (NM_002353, exon 1 of 1)
chr1	59049179	59049795	617	299	19	66.32	9.68	Intergenic	NM_002353;NM_145243;NM_001085487	TACSTD2;MYSM1;OMA1	Intergenic
chr1	59050092	59050817	726	224	21	66.4	6.62	Intergenic	NM_002353;NM_145243;NM_001085487	TACSTD2;MYSM1;OMA1	Intergenic
chr1	59063542	59064373	832	368	40	195.62	22.75	Intergenic	NM_002353;NM_145243;NM_001085487	TACSTD2;MYSM1;OMA1	LTR67B|LTR|ERVL
chr1	59083827	59084810	984	554	31	95.62	10.42	Intergenic	NM_002353;NM_145243;NM_001085487	TACSTD2;MYSM1;OMA1	MLT1J|LTR|ERVL-MaLR
chr1	59135873	59136324	452	164	11	55.08	9.8	Intron	NM_001085487	MYSM1	L3|LINE|CR1
chr1	59165292	59166204	913	458	43	231.69	25.74	Promoter	NM_001085487	MYSM1	promoter-TSS (NM_001085487)
chr1	59196542	59197150	609	280	12	51.56	9.06	Intergenic	NM_002228;NR_108106;NR_034015;NR_034014;NM_001085487	LINC01135;JUN;MYSM1	(TA)n|Simple_repeat|Simple_repeat
chr1	59204241	59205123	883	588	29	88.09	8.4	Intergenic	NM_002228;NR_108106;NR_034015;NR_034014;NM_001085487	LINC01135;JUN;MYSM1	Plat_L3|LINE|CR1
chr1	59205461	59205965	505	337	15	51.91	5.81	Intergenic	NM_002228;NR_108106;NR_034015;NR_034014;NM_001085487	LINC01135;JUN;MYSM1	Intergenic
chr1	59220293	59221796	1504	1076	112	413.87	13.42	Intergenic	NM_002228;NR_108106;NR_034015;NR_034014;NM_001085487	LINC01135;JUN;MYSM1	Intergenic
chr1	59230883	59231593	711	338	17	62.1	8.82	Intergenic	NM_002228;NR_108106;NR_034015;NR_034014;NM_001085487	LINC01135;JUN;MYSM1	Intergenic
chr1	59238934	59239420	487	240	11	53.69	7.67	Intergenic	NM_002228;NR_108106;NR_034015;NR_034014;NM_001085487	LINC01135;JUN;MYSM1	Intergenic
chr1	59247107	59250576	3470	1037	338	509.88	15.09	Promoter	NM_002228;NR_108106;NR_034014;NR_034015	LINC01135;JUN	5' UTR (NM_002228, exon 1 of 1)
chr1	59280617	59281494	878	475	192	586.36	19.57	Intron	NR_108106;NR_034014;NR_034015	LINC01135	CpG
chr1	59281634	59282544	911	486	276	1150.32	26.9	Intron	NR_108106;NR_034014;NR_034015	LINC01135	CpG
chr1	59351488	59352287	800	426	18	57.06	10.11	Intron	NR_108106;NR_034014;NR_034015	LINC01135	intron (NR_034014, intron 1 of 3)
chr1	59364120	59365861	1742	710	187	191.46	10.43	Exon	NR_108106;NR_034014;NR_034015	LINC01135	non-coding (NR_034015, exon 3 of 3)
chr1	59368867	59370173	1307	538	213	557.48	14.34	Intergenic	NR_108106;NR_034014;NR_034015	LINC01135	CpG
chr1	59385408	59386111	704	421	56	341.02	24.06	Intergenic	NR_108106;NR_034014;NR_034015	LINC01135	Intergenic
chr1	59398218	59398896	679	283	16	74.93	10.36	Intergenic	NR_108106;NR_110626;NR_034014;NR_034015	LINC01135;LINC01358	Intergenic
chr1	59407256	59408051	796	375	40	224.48	22.62	Intergenic	NR_108106;NR_110626;NR_034014;NR_034015	LINC01135;LINC01358	MIR|SINE|MIR
chr1	59433892	59434362	471	309	12	63.57	9.06	Intergenic	NR_108106;NR_110626;NR_034014;NR_034015	LINC01135;LINC01358	Intergenic
chr1	59512163	59512562	400	285	10	54.66	9.06	Intron	NR_110626	LINC01358	Intergenic
chr1	59549713	59550283	571	359	15	77.52	14.24	Intron	NR_110626	LINC01358	Intergenic
chr1	59559454	59559959	506	340	12	60.16	14.24	Intergenic	NR_027120;NR_110626	HSD52;LINC01358	L2c|LINE|L2
chr1	59603952	59604550	599	304	47	297.75	24.1	Intron	NR_027120	HSD52	intron (NR_027120, intron 1 of 2)
chr1	59612289	59612979	691	324	103	657.78	32.91	Promoter	NR_027120	HSD52	promoter-TSS (NR_027120)
chr1	59669654	59670141	488	146	13	69.93	12.95	Intergenic	NR_027120;NM_001113411;NM_018291;NR_103473	HSD52;FGGY	Intergenic
chr1	59685728	59686705	978	473	38	151.16	15.84	Intergenic	NR_027120;NM_001244714;NM_001113411;NM_018291;NR_103473	HSD52;FGGY	LTR16A|LTR|ERVL
chr1	59731981	59732594	614	367	16	81.16	11.65	Intergenic	NR_103473;NM_001113411;NM_018291;NM_001244714	FGGY	MER72|LTR|ERV1
chr1	59761750	59763256	1507	512	215	738.18	16.38	Promoter	NR_103473;NM_001113411;NM_018291	FGGY	promoter-TSS (NM_001113411)
chr1	59780807	59781287	481	321	13	70.04	11.51	Intron	NR_103473;NM_001113411;NM_018291;NM_001244714	FGGY	CT-rich|Low_complexity|Low_complexity
chr1	59798458	59799081	624	334	24	124.16	18.63	Intron	NR_103473;NM_001113411;NM_018291;NM_001244714	FGGY	MIRc|SINE|MIR
chr1	59817712	59818518	807	524	38	211.53	23.72	Intron	NR_103473;NM_001244714;NM_018291;NM_001113411	FGGY	intron (NM_018291, intron 4 of 15)
chr1	59833459	59833982	524	167	21	131.05	20.41	Intron	NR_103473;NM_001244714;NM_018291;NM_001113411	FGGY	intron (NM_018291, intron 4 of 15)
chr1	59878226	59878994	769	367	49	246.04	21.9	Intron	NR_103473;NM_001113411;NM_018291;NM_001244714	FGGY	L2a|LINE|L2
chr1	59899715	59900225	511	201	15	84.13	16.83	Intron	NR_103473;NM_001113411;NM_018291;NM_001244714	FGGY	intron (NM_018291, intron 5 of 15)
chr1	59949104	59949647	544	343	19	95.8	11.96	Intron	NR_103473;NM_001113411;NM_018291;NM_001244714	FGGY	intron (NM_018291, intron 6 of 15)
chr1	59960173	59960784	612	230	13	54.7	9.6	Intron	NR_103473;NM_001113411;NM_018291;NM_001244714	FGGY	intron (NM_018291, intron 6 of 15)
chr1	59972452	59973188	737	291	34	186.33	23.34	Intron	NR_103473;NM_001113411;NM_018291;NM_001244714	FGGY	MER57B2|LTR|ERV1
chr1	60026238	60027043	806	483	34	136.47	11.76	Intron	NR_103473;NM_001244714;NM_001278224;NM_018291;NM_001113411	FGGY	intron (NM_018291, intron 8 of 15)
chr1	60035900	60036860	961	496	56	257.53	20.43	Intron	NR_103473;NM_001244714;NM_001278224;NM_018291;NM_001113411	FGGY	intron (NM_018291, intron 8 of 15)
chr1	60139268	60141014	1747	1115	183	608.25	24.66	Exon	NR_103473;NM_001244714;NM_001278224;NM_018291;NM_001113411	FGGY	intron (NM_018291, intron 14 of 15)
chr1	60162013	60163619	1607	775	157	467.09	11.62	Exon	NR_103473	FGGY	intron (NM_018291, intron 14 of 15)
chr1	60208919	60209649	731	220	39	217.16	17.65	Intron	NM_001244714;NM_001278224;NM_018291;NM_001113411	FGGY	MIR3|SINE|MIR
chr1	60225143	60225563	421	123	12	69	12.95	Intron	NM_001244714;NM_001278224;NM_018291;NM_001113411	FGGY	intron (NM_018291, intron 15 of 15)
chr1	60251099	60251560	462	294	11	56.52	9.06	Intron	NR_110627	LOC101926944	THE1B|LTR|ERVL-MaLR
chr1	60436803	60437388	586	439	19	100.99	15.54	Intergenic	NM_000775;NM_015888;NM_152377	CYP2J2;C1orf87;HOOK1	Intergenic
chr1	61515796	61516399	604	248	17	90.39	10.36	Intergenic	NM_001145511;NM_005595;NR_110617;NR_110618;NM_001145512;NM_001134673	NFIA;NFIA-AS2	CpG
chr1	61718980	61719610	631	240	24	104.02	10.33	Promoter	NR_104180	NFIA-AS1	intron (NM_005595, intron 2 of 9)
chr1	62078183	62078841	659	350	26	158.55	20.83	Intergenic	NR_073400;NM_032027	MGC34796;TM2D1	Intergenic
chr1	62190251	62191652	1402	588	101	441.67	19.12	Promoter	NM_032027	TM2D1	5' UTR (NM_032027, exon 1 of 7)
chr1	62737564	62738214	651	279	53	348.82	26.47	Intron	NM_181712	KANK4	intron (NM_181712, intron 3 of 9)
chr1	62761448	62762183	736	384	23	104.39	20.28	Intron	NM_181712	KANK4	intron (NM_181712, intron 1 of 9)
chr1	62901394	62903504	2111	595	340	971.16	11.79	Promoter	NM_001017415;NM_001017416;NM_003368	USP1	promoter-TSS (NM_003368)
chr1	62910055	62910953	899	437	23	62.07	7.35	Exon	NM_001017415;NM_001017416;NM_003368	USP1	exon (NM_003368, exon 6 of 9)
chr1	62993522	62994321	800	376	28	141.29	19.25	Exon	NM_001272000;NM_001272001;NM_033407;NM_001271999	DOCK7	exon (NM_033407, exon 30 of 49)
chr1	63033399	63034060	662	449	24	104.7	10.92	Intron	NM_001272000;NM_001272001;NM_033407;NM_001271999	DOCK7	L1PA10|LINE|L1
chr1	63135428	63136170	743	435	17	76.78	11.65	Intron	NM_001272000;NM_001272001;NM_033407;NM_001272002;NM_001271999	DOCK7	LTR12C|LTR|ERV1
chr1	63153175	63154785	1611	1006	233	818.06	21.93	Promoter	NM_001272000;NM_001272001;NM_033407;NM_001272002;NM_001271999	DOCK7	promoter-TSS (NM_033407)
chr1	63249052	63250586	1535	698	92	302.94	11.68	Promoter	NM_178221;NM_032852	ATG4C	promoter-TSS (NM_178221)
chr1	63261527	63262506	980	462	81	269.56	16.67	Intron	NM_178221;NM_032852	ATG4C	intron (NM_032852, intron 1 of 10)
chr1	63266162	63267089	928	519	55	135.75	10.19	Intron	NM_178221;NM_032852	ATG4C	L2c|LINE|L2
chr1	63728907	63729272	366	169	12	75.91	14.24	Intron	NR_038252	LINC00466	AluJb|SINE|Alu
chr1	63782391	63783589	1199	489	137	617.55	17.87	Promoter	NR_038252	LINC00466	promoter-TSS (NR_038252)
chr1	63789378	63790158	781	381	20	69.84	8.14	Promoter	NR_106716;NM_012183;NR_121637;NR_121636;NR_121635;NR_121634	FOXD3-AS1;FOXD3;MIR6068	exon (NM_012183, exon 1 of 1)
chr1	63832940	63833897	958	307	267	1561.45	25.93	Promoter	NM_013339	ALG6	CpG
chr1	63868782	63869540	759	453	47	224.23	22.21	Intron	NM_013339	ALG6	intron (NM_013339, intron 4 of 14)
chr1	63907061	63907742	682	362	13	53.11	12.95	Intron	NM_001206739;NM_014288;NR_045147	ITGB3BP	intron (NR_045147, intron 9 of 9)
chr1	63988441	63989589	1149	646	111	498.83	25.05	Promoter	NM_001206739;NM_032437;NM_014288;NR_045147	ITGB3BP;EFCAB7	promoter-TSS (NM_014288)
chr1	64023007	64023442	436	198	11	59.07	11.65	Intron	NM_032437	EFCAB7	intron (NM_032437, intron 10 of 13)
chr1	64058549	64060443	1895	884	282	970.55	22.32	Promoter	NM_001172819;NM_002633	PGM1	promoter-TSS (NM_001172819)
chr1	64091530	64092018	489	336	11	54.05	10.36	Intron	NM_001172818;NM_001172819;NM_002633	PGM1	intron (NM_001172818, intron 1 of 10)
chr1	64660118	64660622	505	279	17	102.55	15.54	Intergenic	NR_110665;NR_110666;NM_152489;NM_005012;NM_001083592	ROR1-AS1;UBE2U;ROR1	Intergenic
chr1	64708679	64709367	689	315	20	103.29	13.77	Intron	NM_152489	UBE2U	intron (NM_152489, intron 8 of 8)
chr1	64935869	64936701	833	343	26	140.11	12.95	Promoter	NM_020925	CACHD1	promoter-TSS (NM_020925)
chr1	64977942	64978445	504	338	13	68.26	10.36	Intron	NM_001293274;NM_020925	CACHD1	intron (NM_020925, intron 1 of 26)
chr1	65111375	65111759	385	164	12	73.4	14.24	Intron	NM_001293274;NM_020925	CACHD1	MLT2E|LTR|ERVL
chr1	65172768	65173306	539	290	13	64.82	12.95	Intergenic	NM_018211;NM_001293274;NM_020925	CACHD1;RAVER2	MIR3|SINE|MIR
chr1	65210004	65211443	1440	697	179	722.53	23.05	Promoter	NM_018211	RAVER2	promoter-TSS (NM_018211)
chr1	65329385	65330503	1119	578	78	324.3	18.82	Exon	NM_002227	JAK1	intron (NM_002227, intron 8 of 24)
chr1	65360975	65361816	842	408	31	144.19	17.95	Intron	NM_002227	JAK1	intron (NM_002227, intron 1 of 24)
chr1	65382943	65383544	602	162	18	88.22	11.1	Intron	NM_002227	JAK1	intron (NM_002227, intron 1 of 24)
chr1	65422203	65422855	653	321	22	112.87	15.25	Intron	NM_002227	JAK1	intron (NM_002227, intron 1 of 24)
chr1	65431350	65432610	1261	738	315	1543.41	21.81	Promoter	NM_002227	JAK1	CpG
chr1	65468171	65469123	953	282	72	349.11	17.7	Promoter	NR_119383	LINC01359	CpG
chr1	65521326	65522266	941	428	32	135.45	11.57	Promoter	NR_037443;NR_029516	MIR3671;MIR101-1	Intergenic
chr1	65531907	65534015	2109	743	230	580.32	14.22	Intergenic	NR_037443;NM_001005353;NM_203464;NR_029516;NM_013410;NR_119383;NM_002227	MIR3671;AK4;LINC01359;MIR101-1;JAK1	CpG
chr1	65541005	65541382	378	200	10	53.08	8.24	Intergenic	NR_037443;NM_001005353;NM_203464;NR_029516;NM_013410;NR_119383	MIR3671;AK4;MIR101-1;LINC01359	Intergenic
chr1	65549505	65550349	845	441	53	310.38	34.18	Intergenic	NR_037443;NM_001005353;NM_203464;NR_029516;NM_013410;NR_119383	MIR3671;AK4;MIR101-1;LINC01359	Intergenic
chr1	65562617	65563220	604	341	17	75.51	12.38	Intergenic	NR_037443;NM_001005353;NM_203464;NR_029516;NM_013410;NR_119383	MIR3671;AK4;MIR101-1;LINC01359	L1M2|LINE|L1
chr1	65612758	65615565	2808	1605	433	934.2	13.56	Promoter	NM_203464;NM_001005353;NM_013410	AK4	exon (NM_001005353, exon 2 of 6)
chr1	65639934	65641019	1086	582	63	242.57	13.81	Intron	NM_203464;NM_001005353;NM_013410	AK4	MIR|SINE|MIR
chr1	65672847	65673608	762	322	31	152.65	19.91	Intron	NM_203464;NM_001005353;NM_013410	AK4	intron (NM_203464, intron 3 of 5)
chr1	65696388	65697445	1058	626	72	286.29	18.24	Exon	NM_203464;NM_001005353;NM_013410	AK4	3' UTR (NM_001005353, exon 6 of 6)
chr1	65719576	65720867	1292	683	251	1075.67	17.96	Intergenic	NM_001256864;NM_001256865;NM_203464;NM_001005353;NM_013410;NM_014787	DNAJC6;AK4	CpG
chr1	65730695	65732150	1456	843	246	956.05	29.79	Promoter	NM_001256865;NM_014787	DNAJC6	CpG
chr1	65774803	65775828	1026	839	56	285.34	20.36	Promoter	NM_001256864	DNAJC6	promoter-TSS (NM_001256864)
chr1	65885307	65887932	2626	1066	306	747.42	30.22	Promoter	NM_001198683;NM_001198681;NM_017526;NM_001003680;NM_001003679;NM_002303	LEPROT;LEPR	CpG
chr1	65896591	65897205	615	462	16	81.06	10.36	Intron	NM_001003680;NM_017526;NM_001003679;NM_002303;NM_001198681	LEPROT;LEPR	intron (NM_017526, intron 3 of 3)
chr1	66003819	66004385	567	378	16	86.17	11.65	Intron	NM_001198687;NM_001198689;NM_001198688;NM_001003680;NM_001003679;NM_002303	LEPR	HAL1|LINE|L1
chr1	66071237	66071870	634	226	42	226.77	20.26	Intron	NM_001198687;NM_001198689;NM_001198688;NM_001003680;NM_001003679;NM_002303	LEPR	intron (NM_001003680, intron 11 of 19)
chr1	66072560	66073394	835	480	23	55.66	6.88	Intron	NM_001198687;NM_001198689;NM_001198688;NM_001003680;NM_001003679;NM_002303	LEPR	intron (NM_001003680, intron 11 of 19)
chr1	66152038	66152429	392	162	14	73.16	11.39	Intergenic	NM_001198687;NM_001198689;NM_001198688;NM_001003680;NM_001003679;NM_002303	LEPR	L1MA3|LINE|L1
chr1	66157051	66157702	652	353	19	85.14	13.42	Intergenic	NM_001198687;NM_001198689;NM_001198688;NM_001003680;NM_001003679;NM_002303	LEPR	Intergenic
chr1	66186328	66186999	672	333	14	51.86	10.89	Intergenic	NM_001198687;NM_002600;NM_001198689;NM_001198688;NM_001003680;NM_001003679;NM_002303;NM_001037341;NM_001297440	PDE4B;LEPR	Intergenic
chr1	66231053	66231921	869	419	26	132.43	20.03	Intergenic	NM_002600;NM_001037341;NM_001297440	PDE4B	THE1C|LTR|ERVL-MaLR
chr1	66258324	66259092	769	482	100	592.61	23.69	Promoter	NM_002600;NM_001037341;NM_001297440	PDE4B	promoter-TSS (NM_002600)
chr1	66277414	66278551	1138	316	47	204.87	14.5	Intron	NM_002600;NM_001037341;NM_001297440	PDE4B	intron (NM_002600, intron 1 of 16)
chr1	66286977	66287348	372	215	11	66.19	11.65	Intron	NM_002600;NM_001037341;NM_001297440	PDE4B	intron (NM_002600, intron 1 of 16)
chr1	66311399	66311781	383	166	11	64.87	12.95	Intron	NM_002600;NM_001037341;NM_001297440	PDE4B	intron (NM_002600, intron 1 of 16)
chr1	66477996	66478689	694	340	16	58.68	10.18	Intron	NM_002600;NM_001037341;NM_001297441;NM_001297440;NM_001037340	PDE4B	intron (NM_001037340, intron 1 of 14)
chr1	66542185	66542600	416	259	11	61.16	9.06	Intron	NM_002600;NM_001037341;NM_001297441;NM_001297440;NM_001037340	PDE4B	L1PA16|LINE|L1
chr1	66556515	66557262	748	433	36	209.08	18.63	Intron	NM_002600;NM_001037341;NM_001297441;NM_001297440;NM_001037340	PDE4B	intron (NM_001037340, intron 1 of 14)
chr1	66708175	66708830	656	363	14	62.08	12.95	Intron	NM_002600;NM_001037341;NM_001297441;NM_001297440;NM_001037340	PDE4B	intron (NM_001037340, intron 1 of 14)
chr1	66717080	66717921	842	362	25	77.64	10.89	Intron	NM_002600;NM_001037340;NM_001037341;NM_001297441;NM_001297440	PDE4B	L2|LINE|L2
chr1	66718928	66719594	667	369	21	68.14	12.46	Intron	NM_002600;NM_001037340;NM_001037341;NM_001297441;NM_001297440	PDE4B	intron (NM_001037340, intron 2 of 14)
chr1	66726803	66727608	806	391	34	147.17	11.31	Intron	NM_002600;NM_001037340;NM_001037341;NM_001297441;NM_001297440	PDE4B	intron (NM_001037340, intron 4 of 14)
chr1	66741053	66742237	1185	874	47	142.7	10.38	Intron	NM_002600;NM_001037340;NM_001037341;NM_001297441;NM_001297440	PDE4B	intron (NM_001037340, intron 5 of 14)
chr1	66766548	66767425	878	716	22	81.28	7.98	Intron	NM_002600;NM_001037340;NM_001037341;NM_001297441;NM_001297440	PDE4B	intron (NM_001037340, intron 5 of 14)
chr1	66801507	66802769	1263	588	92	218.33	9.94	Intron	NM_001037341;NM_001297440;NM_001037339;NM_002600;NM_001297441;NM_001037340	PDE4B	intron (NM_001037340, intron 6 of 14)
chr1	66815517	66816449	933	436	37	114.27	8.57	Intron	NM_001037341;NM_001297440;NM_001037339;NM_002600;NM_001297441;NM_001037340	PDE4B	intron (NM_001037340, intron 6 of 14)
chr1	66838696	66839507	812	276	68	290.32	18.01	Exon	NM_001037341;NM_001297440;NM_001037339;NM_002600;NM_001297441;NM_001037340;NM_001297442	PDE4B	3' UTR (NM_001037339, exon 10 of 10)
chr1	66852127	66852637	511	343	11	51.62	8.95	Intergenic	NM_001037341;NM_001297440;NM_001037339;NM_002600;NM_001297441;NM_001037340;NM_001297442	PDE4B	L1ME4a|LINE|L1
chr1	66860737	66861482	746	312	24	67.88	6.74	Intergenic	NM_001037341;NM_001297440;NM_001037339;NM_002600;NM_001297441;NM_001037340;NM_001297442	PDE4B	MIRb|SINE|MIR
chr1	66870709	66871099	391	230	12	55.46	8.14	Intergenic	NM_001037341;NM_001297440;NM_001037339;NM_002600;NM_001297441;NM_001037340;NM_001297442	PDE4B	Intergenic
chr1	66877135	66877516	382	161	26	155.84	14.53	Intergenic	NM_001037341;NM_001297440;NM_001037339;NM_002600;NM_001297441;NM_001037340;NM_001297442	PDE4B	L1PA7|LINE|L1
chr1	66903373	66905458	2086	1722	75	108.59	8.57	Intergenic	NM_001037341;NM_032291;NM_001297440;NM_001037339;NM_002600;NM_001297441;NM_001037340;NM_001297442	PDE4B;SGIP1	Intergenic
chr1	66911051	66912483	1433	475	40	85.25	6.06	Intergenic	NM_001037341;NM_032291;NM_001297440;NM_001037339;NM_002600;NM_001297441;NM_001037340;NM_001297442	PDE4B;SGIP1	(CA)n|Simple_repeat|Simple_repeat
chr1	66998775	66999058	284	142	11	89.2	14.24	Promoter	NM_032291	SGIP1	promoter-TSS (NM_032291)
chr1	67045646	67046204	559	226	17	94.77	14.07	Intron	NM_032291	SGIP1	L2a|LINE|L2
chr1	67114444	67115255	812	384	27	143.55	13.21	Intron	NM_032291	SGIP1	intron (NM_032291, intron 7 of 24)
chr1	67194495	67195520	1026	525	118	442.58	22.12	Exon	NM_032291	SGIP1	exon (NM_032291, exon 20 of 25)
chr1	67204827	67205770	944	553	63	260.95	16.88	Exon	NM_032291	SGIP1	intron (NM_032291, intron 22 of 24)
chr1	67217168	67219123	1956	984	127	285.92	15	Promoter	NM_152665	TCTEX1D1	promoter-TSS (NM_152665)
chr1	67230609	67231168	560	192	14	58.47	9.29	Intron	NM_152665	TCTEX1D1	intron (NM_152665, intron 2 of 4)
chr1	67379593	67380027	435	275	10	51.28	11.65	Intron	NM_207014;NM_024763	WDR78	MER4B-int|LTR|ERV1
chr1	67389645	67391534	1890	937	235	687.29	18.96	Promoter	NM_020948;NM_024763;NM_001146110;NM_001146111;NM_001146112;NM_001146113;NM_001278215;NM_207014;NM_001077702;NM_001077703;NM_001077700	WDR78;MIER1	promoter-TSS (NM_001146111)
chr1	67395300	67396782	1483	542	355	1137.35	17.18	Promoter	NM_001077704;NM_001077701	MIER1	5' UTR (NM_001077704, exon 1 of 14)
chr1	67403672	67404713	1042	306	27	52.42	6.41	Intron	NM_020948;NM_001077704;NM_001146110;NM_001146111;NM_001146112;NM_001146113;NM_001278215;NM_001077702;NM_001077703;NM_001077700;NM_001077701	MIER1	intron (NM_001077701, intron 1 of 12)
chr1	67413270	67413706	437	115	11	54.77	8.24	Exon	NM_001278215	MIER1	L2b|LINE|L2
chr1	67464596	67465251	656	248	37	132.46	10.19	Exon	NM_015139	SLC35D1	TTS (NM_015139)
chr1	67465623	67466443	821	376	28	57.02	10.11	Exon	NM_015139	SLC35D1	3' UTR (NM_015139, exon 12 of 12)
chr1	67518893	67520618	1726	883	298	1018.3	24.63	Promoter	NM_015139	SLC35D1	5' UTR (NM_015139, exon 1 of 12)
chr1	67575926	67576650	725	303	18	69.59	10.14	Intron	NR_075077;NM_001276351;NM_001276352	C1orf141	intron (NR_075077, intron 7 of 9)
chr1	67614542	67615231	690	290	18	74	12.38	Intergenic	NR_075077;NM_001276351;NM_001276352;NM_015139;NM_144701	SLC35D1;C1orf141;IL23R	Intergenic
chr1	67636389	67637228	840	375	67	373.96	33.87	Intron	NM_144701	IL23R	intron (NM_144701, intron 3 of 10)
chr1	67657110	67657921	812	473	17	60.43	13.07	Intron	NM_144701	IL23R	L2a|LINE|L2
chr1	67673022	67673640	619	425	20	108.42	18.01	Intron	NM_144701	IL23R	THE1A|LTR|ERVL-MaLR
chr1	67895618	67897115	1498	553	137	331.45	11.72	Promoter	NM_001018068;NM_001018069;NM_001018067;NM_015640	SERBP1	promoter-TSS (NM_015640)
chr1	67899232	67900194	963	448	54	70.1	6.43	Intergenic	NR_047584;NM_015640;NR_047583;NM_001018068;NM_001018069;NM_001559;NM_001018067;NM_001258215;NM_001258214;NM_001258216	IL12RB2;SERBP1	Intergenic
chr1	67906693	67907292	600	344	13	59.41	12.95	Intergenic	NR_047584;NM_015640;NR_047583;NM_001018068;NM_001018069;NM_001559;NM_001018067;NM_001258215;NM_001258214;NM_001258216	IL12RB2;SERBP1	Intergenic
chr1	67944853	67945361	509	263	11	52.32	7.77	Intergenic	NR_047584;NM_015640;NR_047583;NM_001018068;NM_001018069;NM_001559;NM_001018067;NM_001258215;NM_001258214;NM_001258216	IL12RB2;SERBP1	Intergenic
chr1	67966065	67966588	524	172	21	134.6	22.53	Intergenic	NM_001018068;NM_001018069;NM_001018067;NM_015640	SERBP1	Intergenic
chr1	68000898	68001571	674	295	15	57.21	8.56	Intergenic			Intergenic
chr1	68023363	68023926	564	255	17	69.6	7.9	Intergenic			Intergenic
chr1	68073952	68074847	896	598	51	241.97	18.95	Intergenic	NM_018841;NM_001924;NM_001199741;NM_001199742	GADD45A;GNG12	MER63D|DNA|hAT-Blackjack
chr1	68100618	68101786	1169	541	53	172.67	11.44	Intergenic	NM_018841;NM_001924;NM_001199741;NM_001199742	GADD45A;GNG12	Intergenic
chr1	68139805	68140548	744	366	20	74.39	11.95	Intergenic	NM_018841;NM_001924;NM_001199741;NM_001199742	GADD45A;GNG12	Intergenic
chr1	68150280	68153053	2774	703	412	771.64	18.44	Promoter	NM_001924;NM_001199741;NM_001199742	GADD45A	CpG
chr1	68179267	68179947	681	341	16	70.16	10.8	Intron	NM_018841	GNG12	intron (NM_018841, intron 2 of 3)
chr1	68190423	68191228	806	351	25	82.44	14.71	Intron	NM_018841	GNG12	intron (NM_018841, intron 2 of 3)
chr1	68198230	68200020	1791	521	76	121.83	8.75	Intron	NM_018841	GNG12	intron (NM_018841, intron 2 of 3)
chr1	68201544	68202289	746	302	36	82.48	7.67	Intron	NM_018841	GNG12	intron (NM_018841, intron 2 of 3)
chr1	68211956	68212393	438	271	22	127.47	13.84	Intron	NM_018841	GNG12	intron (NM_018841, intron 2 of 3)
chr1	68225845	68226380	536	241	23	131.07	19.94	Intron	NM_018841	GNG12	intron (NM_018841, intron 2 of 3)
chr1	68231900	68232828	929	512	27	137.38	16.83	Intron	NM_018841	GNG12	intron (NM_018841, intron 2 of 3)
chr1	68298290	68299558	1269	832	68	245.61	11.45	Promoter	NR_040077;NM_018841	GNG12-AS1;GNG12	CpG
chr1	68351551	68352138	588	421	18	100.75	18.13	Intron	NR_040077	GNG12-AS1	intron (NR_040077, intron 1 of 9)
chr1	68362738	68363539	802	448	24	109.13	16.04	Intron	NR_040077	GNG12-AS1	intron (NR_040077, intron 1 of 9)
chr1	68368417	68369101	685	312	22	102.8	19.27	Intron	NR_040077	GNG12-AS1	L1PB1|LINE|L1
chr1	68585852	68586472	621	352	12	50.67	11.65	Intron	NM_001002292;NR_040077	WLS;GNG12-AS1	intron (NR_040077, intron 7 of 9)
chr1	68802394	68802885	492	349	14	77.82	14.24	Intergenic	NM_000329	RPE65	(A)n|Simple_repeat|Simple_repeat
chr1	68812929	68813408	480	312	27	166.25	17.56	Intergenic	NM_000329	RPE65	MLT1K|LTR|ERVL-MaLR
chr1	68894917	68895510	594	282	12	52.7	7.77	Exon	NM_000329	RPE65	3' UTR (NM_000329, exon 14 of 14)
chr1	68946152	68946788	637	326	17	74.39	13.9	Intron	NM_017779;NM_001114120	DEPDC1	intron (NM_017779, intron 8 of 10)
chr1	68962331	68963239	909	544	168	939.86	34.81	Promoter	NM_017779;NR_110671;NM_001114120	DEPDC1-AS1;DEPDC1	promoter-TSS (NM_001114120)
chr1	69759665	69760200	536	383	12	57.45	10.36	Intergenic			Intergenic
chr1	69962941	69963884	944	340	52	275.93	21.96	Intergenic			Intergenic
chr1	69968413	69969105	693	537	23	80.41	9.33	Intergenic			L2c|LINE|L2
chr1	69970098	69970898	801	370	21	57.76	8.61	Intergenic			(TTTG)n|Simple_repeat|Simple_repeat
chr1	70096234	70096821	588	392	15	75.79	15.54	Intergenic			L1MC|LINE|L1
chr1	70153755	70154219	465	342	13	72.45	11.65	Intergenic	NM_020794	LRRC7	Intergenic
chr1	70346168	70346994	827	448	27	143.8	18.38	Intron	NM_020794	LRRC7	intron (NM_020794, intron 5 of 24)
chr1	70376973	70377444	472	156	12	63.47	10.36	Intron	NM_020794	LRRC7	L1PA15|LINE|L1
chr1	70469119	70469664	546	299	42	281.9	28.24	Intron	NM_020794	LRRC7	intron (NM_020794, intron 9 of 24)
chr1	70495086	70495674	589	218	18	75.79	9.05	Intron	NM_020794	LRRC7	intron (NM_020794, intron 16 of 24)
chr1	70499819	70500525	707	371	21	83.8	9.05	Intron	NM_020794	LRRC7	intron (NM_020794, intron 16 of 24)
chr1	70508012	70508558	547	238	27	143.18	12.09	Intron	NM_020794	LRRC7	intron (NM_020794, intron 19 of 24)
chr1	70537833	70538547	715	480	18	86.98	14.24	Intron	NM_020794	LRRC7	intron (NM_020794, intron 21 of 24)
chr1	70548886	70549886	1001	521	44	164.22	12.02	Intron	NM_020794	LRRC7	L2a|LINE|L2
chr1	70670426	70671885	1460	909	162	587.83	28.75	Promoter	NM_017768;NM_004768;NM_001190987	LRRC40;SRSF11	promoter-TSS (NM_001190987)
chr1	70686598	70687765	1168	489	239	1136.6	35.33	Exon	NM_004768;NM_001190987	SRSF11	(CGG)n|Simple_repeat|Simple_repeat
chr1	70781761	70782190	430	261	15	73.15	11.76	Intron	NM_030816	ANKRD13C	MIR|SINE|MIR
chr1	70819141	70821127	1987	1475	107	311.07	11.68	Promoter	NM_030816;NR_027404;NM_001036645;NM_001036646;NM_001031693	HHLA3;ANKRD13C	promoter-TSS (NR_027404)
chr1	70841646	70842271	626	369	37	252.34	28.9	Intergenic	NM_001190463;NM_030816;NM_001031693;NR_027404;NM_001902;NM_153742;NM_001036645;NM_001036646	HHLA3;CTH;ANKRD13C	Intergenic
chr1	70848368	70849057	690	225	20	105.83	20.71	Intergenic	NM_001190463;NM_030816;NM_001031693;NR_027404;NM_001902;NM_153742;NM_001036645;NM_001036646	HHLA3;CTH;ANKRD13C	Intergenic
chr1	70876470	70877566	1097	168	64	264.06	14.84	Promoter	NM_001190463;NM_153742;NM_001902	CTH	5' UTR (NM_001190463, exon 1 of 11)
chr1	70902507	70902915	409	185	13	79.23	11.65	Intron	NM_001190463;NM_153742;NM_001902	CTH	intron (NM_153742, intron 9 of 10)
chr1	70923560	70924432	873	340	32	87.38	11.44	Intergenic	NM_001190463;NM_001031693;NM_153742;NM_001902;NR_027404;NM_001036645;NM_001036646	HHLA3;CTH	Intergenic
chr1	70925997	70927062	1066	615	34	69.77	6.59	Intergenic	NM_001190463;NM_001031693;NM_153742;NM_001902;NR_027404;NM_001036645;NM_001036646	HHLA3;CTH	LTR5_Hs|LTR|ERVK
chr1	70975412	70976164	753	427	26	128.26	18.1	Intergenic	NM_001190463;NM_153742;NM_001902	CTH	Intergenic
chr1	71230208	71231122	915	372	29	109.1	13.45	Intergenic	NR_028294;NR_028293;NR_028292;NM_198714;NM_198717;NM_198716	PTGER3	Intergenic
chr1	71273782	71274477	696	448	22	109.04	14.43	Intergenic	NR_028294;NR_028293;NR_028292;NM_198714;NM_198717;NM_198716	PTGER3	MER113|DNA|hAT-Charlie
chr1	71332209	71333231	1023	566	51	246.47	22.15	Intron	NR_028294;NR_028293;NR_028292;NM_198714;NM_198717;NM_198716	PTGER3	L2c|LINE|L2
chr1	71374779	71375674	896	513	40	164.24	15.73	Intron	NR_028294;NR_028293;NR_028292;NM_198714;NM_198717;NM_198716	PTGER3	intron (NR_028293, intron 2 of 4)
chr1	71395353	71395804	452	163	12	50.98	7.59	Intron	NR_028294;NR_028293;NR_028292;NM_198714;NM_198717;NM_198716	PTGER3	intron (NR_028293, intron 2 of 4)
chr1	71395834	71396399	566	251	14	55.25	7.84	Intron	NR_028294;NR_028293;NR_028292;NM_198714;NM_198717;NM_198716	PTGER3	intron (NR_028293, intron 2 of 4)
chr1	71405797	71406552	756	403	19	90.83	16.83	Intron	NR_028294;NR_028293;NR_028292;NM_198714;NM_198717;NM_198716	PTGER3	THE1A|LTR|ERVL-MaLR
chr1	71413747	71414543	797	434	20	81.73	11.98	Intron	NR_028294;NR_028293;NR_028292;NM_198714;NM_198717;NM_198716	PTGER3	THE1C|LTR|ERVL-MaLR
chr1	71445461	71446035	575	228	44	253.95	24.41	Intron	NR_028294;NR_028293;NR_028292;NM_001126044;NM_198719;NM_198718;NM_198714;NM_198717;NM_198716	PTGER3	intron (NM_198714, intron 2 of 4)
chr1	71459407	71459922	516	352	13	67.05	12.95	Intron	NR_028294;NR_028293;NR_028292;NM_001126044;NM_198719;NM_198718;NM_198714;NM_198717;NM_198716	PTGER3	intron (NM_198714, intron 2 of 4)
chr1	71546520	71547536	1017	333	61	256.59	16.88	Promoter	NM_005455;NM_203350;NR_046217	ZRANB2-AS2;ZRANB2	promoter-TSS (NM_005455)
chr1	71662330	71662871	542	336	12	56.93	10.36	Intron	NR_046217	ZRANB2-AS2	intron (NR_046217, intron 2 of 3)
chr1	71856075	71856584	510	348	12	59.79	11.65	Intergenic	NM_173808	NEGR1	L1M1|LINE|L1
chr1	71879557	71880606	1050	469	101	489.64	30.87	Intron	NM_173808	NEGR1	intron (NM_173808, intron 6 of 6)
chr1	71954216	71954929	714	286	22	106.89	12.21	Intron	NM_173808	NEGR1	MIRb|SINE|MIR
chr1	71960081	71960562	482	321	13	70.58	14.24	Intron	NM_173808	NEGR1	MER77B|LTR|ERVL
chr1	72049212	72049977	766	323	22	92.19	8.97	Intron	NM_173808	NEGR1	intron (NM_173808, intron 6 of 6)
chr1	72053647	72054121	475	306	15	72.02	11.76	Intron	NM_173808	NEGR1	intron (NM_173808, intron 6 of 6)
chr1	72163869	72164414	546	193	24	156.21	22.81	Intron	NM_173808	NEGR1	intron (NM_173808, intron 3 of 6)
chr1	72171498	72172144	647	344	45	273.18	26.81	Intron	NM_173808	NEGR1	L1M1|LINE|L1
chr1	72221973	72222461	489	149	14	78.17	10.36	Intron	NM_173808	NEGR1	intron (NM_173808, intron 3 of 6)
chr1	72232462	72232958	497	253	21	110.59	14.26	Intron	NM_173808	NEGR1	MSTA|LTR|ERVL-MaLR
chr1	72257981	72258628	648	264	27	118.94	16.59	Intron	NM_173808	NEGR1	intron (NM_173808, intron 2 of 6)
chr1	72316283	72317683	1401	389	51	176.47	13.4	Intron	NM_173808	NEGR1	intron (NM_173808, intron 2 of 6)
chr1	72346873	72348628	1756	603	122	374.78	16.65	Intron	NM_173808	NEGR1	intron (NM_173808, intron 2 of 6)
chr1	72393511	72394151	641	498	20	101.05	10.18	Intron	NM_173808	NEGR1	(TA)n|Simple_repeat|Simple_repeat
chr1	72410789	72411598	810	404	19	56.43	9.24	Intron	NM_173808	NEGR1	intron (NM_173808, intron 1 of 6)
chr1	72530314	72531005	692	303	17	72.69	13.57	Intron	NM_173808	NEGR1	intron (NM_173808, intron 1 of 6)
chr1	72566344	72567162	819	324	26	90.72	12.22	Intron	NM_173808	NEGR1	MLT1A|LTR|ERVL-MaLR
chr1	72575456	72576109	654	226	20	50.82	5.71	Intron	NM_173808	NEGR1	intron (NM_173808, intron 1 of 6)
chr1	72577155	72578120	966	379	41	131.78	11.2	Intron	NM_173808	NEGR1	MIRb|SINE|MIR
chr1	72629466	72630033	568	213	13	56.4	10.38	Intron	NM_173808	NEGR1	intron (NM_173808, intron 1 of 6)
chr1	72737357	72737903	547	163	16	77.6	10.89	Intron	NM_173808	NEGR1	THE1A|LTR|ERVL-MaLR
chr1	72747796	72749907	2112	822	225	533.12	23.34	Promoter	NM_173808	NEGR1	promoter-TSS (NM_173808)
chr1	72754618	72755152	535	122	31	148.38	11.03	Intergenic	NM_173808	NEGR1	L1ME3B|LINE|L1
chr1	72831819	72832917	1099	605	54	223.6	17.45	Intergenic	NM_173808	NEGR1	Intergenic
chr1	72845132	72845776	645	367	24	108.32	12.79	Intergenic	NM_173808	NEGR1	THE1C|LTR|ERVL-MaLR
chr1	73100855	73102347	1493	741	123	460.25	21.79	Intergenic			MER20|DNA|hAT-Charlie
chr1	73204985	73205762	778	382	30	143.92	16.54	Intergenic			LTR33|LTR|ERVL
chr1	73397629	73398347	719	264	41	194.87	23.66	Intergenic			L1MB3|LINE|L1
chr1	73509640	73510556	917	443	79	434.36	25.05	Intergenic			L1PB2|LINE|L1
chr1	73734517	73735237	721	315	18	86.4	11.65	Intergenic	NR_110677;NR_110676	LINC01360	THE1D-int|LTR|ERVL-MaLR
chr1	73889845	73890268	424	169	10	52.31	9.06	Intergenic	NR_110676	LINC01360	LTR52|LTR|ERVL
chr1	73981909	73982754	846	549	22	99.27	12	Intergenic			Intergenic
chr1	74103011	74103408	398	237	11	63.14	11.65	Intergenic			L2a|LINE|L2
chr1	74453872	74455019	1148	301	33	132.76	13.18	Intergenic	NM_001105659	LRRIQ3	L1MA7|LINE|L1
chr1	74475872	74476672	801	420	32	145.88	12.61	Intergenic	NM_001105659	LRRIQ3	Intergenic
chr1	74663360	74664637	1278	524	120	386.15	21.07	Promoter	NM_001105659;NM_003838;NM_001199327;NM_001112808;NM_001199329;NM_001199328	FPGT-TNNI3K;LRRIQ3;FPGT	promoter-TSS (NM_001105659)
chr1	74860936	74861625	690	423	24	88.31	10.17	Intron	NM_001199327;NM_015978;NM_001112808	FPGT-TNNI3K;TNNI3K	HERVP71A-int|LTR|ERV1
chr1	74862566	74863226	661	228	26	103.65	12.05	Intron	NM_001199327;NM_015978;NM_001112808	FPGT-TNNI3K;TNNI3K	GA-rich|Low_complexity|Low_complexity
chr1	74951672	74952150	479	257	14	79.33	14.24	Intron	NM_015978;NM_001112808	FPGT-TNNI3K;TNNI3K	(GA)n|Simple_repeat|Simple_repeat
chr1	74979153	74979608	456	217	23	170.63	25.89	Intron	NM_015978;NM_001112808	FPGT-TNNI3K;TNNI3K	intron (NM_015978, intron 23 of 24)
chr1	74992818	74993295	478	242	14	79.45	14.24	Intron	NM_015978;NM_001112808	FPGT-TNNI3K;TNNI3K	intron (NM_015978, intron 23 of 24)
chr1	75051548	75052869	1322	469	49	219.94	19.61	Intron	NM_001002912;NR_121671	ERICH3-AS1;ERICH3	intron (NM_001002912, intron 12 of 14)
chr1	75118447	75119114	668	237	15	68.4	11.65	Intron	NM_001002912	ERICH3	intron (NM_001002912, intron 1 of 14)
chr1	75128923	75129649	727	280	15	55.11	11.1	Intron	NM_001002912	ERICH3	MLT1L|LTR|ERVL-MaLR
chr1	75139159	75139774	616	169	17	78.94	12.21	Promoter	NM_001002912	ERICH3	promoter-TSS (NM_001002912)
chr1	75198176	75199798	1623	738	119	415.72	15.94	Promoter	NM_001134759;NM_001162916;NM_001130043;NM_001130042;NR_027962;NM_138467;NM_001889	CRYZ;TYW3	exon (NM_138467, exon 1 of 6)
chr1	75640104	75640572	469	267	13	72	12.95	Intergenic	NM_001256114;NM_001001933;NM_001130058;NM_152697	LHX8;SLC44A5	Intergenic
chr1	76081350	76081804	455	345	11	57.19	9.06	Intergenic	NM_001130058;NM_152697	SLC44A5	CpG
chr1	76106862	76107558	697	340	15	65.98	12.95	Intergenic	NM_001286043;NM_001286042;NM_001286044;NM_152697;NM_000016;NM_001127328;NM_001130058	SLC44A5;ACADM	Intergenic
chr1	76189238	76191151	1914	1083	216	707.72	28.35	Promoter	NM_001286043;NM_001286042;NM_000016;NM_001127328;NM_001286044	ACADM	5' UTR (NM_000016, exon 1 of 12)
chr1	76249997	76251017	1021	326	49	100.4	7.35	Promoter	NM_004582;NR_073562;NR_003042	RABGGTB;SNORD45C	AluJb|SINE|Alu
chr1	76251195	76252740	1546	645	72	133.62	11.49	Promoter	NM_004582;NR_002748;NR_073562;NR_002749;NR_003042	RABGGTB;SNORD45C;SNORD45A;SNORD45B	promoter-TSS (NR_003042)
chr1	76302127	76302833	707	267	35	168.65	16.18	Intron	NM_002440	MSH4	L2c|LINE|L2
chr1	76541465	76541982	518	273	13	66.85	10.36	Promoter	NM_001160011;NM_152996	ST6GALNAC3	intron (NM_001160011, intron 1 of 3)
chr1	76619658	76620902	1245	266	30	137.14	9.06	Intron	NM_001160011;NM_152996	ST6GALNAC3	intron (NM_001160011, intron 1 of 3)
chr1	77525418	77526190	773	464	74	455.13	28.84	Promoter	NR_106978	MIR7156	intron (NM_030965, intron 4 of 4)
chr1	77542471	77542904	434	117	11	59.28	9.06	Intergenic	NM_005482;NM_030965;NR_106978	ST6GALNAC5;PIGK;MIR7156	Intergenic
chr1	77684740	77685692	953	481	53	189.28	16.53	Promoter	NM_005482	PIGK	promoter-TSS (NM_005482)
chr1	77692937	77693623	687	300	24	123.31	17.11	Intergenic	NM_012093;NM_174858;NM_005482	PIGK;AK5	L2b|LINE|L2
chr1	77703944	77704645	702	321	24	94.62	14.31	Intergenic	NM_012093;NM_174858;NM_005482	PIGK;AK5	L2b|LINE|L2
chr1	77745369	77746466	1098	502	66	105.27	7.81	Promoter	NM_012093;NM_174858	AK5	Intergenic
chr1	77747137	77748305	1169	609	125	419.01	15.27	Promoter	NM_012093;NM_174858	AK5	promoter-TSS (NM_012093)
chr1	77776672	77777195	524	243	15	65.45	9.64	Intron	NM_012093;NM_174858	AK5	intron (NM_174858, intron 5 of 13)
chr1	77794200	77794838	639	473	15	70.95	10.36	Intron	NM_012093;NM_174858	AK5	MSTD|LTR|ERVL-MaLR
chr1	77833129	77833716	588	320	13	59.8	10.23	Intron	NM_012093;NM_174858	AK5	(TA)n|Simple_repeat|Simple_repeat
chr1	77844573	77845231	659	344	16	74.68	11.26	Intron	NM_012093;NM_174858	AK5	intron (NM_174858, intron 6 of 13)
chr1	77878115	77880048	1934	1364	211	464.26	16.98	Intron	NM_012093;NM_174858	AK5	L2b|LINE|L2
chr1	77881286	77882167	882	311	72	105.23	7.91	Intron	NM_012093;NM_174858	AK5	intron (NM_174858, intron 7 of 13)
chr1	77896843	77897685	843	424	41	195.79	18.1	Intron	NM_012093;NM_174858	AK5	intron (NM_174858, intron 8 of 13)
chr1	77941366	77941928	563	161	36	205.08	14.35	Intron	NM_012093;NM_174858	AK5	intron (NM_174858, intron 8 of 13)
chr1	77970333	77971228	896	544	29	114.31	15.57	Intron	NM_012093;NM_174858	AK5	L1ME3A|LINE|L1
chr1	77980767	77981631	865	483	23	111.6	11.65	Intron	NM_012093;NM_174858	AK5	intron (NM_174858, intron 10 of 13)
chr1	77999213	77999923	711	388	18	52.2	8.3	Intron	NM_012093;NM_174858	AK5	intron (NM_174858, intron 12 of 13)
chr1	78008474	78009030	557	424	13	58.35	10.59	Intron	NM_012093;NM_174858	AK5	intron (NM_174858, intron 13 of 13)
chr1	78147964	78150194	2231	1242	460	1265.77	24.31	Promoter	NM_015534	ZZZ3	promoter-TSS (NM_015534)
chr1	78224523	78225733	1211	1018	310	1512.7	35.53	Promoter	NM_015017;NM_201626;NM_201624	USP33	CpG
chr1	78244790	78245727	938	591	43	190.92	16.18	Promoter	NM_001270384;NM_198549	FAM73A	promoter-TSS (NM_198549)
chr1	78277169	78277893	725	411	25	123.07	20.64	Intron	NM_001270384;NM_198549	FAM73A	CpG
chr1	78353671	78354982	1312	915	66	245.73	19.42	Promoter	NM_144573;NR_103535;NM_001172309	NEXN;NEXN-AS1	5' UTR (NM_001172309, exon 1 of 12)
chr1	78393043	78393627	585	419	18	51.45	8.58	Intron	NM_144573;NM_001172309	NEXN	MIR|SINE|MIR
chr1	78444235	78445381	1147	635	60	172.7	10.1	Promoter	NM_003902	FUBP1	promoter-TSS (NM_003902)
chr1	78458543	78459151	609	318	13	51.14	11.1	Intergenic	NM_144573;NM_017655;NM_003902;NM_007034;NM_001172309	GIPC2;FUBP1;NEXN;DNAJB4	MER58B|DNA|hAT-Charlie
chr1	78468894	78470611	1718	1442	108	279.7	11.76	Promoter	NM_007034	DNAJB4	promoter-TSS (NM_007034)
chr1	78511517	78512137	621	197	16	66.62	11.35	Promoter	NM_017655	GIPC2	exon (NM_017655, exon 1 of 6)
chr1	78596580	78596929	350	169	16	117.77	19.42	Intron	NM_017655	GIPC2	FLAM_A|SINE|Alu
chr1	79106185	79106723	539	253	14	66.42	12.69	Exon	NM_006820	IFI44L	intron (NM_006820, intron 6 of 8)
chr1	79111318	79112071	754	232	39	194.31	18.62	Exon	NM_006820	IFI44L	3' UTR (NM_006820, exon 9 of 9)
chr1	79141990	79142350	361	138	11	67.56	12.95	Intergenic	NM_006417;NM_006820	IFI44L;IFI44	Intergenic
chr1	79320688	79321395	708	421	23	129.52	19.42	Intergenic	NM_022159	ELTD1	Intergenic
chr1	79518516	79519004	489	343	12	61.78	10.36	Intergenic	NM_022159	ELTD1	GA-rich|Low_complexity|Low_complexity
chr1	80202625	80203131	507	372	11	52.49	7.77	Intergenic			MER34|LTR|ERV1
chr1	81442096	81442627	532	157	13	65.49	12.95	Intergenic			GA-rich|Low_complexity|Low_complexity
chr1	81672003	81672582	580	388	24	59.82	7.73	Intergenic			Intergenic
chr1	81673806	81674707	902	453	43	115.07	11.51	Intergenic			Intergenic
chr1	81704014	81704591	578	231	16	80.21	10.8	Intergenic			Intergenic
chr1	81779980	81780702	723	355	16	70.36	16.62	Intergenic			Intergenic
chr1	81935788	81936603	816	293	27	132.92	17.43	Intergenic			Intergenic
chr1	82691046	82691741	696	154	23	93.1	8.4	Intergenic			LFSINE_Vert|SINE|SINE
chr1	83043840	83044731	892	560	22	90.08	10.18	Intergenic			MIRc|SINE|MIR
chr1	83064218	83065168	951	612	32	168.42	16.81	Intergenic			Intergenic
chr1	83175524	83176272	749	398	21	104.83	16.27	Intergenic			L1ME3C|LINE|L1
chr1	83921499	83922062	564	228	16	86.51	12.95	Intergenic			Intergenic
chr1	83973914	83974722	809	420	30	152.55	25.53	Intergenic	NR_119375	LOC101927587	Intergenic
chr1	84024794	84025058	265	132	11	99.11	14.24	Intergenic	NR_119375	LOC101927587	Intergenic
chr1	84226738	84227174	437	253	14	84.54	14.24	Intron	NR_119375	LOC101927587	Intergenic
chr1	84311099	84311437	339	169	10	61.35	12.95	Intron	NR_119375;NR_119374;NR_049805	LOC101927587;LOC101927560;MIR548AP	intron (NR_049805, intron 3 of 4)
chr1	84326147	84326601	455	248	14	82.24	12.95	Promoter	NR_119375;NR_119374	LOC101927587;LOC101927560	CpG
chr1	84333925	84334369	445	168	11	58.17	10.36	Intron	NR_049805	MIR548AP	TTS (NM_024686)
chr1	84543036	84544607	1572	591	204	715.91	25.46	Promoter	NM_207578;NM_002731	PRKACB	promoter-TSS (NM_002731)
chr1	84582226	84582666	441	115	11	58.57	9.06	Intron	NM_207578;NM_002731	PRKACB	L1MA4A|LINE|L1
chr1	84609541	84611521	1981	356	70	98.09	6.83	Promoter	NM_001300916;NM_182948	PRKACB	intron (NM_182948, intron 1 of 9)
chr1	84667784	84668153	370	169	16	109	18.01	Intron	NM_207578;NM_001242859;NM_001300917;NM_001242861;NM_001300915;NM_001242858;NM_001242860;NM_001300916;NM_001242862;NM_002731;NM_182948;NM_001242857	PRKACB	intron (NM_001242857, intron 10 of 12)
chr1	84712079	84712522	444	276	10	50.46	10.36	Intergenic	NM_001242861;NM_001134664;NM_001242862;NM_207578;NM_001242860;NM_001300915;NM_001242858;NM_001242859;NM_001300916;NM_001300917;NM_001134663;NM_002731;NM_182948;NM_001010971;NM_001242857	SAMD13;PRKACB	MLT1K|LTR|ERVL-MaLR
chr1	84737038	84737710	673	304	18	72.25	10.78	Intergenic	NM_001242858;NM_001134664;NM_001242862;NM_207578;NM_001242859;NM_001300915;NR_003927;NM_001242861;NM_001242860;NM_001300916;NM_001300917;NM_001134663;NM_002731;NM_182948;NM_001010971;NM_001242857	UOX;SAMD13;PRKACB	MER67B|LTR|ERV1
chr1	84763772	84765471	1700	415	221	588.33	23.02	Promoter	NM_001010971;NM_001134663	SAMD13	CpG
chr1	84899205	84900010	806	464	34	102.65	7.29	Intergenic	NM_005274;NR_003927;NM_021233;NM_001134664;NM_001134663;NM_025065;NM_058248;NM_001010971	DNASE2B;RPF1;UOX;SAMD13;GNG5	Intergenic
chr1	84907745	84908659	915	490	51	240.09	22.47	Intergenic	NM_005274;NR_003927;NM_021233;NM_001134664;NM_001134663;NM_025065;NM_058248;NM_001010971	DNASE2B;RPF1;UOX;SAMD13;GNG5	Intergenic
chr1	84944701	84945921	1221	296	46	162.46	12.61	Promoter	NM_025065	RPF1	CpG
chr1	84971066	84973046	1981	859	294	854.71	15.39	Promoter	NM_005274	GNG5	CpG-1268
chr1	85039513	85040459	947	521	159	843.34	34.36	Promoter	NM_004388	CTBS	exon (NM_004388, exon 1 of 7)
chr1	85086126	85087190	1065	346	157	842.33	31.48	Promoter	NR_125761	LINC01461	CpG
chr1	85155228	85156741	1514	1001	394	1503.02	21.54	Promoter	NM_001166295;NM_001166293;NM_001166417;NM_014021;NM_001166294	SSX2IP	5' UTR (NM_001166417, exon 1 of 15)
chr1	85219183	85219727	545	190	16	88.68	14.24	Intergenic	NM_012152;NM_001166293;NM_001166295;NM_014021;NM_001166417;NM_001166294	LPAR3;SSX2IP	Intergenic
chr1	85245323	85246318	996	537	79	314.97	17.37	Intergenic	NM_012152;NM_001166293;NM_001166295;NM_014021;NM_001166417;NM_001166294	LPAR3;SSX2IP	Intergenic
chr1	85247786	85248492	707	525	41	126.52	8.69	Intergenic	NM_012152;NM_001166293;NM_001166295;NM_014021;NM_001166417;NM_001166294	LPAR3;SSX2IP	Intergenic
chr1	85261506	85262273	768	241	37	200.73	15.15	Intergenic	NM_012152	LPAR3	Intergenic
chr1	85312781	85313334	554	173	13	63.42	7.77	Intron	NM_012152	LPAR3	intron (NM_012152, intron 2 of 2)
chr1	85410330	85411264	935	327	44	223.8	17.9	Intron	NM_153259	MCOLN2	intron (NM_153259, intron 7 of 13)
chr1	85419813	85420119	307	153	15	97	13.79	Intron	NM_153259	MCOLN2	intron (NM_153259, intron 4 of 13)
chr1	85457088	85457794	707	417	28	121.56	14.9	Intron	NM_153259	MCOLN2	intron (NM_153259, intron 1 of 13)
chr1	85513521	85514600	1080	475	58	253.12	16.45	Promoter	NM_001253693;NM_018298	MCOLN3	CpG
chr1	85557180	85557820	641	399	38	234.41	26.34	Intron	NM_145172;NM_001288563	WDR63	intron (NM_145172, intron 8 of 22)
chr1	85582192	85583020	829	512	44	241.75	19.33	Intron	NM_145172;NM_001288563	WDR63	Charlie7|DNA|hAT-Charlie
chr1	85665916	85668044	2129	842	560	1678.74	12.05	Promoter	NM_032184	SYDE2	promoter-TSS (NM_032184)
chr1	85706096	85706776	681	274	14	60.1	10.36	Intergenic	NR_024113;NM_012137;NM_003921;NM_198077;NM_001134445;NR_045484;NM_032184	C1orf52;DDAH1;SYDE2;BCL10;LOC646626	Intergenic
chr1	85724786	85725874	1089	649	103	429.54	23.82	Promoter	NR_024113;NM_198077	C1orf52	promoter-TSS (NR_024113)
chr1	85741561	85743146	1586	788	228	844.53	22.27	Promoter	NM_003921;NR_045484	LOC646626;BCL10	non-coding (NR_045484, exon 1 of 2)
chr1	85763810	85764355	546	407	12	56.59	7.77	Intergenic	NR_024113;NM_012137;NM_003921;NM_198077;NM_001134445;NR_045484;NM_032184	C1orf52;DDAH1;SYDE2;BCL10;LOC646626	Intergenic
chr1	85773838	85774330	493	152	12	61.39	10.36	Intergenic	NR_024113;NM_012137;NM_003921;NM_198077;NM_001134445;NR_045484	C1orf52;DDAH1;BCL10;LOC646626	Intergenic
chr1	85796216	85797173	958	577	28	68.39	7.35	Intron	NM_001134445;NM_012137	DDAH1	intron (NM_012137, intron 4 of 5)
chr1	85803473	85804047	575	305	19	64.59	7.44	Intron	NM_001134445;NM_012137	DDAH1	intron (NM_012137, intron 4 of 5)
chr1	85809442	85810226	785	361	20	85.65	15.84	Intron	NM_001134445;NM_012137	DDAH1	intron (NM_012137, intron 4 of 5)
chr1	85894105	85894727	623	385	22	85.33	10.42	Intron	NM_001134445;NM_012137	DDAH1	intron (NM_001134445, intron 2 of 6)
chr1	85929711	85931226	1516	680	367	1539.83	19.51	Promoter	NM_012137	DDAH1	exon (NM_012137, exon 1 of 6)
chr1	85956164	85956680	517	266	36	235.9	21.24	Intron	NM_001134445	DDAH1	intron (NM_001134445, intron 2 of 6)
chr1	86042214	86043357	1144	621	254	802.66	14.56	Promoter	NM_001134445	DDAH1	CpG
chr1	86046150	86047528	1379	324	207	414.72	10.84	Promoter	NM_001134445;NM_001554	CYR61;DDAH1	CpG
chr1	86173722	86174529	808	461	33	137.84	13.4	Promoter	NM_001170670;NM_017953	ZNHIT6	promoter-TSS (NM_017953)
chr1	86330154	86331044	891	410	60	276.24	19.97	Intron	NM_152890	COL24A1	intron (NM_152890, intron 37 of 59)
chr1	86332561	86333415	855	442	26	54.57	8.33	Intron	NM_152890	COL24A1	intron (NM_152890, intron 37 of 59)
chr1	86456725	86457592	868	564	42	81.82	6.94	Intron	NM_152890	COL24A1	L1ME3B|LINE|L1
chr1	86458249	86458842	594	380	29	61.12	6.94	Intron	NM_152890	COL24A1	intron (NM_152890, intron 19 of 59)
chr1	86459908	86460848	941	641	39	59.44	7.89	Intron	NM_152890	COL24A1	intron (NM_152890, intron 19 of 59)
chr1	86551444	86552135	692	268	17	81.39	12.95	Intron	NM_152890	COL24A1	intron (NM_152890, intron 7 of 59)
chr1	86622319	86623001	683	534	25	105.42	10.48	Promoter	NM_152890	COL24A1	promoter-TSS (NM_152890)
chr1	86635190	86635668	479	320	11	53.48	7.51	Intergenic	NM_152890	COL24A1	Intergenic
chr1	86684412	86685240	829	291	44	152.68	15.56	Intergenic	NM_152890	COL24A1	Intergenic
chr1	86698798	86699642	845	444	29	143.53	19.61	Intergenic	NM_152890	COL24A1	MSTA|LTR|ERVL-MaLR
chr1	86758933	86759402	470	196	11	55.77	10.36	Intergenic	NM_001184765;NM_001184766;NM_020729;NM_001007022;NR_107010	ODF2L;MIR7856	L1ME2z|LINE|L1
chr1	86792062	86792653	592	365	13	53.43	10.18	Intergenic	NM_001184765;NM_001184766;NR_107010;NM_006536;NM_020729;NM_001007022	CLCA2;ODF2L;MIR7856	Intergenic
chr1	86861502	86862721	1220	161	65	272.1	10.42	Promoter	NM_001184765;NM_001184766;NM_020729;NM_001007022	ODF2L	promoter-TSS (NM_001007022)
chr1	86884897	86885445	549	379	22	143.18	23.3	Intergenic	NM_001184765;NM_001184766;NR_107010;NM_001285;NM_006536;NM_020729;NM_001007022	CLCA2;CLCA1;ODF2L;MIR7856	Intergenic
chr1	86895340	86896449	1110	417	130	649.88	36.45	Intron	NM_006536	CLCA2	intron (NM_006536, intron 3 of 13)
[truncated: 50,621 more rows]
