# Supplementary material for: ASXL2 is essential for haematopoiesis and acts as a haploinsufficient tumour suppressor in leukemia
Source: Nat Commun. 2017 May 18;8:15429. doi: 10.1038/ncomms15429 (PMC5454368; doi:10.1038/ncomms15429)
Supplement: Supplementary Data 4 — Anti-AML1-ETO ChIP-seq targets in SKNO-1 cells. [file ncomms15429-s5.xlsx]

## Sheet: Supplementary Data File 4
Anti-AML1-ETO ChIP-seq targets in SKNO-1 cells.
chr	start	end	length	summit	tags	-10*log10(p-value)	fold_enrichment	Annotation	Accession	Symbol	Detailed Annotation
chr1	11193	11446	254	127	10	57.37	9.71	Promoter	NR_046018	DDX11L1	promoter-TSS (NR_046018)
chr1	28890	29592	703	297	19	56.15	7.66	Promoter	NR_024540	WASH7P	CpG
chr1	236852	237895	1044	915	27	96.3	14.7	Intergenic	NR_028322;NR_039983	LOC100132287;LOC729737	AluY|SINE|Alu
chr1	416534	416936	403	139	9	59.14	14.9	Intergenic	NR_028322;NM_001005224	OR4F3;LOC100132287	LTR33|LTR|ERVL
chr1	441580	442448	869	392	60	269.74	14.91	Intergenic	NM_001005224	OR4F3	Intergenic
chr1	458911	459578	668	311	16	61.31	11.89	Intergenic	NM_001005224	OR4F3	Intergenic
chr1	521437	521697	261	130	16	149.41	26.91	Intergenic	NR_106781	MIR6723	Intergenic
chr1	523965	524515	551	289	12	50.86	9.47	Intergenic	NR_106781	MIR6723	(CA)n|Simple_repeat|Simple_repeat
chr1	540455	541316	862	182	59	245.71	18.21	Intergenic	NR_106781	MIR6723	Intergenic
chr1	564209	570417	6209	2334	2389	1015.4	5.23	Promoter	NR_106781	MIR6723	Intergenic
chr1	713646	714695	1050	411	45	198.54	15.63	Promoter	NR_033908	LOC100288069	promoter-TSS (NR_033908)
chr1	752628	753301	674	231	71	456.27	30.21	Promoter	NR_103536	FAM87B	Intergenic
chr1	762437	763286	850	333	23	103.06	12.17	Promoter	NR_015368;NR_047520;NR_047519;NR_047524;NR_047525;NR_047526;NR_024321;NR_047521;NR_047522;NR_047523	LINC00115;LINC01128	promoter-TSS (NR_024321)
chr1	773752	774188	437	194	18	118.35	20.11	Intron	NR_015368;NR_047519;NR_047524;NR_047525;NR_047526;NR_047520;NR_047521;NR_047522;NR_047523	LINC01128	L1M4b|LINE|L1
chr1	794008	794443	436	252	15	70.59	10.29	Exon	NR_015368;NR_047519;NR_047524;NR_047525;NR_047520;NR_047521;NR_047522;NR_047523	LINC01128	non-coding (NR_047519, exon 6 of 6)
chr1	841917	842565	649	369	55	302.85	27.21	Intergenic	NM_032129;NR_047519;NM_021170;NR_103536;NM_198317;NM_001291366;NM_001291367;NR_122045;NR_047524;NR_047525;NR_047526;NR_047520;NR_047521;NR_047522;NR_047523;NM_015658;NR_015368;NM_001160184;NM_001142467;NM_152486;NR_027055;NR_024321;NR_026874	KLHL17;LINC01128;SAMD11;HES4;PERM1;NOC2L;LINC00115;FAM87B;LOC100130417;PLEKHN1;FAM41C	Intergenic
chr1	848059	848617	559	158	45	232.96	17.39	Intergenic	NM_032129;NR_047519;NM_021170;NR_103536;NM_198317;NM_001291366;NM_001291367;NR_122045;NR_047524;NR_047525;NR_047526;NR_047520;NR_047521;NR_047522;NR_047523;NM_015658;NR_015368;NM_001160184;NM_001142467;NM_152486;NR_027055;NR_024321;NR_026874	KLHL17;LINC01128;SAMD11;HES4;PERM1;NOC2L;LINC00115;FAM87B;LOC100130417;PLEKHN1;FAM41C	Intergenic
chr1	856404	856823	420	140	16	68.26	10.09	Promoter	NR_122045;NR_026874	LOC100130417	Intergenic
chr1	876932	877535	604	329	20	56.62	8.11	Exon	NM_152486	SAMD11	CpG-18
chr1	894377	894985	609	202	19	55.15	8.71	Promoter	NM_015658;NM_198317	NOC2L;KLHL17	promoter-TSS (NM_015658)
chr1	911475	912039	565	127	20	95.99	12.04	Exon	NM_001291366;NM_001291367	PERM1	intron (NR_027693, intron 4 of 4)
chr1	939898	941249	1352	635	281	1230.28	28.91	Intergenic	NM_015658;NM_198576;NM_032129;NM_001291367;NR_122045;NM_001160184;NM_017891;NM_005101;NM_021170;NM_001291366;NM_198317;NM_001142467;NM_001205252;NM_152486;NR_026874	RNF223;KLHL17;HES4;PERM1;NOC2L;AGRN;ISG15;C1orf159;SAMD11;LOC100130417;PLEKHN1	Intergenic
chr1	948533	949196	664	356	37	162.79	13.1	Promoter	NM_005101	ISG15	promoter-TSS (NM_005101)
chr1	951397	951773	377	243	16	60.61	9.95	Intergenic	NM_015658;NM_198576;NM_032129;NM_001291367;NR_122045;NM_001160184;NM_017891;NM_005101;NM_021170;NM_001291366;NM_198317;NM_001142467;NM_001205252;NM_152486;NR_026874	RNF223;KLHL17;HES4;PERM1;NOC2L;AGRN;ISG15;C1orf159;SAMD11;LOC100130417;PLEKHN1	AluSx1|SINE|Alu
chr1	974084	974670	587	210	21	64.23	11.49	Intron	NM_198576	AGRN	intron (NM_198576, intron 3 of 35)
chr1	974965	975268	304	137	22	126.56	14.63	Intron	NM_198576	AGRN	intron (NM_198576, intron 3 of 35)
chr1	1039514	1039916	403	266	11	59.21	12.67	Intron	NM_017891	C1orf159	L1MEf|LINE|L1
chr1	1052630	1053292	663	281	31	122.55	15.64	Promoter	NM_017891	C1orf159	Intergenic
chr1	1058030	1058944	915	386	56	213.15	17.8	Intergenic	NR_029834;NM_148902;NM_003327;NM_001205252;NR_038869;NM_148901;NM_153254;NR_029957;NM_198576;NM_017891;NM_016176;NM_004195;NM_001130045;NR_029639;NM_016547	MIR200B;MIR429;LINC01342;AGRN;TNFRSF4;SDF4;TTLL10;C1orf159;MIR200A;RNF223;TNFRSF18	Intergenic
chr1	1072460	1073059	600	393	44	250.33	26.99	Promoter	NR_038869	LINC01342	CpG
chr1	1079219	1080316	1098	431	69	292.75	16.15	Exon	NR_038869	LINC01342	TTS (NR_038869)
chr1	1107203	1107650	448	182	25	104.83	12.93	Promoter	NM_001130045	TTLL10	Intergenic
chr1	1118225	1118668	444	143	15	67.86	12.99	Exon	NM_153254;NM_001130045	TTLL10	intron (NM_153254, intron 7 of 8)
chr1	1136204	1136562	359	227	26	85.08	9.22	Intergenic	NM_003327;NM_001014980;NM_153254;NR_106784;NM_004195;NM_030649;NR_029639;NM_194458;NR_038869;NM_080605;NR_029957;NM_194315;NM_194457;NM_001130413;NM_016547;NR_029834;NM_148901;NM_148902;NM_017891;NM_016176;NM_001130045;NR_037668;NM_058167	MIR6726;B3GALT6;SDF4;UBE2J2;FAM132A;MIR429;ACAP3;LINC01342;TNFRSF4;SCNN1D;TTLL10;C1orf159;MIR200A;MIR200B;TNFRSF18	CpG
chr1	1141027	1141735	709	288	103	364.7	16.51	Promoter	NM_004195;NM_148901;NM_148902	TNFRSF18	intron (NM_148901, intron 1 of 3)
chr1	1144288	1144872	585	188	81	228.8	12.69	Promoter	NM_004195;NM_148901;NM_148902	TNFRSF18	Intergenic
chr1	1148077	1149310	1234	332	96	190.97	13.27	Promoter	NM_003327	TNFRSF4	intron (NM_003327, intron 2 of 6)
chr1	1176280	1176613	334	114	11	60.84	12.1	Intergenic	NM_001029885;NM_003327;NM_001014980;NM_153254;NR_106784;NR_106785;NM_004195;NM_030649;NR_029639;NM_153339;NM_016547;NM_152228;NR_038869;NM_001256456;NM_080605;NR_029957;NM_194315;NM_194457;NM_001130413;NR_029834;NM_017871;NR_106866;NM_148901;NM_004421;NM_148902;NM_194458;NM_016176;NM_001130045;NR_037668;NM_001256460;NM_001256462;NM_001256463;NM_058167	MIR6726;B3GALT6;SDF4;UBE2J2;CPSF3L;CPTP;MIR6808;FAM132A;MIR429;ACAP3;LINC01342;TNFRSF4;SCNN1D;TTLL10;MIR6727;MIR200A;TAS1R3;MIR200B;PUSL1;DVL1;TNFRSF18	Intergenic
chr1	1195092	1196218	1127	649	69	112.91	8.3	Intron	NM_058167;NM_194315;NM_194458;NM_194457	UBE2J2	intron (NM_194315, intron 4 of 7)
chr1	1196281	1197127	847	478	62	127.55	11.31	Intron	NM_058167;NM_194315;NM_194458;NM_194457	UBE2J2	intron (NM_194315, intron 4 of 7)
chr1	1199393	1199903	511	202	28	50.83	7.46	Intron	NM_058167;NM_194315;NM_194458;NM_194457	UBE2J2	intron (NM_194457, intron 1 of 5)
chr1	1240633	1241611	979	565	69	238.87	12.01	Promoter	NM_030649;NM_153339	PUSL1;ACAP3	intron (NM_030649, intron 1 of 23)
chr1	1306646	1307327	682	148	46	154.58	11.35	Intergenic	NM_152228;NM_032348;NM_031921;NR_106784;NR_106785;NM_030649;NM_001243535;NM_001243536;NM_153339;NM_199121;NM_194458;NM_001256456;NM_001127229;NM_194315;NM_194457;NM_001145210;NM_001130413;NM_001039577;NM_030937;NM_001127230;NM_017871;NM_001146685;NR_106866;NM_004421;NM_017900;NM_001282584;NM_001282585;NM_001282582;NM_001282583;NM_017971;NR_037668;NR_015434;NM_001256460;NM_001256462;NM_001256463;N…	CPSF3L;CCNL2;ATAD3C;MRPL20;UBE2J2;AURKAIP1;CPTP;MIR6726;ACAP3;LOC148413;SCNN1D;TMEM88B;ANKRD65;VWA1;MXRA8;TAS1R3;MIR6727;PUSL1;DVL1;MIR6808;ATAD3B	Intergenic
chr1	1307403	1307845	443	140	26	77.57	8.36	Intergenic	NM_152228;NM_032348;NM_031921;NR_106784;NR_106785;NM_030649;NM_001243535;NM_001243536;NM_153339;NM_199121;NM_194458;NM_001256456;NM_001127229;NM_194315;NM_194457;NM_001145210;NM_001130413;NM_001039577;NM_030937;NM_001127230;NM_017871;NM_001146685;NR_106866;NM_004421;NM_017900;NM_001282584;NM_001282585;NM_001282582;NM_001282583;NM_017971;NR_037668;NR_015434;NM_001256460;NM_001256462;NM_001256463;N…	CPSF3L;CCNL2;ATAD3C;MRPL20;UBE2J2;AURKAIP1;CPTP;MIR6726;ACAP3;LOC148413;SCNN1D;TMEM88B;ANKRD65;VWA1;MXRA8;TAS1R3;MIR6727;PUSL1;DVL1;MIR6808;ATAD3B	Intergenic
chr1	1310490	1311148	659	406	29	59.75	5.5	Promoter	NM_001127230;NM_001127229;NM_017900	AURKAIP1	promoter-TSS (NM_017900)
chr1	1342313	1342976	664	377	21	59.83	10.78	Promoter	NM_017971	MRPL20	promoter-TSS (NM_017971)
chr1	1361869	1362384	516	311	25	130.69	17.71	Promoter	NM_001146685	TMEM88B	intron (NM_001146685, intron 1 of 1)
chr1	1368494	1370359	1866	1297	192	281.68	12.75	Promoter	NM_199121;NM_022834	VWA1	Intergenic
chr1	1373127	1374052	926	459	175	525.43	19.55	Promoter	NM_199121;NM_022834	VWA1	intron (NM_022834, intron 2 of 2)
chr1	1376953	1377582	630	214	41	64.28	6.52	Exon	NM_199121;NM_022834	VWA1	3' UTR (NM_199121, exon 3 of 3)
chr1	1395737	1396469	733	309	41	171.81	17.08	Exon	NM_001039211	ATAD3C	CpG
chr1	1410958	1411808	851	643	47	187.55	14.69	Intron	NM_031921	ATAD3B	intron (NM_031921, intron 1 of 15)
chr1	1440826	1441129	304	187	19	119.64	15.23	Intergenic	NM_199121;NM_018188;NM_001114748;NM_001146685;NM_022834;NM_001039211;NM_001170536;NM_001170535;NM_001242659;NM_001145210;NM_001243536;NM_014188;NM_017971;NM_031921;NM_001243535	ATAD3C;ATAD3B;ATAD3A;TMEM240;C1orf233;VWA1;TMEM88B;SSU72;ANKRD65;MRPL20	LTR13|LTR|ERVK
chr1	1449216	1450356	1141	741	72	224.51	17.13	Promoter	NM_001170536;NM_001170535;NM_018188	ATAD3A	intron (NM_001170536, intron 1 of 15)
chr1	1509666	1510566	901	328	24	65.43	9.25	Promoter	NM_014188	SSU72	5' UTR (NM_014188, exon 1 of 5)
chr1	1580260	1580635	376	182	16	95.75	16.36	Intron	NM_001291345;NM_001787;NM_033489;NM_033487;NM_033486;NM_033490	CDK11B	CpG
chr1	1590402	1591147	746	397	24	85.97	10.75	Intron	NM_001291345;NM_001787;NM_033489;NM_033487;NM_033486;NM_033490	CDK11B	CpG
chr1	1600259	1600851	593	302	53	182.26	15.02	Intron	NM_001291345;NM_001290264;NM_001787;NM_033489;NM_033487;NM_033486;NM_033490;NM_001110781	SLC35E2B;CDK11B	intron (NM_001110781, intron 7 of 8)
chr1	1600937	1602083	1147	467	61	100.81	10.18	Exon	NM_001290264;NM_001110781	SLC35E2B	intron (NM_001110781, intron 6 of 8)
chr1	1609119	1609743	625	176	63	317.1	18.55	Intron	NM_001291345;NM_001290264;NM_001787;NM_033489;NM_033487;NM_033486;NM_033490;NM_001110781	SLC35E2B;CDK11B	intron (NM_001110781, intron 1 of 8)
chr1	1622903	1625338	2436	1858	109	156.25	8.95	Promoter	NM_001290264;NM_001110781	SLC35E2B	5' UTR (NM_001110781, exon 1 of 9)
chr1	1643389	1643902	514	250	17	76.46	15.67	Exon	NM_001291345;NM_001787;NM_024011;NM_033489;NM_033486;NM_033529	CDK11A;CDK11B	CpG
chr1	1655452	1656281	830	401	36	150.32	14.13	Promoter	NM_001291345;NM_001787;NM_024011;NM_033489;NM_033487;NM_033486;NM_033490;NM_033529	CDK11A;CDK11B	promoter-TSS (NM_033488)
chr1	1676030	1676820	791	519	37	61.03	7.47	Promoter	NM_182838;NM_001199787	SLC35E2	intron (NM_001199787, intron 1 of 6)
chr1	1676983	1679166	2184	1104	105	159.2	11.08	Promoter	NM_182838;NM_001199787	SLC35E2	promoter-TSS (NM_182838)
chr1	1695248	1696371	1124	546	137	617.75	26.44	Intron	NM_001198993;NM_001198994;NM_023018	NADK	intron (NM_001198993, intron 2 of 11)
chr1	1711110	1713126	2017	852	378	996.4	26.42	Promoter	NM_001198993;NM_001198994;NM_023018	NADK	promoter-TSS (NM_001198994)
chr1	1792083	1792750	668	532	27	144.55	22.21	Intron	NM_001282539;NM_001282538;NM_002074	GNB1	AluSz6|SINE|Alu
chr1	1800791	1801164	374	140	9	53.98	12.07	Intron	NM_001282539;NM_001282538;NM_002074	GNB1	intron (NM_002074, intron 1 of 11)
chr1	1821333	1822107	775	379	38	124.64	15.52	Promoter	NM_001282539;NM_001282538;NM_002074	GNB1	CpG
chr1	1830446	1831976	1531	807	255	950.08	30.27	Intergenic	NM_001080484;NM_002074;NM_178545;NM_138705;NM_001282539;NM_001282538	KIAA1751;TMEM52;GNB1;CALML6	Intergenic
chr1	1837627	1838229	603	223	19	60.7	10.97	Intergenic	NM_001080484;NM_002074;NM_178545;NM_138705;NM_001282539;NM_001282538	KIAA1751;TMEM52;GNB1;CALML6	Intergenic
chr1	1851980	1852686	707	250	36	152.29	12.93	Promoter	NM_178545	TMEM52	Intergenic
chr1	1956886	1957897	1012	480	126	276.39	16.05	Exon	NM_000815	GABRD	intron (NM_000815, intron 4 of 8)
chr1	1959194	1960440	1247	686	189	518.36	19.08	Exon	NM_000815	GABRD	CpG-153
chr1	2022925	2023607	683	289	20	90.53	16.01	Intron	NM_002744;NM_001242874;NM_001033581	PRKCZ	intron (NM_001242874, intron 1 of 14)
chr1	2036306	2036740	435	235	18	101.24	18.09	Promoter	NM_001033582	PRKCZ	intron (NM_001033582, intron 1 of 14)
chr1	2058115	2059195	1081	475	89	399.04	25.22	Intron	NM_002744;NM_001242874;NM_001033581;NM_001033582	PRKCZ	intron (NM_001033582, intron 1 of 14)
chr1	2064339	2065101	763	396	28	78.25	14.05	Intron	NM_002744;NM_001242874;NM_001033581;NM_001033582	PRKCZ	CpG
chr1	2068570	2069333	764	369	31	85.54	9.85	Intron	NM_002744;NM_001242874;NM_001033581;NM_001033582	PRKCZ	MLT1C|LTR|ERVL-MaLR
chr1	2077449	2078053	605	411	35	123.58	14	Exon	NM_002744;NM_001242874;NM_001033581;NM_001033582	PRKCZ	intron (NM_001033581, intron 4 of 14)
chr1	2079985	2080593	609	315	35	87.45	11.11	Exon	NM_002744;NM_001242874;NM_001033581;NM_001033582	PRKCZ	intron (NM_001033581, intron 4 of 14)
chr1	2082523	2083294	772	410	64	271.92	23.46	Intron	NM_002744;NM_001242874;NM_001033581;NM_001033582	PRKCZ	intron (NM_001033581, intron 6 of 14)
chr1	2120772	2121525	754	451	25	87.16	11.07	Exon	NM_001256947;NM_001282670;NM_001282671;NM_001282672;NM_182533;NR_046427	C1orf86	exon (NM_182533, exon 4 of 4)
chr1	2143967	2144607	641	390	17	63.54	7.43	Promoter	NM_001282670	C1orf86	promoter-TSS (NR_046424)
chr1	2158737	2159439	703	298	83	347.83	14.85	Promoter	NM_003036	SKI	CpG
chr1	2164985	2166745	1761	984	166	301.69	13.05	Intron	NM_003036	SKI	intron (NM_003036, intron 1 of 6)
chr1	2171519	2172242	724	370	33	120.52	14.2	Intron	NM_003036	SKI	intron (NM_003036, intron 1 of 6)
chr1	2177426	2178614	1189	231	84	319.88	15.88	Intron	NM_003036	SKI	intron (NM_003036, intron 1 of 6)
chr1	2186841	2187921	1081	798	71	300.75	13.67	Intron	NM_003036	SKI	intron (NM_003036, intron 1 of 6)
chr1	2221617	2222914	1298	688	383	1745.85	24.42	Intron	NM_003036	SKI	CpG
chr1	2231484	2233184	1701	1179	299	1023.24	20	Intron	NM_003036	SKI	CpG
chr1	2243710	2244457	748	370	41	179.15	21.11	Intergenic	NM_024848;NR_125361;NM_003036;NM_153818;NM_001301060;NM_001282670;NM_002617;NM_007033;NR_024489	MORN1;C1orf86;RER1;LOC100129534;PEX10;SKI	Intergenic
chr1	2277197	2277750	554	129	18	98.17	12.41	Intron	NM_024848	MORN1	intron (NM_024848, intron 10 of 13)
chr1	2322855	2323486	632	313	22	81.25	9.25	Promoter	NM_024848;NM_007033;NR_125361;NM_001301060	RER1;MORN1	promoter-TSS (NM_007033)
chr1	2346852	2347471	620	483	32	101.64	11.93	Intergenic	NM_024848;NM_018216;NR_125361;NR_024489;NM_153818;NM_001301060;NM_014638;NM_002617;NM_007033	MORN1;PANK4;PLCH2;RER1;LOC100129534;PEX10	Intergenic
chr1	2361146	2361905	760	355	29	122.78	18.64	Intergenic	NM_024848;NM_018216;NM_001010926;NR_125361;NR_024489;NM_153818;NM_001301060;NM_014638;NM_002617;NM_007033	MORN1;PANK4;PLCH2;RER1;LOC100129534;PEX10;HES5	Intergenic
chr1	2474690	2476049	1360	698	45	59.64	7.26	Intergenic	NM_018216;NM_033467;NR_121638;NM_003820;NM_001297605;NM_001010926;NR_036638;NM_001195740;NR_036637;NM_152371;NM_001195738;NM_001195741;NR_037844;NM_014638;NM_001195736;NM_001195737;NM_001242672	FAM213B;PANK4;PLCH2;TNFRSF14;MMEL1;LOC115110;TTC34;LOC100996583;HES5	Intergenic
chr1	2486317	2488866	2550	1266	352	833.94	28.24	Promoter	NR_037844;NM_003820;NM_001297605	TNFRSF14;LOC115110	promoter-TSS (NM_003820)
chr1	2501433	2502401	969	492	142	746.16	36.3	Intron	NR_121638	LOC100996583	MLT1B|LTR|ERVL-MaLR
chr1	2509617	2510071	455	279	44	319.29	32.8	Intron	NR_121638	LOC100996583	Intergenic
chr1	2516630	2517538	909	741	48	165.66	10.34	Promoter	NR_036637;NR_036638;NM_001195740;NM_001195741;NM_001195738;NM_152371;NM_001195736;NM_001195737	FAM213B	promoter-TSS (NR_036638)
chr1	2573917	2574366	450	142	13	63.36	11.08	Intron	NM_001242672	TTC34	CpG
chr1	2584151	2586731	2581	1435	92	82.45	4.45	Intron	NM_001242672	TTC34	intron (NM_001242672, intron 4 of 6)
chr1	2717958	2718692	735	352	24	93.01	19.16	Intergenic	NM_001242672	TTC34	Intergenic
chr1	2756970	2757400	431	170	13	78.15	15.67	Intergenic	NM_001242672	TTC34	LTR52|LTR|ERVL
chr1	2762243	2763067	825	396	153	938.74	44.77	Intergenic	NM_001242672	TTC34	Intergenic
chr1	2890196	2890621	426	179	15	81.44	14.52	Intergenic	NM_199454;NR_024371;NM_080431;NR_015440;NM_022114	PRDM16;LINC00982;ACTRT2	Intergenic
chr1	3010312	3011150	839	304	149	862.74	35.52	Intron	NM_199454;NM_022114	PRDM16	intron (NM_199454, intron 1 of 16)
chr1	3374831	3375416	586	435	26	117.56	14.47	Intron	NM_014448	ARHGEF16	intron (NM_014448, intron 1 of 14)
chr1	3390060	3390411	352	234	15	81.98	15.2	Exon	NM_014448	ARHGEF16	intron (NM_014448, intron 8 of 14)
chr1	3432309	3433432	1124	638	261	1305.62	36.45	Intron	NM_001409	MEGF6	intron (NM_001409, intron 5 of 36)
chr1	3493816	3495219	1404	998	250	908.58	28.72	Intron	NM_001409	MEGF6	intron (NM_001409, intron 4 of 36)
chr1	3513960	3514725	766	341	61	270.08	18.9	Intron	NM_001409	MEGF6	MLT1C|LTR|ERVL-MaLR
chr1	3525425	3526256	832	326	33	59.4	8.29	Promoter	NM_001409	MEGF6	intron (NM_001409, intron 1 of 36)
chr1	3526753	3527685	933	472	62	190.6	15.05	Promoter	NM_001409	MEGF6	intron (NM_001409, intron 1 of 36)
chr1	3537557	3537973	417	278	15	57.77	10.19	Intergenic	NM_001204188;NM_001204189;NM_001126240;NM_001126241;NM_001204184;NM_005427;NM_001204186;NM_001204187;NM_001204192;NM_001204191;NM_001204190;NM_001409;NM_182752;NR_030277;NM_001126242;NM_017818;NM_001204185	TPRG1L;WRAP73;MIR551A;MEGF6;TP73	LTR13|LTR|ERVK
chr1	3541074	3541741	668	218	18	57.59	6.35	Promoter	NM_182752	TPRG1L	promoter-TSS (NM_182752)
chr1	3566442	3566901	460	234	15	77.94	14.78	Promoter	NM_001204188;NM_001204184;NM_005427;NM_001204186;NM_001204187;NM_001204185;NM_017818	WRAP73;TP73	promoter-TSS (NM_017818)
chr1	3585154	3585828	675	415	18	51.59	7.48	Intron	NM_001204188;NM_001204184;NM_005427;NM_001204186;NM_001204187;NM_001204185	TP73	intron (NM_001204184, intron 1 of 12)
chr1	3593352	3594496	1145	374	82	246.62	13.56	Intron	NM_001204188;NM_001204184;NM_005427;NM_001204186;NM_001204187;NM_001204185	TP73	intron (NM_001204184, intron 1 of 12)
chr1	3594750	3595351	602	460	25	51.17	4.8	Intron	NM_001204188;NM_001204184;NM_005427;NM_001204186;NM_001204187;NM_001204185	TP73	intron (NM_001204184, intron 1 of 12)
chr1	3632922	3633310	389	238	26	77.32	7.05	Intron	NM_001204188;NM_001204189;NM_001126240;NM_001126241;NM_001204184;NM_005427;NM_001204186;NM_001204187;NM_001204192;NM_001204191;NM_001204190;NM_001204185;NM_001126242	TP73	intron (NM_001204191, intron 2 of 9)
chr1	3633508	3634501	994	154	79	267.61	13.25	Intron	NM_001204188;NM_001204189;NM_001126240;NM_001126241;NM_001204184;NM_005427;NM_001204186;NM_001204187;NM_001204192;NM_001204191;NM_001204190;NM_001204185;NM_001126242	TP73	intron (NM_001204191, intron 2 of 9)
chr1	3646783	3647344	562	399	22	95.73	11.64	Intron	NM_001126242;NM_001204189;NM_001126240;NM_001126241;NM_001204184;NM_001204185;NM_001204186;NM_001204187;NM_001204192;NM_001204191;NM_001204190;NM_005427;NM_001204188	TP73	intron (NM_001204184, intron 11 of 12)
chr1	3685349	3686085	737	351	23	68.2	10.73	Intron	NM_152492	CCDC27	intron (NM_152492, intron 10 of 11)
chr1	3691939	3692912	974	250	73	265.76	19.45	Exon	NM_001163724;NM_001288583	SMIM1	exon (NM_001163724, exon 4 of 4)
chr1	3712856	3713475	620	274	16	53.23	10.54	Promoter	NM_020710	LRRC47	promoter-TSS (NM_020710)
chr1	3717931	3718344	414	235	15	74.47	11.49	Intergenic	NM_004402;NR_033709;NR_033708;NM_005427;NR_024455;NM_152492;NM_001204188;NM_001204189;NR_104222;NM_001204184;NM_001204185;NM_001204186;NM_001204187;NM_001163724;NM_001126242;NM_207356;NM_001126240;NM_001126241;NR_033710;NR_033711;NR_033712;NM_014704;NM_001204192;NM_001204191;NM_001204190;NM_001288583;NM_001282669;NM_020710	SMIM1;TP73-AS1;LINC01134;CCDC27;C1orf174;TP73;LRRC47;CEP104;DFFB	LTR13|LTR|ERVK
chr1	3722916	3723286	371	121	12	54.46	8.87	Intergenic	NM_004402;NR_033709;NR_033708;NM_005427;NR_024455;NM_152492;NM_001204188;NM_001204189;NR_104222;NM_001204184;NM_001204185;NM_001204186;NM_001204187;NM_001163724;NM_001126242;NM_207356;NM_001126240;NM_001126241;NR_033710;NR_033711;NR_033712;NM_014704;NM_001204192;NM_001204191;NM_001204190;NM_001288583;NM_001282669;NM_020710	SMIM1;TP73-AS1;LINC01134;CCDC27;C1orf174;TP73;LRRC47;CEP104;DFFB	LTR13|LTR|ERVK
chr1	3727672	3728324	653	354	30	134.35	14.96	Intergenic	NM_004402;NR_033709;NR_033708;NM_005427;NR_024455;NM_152492;NM_001204188;NM_001204189;NR_104222;NM_001204184;NM_001204185;NM_001204186;NM_001204187;NM_001163724;NM_001126242;NM_207356;NM_001126240;NM_001126241;NR_033710;NR_033711;NR_033712;NM_014704;NM_001204192;NM_001204191;NM_001204190;NM_001288583;NM_001282669;NM_020710	SMIM1;TP73-AS1;LINC01134;CCDC27;C1orf174;TP73;LRRC47;CEP104;DFFB	TTS (NM_014704)
chr1	3761407	3761666	260	130	12	79.3	12.93	Exon	NM_014704	CEP104	exon (NM_014704, exon 6 of 22)
chr1	3773459	3775370	1912	673	77	169.24	11.49	Promoter	NM_004402;NM_001282669;NM_014704;NR_104222	DFFB;CEP104	promoter-TSS (NM_014704)
chr1	3797203	3798287	1085	649	154	741.79	39.17	Intron	NM_004402;NM_001282669;NR_104222	DFFB	intron (NM_004402, intron 6 of 6)
chr1	3802585	3803866	1282	433	128	388	18.89	Intergenic	NM_004402;NR_104222;NR_024455;NM_014704;NM_207356;NM_001282669;NM_020710	C1orf174;LINC01134;DFFB;LRRC47;CEP104	Intergenic
chr1	3807125	3807932	808	658	56	109.22	9.18	Exon	NM_207356	C1orf174	exon (NM_207356, exon 3 of 4)
chr1	3813085	3813621	537	373	56	271.59	21.25	Intron	NM_207356	C1orf174	L1M4b|LINE|L1
chr1	3819562	3820942	1381	448	244	811.72	22.69	Exon	NR_024455	LINC01134	intron (NR_024455, intron 1 of 3)
chr1	3995565	3995945	381	119	8	52.16	12.77	Intergenic	NR_040065	LINC01346	L1MD2|LINE|L1
chr1	4362978	4363473	496	255	17	88.4	12.1	Intergenic			(CATTC)n|Simple_repeat|Simple_repeat
chr1	4715660	4716376	717	365	45	246.35	32.41	Promoter	NM_018836;NM_001042478	AJAP1	CpG-299
chr1	4796114	4796896	783	391	34	150.81	22.99	Intron	NM_018836;NM_001042478	AJAP1	intron (NM_001042478, intron 2 of 5)
chr1	5548604	5548858	255	127	8	61.82	13.14	Intergenic	NR_039612	MIR4417	Intergenic
chr1	5569921	5570388	468	217	13	51.82	10.14	Intergenic	NR_039612	MIR4417	Intergenic
chr1	5830738	5831693	956	533	67	300.8	26.16	Intergenic	NM_001291593;NR_039838;NM_001291594;NM_015102;NR_111987	MIR4689;NPHP4	Intergenic
chr1	5861762	5862321	560	293	12	61.39	10.34	Intergenic	NM_001291593;NR_039838;NM_001291594;NM_015102;NR_111987	MIR4689;NPHP4	Intergenic
chr1	5871251	5872144	894	354	40	56.04	7.85	Intergenic	NM_001291593;NR_039838;NM_001291594;NM_015102;NR_111987	MIR4689;NPHP4	Intergenic
chr1	5873770	5874731	962	650	125	567.06	18.84	Intergenic	NM_001291593;NR_039838;NM_001291594;NM_015102;NR_111987	MIR4689;NPHP4	Intergenic
chr1	5882185	5882439	255	127	9	60.79	11.49	Intergenic	NM_001291593;NR_039838;NM_001291594;NM_015102;NR_111987	MIR4689;NPHP4	ERVL-E-int|LTR|ERVL
chr1	6035267	6036580	1314	558	126	458.41	29.15	Intron	NM_001291593;NM_001291594;NM_015102;NR_111987	NPHP4	intron (NM_015102, intron 3 of 29)
chr1	6062295	6062661	367	198	13	63.12	10.99	Intron	NM_001199861	KCNAB2	intron (NM_001199861, intron 1 of 15)
chr1	6074544	6075076	533	387	42	236.28	22.53	Intron	NM_001199861	KCNAB2	intron (NM_001199861, intron 1 of 15)
chr1	6085752	6086825	1074	643	172	318.8	12.48	Promoter	NM_172130;NM_003636	KCNAB2	5' UTR (NM_003636, exon 1 of 16)
chr1	6087021	6089100	2080	1305	340	621.88	22.46	Promoter	NM_172130;NM_003636	KCNAB2	intron (NM_172130, intron 1 of 14)
chr1	6118594	6119229	636	260	18	57.45	9.48	Intron	NM_172130;NM_003636;NM_001199860;NM_001199861;NM_001199862;NM_001199863	KCNAB2	intron (NM_001199862, intron 2 of 15)
chr1	6165346	6166222	877	552	31	123.75	11.16	Exon	NM_015557	CHD5	intron (NM_015557, intron 41 of 41)
chr1	6183013	6183707	695	323	16	60.02	13.31	Intron	NM_015557	CHD5	L1MB7|LINE|L1
chr1	6230627	6232132	1506	422	129	459.35	24.55	Intron	NM_015557	CHD5	intron (NM_015557, intron 1 of 41)
chr1	6259315	6259956	642	422	31	139.94	13.63	Promoter	NM_000983	RPL22	promoter-TSS (NM_000983)
chr1	6272161	6273323	1163	707	145	637.78	37.37	Exon	NM_207396	RNF207	exon (NM_207396, exon 15 of 18)
chr1	6304854	6305533	680	387	29	106.07	16.35	Promoter	NM_001024598	HES3	exon (NM_001024598, exon 4 of 4)
chr1	6319790	6320328	539	335	16	62.02	8.74	Promoter	NM_207370	GPR153	intron (NM_207370, intron 1 of 5)
chr1	6348716	6349149	434	173	13	56.95	9.4	Intron	NM_007274;NM_181865;NM_181864;NM_181866	ACOT7	intron (NM_181864, intron 7 of 8)
chr1	6367709	6368835	1127	242	93	440.95	20.97	Intron	NM_007274;NM_181865;NM_181864;NM_181866	ACOT7	intron (NM_181864, intron 6 of 8)
chr1	6377077	6377323	247	123	28	253.64	23.27	Intron	NM_007274;NM_181865;NM_181864;NM_181866	ACOT7	intron (NM_181864, intron 6 of 8)
chr1	6407970	6409255	1286	901	80	273.87	20.14	Intron	NM_007274;NM_181865;NM_181864;NM_181866	ACOT7	MLT1A0|LTR|ERVL-MaLR
chr1	6418860	6420135	1276	1073	53	77.61	9.69	Promoter	NM_181865;NM_181866	ACOT7	promoter-TSS (NM_181866)
chr1	6420511	6421208	698	408	79	374.77	27.51	Promoter	NM_181865;NM_181866	ACOT7	promoter-TSS (NM_181865)
chr1	6452053	6452691	639	461	18	59.54	7.17	Promoter	NM_007274	ACOT7	intron (NM_007274, intron 1 of 8)
chr1	6505054	6505741	688	362	24	62.86	8.7	Exon	NM_031475	ESPN	intron (NM_031475, intron 6 of 12)
chr1	6525506	6526058	553	211	38	188.34	19.52	Promoter	NM_148970;NM_001039664;NM_003790;NM_148967;NM_148966;NM_148965	TNFRSF25	TTS (NM_020631)
chr1	6551833	6552512	680	354	32	108.43	12.7	Promoter	NM_001042664;NM_020631;NM_001265594	PLEKHG5	promoter-TSS (NM_020631)
chr1	6555962	6556564	603	268	24	75.52	12.77	Promoter	NM_001265592;NM_001042663	PLEKHG5	MIRb|SINE|MIR
chr1	6566426	6567731	1306	882	173	322.23	18.89	Intron	NM_198681	PLEKHG5	intron (NM_198681, intron 1 of 21)
chr1	6568541	6570466	1926	984	231	232.45	12.62	Intron	NM_198681	PLEKHG5	intron (NM_198681, intron 1 of 21)
chr1	6572165	6572962	798	525	122	329.38	15.34	Intron	NM_198681	PLEKHG5	intron (NM_198681, intron 1 of 21)
chr1	6583674	6584079	406	153	12	62.41	11.49	Exon	NM_024654	NOL9	3' UTR (NM_024654, exon 12 of 12)
chr1	6614226	6614887	662	409	21	88.88	12.73	Promoter	NM_177540;NM_024654;NM_138697	TAS1R1;NOL9	promoter-TSS (NM_138697)
chr1	6620209	6620761	553	290	25	136.58	22.28	Intron	NM_177540;NM_138697	TAS1R1	LTR21B|LTR|ERV1
chr1	6630150	6630611	462	204	13	59.41	12.86	Intron	NM_177540;NM_138697	TAS1R1	intron (NM_177540, intron 1 of 4)
chr1	6641530	6642491	962	655	102	428.58	15.66	Promoter	NM_001278647;NM_001278648;NM_005341	ZBTB48	intron (NM_005341, intron 2 of 10)
chr1	6649021	6649994	974	470	205	569.47	16.6	Exon	NM_001278647;NM_001278648;NM_005341	ZBTB48	TTS (NM_005341)
chr1	6650802	6651937	1136	636	151	220.18	14.64	Exon	NM_014851	KLHL21	3' UTR (NM_014851, exon 4 of 4)
chr1	6652390	6653065	676	235	98	177.87	10.92	Exon	NM_014851	KLHL21	3' UTR (NM_014851, exon 4 of 4)
chr1	6659674	6660317	644	275	108	520.28	27.36	Intron	NM_014851	KLHL21	intron (NM_014851, intron 1 of 3)
chr1	6673445	6674003	559	135	25	106.66	14.11	Promoter	NM_153812	PHF13	promoter-TSS (NM_153812)
chr1	6761692	6762188	497	240	20	101.13	13.38	Promoter	NM_018198	DNAJC11	promoter-TSS (NM_018198)
chr1	6802938	6804453	1516	863	199	781.34	22.89	Intergenic	NR_038934;NM_018198;NM_001242701;NM_001195563;NR_104621;NR_104620;NM_015215	CAMTA1;LOC100505887;DNAJC11	Intergenic
chr1	7135431	7135871	441	141	17	117.48	22.99	Intron	NM_015215	CAMTA1	intron (NM_015215, intron 3 of 22)
chr1	7168190	7168671	482	316	75	571.26	43.18	Intron	NM_015215	CAMTA1	MIR|SINE|MIR
chr1	7267875	7268295	421	301	10	66.58	14.9	Intron	NM_015215	CAMTA1	intron (NM_015215, intron 4 of 22)
chr1	7708911	7709766	856	353	88	385.82	24.06	Intron	NM_015215	CAMTA1	intron (NM_015215, intron 7 of 22)
chr1	7719463	7719894	432	272	17	83.95	13.79	Intron	NM_015215	CAMTA1	intron (NM_015215, intron 7 of 22)
chr1	7727502	7728163	662	293	18	76.76	13.31	Intron	NM_015215	CAMTA1	intron (NM_015215, intron 9 of 22)
chr1	7916411	7916753	343	226	11	69.33	14.99	Intergenic	NM_001289864;NM_004781;NM_016831;NM_001289861;NM_001289862;NM_001289863;NM_006786;NM_021995;NM_001561;NM_015215	PER3;UTS2;VAMP3;TNFRSF9;CAMTA1	Intergenic
chr1	7959823	7960123	301	137	9	53.01	9.47	Intergenic	NM_001289864;NM_016831;NM_001289861;NM_001289862;NM_001289863;NM_007262;NM_006786;NM_021995;NM_001561;NM_001123377	PER3;UTS2;PARK7;TNFRSF9	MLT1F1|LTR|ERVL-MaLR
chr1	8002264	8002991	728	374	75	452.43	29.3	Promoter	NM_001561	TNFRSF9	CpG
chr1	8013659	8014633	975	447	40	186.47	17.24	Intergenic	NM_001561;NM_007262;NM_001123377;NM_018948	ERRFI1;PARK7;TNFRSF9	CpG
chr1	8021223	8021954	732	325	22	106.39	14.59	Promoter	NM_007262;NM_001123377	PARK7	promoter-TSS (NM_007262)
chr1	8030360	8030705	346	162	49	386.01	27.72	Intron	NM_007262;NM_001123377	PARK7	intron (NM_001123377, intron 4 of 6)
chr1	8042226	8042805	580	288	15	81.25	13.14	Intron	NM_007262;NM_001123377	PARK7	intron (NM_001123377, intron 6 of 6)
chr1	8309936	8310177	242	121	29	303.15	28.99	Intergenic	NM_001080397	SLC45A1	LTR29|LTR|ERV1
chr1	8402384	8402743	360	226	11	54.55	7.91	Intron	NM_001080397	SLC45A1	L1MB7|LINE|L1
chr1	8409043	8409681	639	198	21	89.27	11.32	Intergenic	NM_001042682;NM_001042681;NM_012102;NM_001080397	RERE;SLC45A1	Intergenic
chr1	8438278	8438744	467	143	35	141.72	14.35	Intron	NM_001042682;NM_001042681;NM_012102	RERE	MLT1B|LTR|ERVL-MaLR
chr1	8438876	8439833	958	603	53	159.31	15.06	Intron	NM_001042682;NM_001042681;NM_012102	RERE	intron (NM_001042681, intron 12 of 22)
chr1	8455185	8455996	812	674	103	552.84	33.63	Intron	NM_001042682;NM_001042681;NM_012102	RERE	intron (NM_001042681, intron 12 of 22)
chr1	8457406	8457888	483	349	29	89.54	11.14	Intron	NM_001042682;NM_001042681;NM_012102	RERE	intron (NM_001042681, intron 12 of 22)
chr1	8469171	8469618	448	339	11	52	11.94	Intron	NM_001042682;NM_001042681;NM_012102	RERE	intron (NM_001042681, intron 12 of 22)
chr1	8483727	8484548	822	369	48	79.53	7.63	Promoter	NM_001042682	RERE	promoter-TSS (NM_001042682)
chr1	8487495	8488031	537	327	68	251.07	17.18	Intron	NM_001042681;NM_012102	RERE	intron (NM_001042681, intron 11 of 22)
chr1	8488132	8488441	310	152	48	220.75	12.39	Intron	NM_001042681;NM_012102	RERE	intron (NM_001042681, intron 11 of 22)
chr1	8499009	8499310	302	158	38	319.98	31.12	Intron	NM_001042681;NM_012102	RERE	intron (NM_001042681, intron 11 of 22)
chr1	8576673	8577160	488	367	14	93.22	25.62	Intron	NM_001042681;NM_012102	RERE	L1MD2|LINE|L1
chr1	8584773	8584997	225	112	16	117.75	11.87	Intron	NM_001042681;NM_012102	RERE	intron (NM_001042681, intron 7 of 22)
chr1	8585765	8586573	809	315	48	224.63	20.11	Intron	NM_001042681;NM_012102	RERE	intron (NM_001042681, intron 7 of 22)
chr1	8763132	8763769	638	353	35	210.82	18.04	Intron	NM_001042681;NM_012102	RERE	CpG
chr1	8779104	8779368	265	132	8	61.69	17.03	Intron	NM_001042681;NM_012102	RERE	intron (NM_001042681, intron 1 of 22)
chr1	8799408	8799681	274	137	8	61.69	17.03	Intron	NM_001042681;NM_012102	RERE	intron (NM_001042681, intron 1 of 22)
chr1	8858257	8858924	668	380	19	94.35	15.48	Intron	NM_001042681;NM_012102	RERE	intron (NM_012102, intron 1 of 23)
chr1	8889414	8889883	470	347	13	54.55	11.85	Intergenic	NM_001201483;NM_001042681;NR_106786;NM_012102;NR_038351;NM_001428	RERE;ENO1;ENO1-AS1;MIR6728	L2|LINE|L2
chr1	8907812	8908705	894	520	134	615.94	22.59	Intergenic	NM_001201483;NM_001215;NM_001270502;NM_001042681;NM_001270500;NM_001270501;NR_106786;NM_012102;NR_038351;NM_001428	RERE;ENO1;ENO1-AS1;MIR6728;CA6	Intergenic
chr1	8908723	8909492	770	371	44	73.39	8.36	Intergenic	NM_001201483;NM_001215;NM_001270502;NM_001042681;NM_001270500;NM_001270501;NR_106786;NM_012102;NR_038351;NM_001428	RERE;ENO1;ENO1-AS1;MIR6728;CA6	Intergenic
chr1	8917918	8918667	750	417	243	1557.28	38.86	Intergenic	NM_001201483;NM_001215;NM_001270502;NM_001042681;NM_001270500;NM_001270501;NR_106786;NM_012102;NR_038351;NM_001428	RERE;ENO1;ENO1-AS1;MIR6728;CA6	Intergenic
chr1	8933623	8934002	380	237	25	129.24	11.49	Promoter	NM_001201483	ENO1	intron (NM_001428, intron 2 of 11)
chr1	8938594	8939574	981	193	30	70.92	7.44	Promoter	NR_038351;NM_001428	ENO1;ENO1-AS1	promoter-TSS (NM_001428)
chr1	8950049	8950294	246	123	18	144.14	16.33	Intergenic	NM_001201483;NM_001215;NM_001270502;NM_001042681;NM_001270500;NM_001270501;NR_106786;NM_012102;NR_038351;NM_001428	RERE;ENO1;ENO1-AS1;MIR6728;CA6	Intergenic
chr1	8958731	8959193	463	219	14	69.6	12.32	Intergenic	NM_001201483;NM_001215;NM_001270502;NM_001042681;NM_001270500;NM_001270501;NR_106786;NM_012102;NR_038351;NM_001428	RERE;ENO1;ENO1-AS1;MIR6728;CA6	LTR12|LTR|ERV1
chr1	8998272	8998838	567	175	20	103.45	14.52	Intergenic	NM_001201483;NM_003039;NM_001215;NM_001270502;NM_001428;NM_001270500;NR_106786;NR_038351;NM_001270501;NM_207420	MIR6728;SLC2A7;SLC2A5;CA6;ENO1;ENO1-AS1	LTR77|LTR|ERV1
chr1	9007121	9007606	486	288	16	63.33	10.75	Promoter	NM_001215;NM_001270502;NM_001270501;NM_001270500	CA6	intron (NM_001270502, intron 1 of 5)
chr1	9065200	9065475	276	138	11	56.75	10.54	Intron	NM_207420	SLC2A7	intron (NM_207420, intron 10 of 11)
chr1	9070972	9071414	443	286	12	50.45	7.54	Intron	NM_207420	SLC2A7	MER74A|LTR|ERVL
chr1	9080092	9080466	375	131	11	52.09	10.01	Intron	NM_207420	SLC2A7	L3|LINE|CR1
chr1	9143232	9143687	456	268	16	84.51	14.27	Intergenic	NM_024980;NM_003039;NM_001135585;NR_029610;NM_207420	SLC2A7;MIR34A;SLC2A5;GPR157	MER41E|LTR|ERV1
chr1	9154169	9154553	385	159	14	102.32	18.15	Intergenic	NM_024980;NM_003039;NM_001135585;NR_029610;NM_207420	SLC2A7;MIR34A;SLC2A5;GPR157	HERVFH19-int|LTR|ERV1
chr1	9170726	9171284	559	236	13	51.76	8.47	Intron	NM_024980	GPR157	intron (NM_024980, intron 2 of 3)
chr1	9195271	9196099	829	455	43	206.82	21.03	Intergenic	NM_004285;NM_024980;NM_003039;NM_001135585;NR_029610	MIR34A;SLC2A5;GPR157;H6PD	Intergenic
chr1	9203193	9203797	605	392	55	334.36	28.68	Intergenic	NM_003039;NM_024980;NR_029610;NM_001282587;NM_004285;NM_001135585	MIR34A;SLC2A5;GPR157;H6PD	L3b|LINE|CR1
chr1	9256384	9257093	710	353	19	57.12	6.11	Intergenic	NM_004285;NM_001282587;NM_024980;NR_029610;NM_025106	MIR34A;SPSB1;GPR157;H6PD	Intergenic
chr1	9293493	9293724	232	116	11	59.95	8.16	Promoter	NM_004285	H6PD	Intergenic
chr1	9299435	9300279	845	468	298	1655.35	35.98	Promoter	NM_001282587	H6PD	intron (NM_004285, intron 1 of 4)
chr1	9335335	9336249	915	424	117	611.64	34.27	Intergenic	NM_004285;NM_001282587;NM_025106	SPSB1;H6PD	Intergenic
chr1	9345681	9346036	356	114	11	61.24	13.01	Intergenic	NM_004285;NM_001282587;NM_025106	SPSB1;H6PD	Intergenic
chr1	9360532	9361017	486	254	13	51.44	9.4	Intron	NM_025106	SPSB1	ERVL-B4-int|LTR|ERVL
chr1	9458178	9458821	644	307	22	54.71	7.2	Intergenic	NM_025106;NR_104623;NR_104622	SPSB1;LOC100506022	Intergenic
chr1	9459967	9461124	1158	718	56	181.87	16.19	Intergenic	NM_025106;NR_104623;NR_104622	SPSB1;LOC100506022	L2c|LINE|L2
chr1	9470740	9471703	964	300	169	890.58	23.6	Intergenic	NM_025106;NR_104623;NR_104622	SPSB1;LOC100506022	(CACAC)n|Simple_repeat|Simple_repeat
chr1	9486060	9487312	1253	485	334	1494.18	35.64	Promoter	NR_104623;NR_104622	LOC100506022	Intergenic
chr1	9555327	9555835	509	143	14	61.68	10.52	Intergenic	NM_001130924;NR_104623;NR_104622;NM_001010866;NM_032315	TMEM201;LOC100506022;SLC25A33	CpG
chr1	9576320	9576775	456	133	10	53.51	11.77	Intergenic	NM_001130924;NR_104623;NR_104622;NM_001010866;NM_032315	TMEM201;LOC100506022;SLC25A33	MLT1B|LTR|ERVL-MaLR
chr1	9599179	9600255	1077	820	41	155.1	16.38	Promoter	NM_032315	SLC25A33	5' UTR (NM_032315, exon 1 of 7)
chr1	9651541	9652433	893	436	130	526.45	21.85	Intron	NM_001130924;NM_001010866	TMEM201	intron (NM_001010866, intron 1 of 5)
chr1	9675593	9675982	390	255	17	93.69	15.44	Intergenic	NM_001130924;NR_027045;NM_005026;NM_001010866;NM_032315	TMEM201;C1orf200;PIK3CD;SLC25A33	TTS (NM_001130924)
chr1	9685859	9686908	1050	536	173	498.79	22.54	Intergenic	NM_001130924;NR_027045;NM_005026;NM_001010866;NM_032315	TMEM201;C1orf200;PIK3CD;SLC25A33	Intergenic
chr1	9686952	9687576	625	249	64	101.03	7	Intergenic	NM_001130924;NR_027045;NM_005026;NM_001010866;NM_032315	TMEM201;C1orf200;PIK3CD;SLC25A33	CpG
chr1	9689528	9690198	671	375	102	269.86	13.07	Intergenic	NR_027045;NM_001009566;NM_005026;NM_001010866;NM_032315;NM_001130924;NM_014944	TMEM201;C1orf200;PIK3CD;CLSTN1;SLC25A33	Intergenic
chr1	9703954	9704406	453	215	16	71.53	10.54	Intergenic	NR_027045;NM_001009566;NM_005026;NM_001010866;NM_032315;NM_001130924;NM_014944	TMEM201;C1orf200;PIK3CD;CLSTN1;SLC25A33	Intergenic
chr1	9714021	9715074	1054	713	86	246.57	20.59	Promoter	NR_027045;NM_005026	C1orf200;PIK3CD	promoter-TSS (NR_027045)
chr1	9736379	9737005	627	330	56	307.78	25.19	Intron	NM_005026	PIK3CD	intron (NM_005026, intron 1 of 23)
chr1	9764643	9765372	730	334	220	1474.03	45.63	Intron	NM_005026	PIK3CD	intron (NM_005026, intron 2 of 23)
chr1	9777238	9778282	1045	602	130	620.15	28.86	Exon	NM_005026	PIK3CD	intron (NM_005026, intron 8 of 23)
chr1	9784960	9785546	587	311	22	73.17	11.96	Exon	NM_005026	PIK3CD	intron (NM_005026, intron 23 of 23)
chr1	9790356	9791148	793	468	99	499.17	26.56	Exon	NM_001009566;NM_014944	CLSTN1	exon (NM_001009566, exon 19 of 19)
chr1	9885560	9886061	502	137	14	53.5	6.9	Promoter	NM_001009566;NM_014944	CLSTN1	Intergenic
chr1	9887705	9888318	614	255	17	55.94	6.27	Intergenic	NM_001012329;NM_020248;NM_005026;NM_001009566;NM_014944	PIK3CD;CLSTN1;CTNNBIP1	Intergenic
chr1	9927628	9928074	447	138	13	65.56	15.33	Intron	NM_001012329;NM_020248	CTNNBIP1	intron (NM_001012329, intron 4 of 4)
chr1	9941823	9943007	1185	337	126	538.82	14.18	Intron	NM_001012329;NM_020248	CTNNBIP1	L2c|LINE|L2
chr1	9952717	9953638	922	739	183	972.9	38.74	Intron	NM_001012329;NM_020248	CTNNBIP1	intron (NM_020248, intron 1 of 5)
chr1	9960142	9961138	997	480	72	318.64	23.37	Intron	NM_001012329;NM_020248	CTNNBIP1	intron (NM_020248, intron 1 of 5)
chr1	9970552	9971147	596	253	31	145.92	14.89	Promoter	NM_001012329;NM_020248	CTNNBIP1	promoter-TSS (NM_020248)
chr1	10003030	10003865	836	456	29	135.15	17.24	Promoter	NM_001297778;NM_001297779;NM_032368;NM_022787	NMNAT1;LZIC	promoter-TSS (NM_022787)
chr1	10010304	10010758	455	238	27	180.54	22.25	Intron	NM_001297779;NM_001297778;NM_022787	NMNAT1	intron (NM_022787, intron 1 of 4)
chr1	10053066	10053370	305	128	10	58.7	11.49	Intergenic	NM_032368;NM_001012329;NM_006048;NM_022787;NM_001297779;NM_001297778;NM_052960;NM_001105562;NM_020248	UBE4B;RBP7;NMNAT1;LZIC;CTNNBIP1	L2a|LINE|L2
chr1	10092553	10093489	937	142	30	101.99	13.26	Promoter	NM_001105562;NM_006048	UBE4B	promoter-TSS (NM_001105562)
chr1	10125279	10125750	472	186	15	70.49	12.24	Intron	NM_001105562;NM_006048	UBE4B	intron (NM_006048, intron 1 of 26)
chr1	10134145	10134786	642	461	131	917.37	41.78	Intron	NM_001105562;NM_006048	UBE4B	L2a|LINE|L2
chr1	10249759	10250103	345	142	10	54.41	10.41	Intergenic	NM_015074;NM_001105562;NM_183416;NM_006048	UBE4B;KIF1B	MLT1G1|LTR|ERVL-MaLR
chr1	10437345	10437871	527	353	16	68.58	9.55	Exon	NM_015074	KIF1B	3' UTR (NM_015074, exon 47 of 47)
chr1	10438511	10438939	429	168	26	175.08	22.99	Exon	NM_015074	KIF1B	3' UTR (NM_015074, exon 47 of 47)
chr1	10449274	10449898	625	273	26	121.43	17.95	Intergenic	NM_198544;NM_004401;NM_002631;NM_004565;NR_036462;NM_001270517;NM_213566;NM_015074;NM_001243768;NM_199294;NM_199006;NM_183416;NR_037187;NM_001302	PGD;KIF1B;DFFA;APITD1;CORT;PEX14;APITD1-CORT	Intergenic
chr1	10458410	10460108	1699	463	77	128.51	9.06	Promoter	NM_002631	PGD	CpG
chr1	10460115	10461012	898	518	66	212.49	21.01	Promoter	NM_002631	PGD	exon (NM_002631, exon 3 of 13)
chr1	10475196	10475804	609	439	63	397.92	24.49	Intron	NM_002631	PGD	intron (NM_002631, intron 8 of 12)
chr1	10490200	10491498	1299	655	34	62.01	4.69	Promoter	NM_198544;NR_036462;NM_001270517;NM_001243768;NM_199294;NM_199006;NR_037187	APITD1-CORT;APITD1	promoter-TSS (NR_037187)
chr1	10532386	10532826	441	296	24	121.89	14.27	Promoter	NM_213566;NM_004565;NM_004401	DFFA;PEX14	promoter-TSS (NM_004401)
chr1	10554656	10554994	339	178	11	70.88	13.79	Intron	NM_004565	PEX14	intron (NM_004565, intron 1 of 8)
chr1	10570976	10571244	269	134	32	234.77	19.7	Intron	NM_004565	PEX14	intron (NM_004565, intron 2 of 8)
chr1	10575494	10576074	581	413	25	90.68	11.61	Intron	NM_004565	PEX14	intron (NM_004565, intron 2 of 8)
chr1	10613098	10613762	665	362	18	80.11	17.88	Intron	NM_004565	PEX14	intron (NM_004565, intron 3 of 8)
chr1	10690469	10691007	539	234	15	72.99	9.28	Exon	NM_004565	PEX14	TTS (NM_004565)
chr1	10816019	10816553	535	174	19	88.82	16.72	Intron	NM_001079843;NM_017766	CASZ1	intron (NM_001079843, intron 2 of 20)
chr1	10964458	10965368	911	645	103	559.46	29.14	Intergenic	NM_001170754	C1orf127	Intergenic
chr1	10977968	10978601	634	284	38	190.64	19.7	Intergenic	NM_007375;NM_001170754	C1orf127;TARDBP	MIRb|SINE|MIR
chr1	10992256	10992843	588	177	59	394.78	32.67	Intergenic	NM_006610;NM_007375;NM_001170754	C1orf127;MASP2;TARDBP	FLAM_C|SINE|Alu
chr1	11024836	11026183	1348	408	77	225.42	18.89	Intron	NM_001170754	C1orf127	AluJb|SINE|Alu
chr1	11033495	11034177	683	335	27	135.38	24.08	Intron	NM_001170754	C1orf127	MER52C|LTR|ERV1
chr1	11097724	11098215	492	136	30	171.21	24.14	Exon	NM_006610	MASP2	intron (NM_006610, intron 6 of 10)
chr1	11111922	11112494	573	166	29	133.35	16.27	Intergenic	NM_007375;NR_046600;NM_002685;NM_004958;NM_001170754;NM_003132;NM_139208;NM_001001998;NM_006610	EXOSC10;C1orf127;MTOR-AS1;MASP2;SRM;MTOR;TARDBP	AluSx|SINE|Alu
chr1	11123025	11123663	639	203	167	1027.88	32.03	Intergenic	NM_007375;NR_046600;NM_002685;NM_004958;NM_001170754;NM_003132;NM_139208;NM_001001998;NM_006610	EXOSC10;C1orf127;MTOR-AS1;MASP2;SRM;MTOR;TARDBP	Intergenic
chr1	11129324	11130168	845	248	55	221.79	15.02	Exon	NM_001001998;NM_002685	EXOSC10	exon (NM_002685, exon 21 of 24)
chr1	11322512	11323117	606	341	23	108.75	12.35	Promoter	NM_004958	MTOR	promoter-TSS (NM_004958)
chr1	11333222	11333878	657	323	15	53.89	6.9	Promoter	NM_013319	UBIAD1	5' UTR (NM_013319, exon 1 of 2)
chr1	11443676	11444144	469	119	16	81.67	10.52	Intergenic	NM_013319;NM_020780	UBIAD1;PTCHD2	ERV3-16A3_I-int|LTR|ERVL
chr1	11610680	11611002	323	184	9	63.62	15.33	Intergenic	NM_012168;NR_104624;NM_020780	FBXO2;LOC101929181;PTCHD2	Intergenic
chr1	11623624	11624135	512	216	27	162.56	22.28	Intergenic	NM_033182;NM_012168;NM_001014765;NM_020780;NM_183412;NM_183413;NR_104624	FBXO44;FBXO2;LOC101929181;PTCHD2	Intergenic
chr1	11702487	11702912	426	137	13	58.63	11.67	Intergenic	NM_198545;NM_033182;NM_018438;NM_012168;NM_001040195;NM_001014765;NM_001040197;NM_001040196;NM_020350;NM_006341;NM_183412;NM_183413;NM_001127325;NR_104624;NM_001040194	MAD2L2;FBXO44;LOC101929181;FBXO2;FBXO6;AGTRAP;DRAXIN	Intergenic
chr1	11710202	11710920	719	467	20	65.62	7.36	Exon	NM_012168	FBXO2	exon (NM_012168, exon 2 of 6)
chr1	11723867	11724524	658	345	34	169.86	23.28	Promoter	NM_018438	FBXO6	promoter-TSS (NM_018438)
chr1	11741073	11741854	782	457	59	273.22	18.86	Promoter	NM_006341	MAD2L2	promoter-TSS (NM_006341)
chr1	11753096	11753553	458	267	17	81.06	10	Promoter	NM_198545;NM_001127325	MAD2L2;DRAXIN	intron (NM_198545, intron 1 of 6)
chr1	11758021	11758212	192	96	8	60.93	7.07	Intron	NM_198545	DRAXIN	intron (NM_198545, intron 1 of 6)
chr1	11779310	11780373	1064	313	41	138.31	10.61	Exon	NM_198545	DRAXIN	3' UTR (NM_198545, exon 7 of 7)
chr1	11789394	11791096	1703	1184	160	482.41	28.07	Intergenic	NM_001286;NM_198545;NM_033182;NM_018438;NM_001256959;NM_001010881;NM_005957;NM_012168;NM_001040195;NM_001014765;NM_001040197;NM_001040196;NR_046428;NM_020350;NM_006341;NM_183412;NM_183413;NM_001127325;NM_001040194	MAD2L2;FBXO44;MTHFR;CLCN6;FBXO2;C1orf167;FBXO6;AGTRAP;DRAXIN	Intergenic
chr1	11800505	11801570	1066	554	260	1187.36	34.21	Intron	NM_001040194;NM_001040195;NM_020350;NM_001040197;NM_001040196	AGTRAP	intron (NM_001040195, intron 1 of 3)
chr1	11863323	11864167	845	385	27	55.36	6.9	Promoter	NM_001286;NM_001256959;NR_046428;NM_005957	MTHFR;CLCN6	intron (NM_005957, intron 1 of 11)
chr1	11865582	11866755	1174	565	56	179.26	14.39	Promoter	NM_001286;NM_001256959;NR_046428;NM_005957	MTHFR;CLCN6	promoter-TSS (NM_005957)
chr1	11902074	11903094	1021	379	97	407.99	21.19	Promoter	NR_037806	NPPA-AS1	non-coding (NR_046428, exon 23 of 23)
chr1	11907967	11908662	696	305	34	54.59	6.63	Promoter	NM_006172	NPPA	promoter-TSS (NM_006172)
chr1	11910981	11911836	856	456	113	513.03	26.73	Intergenic	NM_001286;NM_001256959;NM_002521;NR_037806;NM_001010881;NM_006172;NR_046428;NM_005957;NM_000302;NM_138346	MTHFR;KIAA2013;PLOD1;CLCN6;C1orf167;NPPB;NPPA-AS1;NPPA	MLT1F2|LTR|ERVL-MaLR
chr1	11917567	11917928	362	173	23	159.99	18.32	Promoter	NM_002521	NPPB	intron (NM_002521, intron 2 of 2)
chr1	11922783	11923260	478	343	13	61.23	11.29	Intergenic	NM_001286;NM_001256959;NM_002521;NR_037806;NM_001010881;NM_006172;NR_046428;NM_005957;NM_000302;NM_138346	MTHFR;KIAA2013;PLOD1;CLCN6;C1orf167;NPPB;NPPA-AS1;NPPA	Intergenic
chr1	11968472	11968918	447	134	25	118.49	17.06	Intergenic	NM_001286;NM_001256959;NM_014874;NR_037806;NM_002521;NM_006172;NR_046428;NM_000302;NM_001127660;NM_138346	NPPB;PLOD1;CLCN6;MFN2;KIAA2013;NPPA-AS1;NPPA	MER1B|DNA|hAT-Charlie
chr1	11973619	11974358	740	366	29	100.65	15.41	Intergenic	NM_001286;NM_001256959;NM_014874;NR_037806;NM_002521;NM_006172;NR_046428;NM_000302;NM_001127660;NM_138346	NPPB;PLOD1;CLCN6;MFN2;KIAA2013;NPPA-AS1;NPPA	MLT1K|LTR|ERVL-MaLR
chr1	11985116	11985906	791	383	33	67.91	8.62	Promoter	NM_138346	KIAA2013	exon (NM_138346, exon 1 of 3)
chr1	11994805	11995435	631	243	20	72.03	14.15	Promoter	NM_000302	PLOD1	MIR3|SINE|MIR
chr1	12020749	12021324	576	142	43	244.44	17.61	Exon	NM_000302	PLOD1	intron (NM_000302, intron 10 of 18)
chr1	12027215	12027583	369	138	13	63.57	13.08	Intron	NM_000302	PLOD1	intron (NM_000302, intron 16 of 18)
chr1	12032814	12033479	666	363	21	88.49	15.2	Exon	NM_000302	PLOD1	intron (NM_000302, intron 18 of 18)
chr1	12039494	12040670	1177	615	34	93.43	6.57	Promoter	NM_001127660;NM_014874	MFN2	promoter-TSS (NM_014874)
chr1	12045824	12046350	527	334	40	229.63	26.13	Intron	NM_001127660;NM_014874	MFN2	intron (NM_014874, intron 2 of 18)
chr1	12056943	12057637	695	361	23	84.24	15.92	Exon	NM_001127660;NM_014874	MFN2	intron (NM_001127660, intron 4 of 17)
chr1	12094249	12095157	909	512	40	113.67	12.44	Intergenic	NM_001281430;NM_014874;NR_106787;NM_001243;NM_021933;NM_000302;NM_001127660	MFN2;PLOD1;TNFRSF8;MIIP;MIR6729	Intergenic
chr1	12098929	12099685	757	455	24	54.97	8	Intergenic	NM_001281430;NM_014874;NR_106787;NM_001243;NM_021933;NM_000302;NM_001127660	MFN2;PLOD1;TNFRSF8;MIIP;MIR6729	Intergenic
chr1	12107366	12108171	806	488	25	85.75	9.85	Intergenic	NM_001281430;NM_014874;NR_106787;NM_001243;NM_021933;NM_000302;NM_001127660	MFN2;PLOD1;TNFRSF8;MIIP;MIR6729	Intergenic
chr1	12129841	12130315	475	232	27	170.67	18.04	Intron	NM_001243;NM_001281430	TNFRSF8	L2b|LINE|L2
chr1	12147414	12149280	1867	1430	321	1046.21	20.07	Intron	NM_001243;NM_001281430	TNFRSF8	MIR|SINE|MIR
chr1	12166836	12167252	417	244	11	50.4	9.51	Intron	NM_001243;NM_001281430	TNFRSF8	intron (NM_001243, intron 4 of 14)
chr1	12184927	12185378	452	110	16	59.78	11.76	Intron	NM_001243;NM_001281430	TNFRSF8	promoter-TSS (NM_152942)
chr1	12185747	12186314	568	237	19	61.71	9.75	Exon	NM_001243;NM_001281430	TNFRSF8	promoter-TSS (NM_152942)
chr1	12192735	12193683	949	526	292	1714.36	35.83	Intron	NM_001243;NM_001281430	TNFRSF8	L1M5|LINE|L1
chr1	12202391	12204487	2097	685	548	1537.67	12.67	Exon	NM_001243;NM_001281430	TNFRSF8	3' UTR (NM_001243, exon 15 of 15)
chr1	12210266	12211400	1135	400	141	438.16	20.08	Intergenic	NM_001281430;NM_001066;NM_015378;NM_001243;NR_107000;NR_039775;NM_018156	MIR7846;TNFRSF1B;MIR4632;TNFRSF8;VPS13D	Intergenic
chr1	12212978	12213809	832	534	52	88.29	7.57	Intergenic	NM_001281430;NM_001066;NM_015378;NM_001243;NR_107000;NR_039775;NM_018156	MIR7846;TNFRSF1B;MIR4632;TNFRSF8;VPS13D	Intergenic
chr1	12221094	12222720	1627	954	317	1173.65	30.37	Intergenic	NM_001281430;NM_001066;NM_015378;NM_001243;NR_107000;NR_039775;NM_018156	MIR7846;TNFRSF1B;MIR4632;TNFRSF8;VPS13D	Intergenic
chr1	12227368	12229122	1755	1398	124	262.02	11.34	Promoter	NR_107000;NM_001066	MIR7846;TNFRSF1B	intron (NM_001066, intron 1 of 9)
chr1	12233096	12234245	1150	912	224	924.76	29.88	Intron	NM_001066	TNFRSF1B	intron (NM_001066, intron 1 of 9)
chr1	12240055	12240869	815	434	76	257.68	15.58	Intron	NM_001066	TNFRSF1B	intron (NM_001066, intron 1 of 9)
chr1	12244090	12244981	892	555	58	145.84	8.48	Intron	NM_001066	TNFRSF1B	intron (NM_001066, intron 1 of 9)
chr1	12256251	12257398	1148	634	282	1336.44	42	Intron	NM_001066	TNFRSF1B	intron (NM_001066, intron 8 of 9)
chr1	12270291	12271149	859	486	226	1312.96	34.13	Intergenic	NM_001281430;NM_001066;NM_015378;NM_001243;NR_107000;NR_039775;NM_018156	MIR7846;TNFRSF1B;MIR4632;TNFRSF8;VPS13D	Intergenic
chr1	12289717	12290188	472	334	11	55.05	13.49	Promoter	NM_018156;NM_015378	VPS13D	promoter-TSS (NM_015378)
chr1	12404435	12405026	592	383	30	181.44	22.61	Intron	NM_018156;NM_015378	VPS13D	intron (NM_018156, intron 41 of 68)
chr1	12405373	12405639	267	133	12	81.86	13.57	Exon	NM_018156;NM_015378	VPS13D	exon (NM_015378, exon 43 of 70)
chr1	12494333	12494600	268	134	40	397.87	35.37	Intron	NM_018156;NM_015378	VPS13D	intron (NM_018156, intron 64 of 68)
chr1	12533324	12533795	472	117	11	59.04	14.78	Intron	NM_018156;NM_015378	VPS13D	MIRb|SINE|MIR
chr1	12538639	12539149	511	228	16	83.01	18.22	Intron	NM_018156;NM_015378	VPS13D	intron (NM_018156, intron 66 of 68)
chr1	12570465	12570831	367	135	24	155.8	22.99	Exon	NM_018156;NM_015378	VPS13D	3' UTR (NM_015378, exon 70 of 70)
chr1	12585438	12586098	661	384	21	97.97	16.65	Intergenic	NR_003025;NM_004753;NR_106788;NM_018156;NM_015378	VPS13D;MIR6730;SNORA59A;DHRS3	Intergenic
chr1	12679721	12681134	1414	959	90	279.13	21.19	Promoter	NM_004753	DHRS3	MIRb|SINE|MIR
chr1	13421590	13422130	541	201	11	64.54	14.9	Promoter	NM_001098376	PRAMEF15	AluSx1|SINE|Alu
chr1	13824887	13825486	600	335	14	69.87	19.25	Intron	NM_001010847	LRRC38	intron (NM_001010847, intron 1 of 1)
chr1	13975489	13975875	387	182	8	51.62	10.64	Intergenic	NM_015866;NM_001006625;NM_001006624;NM_006474;NM_001135610;NM_012231;NM_198389	PRDM2;PDPN	AluY|SINE|Alu
chr1	14075069	14075986	918	691	25	125.26	15.67	Promoter	NM_001007257	PRDM2	promoter-TSS (NM_001007257)
chr1	14511148	14511589	442	329	10	64.53	10.64	Intergenic			Intergenic
chr1	15402459	15403000	542	152	62	431.22	36.87	Intron	NM_201628	KAZN	intron (NM_201628, intron 8 of 14)
chr1	15504024	15504667	644	330	15	65.03	16.55	Intron	NM_001136216;NM_001136217;NM_001136218;NM_018022	TMEM51	intron (NM_018022, intron 1 of 2)
chr1	15575614	15575863	250	125	11	96.89	19.96	Promoter	NM_052929	FHAD1	intron (NM_052929, intron 1 of 30)
chr1	15588085	15588525	441	151	10	63.85	12.54	Intron	NM_052929	FHAD1	intron (NM_052929, intron 2 of 30)
chr1	15599109	15599518	410	103	10	64.44	11.82	Intron	NM_052929	FHAD1	intron (NM_052929, intron 3 of 30)
chr1	15655083	15655858	776	373	69	395.36	27.33	Exon	NM_052929	FHAD1	intron (NM_052929, intron 13 of 30)
chr1	15671943	15672981	1039	639	45	144.8	17.57	Exon	NM_052929	FHAD1	L3|LINE|CR1
chr1	15673577	15674132	556	337	21	65.35	11.06	Intron	NM_052929	FHAD1	intron (NM_052929, intron 17 of 30)
chr1	15698520	15699158	639	321	15	60.14	7.52	Intron	NM_052929	FHAD1	intron (NM_052929, intron 25 of 30)
chr1	15712459	15713478	1020	676	33	114.89	13.61	Intron	NM_052929	FHAD1	intron (NM_052929, intron 30 of 30)
chr1	15737678	15738943	1266	701	323	1304.47	31.03	Promoter	NM_024329	EFHD2	intron (NM_024329, intron 1 of 3)
chr1	15743816	15744627	812	366	35	77.48	10.72	Intron	NM_024329	EFHD2	intron (NM_024329, intron 1 of 3)
chr1	15761306	15761583	278	139	25	175.31	18.54	Intergenic	NM_024329;NM_015291;NM_015849;NM_001229;NM_001287811;NM_007272;NM_001278054;NM_032996;NR_109898;NM_033440;NM_052929;NR_102733;NR_102732	EFHD2;CTRC;CELA2A;CELA2B;DNAJC16;CASP9;FHAD1	MIR|SINE|MIR
chr1	15771760	15772290	531	207	35	202.4	21.6	Exon	NM_007272	CTRC	intron (NM_007272, intron 6 of 7)
chr1	15852925	15853580	656	392	27	151.98	18.47	Promoter	NM_015291;NM_001229;NM_001287811;NR_109898;NM_001278054;NM_032996;NR_102733;NR_102732	DNAJC16;CASP9	promoter-TSS (NM_015291)
chr1	15929947	15930618	672	292	16	51.12	9	Intergenic	NM_024758;NM_015291;NM_006511;NM_032341;NM_001229;NM_001287811;NR_109898;NM_001278054;NM_032996;NM_015164;NR_102733;NR_102732	DDI2;RSC1A1;CASP9;DNAJC16;PLEKHM2;AGMAT	CpG
chr1	15930947	15931529	583	360	19	80.54	14.2	Intergenic	NM_024758;NM_015291;NM_006511;NM_032341;NM_001229;NM_001287811;NR_109898;NM_001278054;NM_032996;NM_015164;NR_102733;NR_102732	DDI2;RSC1A1;CASP9;DNAJC16;PLEKHM2;AGMAT	Intergenic
chr1	16023416	16024048	633	229	38	202.55	18.88	Intron	NM_015164	PLEKHM2	intron (NM_015164, intron 1 of 19)
chr1	16128866	16129473	608	378	35	165.87	23.23	Intergenic	NM_001024215;NM_001024216;NM_001089591;NM_001013641;NR_024279;NM_015001;NM_207348;NM_015164;NM_017556	FLJ37453;TMEM82;SPEN;SLC25A34;PLEKHM2;UQCRHL;FBLIM1	Intergenic
chr1	16155960	16156533	574	434	17	68.5	9.26	Intergenic	NM_001024215;NM_001024216;NM_001089591;NM_001013641;NR_024279;NM_015001;NM_207348;NM_015164;NM_017556	FLJ37453;TMEM82;SPEN;SLC25A34;PLEKHM2;UQCRHL;FBLIM1	AluJr4|SINE|Alu
chr1	16161127	16161974	848	383	36	62.6	8.07	Exon	NR_024279	FLJ37453	non-coding (NR_024279, exon 2 of 2)
chr1	16163187	16164231	1045	399	69	191.58	16.27	Exon	NR_024279	FLJ37453	intron (NR_024279, intron 1 of 1)
chr1	16173779	16174294	516	342	20	83.89	9.37	Promoter	NR_024279;NM_015001	SPEN;FLJ37453	promoter-TSS (NM_015001)
chr1	16176200	16176825	626	364	22	83.95	11.21	Promoter	NR_024279;NM_015001	SPEN;FLJ37453	intron (NM_015001, intron 1 of 14)
chr1	16212651	16213298	648	256	33	192.13	25.86	Intron	NM_015001	SPEN	intron (NM_015001, intron 3 of 14)
chr1	16270361	16271204	844	356	56	215.29	18.15	Exon	NM_001287603;NM_001242884;NM_003443;NM_001287604	ZBTB17	CpG
chr1	16275992	16276734	743	449	43	106.77	10.46	Intron	NM_001287603;NM_001242884;NM_003443;NM_001287604	ZBTB17	intron (NM_003443, intron 2 of 15)
chr1	16278946	16279584	639	404	45	141.6	9.8	Intron	NM_001287603;NM_001242884;NM_003443;NM_001287604	ZBTB17	intron (NM_003443, intron 2 of 15)
chr1	16405338	16405875	538	246	17	63.1	9.73	Intergenic	NM_000085;NM_004431;NM_001257139;NM_014424;NM_001042704;NM_178840;NM_182623;NM_004070;NM_001165945	HSPB7;FAM131C;EPHA2;CLCNKA;CLCNKB;C1orf64	Intergenic
chr1	16449348	16450016	669	267	35	167.94	25.15	Intergenic	NM_000085;NM_004431;NM_001257139;NM_153213;NM_001042704;NM_182623;NM_004070;NM_001165945	CLCNKA;ARHGEF19;FAM131C;CLCNKB;EPHA2	L2c|LINE|L2
chr1	16467912	16468535	624	323	73	408.04	23.95	Intron	NM_004431	EPHA2	intron (NM_004431, intron 3 of 16)
chr1	16477476	16478373	898	375	64	261.78	12.54	Intron	NM_004431	EPHA2	intron (NM_004431, intron 1 of 16)
chr1	16484578	16484959	382	120	17	65.3	8.46	Promoter	NM_004431	EPHA2	Intergenic
chr1	16488607	16489238	632	348	22	78.44	14.6	Intergenic	NM_018994;NM_182623;NM_153213;NM_030907;NM_004431	ARHGEF19;FBXO42;FAM131C;EPHA2;RSG1	Intergenic
chr1	16499433	16500392	960	324	41	78.75	10.84	Intergenic	NM_018994;NM_182623;NM_153213;NM_030907;NM_004431	ARHGEF19;FBXO42;FAM131C;EPHA2;RSG1	Intergenic
chr1	16502336	16502996	661	259	39	122.47	16.55	Intergenic	NM_018994;NM_153213;NM_030907;NM_004431	ARHGEF19;FBXO42;EPHA2;RSG1	Intergenic
chr1	16532911	16533739	829	685	31	120.51	10.48	Exon	NM_153213	ARHGEF19	CpG
chr1	16562493	16563063	571	304	17	52.38	7.84	Promoter	NM_030907	RSG1	intron (NM_030907, intron 1 of 4)
chr1	16563301	16563927	627	428	33	152.94	15.33	Promoter	NM_030907	RSG1	promoter-TSS (NM_030907)
chr1	16570868	16571296	429	152	17	52.94	7.13	Intergenic	NM_018994;NM_153213;NM_030907;NM_004431	ARHGEF19;FBXO42;EPHA2;RSG1	Intergenic
chr1	16575058	16575602	545	372	65	434.95	30.79	Intergenic	NM_018994;NM_153213;NM_030907;NM_004431	ARHGEF19;FBXO42;EPHA2;RSG1	Intergenic
chr1	16678642	16679498	857	512	25	98.14	7.66	Promoter	NM_018994	FBXO42	promoter-TSS (NM_018994)
chr1	16693429	16693810	382	143	15	76.58	11.99	Promoter	NM_001114600;NM_001271869;NR_073501;NR_073500;NR_073503;NR_073502	SZRD1	promoter-TSS (NM_001114600)
chr1	16717924	16718384	461	245	26	159.49	20.28	Intron	NM_001114600;NR_073503;NR_073501;NR_073500;NM_001271869;NR_073502	SZRD1	MIR3|SINE|MIR
chr1	16759590	16759984	395	224	13	62.42	11.67	Intron	NM_198546	SPATA21	intron (NM_198546, intron 1 of 12)
chr1	16766736	16767429	694	379	33	105.78	9.69	Promoter	NM_018090;NM_001145277;NM_001145278	NECAP2	promoter-TSS (NM_018090)
chr1	16769313	16769810	498	358	25	92.84	11.99	Promoter	NM_018090;NM_001145277;NM_001145278	NECAP2	intron (NM_001145277, intron 1 of 6)
chr1	16839938	16841264	1327	768	98	383.18	16.75	Intergenic	NR_023386;NM_198546;NM_017940;NM_018090;NM_001145278;NM_001145277	SPATA21;CROCCP3;NBPF1;NECAP2	Intergenic
chr1	16859942	16860321	380	238	36	225.88	20.36	Intergenic	NR_023386;NM_198546;NM_017940;NR_026752;NM_018090;NM_001145278;NM_001145277	SPATA21;CROCCP3;CROCCP2;NBPF1;NECAP2	Intergenic
chr1	16866996	16867506	511	192	24	94.33	12.85	Intergenic	NR_023386;NM_017940;NR_026752;NM_018090;NM_001145278;NM_001145277	CROCCP3;CROCCP2;NBPF1;NECAP2	MER49|LTR|ERV1
chr1	16893456	16893914	459	136	17	82.84	9.26	Exon	NM_017940	NBPF1	exon (NM_017940, exon 25 of 29)
chr1	16918316	16918774	459	140	14	54.55	11.03	Exon	NM_017940	NBPF1	5' UTR (NM_017940, exon 7 of 29)
chr1	16927941	16928394	454	213	24	120.27	15.24	Intron	NM_017940	NBPF1	MLT1E3|LTR|ERVL-MaLR
chr1	16939033	16940611	1579	827	122	298.18	8.31	Promoter	NM_017940	NBPF1	CpG
chr1	16947374	16948123	750	340	29	55.28	7.31	Intron	NR_026752	CROCCP2	MER91B|DNA|hAT-Tip100
chr1	16970755	16971485	731	462	34	100.48	10.32	Promoter	NR_027504	MST1P2	promoter-TSS (NR_027504)
chr1	16982885	16983602	718	131	18	60.95	8.23	Intergenic	NR_027504;NM_017940;NR_026752;NR_026567;NM_001282321;NM_001271733	FAM231A;CROCCP2;NBPF1;MST1L;ESPNP;MST1P2	Intergenic
chr1	16992577	16993981	1405	783	78	261.49	14.9	Intergenic	NR_027504;NM_017940;NR_026752;NR_026567;NM_001282321;NM_001271733	FAM231A;CROCCP2;NBPF1;MST1L;ESPNP;MST1P2	Intergenic
chr1	17001594	17001904	311	170	18	71.16	8.36	Intergenic	NR_027504;NM_017940;NR_026752;NR_026567;NM_001282321;NM_001271733	FAM231A;CROCCP2;NBPF1;MST1L;ESPNP;MST1P2	MER49|LTR|ERV1
chr1	17003105	17003572	468	317	26	94.01	10.61	Intergenic	NR_027504;NM_017940;NR_026752;NR_026567;NM_001282321;NM_001271733	FAM231A;CROCCP2;NBPF1;MST1L;ESPNP;MST1P2	Intergenic
chr1	17004540	17004912	373	237	45	291.08	23.36	Intergenic	NR_027504;NM_017940;NR_026752;NR_026567;NM_001282321;NM_001271733	FAM231A;CROCCP2;NBPF1;MST1L;ESPNP;MST1P2	Intergenic
chr1	17018590	17019166	577	201	40	112.44	11.38	Intron	NR_026567	ESPNP	CpG
chr1	17019190	17019823	634	246	37	81.95	9.01	Intron	NR_026567	ESPNP	CpG
chr1	17029367	17030807	1441	1021	53	50.34	5.66	Exon	NR_026567	ESPNP	(TG)n|Simple_repeat|Simple_repeat
chr1	17053690	17055481	1792	1438	70	124.42	10.86	Intergenic	NR_026752;NR_027504;NR_026567;NM_001271733;NM_001282321	FAM231A;MST1L;ESPNP;CROCCP2;MST1P2	AluSz|SINE|Alu
chr1	17058616	17059310	695	383	38	114.31	15.22	Promoter	NM_001282321	FAM231A	MER49|LTR|ERV1
chr1	17066463	17067697	1235	636	89	332.99	13.89	Intergenic	NR_027504;NM_001271733;NR_026567;NM_001282321	FAM231A;MST1L;ESPNP;MST1P2	U1|snRNA|snRNA
chr1	17076826	17077514	689	467	19	72.06	7.43	Intergenic	NR_027504;NM_001271733;NR_026567;NM_001282321	FAM231A;MST1L;ESPNP;MST1P2	Intergenic
chr1	17108039	17108661	623	219	69	391.38	25.73	Intergenic	NM_001271733;NR_026567;NR_037446;NM_001282321	FAM231A;MST1L;ESPNP;MIR3675	Intergenic
chr1	17189498	17190112	615	313	28	114.87	17.24	Intergenic	NM_001271733;NM_014675;NR_037446	MST1L;MIR3675;CROCC	Intergenic
chr1	17193364	17194096	733	391	30	76.25	12.3	Intergenic	NM_014675;NR_037446	MIR3675;CROCC	MER49|LTR|ERV1
chr1	17200613	17201142	530	143	38	163.16	16.72	Intergenic	NM_001135248;NM_017459;NR_037446;NM_014675;NM_002403;NM_001135247	MIR3675;CROCC;MFAP2	tRNA-His-CAY_|tRNA|tRNA
chr1	17215653	17216454	802	528	24	92.99	10.45	Intergenic	NM_001135248;NM_017459;NR_037446;NM_014675;NM_002403;NM_001135247;NM_001141974;NM_001141973;NM_022089	ATP13A2;MIR3675;CROCC;MFAP2	CpG
chr1	17221828	17223177	1350	750	97	344.15	14.16	Intergenic	NM_001135248;NM_017459;NR_037446;NM_014675;NM_002403;NM_001135247;NM_001141974;NM_001141973;NM_022089	ATP13A2;MIR3675;CROCC;MFAP2	U1|snRNA|snRNA
chr1	17231110	17231974	865	515	47	159.24	10.4	Intergenic	NM_001135248;NM_017459;NR_037446;NM_014675;NM_002403;NM_001135247;NM_001141974;NM_001141973;NM_022089	ATP13A2;MIR3675;CROCC;MFAP2	CpG
chr1	17238559	17239631	1073	937	42	63.15	6.53	Intergenic	NM_001135248;NM_017459;NR_037446;NM_014675;NM_002403;NM_001135247;NM_001141974;NM_001141973;NM_022089	ATP13A2;MIR3675;CROCC;MFAP2	Intergenic
chr1	17249233	17250020	788	397	24	52.69	7.46	Promoter	NM_014675	CROCC	intron (NM_014675, intron 2 of 36)
chr1	17284082	17284808	727	328	39	151.74	16.93	Intron	NM_014675	CROCC	intron (NM_014675, intron 25 of 36)
chr1	17293666	17294313	648	303	25	99.59	15.98	Intron	NM_014675	CROCC	intron (NM_014675, intron 30 of 36)
chr1	17305136	17305668	533	211	31	141.73	16.23	Promoter	NM_002403;NM_001135248;NM_017459;NM_001135247	MFAP2	intron (NM_001135247, intron 1 of 8)
chr1	17320357	17320873	517	237	12	50.32	12.54	Intron	NM_001141974;NM_001141973;NM_022089	ATP13A2	intron (NM_001141973, intron 15 of 28)
chr1	17336085	17336754	670	312	168	375.89	11.49	Promoter	NM_001141974;NM_001141973;NM_022089	ATP13A2	intron (NM_001141973, intron 1 of 28)
chr1	17336875	17337752	878	442	124	98.92	9.71	Promoter	NM_001141974;NM_001141973;NM_022089	ATP13A2	intron (NM_001141973, intron 1 of 28)
chr1	17339117	17340906	1790	1424	408	781.98	24.07	Promoter	NM_001141974;NM_001141973;NM_022089	ATP13A2	MIRc|SINE|MIR
chr1	17349645	17350511	867	121	27	93.08	10.89	Exon	NM_003000	SDHB	intron (NM_003000, intron 6 of 7)
chr1	17380337	17380986	650	289	18	72.38	11.12	Promoter	NM_003000	SDHB	promoter-TSS (NM_003000)
chr1	17386182	17386611	430	142	18	103.25	19.54	Intergenic	NM_001135248;NM_017459;NM_007365;NM_014675;NM_002403;NM_001135247;NM_001141974;NM_001141973;NM_022089;NM_003000	SDHB;ATP13A2;CROCC;PADI2;MFAP2	Intergenic
chr1	17410954	17411977	1024	602	169	829.56	37.89	Exon	NM_007365	PADI2	MIR|SINE|MIR
chr1	17446213	17447254	1042	200	45	107.76	10.65	Promoter	NM_007365	PADI2	promoter-TSS (NM_007365)
chr1	17508279	17508807	529	141	34	211.05	20.78	Intergenic	NM_016233;NM_007365;NM_013358	PADI1;PADI3;PADI2	Intergenic
chr1	17539018	17539830	813	371	60	290.73	26.48	Intron	NM_013358	PADI1	intron (NM_013358, intron 1 of 15)
chr1	17559987	17560739	753	460	22	60.21	9.85	Intron	NM_013358	PADI1	intron (NM_013358, intron 11 of 15)
chr1	17563366	17563903	538	388	17	55.85	9.4	Exon	NM_013358	PADI1	intron (NM_013358, intron 11 of 15)
chr1	17571554	17572113	560	383	15	55.75	12.17	Exon	NM_013358	PADI1	3' UTR (NM_013358, exon 16 of 16)
chr1	17576828	17577748	921	553	37	152.09	12.38	Promoter	NM_016233	PADI3	intron (NM_016233, intron 1 of 15)
chr1	17602940	17603724	785	350	80	413.71	21.33	Exon	NM_016233	PADI3	exon (NM_016233, exon 13 of 16)
chr1	17608011	17609072	1062	504	152	734.42	39.65	Intron	NM_016233	PADI3	intron (NM_016233, intron 15 of 15)
chr1	17630699	17631786	1088	267	119	539.66	29.1	Intergenic	NM_016233;NM_207421;NM_012387;NM_013358	PADI1;PADI3;PADI4;PADI6	Intergenic
chr1	17641033	17641637	605	299	41	213.13	23.24	Intron	NM_012387	PADI4	intron (NM_012387, intron 1 of 15)
chr1	17668553	17669066	514	176	15	60.45	10.14	Exon	NM_012387	PADI4	exon (NM_012387, exon 8 of 16)
chr1	17682124	17682838	715	339	17	65.99	8.62	Exon	NM_012387	PADI4	exon (NM_012387, exon 12 of 16)
chr1	17751494	17751926	433	170	17	56.58	8.94	Intron	NM_001136204;NM_018715	RCC2	intron (NM_001136204, intron 3 of 11)
chr1	17757872	17759248	1377	426	126	377.63	26.65	Intron	NM_001136204;NM_018715	RCC2	AluSq2|SINE|Alu
chr1	17764729	17765482	754	429	53	204.52	19.56	Promoter	NM_001136204;NM_018715	RCC2	promoter-TSS (NM_001136204)
chr1	17828773	17829232	460	270	21	133.87	21.71	Intergenic	NM_018125;NM_001136204;NM_001011722;NM_018715	RCC2;ARHGEF10L	Intergenic
chr1	17914974	17915585	612	261	21	95.04	15.92	Intron	NM_018125;NM_001011722	ARHGEF10L	MIRb|SINE|MIR
chr1	18145783	18146422	640	280	13	65.17	18.15	Intron	NM_030812	ACTL8	intron (NM_030812, intron 1 of 2)
chr1	18653097	18653563	467	123	22	140.56	23.82	Intron	NM_032880	IGSF21	intron (NM_032880, intron 3 of 9)
chr1	18979856	18980097	242	121	8	53.67	10.61	Intron	NM_001135254;NM_002584;NM_013945	PAX7	intron (NM_001135254, intron 4 of 8)
chr1	19201560	19202107	548	297	14	62.46	11.49	Exon	NM_001161504;NM_170726;NM_003748	ALDH4A1	intron (NM_003748, intron 13 of 14)
chr1	19217876	19218402	527	199	18	76.39	9.58	Promoter	NM_001161504	ALDH4A1	promoter-TSS (NM_001161504)
chr1	19226874	19227269	396	288	14	58.86	10.34	Promoter	NM_170726;NM_003748	ALDH4A1	MER20|DNA|hAT-Charlie
chr1	19233726	19236166	2441	410	225	491.24	19.36	Exon	NM_001136265	IFFO2	3' UTR (NM_001136265, exon 9 of 9)
chr1	19252723	19253686	964	582	51	119.89	10.74	Intron	NM_001136265	IFFO2	intron (NM_001136265, intron 1 of 8)
chr1	19253742	19254536	795	631	54	168.74	11.9	Intron	NM_001136265	IFFO2	intron (NM_001136265, intron 1 of 8)
chr1	19274775	19275454	680	303	25	107.1	16.28	Intron	NM_001136265	IFFO2	intron (NM_001136265, intron 1 of 8)
chr1	19337494	19337977	484	224	13	61.52	8.94	Intergenic	NM_001136265;NM_020765	IFFO2;UBR4	Intergenic
chr1	19400948	19401602	655	311	29	125.13	16.42	Exon	NM_020765	UBR4	3' UTR (NM_020765, exon 106 of 106)
chr1	19450297	19450971	675	257	97	595.42	37.45	Intron	NM_020765	UBR4	LTR50|LTR|ERVL
chr1	19483174	19483478	305	141	29	257.35	33.29	Exon	NM_020765	UBR4	exon (NM_020765, exon 41 of 106)
chr1	19506119	19506917	799	459	37	206.38	22.61	Intron	NM_020765	UBR4	intron (NM_020765, intron 17 of 105)
chr1	19532647	19533081	435	134	12	52	9.85	Intron	NM_020765	UBR4	AluSq2|SINE|Alu
chr1	19536536	19537294	759	328	25	115.44	12.86	Promoter	NM_020765	UBR4	promoter-TSS (NM_020765)
chr1	19547572	19547940	369	115	13	80.65	20.19	Intron	NM_001271427;NM_001271429;NM_015047;NM_001271428	EMC1	intron (NM_015047, intron 20 of 22)
chr1	19577833	19578513	681	360	29	128.92	8.84	Promoter	NM_001271427;NM_016183;NM_001271429;NM_015047;NM_001271428	EMC1;MRTO4	promoter-TSS (NM_016183)
chr1	19641591	19642696	1106	628	205	895.32	31.85	Intron	NM_001287531;NR_109848;NM_001040125;NM_001040126;NM_017765	PQLC2	intron (NM_001040126, intron 2 of 7)
chr1	19651474	19653211	1738	1263	220	657.65	21.32	Exon	NM_001287531;NR_109848;NM_001040125;NM_001040126;NM_017765	PQLC2	L2b|LINE|L2
chr1	19668037	19668399	363	106	11	50.16	9.26	Intron	NM_001282162;NM_004930;NM_001206540;NM_001206541	CAPZB	intron (NR_038125, intron 8 of 8)
chr1	19673847	19674756	910	787	36	132.3	19.02	Intron	NM_001282162;NM_004930;NM_001206540;NM_001206541	CAPZB	intron (NM_001206540, intron 6 of 9)
chr1	19696652	19697939	1288	519	362	1701.47	26.78	Intron	NM_001282162;NM_004930;NM_001206540;NM_001206541	CAPZB	intron (NM_001206540, intron 4 of 9)
chr1	19702406	19703012	607	335	24	102.36	20.11	Intron	NM_001282162;NM_004930;NM_001206540;NM_001206541	CAPZB	intron (NM_001206540, intron 4 of 9)
chr1	19713527	19714024	498	334	23	96.48	13.94	Intron	NM_001282162;NM_004930;NM_001206540;NM_001206541	CAPZB	intron (NM_001206540, intron 2 of 9)
chr1	19717304	19718272	969	679	30	72.07	8.11	Intron	NM_001282162;NM_004930;NM_001206540;NM_001206541	CAPZB	intron (NM_001206540, intron 2 of 9)
chr1	19763271	19763563	293	139	26	174.22	18.54	Intron	NM_001282162;NM_004930;NM_001206540;NM_001206541	CAPZB	intron (NM_001206540, intron 1 of 9)
chr1	19774722	19776056	1335	784	179	760.01	30.21	Exon	NM_001206541	CAPZB	intron (NM_001206540, intron 1 of 9)
chr1	19781353	19781824	472	140	24	124.54	17.46	Intron	NM_001282162;NM_004930;NM_001206540;NM_001206541	CAPZB	intron (NM_001206540, intron 1 of 9)
chr1	19794833	19795498	666	277	34	118.83	14.49	Intron	NM_001282162;NM_004930;NM_001206540;NM_001206541	CAPZB	intron (NM_001206540, intron 1 of 9)
chr1	19795706	19796533	828	364	42	145.99	18.43	Intron	NM_001282162;NM_004930;NM_001206540;NM_001206541	CAPZB	intron (NM_001206540, intron 1 of 9)
chr1	19802712	19805428	2717	827	257	531.35	15.02	Intron	NM_001282162;NM_004930;NM_001206540;NM_001206541	CAPZB	intron (NM_001206540, intron 1 of 9)
chr1	19832022	19832749	728	362	24	84.81	11.21	Intergenic	NM_001282162;NM_001204083;NM_001204082;NM_001032363;NM_001204089;NM_001204088;NR_033757;NR_033758;NM_004930;NM_001206540;NM_001206541	CAPZB;MINOS1-NBL1;MINOS1	Intergenic
chr1	19835440	19835997	558	196	17	59.36	12.93	Intergenic	NM_001282162;NR_077246;NM_001204083;NM_001204082;NM_001032363;NM_001204089;NM_001204088;NR_033757;NR_033758;NM_004930;NM_001206540;NM_001206541	CAPZB;RPS14P3;MINOS1-NBL1;MINOS1	MER41B|LTR|ERV1
chr1	19855019	19855451	433	126	17	118.77	26.27	Intergenic	NM_001282162;NR_077246;NM_001204083;NM_001204082;NM_001032363;NM_001204089;NM_001204088;NR_033757;NR_033758;NM_004930;NM_001206540;NM_001206541	CAPZB;RPS14P3;MINOS1-NBL1;MINOS1	ORSL|DNA|hAT-Tip100
chr1	19860000	19860717	718	289	35	182.55	21.37	Intergenic	NM_001282162;NR_077246;NM_001204083;NM_001204082;NM_001032363;NM_001204089;NM_001204088;NR_033757;NR_033758;NM_004930;NM_001206540;NM_001206541	CAPZB;RPS14P3;MINOS1-NBL1;MINOS1	L2a|LINE|L2
chr1	19906269	19906755	487	314	17	81.96	15.09	Intergenic	NM_001204085;NM_001204084;NM_001282162;NM_005380;NR_077246;NM_001204083;NM_001204082;NM_001032363;NM_001278166;NM_001204089;NM_001204088;NM_182744;NM_001204086;NM_001278165;NM_001278164;NR_033757;NR_033758;NM_004930;NM_000871;NM_001206540;NM_001206541	CAPZB;MINOS1-NBL1;NBL1;HTR6;RPS14P3;MINOS1	Intergenic
chr1	19923200	19923925	726	403	34	186.23	21.55	Promoter	NM_001204083;NM_001204082;NM_001032363;NM_001204089;NM_001204088;NR_033757;NR_033758	MINOS1;MINOS1-NBL1	promoter-TSS (NM_001204083)
chr1	19973953	19974647	695	381	33	93.52	10.22	Promoter	NM_001204085;NM_001204086;NM_001278166	NBL1	intron (NM_001204086, intron 1 of 3)
chr1	20030255	20030647	393	258	14	84	13.52	Intron	NM_181719	TMCO4	intron (NM_181719, intron 13 of 15)
chr1	20244573	20244857	285	142	8	52.62	13.14	Intergenic	NM_015207;NM_001161727;NM_001161728;NM_001161729;NM_014589;NM_000300	PLA2G2A;PLA2G2E;OTUD3	Intergenic
chr1	20407325	20408062	738	371	25	86.89	15.23	Intron	NM_000929	PLA2G5	intron (NM_000929, intron 1 of 4)
chr1	20820184	20820772	589	296	14	51.54	7.79	Intergenic	NM_024544;NM_207334;NR_033887;NM_018584;NM_001785	CAMK2N1;MUL1;FAM43B;LINC01141;CDA	Intergenic
chr1	20901662	20902058	397	272	11	60.8	11.49	Intergenic	NM_018584;NR_106732;NM_001785;NM_207334;NM_001287212;NM_001122819;NM_032409;NM_024544;NM_005216;NM_020816;NR_046507	MIR6084;FAM43B;KIF17;DDOST;PINK1-AS;PINK1;CAMK2N1;MUL1;CDA	Intergenic
chr1	20916770	20917614	845	284	64	286.94	26.82	Promoter	NM_001785	CDA	L2b|LINE|L2
chr1	20923261	20923834	574	316	27	120.15	15.85	Intron	NM_001785	CDA	AluJb|SINE|Alu
chr1	20931012	20931613	602	390	18	75.37	14.01	Exon	NM_001785	CDA	intron (NM_001785, intron 1 of 3)
chr1	20987648	20988405	758	364	28	104.14	12.46	Promoter	NM_005216	DDOST	promoter-TSS (NM_005216)
chr1	21009128	21009753	626	143	48	283.89	22.99	Exon	NM_001287212;NM_020816;NM_001122819	KIF17	intron (NM_001122819, intron 10 of 14)
chr1	21023173	21023910	738	407	19	75.18	11.89	Intron	NM_001287212;NM_020816;NM_001122819	KIF17	intron (NM_001122819, intron 6 of 14)
chr1	21044331	21044917	587	246	13	51.13	8.78	Promoter	NM_001287212;NM_020816;NM_001122819	KIF17	promoter-TSS (NM_020816)
chr1	21112422	21113063	642	117	17	62.51	7.31	Promoter	NM_016287	HP1BP3	CpG
chr1	21276433	21276693	261	130	8	61.69	17.03	Exon	NM_001198801;NM_001198803;NM_003760;NM_001198802	EIF4G3	exon (NM_001198801, exon 10 of 35)
chr1	21503177	21503781	605	229	16	56.19	6.9	Promoter	NM_001198801;NM_001198803;NM_001198802	EIF4G3	promoter-TSS (NM_001198801)
chr1	21510761	21511147	387	245	13	76.03	14.87	Intergenic	NM_001113349;NM_001113348;NM_001113347;NM_001397;NM_001198801;NM_001198803;NM_001198802;NM_003760	EIF4G3;ECE1	Intergenic
chr1	21559806	21560607	802	400	48	252.74	30.74	Exon	NM_001113347;NM_001397;NM_001113349;NM_001113348	ECE1	intron (NM_001113347, intron 11 of 16)
chr1	21581672	21582142	471	240	17	80.18	13.18	Intron	NM_001113347;NM_001397;NM_001113349;NM_001113348	ECE1	intron (NM_001113347, intron 6 of 16)
chr1	21588195	21588908	714	348	18	69.47	12.86	Intron	NM_001113347;NM_001397;NM_001113349;NM_001113348	ECE1	intron (NM_001113347, intron 2 of 16)
chr1	21606378	21606830	453	198	14	61.12	8.23	Promoter	NM_001113347	ECE1	promoter-TSS (NM_001113347)
chr1	21614461	21614987	527	156	79	510.45	30.03	Promoter	NM_001113349;NM_001397	ECE1	intron (NM_001113348, intron 2 of 18)
chr1	21620675	21621353	679	345	23	78.22	13.63	Promoter	NR_038404	LOC100506801	intron (NR_038404, intron 2 of 2)
chr1	21629088	21629595	508	307	15	71.1	13.31	Intron	NM_001113348	ECE1	intron (NM_001113348, intron 1 of 18)
chr1	21650709	21652192	1484	538	86	252.03	12.2	Intron	NM_001113348	ECE1	intron (NM_001113348, intron 1 of 18)
chr1	21658405	21658884	480	234	67	116.7	7.55	Intron	NM_001113348	ECE1	intron (NM_001113348, intron 1 of 18)
chr1	21660235	21661538	1304	660	389	1504.47	27.89	Intron	NM_001113348	ECE1	intron (NM_001113348, intron 1 of 18)
chr1	21671848	21672720	873	511	24	71.9	7.96	Promoter	NM_001113348	ECE1	promoter-TSS (NM_001113348)
chr1	21694906	21695375	470	240	17	79.37	11.99	Intergenic	NM_001256416;NM_001113349;NM_001397;NM_001113347;NM_001256417;NM_001113348;NR_038404;NM_032264;NR_046176	NBPF3;ECE1;LOC100506801	Intergenic
chr1	21724234	21724689	456	128	13	91.64	12.77	Intergenic	NM_001113348;NM_032264;NM_001256416;NR_038404;NM_001256417;NR_046176	NBPF3;ECE1;LOC100506801	Intergenic
chr1	21767102	21767568	467	291	25	141.79	17.01	Promoter	NM_001256417;NM_001256416;NM_032264;NR_046176	NBPF3	intron (NM_001256416, intron 1 of 14)
chr1	21780238	21780992	755	362	40	206.43	20.6	Intron	NM_001256417;NM_001256416;NM_032264;NR_046176	NBPF3	intron (NM_001256417, intron 2 of 13)
chr1	21789567	21790045	479	355	11	55.36	12.26	Intron	NM_001256417;NM_001256416;NM_032264;NR_046176	NBPF3	intron (NM_001256417, intron 2 of 13)
chr1	21851441	21851995	555	205	19	88.4	15.09	Intron	NM_001177520;NM_000478;NM_001127501	ALPL	intron (NM_001127501, intron 1 of 10)
chr1	21949710	21950214	505	251	38	225.87	22.99	Intron	NM_002885;NM_001145657;NM_001145658	RAP1GAP	intron (NM_002885, intron 3 of 24)
chr1	21965259	21965679	421	189	17	94.86	15.83	Intron	NM_002885;NM_001145657;NM_001145658	RAP1GAP	MIRb|SINE|MIR
chr1	21999823	22000328	506	236	18	82.02	10	Intergenic	NM_001145657;NM_000478;NM_002885;NM_032236;NM_001145658;NM_001032730;NM_001177520;NM_001127501	USP48;RAP1GAP;ALPL	Intergenic
chr1	22094570	22095145	576	327	115	779.45	40.13	Intron	NM_001032730;NM_032236	USP48	intron (NM_032236, intron 1 of 26)
chr1	22108867	22109969	1103	827	38	109.38	10.16	Promoter	NM_001032730;NM_032236	USP48	exon (NM_001032730, exon 1 of 11)
chr1	22118241	22118700	460	108	20	127.43	25.2	Intergenic	NM_001032730;NM_005529;NM_001291860;NM_001013693;NM_032236	LDLRAD2;HSPG2;USP48	AluY|SINE|Alu
chr1	22142186	22142948	763	207	43	214.48	23.53	Exon	NM_001013693	LDLRAD2	exon (NM_001013693, exon 3 of 5)
chr1	22150279	22150531	253	126	9	57.83	10.7	Exon	NM_001013693	LDLRAD2	3' UTR (NM_001013693, exon 5 of 5)
chr1	22183708	22184393	686	402	35	164.62	18.66	Exon	NM_005529;NM_001291860	HSPG2	L2b|LINE|L2
chr1	22192578	22193004	427	291	13	66.96	11.29	Intron	NM_005529;NM_001291860	HSPG2	MLT1K|LTR|ERVL-MaLR
chr1	22209060	22209776	717	339	40	193.94	22.73	Intron	NM_005529;NM_001291860	HSPG2	intron (NM_005529, intron 13 of 96)
chr1	22228277	22229004	728	459	35	113.61	9.2	Intron	NM_005529;NM_001291860	HSPG2	intron (NM_005529, intron 1 of 96)
chr1	22231160	22231848	689	452	31	60.7	7.66	Intron	NM_005529;NM_001291860	HSPG2	intron (NM_005529, intron 1 of 96)
chr1	22235958	22237141	1184	565	103	365.96	16.67	Intron	NM_005529;NM_001291860	HSPG2	intron (NM_005529, intron 1 of 96)
chr1	22250936	22251349	414	252	16	70.61	10.34	Intron	NM_005529;NM_001291860	HSPG2	MIRc|SINE|MIR
chr1	22260047	22260665	619	327	23	64.16	7.32	Intron	NM_005529;NM_001291860	HSPG2	intron (NM_005529, intron 1 of 96)
chr1	22284559	22285197	639	383	30	151.39	22.67	Intergenic	NM_001039802;NR_109760;NR_023919;NM_007352;NM_005529;NR_023918;NM_005747;NM_001791;NR_109759;NR_109762;NR_109761;NR_110692;NM_044472;NM_001291860	HSPG2;CELA3B;CELA3A;LOC101928043;LINC00339;CDC42	Intergenic
chr1	22345311	22346063	753	375	40	202.91	26.19	Intergenic	NM_001039802;NR_109760;NR_023919;NM_007352;NM_005529;NR_023918;NM_005747;NM_001791;NR_109759;NM_030761;NR_109762;NR_109761;NR_110692;NM_044472;NM_001291860	HSPG2;CELA3B;CELA3A;LOC101928043;LINC00339;WNT4;CDC42	Intergenic
chr1	22350721	22352723	2003	1725	76	171.15	13.22	Promoter	NR_110692;NR_023919;NR_023918;NR_109759;NR_109762;NR_109761;NR_109760	LOC101928043;LINC00339	promoter-TSS (NR_023918)
chr1	22358061	22358545	485	165	11	50.29	11.03	Intergenic	NM_001039802;NR_109760;NR_023919;NM_007352;NM_005529;NR_023918;NM_005747;NM_001791;NR_109759;NM_030761;NR_109762;NR_109761;NR_110692;NM_044472;NM_001291860	HSPG2;CELA3B;CELA3A;LOC101928043;LINC00339;WNT4;CDC42	TTS (NR_023918)
chr1	22366278	22366752	475	227	39	259.4	22.71	Intergenic	NM_001039802;NR_109760;NM_007352;NR_023919;NR_023918;NM_005747;NM_001791;NR_109759;NM_030761;NR_109762;NR_109761;NR_110692;NM_044472	CELA3B;WNT4;LOC101928043;LINC00339;CELA3A;CDC42	Intergenic
chr1	22378790	22379399	610	342	27	129.06	16.55	Promoter	NM_001039802;NM_044472;NM_001791	CDC42	promoter-TSS (NM_044472)
chr1	22402266	22402617	352	93	8	54.89	14.9	Intron	NM_001039802;NM_044472;NM_001791	CDC42	intron (NM_001039802, intron 2 of 6)
chr1	22699135	22699692	558	319	12	56.02	10.73	Intergenic	NM_001083621;NM_014870	ZBTB40	(GAATG)n|Simple_repeat|Simple_repeat
chr1	22945704	22946088	385	242	14	78.86	15.73	Intergenic	NM_000491;NM_017449;NM_001006943;NR_039832;NM_015991;NM_001083621;NM_020526;NM_004442;NM_172369;NM_014870;NM_001114101;NR_106742	EPHB2;EPHA8;MIR6127;C1QC;C1QB;C1QA;ZBTB40;MIR4684	Intergenic
chr1	23302829	23303419	591	258	19	83.28	16.65	Intergenic	NM_017449;NM_001242521;NR_036057;NM_001009999;NM_015013;NM_001289974;NM_004442	EPHB2;LACTBL1;C1orf234;MIR3115;KDM1A	Intergenic
chr1	23316980	23317368	389	138	9	58.65	10.14	Intergenic	NM_017449;NM_033631;NM_001242521;NR_036057;NM_001009999;NM_015013;NM_001289974;NM_001142546;NM_004442	EPHB2;MIR3115;KDM1A;C1orf234;LUZP1;LACTBL1	AluSx|SINE|Alu
chr1	23345672	23346422	751	156	35	197.08	21.48	Promoter	NM_015013;NM_001009999	KDM1A	5' UTR (NM_015013, exon 1 of 19)
chr1	23426675	23427230	556	261	143	1039	45.86	Intron	NM_033631;NM_001142546	LUZP1	intron (NM_033631, intron 3 of 4)
chr1	23430429	23430665	237	118	15	56.22	5.78	Intron	NM_033631;NM_001142546	LUZP1	intron (NM_033631, intron 3 of 4)
chr1	23493850	23495099	1250	354	57	99.56	7.88	Promoter	NM_033631;NM_001142546	LUZP1	GC_rich|Low_complexity|Low_complexity
chr1	23495950	23496686	737	354	84	390.55	25.57	Promoter	NM_033631;NM_001142546	LUZP1	promoter-TSS (NM_001142546)
chr1	23503859	23504724	866	564	53	279.24	17.24	Intergenic	NM_000864;NM_001142546;NM_033631;NM_015013;NM_001009999	HTR1D;KDM1A;LUZP1	CpG
chr1	23670585	23671405	821	340	23	99.55	10.03	Promoter	NM_001102398;NM_001102399;NM_005826;NM_001102397;NM_001297621;NM_001297620;NM_001297622	HNRNPR	promoter-TSS (NM_005826)
chr1	23695113	23696549	1437	1076	121	408.55	14.62	Promoter	NR_033691;NR_033690;NM_001077195;NM_030634	ZNF436;C1orf213	promoter-TSS (NM_030634)
chr1	23730303	23730839	537	247	47	281.52	18.44	Intron	NM_003196	TCEA3	intron (NM_003196, intron 5 of 10)
chr1	23823658	23824100	443	137	10	56.73	12.38	Intergenic	NM_017707;NM_004091;NM_001143778;NM_002167;NR_110799;NM_003196	LOC101928163;E2F2;TCEA3;ID3;ASAP3	Intergenic
chr1	23851004	23851918	915	765	124	454.28	13.12	Intron	NM_004091;NR_110799	E2F2;LOC101928163	intron (NM_004091, intron 1 of 6)
chr1	23854614	23855460	847	252	87	236.32	8.93	Promoter	NM_004091	E2F2	MIRb|SINE|MIR
chr1	23866050	23866735	686	422	36	171.08	16.84	Intergenic	NM_017707;NR_027042;NM_004091;NM_001143778;NM_002167;NR_110799	ID3;MDS2;LOC101928163;E2F2;ASAP3	Intergenic
chr1	23871033	23871749	717	354	20	55.8	9.51	Intergenic	NM_017707;NR_027042;NM_004091;NM_001143778;NM_002167;NR_110799	ID3;MDS2;LOC101928163;E2F2;ASAP3	Intergenic
chr1	23884542	23885325	784	418	28	63.57	9.45	Promoter	NM_002167	ID3	CpG
chr1	23885858	23886443	586	304	30	111.47	13.91	Promoter	NM_002167	ID3	5' UTR (NM_002167, exon 1 of 3)
chr1	23946329	23946632	304	133	10	58.83	11.49	Intergenic	NM_000975;NR_027042;NM_001199802;NM_004091;NM_002167;NR_110799	MDS2;ID3;E2F2;RPL11;LOC101928163	Intergenic
chr1	23965802	23966161	360	226	15	81.84	14.41	Intron	NR_027042	MDS2	MER91B|DNA|hAT-Tip100
chr1	24018001	24018570	570	217	19	89.94	14.7	Promoter	NM_001199802;NM_000975	RPL11	promoter-TSS (NM_000975)
chr1	24053781	24054272	492	142	33	202.29	25.64	Intergenic	NM_001008216;NM_000191;NM_001127621;NM_000975;NR_038280;NR_027042;NM_001199802;NM_020362;NM_003198;NM_000403;NM_007260;NM_001166059	HMGCL;PITHD1;TCEB3;LYPLA2;GALE;TCEB3-AS1;RPL11;MDS2	MER102b|DNA|hAT-Charlie
chr1	24117348	24117985	638	243	27	136.07	20.59	Promoter	NM_007260	LYPLA2	promoter-TSS (NM_007260)
chr1	24133706	24134695	990	399	59	159.77	13.29	Exon	NM_000191;NM_001166059	HMGCL	L2c|LINE|L2
chr1	24136133	24136672	540	284	28	69.59	8.21	Intron	NM_000191;NM_001166059	HMGCL	MIRb|SINE|MIR
chr1	24143388	24143971	584	369	15	56.76	10.78	Exon	NM_000191;NM_001166059	HMGCL	MIR|SINE|MIR
chr1	24151722	24152224	503	280	18	94.49	13.08	Promoter	NM_000191;NM_001166059	HMGCL	promoter-TSS (NM_001166059)
chr1	24191888	24192456	569	273	15	51.1	8.5	Promoter	NM_000147	FUCA1	intron (NM_000147, intron 1 of 7)
chr1	24223626	24224511	886	142	46	80.41	5.78	Intron	NM_001841	CNR2	AluSg|SINE|Alu
chr1	24225357	24226161	805	359	108	503.1	33.46	Intron	NM_001841	CNR2	intron (NM_001841, intron 1 of 1)
chr1	24235049	24236484	1436	558	219	464.11	11.45	Intron	NM_001841	CNR2	intron (NM_001841, intron 1 of 1)
chr1	24239707	24240350	644	255	207	820.95	20.35	Promoter	NM_001841	CNR2	promoter-TSS (NM_001841)
chr1	24242472	24243941	1470	416	117	100.03	11.38	Intergenic	NM_000147;NM_001841;NR_039615;NM_000191;NM_017761;NM_001166059	HMGCL;CNR2;FUCA1;PNRC2;MIR378F	MER5A|DNA|hAT-Charlie
chr1	24246358	24247018	661	348	51	149.68	11.89	Intergenic	NM_000147;NM_001841;NR_039615;NM_000191;NM_017761;NM_001166059	HMGCL;CNR2;FUCA1;PNRC2;MIR378F	Intergenic
chr1	24281590	24282010	421	266	46	306.04	24.49	Intergenic	NM_000147;NR_039615;NM_017761;NM_001841	CNR2;FUCA1;PNRC2;MIR378F	Intergenic
chr1	24285467	24286032	566	162	33	155.07	17.59	Promoter	NM_017761	PNRC2	promoter-TSS (NM_017761)
chr1	24306280	24307388	1109	742	36	164.13	20.94	Intergenic	NM_001841;NR_039615;NM_017761;NM_152372	MYOM3;CNR2;PNRC2;MIR378F	non-coding (NR_034035, exon 1 of 7).2
chr1	24315813	24316074	262	131	11	105.24	23.41	Intergenic	NM_001841;NR_039615;NM_017761;NM_152372	MYOM3;CNR2;PNRC2;MIR378F	MIR3|SINE|MIR
chr1	24438863	24439463	601	323	26	130.9	21.99	Promoter	NM_152372	MYOM3	promoter-TSS (NM_152372)
chr1	24516623	24517352	730	291	63	307.95	22.45	Intergenic	NM_170743;NM_021258;NM_173064;NM_173065;NR_027087;NM_152372	MYOM3;LOC284632;IL22RA1;IFNLR1	MER63A|DNA|hAT-Blackjack
chr1	24517416	24517982	567	174	33	124.4	12.04	Intergenic	NM_170743;NM_021258;NM_173064;NM_173065;NR_027087;NM_152372	MYOM3;LOC284632;IL22RA1;IFNLR1	L2c|LINE|L2
chr1	24647984	24648685	702	412	35	151.28	15.74	Promoter	NM_198173;NM_021180;NM_198174;NM_001195010	GRHL3	CpG
chr1	24648739	24649086	348	138	14	60.05	9.3	Promoter	NM_021180	GRHL3	promoter-TSS (NM_021180)
chr1	24743034	24743874	841	429	41	98.18	11.12	Promoter	NM_020448;NM_001199012	STPG1;NIPAL3	intron (NM_020448, intron 1 of 11)
chr1	24745596	24746365	770	384	50	164.86	13.98	Exon	NM_020448	NIPAL3	5' UTR (NM_020448, exon 2 of 12)
chr1	24807480	24807960	481	347	14	78.4	13.49	Intergenic	NR_109781;NM_001199013;NM_001199012;NM_001199014;NR_045407;NR_045409;NR_045408;NM_001251978;NM_001010980;NM_001251980;NM_020448;NM_001251984;NM_001251985;NM_001251982;NM_001251983;NM_001251979;NM_001251981;NM_001251977;NM_178122;NM_013441	NIPAL3;LOC100506985;RCAN3AS;STPG1;NCMAP;RCAN3	L2b|LINE|L2
chr1	24827757	24828307	551	137	13	54.19	8.78	Promoter	NR_045407;NR_045409;NR_045408;NM_001251984;NM_001251983;NM_001251979;NM_001251981;NM_001251977;NM_013441	RCAN3AS;RCAN3	promoter-TSS (NM_001251984)
chr1	24842933	24843380	448	318	10	59.56	9.58	Promoter	NM_001251985;NM_001251982;NM_001251980	RCAN3	intron (NM_001251985, intron 1 of 1)
chr1	24862875	24863302	428	307	22	148.39	26.33	Exon	NM_001251980;NM_001251978;NM_001251984;NM_001251985;NM_001251982;NM_001251983;NM_001251979;NM_001251981;NM_001251977;NM_013441	RCAN3	3' UTR (NM_001251984, exon 4 of 4)
chr1	24898710	24899345	636	237	31	160.34	19.84	Intron	NM_001010980	NCMAP	intron (NM_001010980, intron 1 of 3)
chr1	24967769	24968572	804	398	34	132.52	10.97	Promoter	NM_005839	SRRM1	Intergenic
chr1	25015064	25015512	449	167	14	60.03	10.99	Intergenic	NM_005839;NM_013943;NM_001010980	SRRM1;CLIC4;NCMAP	Intergenic
chr1	25021759	25022487	729	353	21	59.39	11.76	Intergenic	NM_005839;NM_013943;NM_001010980	SRRM1;CLIC4;NCMAP	Intergenic
chr1	25053797	25054619	823	405	134	725.38	37.37	Intergenic	NM_005839;NM_013943	SRRM1;CLIC4	Intergenic
chr1	25059805	25060335	531	197	14	51.38	10	Intergenic	NM_005839;NM_013943	SRRM1;CLIC4	AluSq2|SINE|Alu
chr1	25071215	25071944	730	235	81	449.61	27.69	Promoter	NM_013943	CLIC4	promoter-TSS (NM_013943)
chr1	25174238	25175467	1230	420	323	1556.54	28.81	Intergenic	NM_013943;NR_106789;NM_001031680;NM_004350	RUNX3;CLIC4;MIR6731	CpG
chr1	25190767	25191302	536	320	23	101.87	17.66	Intergenic	NM_013943;NR_106789;NM_001031680;NM_004350	RUNX3;CLIC4;MIR6731	Intergenic
chr1	25198202	25199795	1594	998	482	1913.92	31.09	Intergenic	NM_013943;NR_106789;NM_001031680;NM_004350	RUNX3;CLIC4;MIR6731	MIRb|SINE|MIR
chr1	25235985	25236379	395	178	19	87.54	11.37	Intron	NM_001031680;NM_004350	RUNX3	intron (NM_004350, intron 3 of 4)
chr1	25242087	25242752	666	332	23	72.7	8.07	Intron	NM_001031680;NM_004350	RUNX3	MER5A|DNA|hAT-Charlie
chr1	25256565	25257186	622	351	42	117.32	9.85	Promoter	NM_004350	RUNX3	promoter-TSS (NM_004350)
chr1	25258679	25259360	682	334	36	85.1	9.22	Promoter	NM_004350	RUNX3	intron (NM_001031680, intron 1 of 5)
chr1	25274400	25275182	783	340	56	190.04	17.35	Intron	NM_001031680	RUNX3	intron (NM_001031680, intron 1 of 5)
chr1	25278696	25279376	681	540	56	168.41	10.18	Intron	NM_001031680	RUNX3	intron (NM_001031680, intron 1 of 5)
chr1	25281533	25282307	775	309	32	61.64	8.29	Intron	NM_001031680	RUNX3	MIRb|SINE|MIR
chr1	25283424	25284062	639	283	27	53.23	8.46	Intron	NM_001031680	RUNX3	intron (NM_001031680, intron 1 of 5)
chr1	25304841	25305494	654	513	33	159.28	15.98	Intergenic	NR_106789;NM_001031680;NM_004350	RUNX3;MIR6731	Intergenic
chr1	25311437	25311961	525	321	16	58.11	8.84	Intergenic	NR_106789;NM_001031680;NM_004350	RUNX3;MIR6731	Intergenic
chr1	25323652	25324943	1292	653	205	761.42	26.11	Intergenic	NR_106789;NM_001031680;NM_004350	RUNX3;MIR6731	Intergenic
chr1	25348388	25349924	1537	1088	327	1154.86	16.28	Intergenic	NM_001031680;NM_004350	RUNX3	Intergenic
chr1	25354981	25356060	1080	497	99	232.2	12.95	Intergenic	NM_001031680;NM_004350	RUNX3	Intergenic
chr1	25359646	25361277	1632	972	450	1561.78	24.69	Intergenic	NM_001031680	RUNX3	Intergenic
chr1	25368418	25368927	510	186	22	65.46	7.72	Intergenic	NM_001031680	RUNX3	MER52A|LTR|ERV1
chr1	25380097	25380714	618	434	139	669.04	24.6	Intergenic	NM_001031680	RUNX3	Intergenic
chr1	25382787	25383537	751	490	133	553.06	22.1	Intergenic	NM_001031680	RUNX3	Intergenic
chr1	25391752	25392838	1087	492	134	607.71	34.13	Intergenic			Intergenic
chr1	25421533	25422785	1253	817	121	186.93	15.39	Intergenic			Intergenic
chr1	25425254	25426498	1245	762	208	409.81	16.87	Intergenic			Intergenic
chr1	25427736	25428541	806	342	109	223.03	13.82	Intergenic			Intergenic
chr1	25446806	25447381	576	169	31	184.59	27.17	Intergenic			Intergenic
chr1	25458042	25458825	784	449	107	606.27	32.98	Intergenic	NM_207170;NM_015484	SYF2	Intergenic
chr1	25466324	25467448	1125	489	138	599.72	21.74	Intergenic	NM_207170;NM_015484	SYF2	Intergenic
chr1	25480183	25480595	413	142	10	67.4	17.03	Intergenic	NM_207170;NM_015484;NM_020317	RSRP1;SYF2	MLT1E2|LTR|ERVL-MaLR
chr1	25510448	25511060	613	291	12	55.57	13.79	Intergenic	NM_001282872;NM_001282870;NM_001282871;NM_016124;NM_207170;NM_015484;NM_001282869;NM_001282868;NM_001282867;NM_001127691;NM_020317	RSRP1;SYF2;RHD	Intergenic
chr1	25524293	25525156	864	449	68	323.72	26.22	Intergenic	NM_001282872;NM_001282870;NM_001282871;NM_016124;NM_207170;NM_015484;NM_001282869;NM_001282868;NM_001282867;NM_001127691;NM_020317	RSRP1;SYF2;RHD	Intergenic
chr1	25559629	25559955	327	150	14	67.77	10.09	Promoter	NM_207170;NM_015484	SYF2	promoter-TSS (NM_207170)
chr1	25566112	25566785	674	341	73	447.77	28.54	Intergenic	NM_001282872;NM_001282870;NM_001282871;NM_016124;NM_207170;NM_015484;NM_001282869;NM_001282868;NM_001282867;NM_001127691;NM_020317;NM_014313	RSRP1;SYF2;RHD;TMEM50A	Intergenic
chr1	25573125	25574325	1201	413	58	247.17	23.26	Promoter	NM_020317	RSRP1	CpG
chr1	25593207	25593656	450	242	13	65.21	11.49	Intergenic	NM_001282872;NM_001282870;NM_001282871;NM_016124;NM_207170;NM_015484;NM_138618;NM_001282869;NM_001282868;NM_020485;NM_001282867;NM_001127691;NM_138616;NM_138617;NM_020317;NM_014313	RSRP1;RHCE;SYF2;RHD;TMEM50A	CpG
chr1	25621257	25621802	546	330	35	200.23	24.39	Intron	NM_001282872;NM_001282870;NM_001282871;NM_016124;NM_001282869;NM_001282868;NM_001282867;NM_001127691	RHD	L2|LINE|L2
chr1	25628718	25629191	474	213	14	66.42	10.7	Intron	NM_001282872;NM_001282870;NM_001282871;NM_016124;NM_001282869;NM_001282868;NM_001282867;NM_001127691	RHD	intron (NM_001127691, intron 5 of 6)
chr1	25664633	25665330	698	390	21	93.65	15.46	Promoter	NM_014313	TMEM50A	CpG
chr1	25724562	25725089	528	186	31	174.8	19.45	Intron	NM_020485;NM_138618;NM_138616;NM_138617	RHCE	L2|LINE|L2
chr1	25831583	25832728	1146	418	44	153.61	9.51	Intergenic	NM_015627;NM_001282564;NM_138618;NM_020485;NM_018202;NM_138616;NM_138617	TMEM57;RHCE;LDLRAP1	Intergenic
chr1	25854863	25855544	682	292	41	184.16	17.9	Intergenic	NM_001282564;NM_001289010;NM_018202;NM_015627;NM_020379	TMEM57;MAN1C1;LDLRAP1	Intergenic
chr1	25875714	25876750	1037	611	85	362.45	18.46	Intron	NM_015627	LDLRAP1	intron (NM_015627, intron 1 of 8)
chr1	25883004	25883830	827	407	53	232.78	24.85	Exon	NM_015627	LDLRAP1	intron (NM_015627, intron 3 of 8)
chr1	25934997	25935394	398	257	21	154.78	19.7	Intergenic	NM_001289010;NM_015627;NM_020379	MAN1C1;LDLRAP1	MLT1I|LTR|ERVL-MaLR
chr1	25942344	25943012	669	265	25	73.57	12.25	Promoter	NM_001289010;NM_020379	MAN1C1	CpG
chr1	25968976	25969692	717	354	80	509.22	44.95	Intron	NM_001289010;NM_020379	MAN1C1	intron (NM_020379, intron 1 of 11)
chr1	26016287	26016956	670	402	53	288.03	31.83	Intron	NM_001289010;NM_020379	MAN1C1	intron (NM_020379, intron 2 of 11)
chr1	26030653	26031216	564	349	44	262.91	30.31	Intron	NM_001289010;NM_020379	MAN1C1	intron (NM_020379, intron 2 of 11)
chr1	26038137	26038337	201	100	8	77.11	11.99	Intron	NM_001289010;NM_020379	MAN1C1	intron (NM_020379, intron 2 of 11)
chr1	26057032	26057842	811	402	80	417.24	34.74	Intron	NM_001289010;NM_020379	MAN1C1	MIRb|SINE|MIR
chr1	26082700	26083247	548	227	22	96.74	14.15	Intron	NM_001289010;NM_020379	MAN1C1	intron (NM_020379, intron 5 of 11)
chr1	26101234	26101812	579	330	16	54.78	9.2	Intron	NM_001289010;NM_020379	MAN1C1	intron (NM_020379, intron 8 of 11)
chr1	26135782	26137147	1366	478	130	488.19	26.7	Exon	NM_206926;NM_020451	SEPN1	intron (NM_020451, intron 7 of 12)
chr1	26156934	26157265	332	141	12	73.1	14.31	Intron	NM_019557;NM_001099625;NM_001099627;NM_001099626	MTFR1L	intron (NM_001099627, intron 6 of 6)
chr1	26187582	26188356	775	367	36	135.02	17.93	Promoter	NM_001287490;NM_024037	AUNIP	TTS (NM_178422)
chr1	26221897	26222517	621	183	30	137.32	15.42	Intron	NM_001145454	STMN1	MER102b|DNA|hAT-Charlie
chr1	26232456	26233114	659	348	13	55.25	9.2	Promoter	NM_203401;NM_001145454;NM_005563;NR_037481;NM_203399	MIR3917;STMN1	promoter-TSS (NM_203401)
chr1	26248959	26250094	1136	344	52	185.27	9.66	Intergenic	NR_024498;NR_037481;NM_019557;NM_203401;NM_001287490;NM_004455;NM_203399;NM_005563;NM_024037;NM_001099625;NM_000437;NM_001099627;NM_001099626;NM_001145454;NM_178422	PAFAH2;STMN1;EXTL1;MIR3917;PAQR7;AUNIP;LOC646471;MTFR1L	CpG
chr1	26279509	26279834	326	138	10	51.69	9.2	Intergenic	NM_024037;NR_037481;NM_203401;NM_001004434;NM_001287490;NM_004455;NM_005563;NM_001145454;NM_000437;NM_032588;NM_203399;NM_032513;NM_178422	PAFAH2;STMN1;EXTL1;MIR3917;PAQR7;AUNIP;TRIM63;SLC30A2	Intergenic
chr1	26297691	26298339	649	397	50	289.41	23.73	Intron	NM_000437	PAFAH2	MLT1M|LTR|ERVL-MaLR
chr1	26317110	26317631	522	294	71	453.32	24.67	Exon	NM_000437	PAFAH2	intron (NM_000437, intron 1 of 10)
chr1	26323404	26323856	453	164	26	107.75	11.3	Promoter	NM_000437	PAFAH2	intron (NM_000437, intron 1 of 10)
chr1	26324423	26325013	591	340	43	214.09	11.29	Promoter	NM_000437	PAFAH2	promoter-TSS (NM_000437)
chr1	26343079	26344012	934	567	27	64.6	5.69	Intergenic	NM_001004434;NM_004455;NM_152835;NM_001243532;NM_001243533;NM_000437;NM_032588;NM_032513	EXTL1;PAFAH2;TRIM63;PDIK1L;SLC30A2	MIR|SINE|MIR
chr1	26346207	26346692	486	156	27	118.94	13.93	Promoter	NM_004455	EXTL1	L2b|LINE|L2
chr1	26354976	26355454	479	192	18	88.86	9.4	Intron	NM_004455	EXTL1	intron (NM_004455, intron 1 of 10)
chr1	26362396	26362987	592	271	16	54.28	9.32	Exon	NM_004455	EXTL1	3' UTR (NM_004455, exon 11 of 11)
chr1	26407914	26408381	468	282	11	60.49	15.14	Intergenic	NM_024869;NM_001297648;NM_001297647;NM_001004434;NR_023345;NM_004455;NM_152835;NM_001243532;NM_001243533;NM_000437;NM_032588;NM_015871;NM_032513;NM_006314	PAFAH2;EXTL1;CNKSR1;PDIK1L;ZNF593;FAM110D;TRIM63;SLC30A2	Intergenic
chr1	26430098	26430549	452	317	24	161.62	27.09	Intergenic	NM_024869;NM_001297648;NM_001297647;NM_001004434;NR_023345;NM_004455;NM_152835;NM_001243532;NM_001243533;NM_032588;NM_015871;NM_032513;NM_006314;NM_198137	CATSPER4;EXTL1;CNKSR1;PDIK1L;ZNF593;FAM110D;TRIM63;SLC30A2	Intergenic
chr1	26437028	26438511	1484	1062	56	165.28	9.15	Promoter	NM_001243532;NM_001243533;NM_152835	PDIK1L	promoter-TSS (NM_152835)
chr1	26453215	26453701	487	138	15	107.94	25.54	Intergenic	NM_024869;NM_001297648;NM_001297647;NM_001004434;NR_023345;NM_004455;NM_152835;NR_110698;NM_001243532;NM_001243533;NM_032588;NM_015871;NM_032513;NM_006314;NM_198137	CATSPER4;EXTL1;CNKSR1;PDIK1L;ZNF593;FAM110D;LOC101928303;TRIM63;SLC30A2	AluSq2|SINE|Alu
chr1	26471542	26471983	442	245	18	102.48	12.86	Intergenic	NM_022778;NM_024869;NM_001297648;NM_001297647;NM_001004434;NR_023345;NM_198137;NM_152835;NR_110698;NM_001243532;NM_001243533;NM_032588;NM_015871;NM_032513;NM_006314;NM_001281517	CATSPER4;CNKSR1;PDIK1L;ZNF593;FAM110D;LOC101928303;TRIM63;CEP85;SLC30A2	Intergenic
chr1	26496129	26496659	531	245	15	61.14	9.55	Promoter	NM_015871	ZNF593	promoter-TSS (NM_015871)
chr1	26545420	26545878	459	142	16	101.87	21.94	Intergenic	NM_001803;NM_022778;NM_024869;NM_001297648;NM_001297647;NM_001077262;NM_198137;NM_152835;NM_001281518;NR_110698;NM_001243532;NM_001243533;NM_183008;NM_145345;NR_023345;NM_015871;NM_031286;NM_006314;NM_001281517	CD52;SH3BGRL3;CATSPER4;CNKSR1;PDIK1L;ZNF593;FAM110D;LOC101928303;CEP85;UBXN11	Intergenic
chr1	26560097	26561281	1185	630	45	180.84	15.84	Promoter	NM_022778;NM_001281517	CEP85	promoter-TSS (NM_022778)
chr1	26586017	26586850	834	493	47	226.6	21.16	Exon	NM_022778;NM_001281517	CEP85	intron (NM_022778, intron 7 of 13)
chr1	26601977	26603331	1355	903	285	748.82	19.55	Exon	NM_001281518;NM_022778;NM_001281517	CEP85	intron (NM_022778, intron 12 of 13)
chr1	26613237	26617647	4411	852	826	538.55	9.72	Intron	NM_145345;NM_183008;NM_001077262	UBXN11	intron (NM_001077262, intron 4 of 10)
chr1	26634783	26635505	723	393	21	68.52	6.19	Promoter	NM_183008;NM_001077262	UBXN11	intron (NM_145345, intron 1 of 14)
chr1	26644921	26645670	750	379	23	52.11	11.29	Promoter	NM_145345;NM_001803	CD52;UBXN11	promoter-TSS (NM_145345)
chr1	26647739	26648493	755	398	25	61.53	8.78	Exon	NM_001039775	AIM1L	TTS (NM_001039775)
chr1	26654529	26655034	506	189	14	69.86	10.82	Exon	NM_001039775	AIM1L	exon (NM_001039775, exon 17 of 20)
chr1	26690242	26690651	410	210	54	380.72	25.79	Intron	NM_001114759;NM_173574	ZNF683	intron (NM_001114759, intron 4 of 5)
chr1	26697061	26697639	579	198	34	155.07	18.93	Promoter	NM_001114759;NM_173574	ZNF683	intron (NM_001114759, intron 1 of 5)
chr1	26704410	26705472	1063	717	364	1965.6	26.63	Intergenic	NM_001114759;NM_001243564;NM_001039775;NM_022778;NM_001803;NM_005517;NM_024887;NM_173574;NM_001281518;NM_145345;NM_024674;NM_205861;NM_183008;NM_001077262;NM_001243565;NM_031286;NM_001281517	CD52;DHDDS;HMGN2;SH3BGRL3;ZNF683;LIN28A;AIM1L;CEP85;UBXN11	Intergenic
chr1	26712481	26713067	587	131	25	105.35	12.98	Intergenic	NM_001039775;NM_205861;NM_001803;NM_005517;NM_024887;NM_173574;NM_001114759;NM_145345;NM_024674;NM_183008;NM_001077262;NM_001243565;NM_001243564	CD52;DHDDS;HMGN2;ZNF683;LIN28A;AIM1L;UBXN11	LTR67B|LTR|ERVL
chr1	26717919	26718244	326	170	11	55.44	8.36	Intergenic	NM_001039775;NM_205861;NM_001803;NM_005517;NM_024887;NM_173574;NM_001114759;NM_145345;NM_024674;NM_183008;NM_001077262;NM_001243565;NM_001243564	CD52;DHDDS;HMGN2;ZNF683;LIN28A;AIM1L;UBXN11	L2a|LINE|L2
chr1	26735082	26735357	276	138	20	144.14	18.15	Promoter	NM_024674	LIN28A	Intergenic
chr1	26735635	26736053	419	135	14	57.91	10.75	Promoter	NM_024674	LIN28A	Intergenic
chr1	26758381	26759123	743	395	29	150.06	15.2	Promoter	NM_024887;NM_001243564;NM_001243565;NM_205861	DHDDS	promoter-TSS (NM_001243565)
chr1	26797821	26799120	1300	822	72	204.5	13.7	Promoter	NM_005517	HMGN2	promoter-TSS (NM_005517)
chr1	26799177	26799908	732	524	42	121.33	10.61	Promoter	NM_005517	HMGN2	CpG
chr1	26823390	26823805	416	165	18	57.1	6.73	Intergenic	NM_205861;NM_001006665;NM_005517;NM_024887;NM_002953;NM_024674;NM_001243565;NM_001243564;NR_031740	RPS6KA1;DHDDS;MIR1976;HMGN2;LIN28A	LTR16A|LTR|ERVL
chr1	26826608	26828202	1595	1128	59	125.7	9.45	Intergenic	NM_205861;NM_001006665;NM_005517;NM_024887;NM_002953;NM_024674;NM_001243565;NM_001243564;NR_031740	RPS6KA1;DHDDS;MIR1976;HMGN2;LIN28A	CpG
chr1	26867858	26870334	2477	1032	940	1806.87	12.8	Promoter	NM_001006665	RPS6KA1	intron (NM_002953, intron 2 of 21)
chr1	26871715	26872745	1031	495	228	162.62	8.98	Promoter	NM_001006665	RPS6KA1	promoter-TSS (NM_001006665)
chr1	26881814	26882467	654	403	70	393.63	24.74	Promoter	NR_031740	MIR1976	intron (NM_001006665, intron 10 of 20)
chr1	26925521	26926018	498	126	19	118.03	25.86	Intergenic	NM_001006665;NM_006015;NM_002953;NR_031740;NM_139135	RPS6KA1;MIR1976;ARID1A	MIRc|SINE|MIR
chr1	26946495	26948273	1779	323	65	180.3	8.36	Intergenic	NM_001006665;NM_006015;NM_002953;NR_031740;NM_139135	RPS6KA1;MIR1976;ARID1A	CpG
chr1	27003956	27004523	568	137	36	212.74	21.5	Intergenic	NM_139135;NM_006015	ARID1A	Intergenic
chr1	27018681	27020090	1410	932	87	271.01	8.85	Promoter	NM_139135;NM_006015	ARID1A	Intergenic
chr1	27049553	27050415	863	545	64	337.63	22.76	Intron	NM_139135;NM_006015	ARID1A	intron (NM_006015, intron 1 of 19)
chr1	27070480	27070933	454	313	47	359.94	34.92	Intron	NM_139135;NM_006015	ARID1A	intron (NM_006015, intron 4 of 19)
chr1	27095172	27095578	407	198	11	56.16	10.61	Intron	NM_139135;NM_006015	ARID1A	intron (NM_006015, intron 11 of 19)
chr1	27113177	27114571	1395	375	192	634.82	25.58	Promoter	NM_017837;NM_001202554	PIGV	promoter-TSS (NM_001202554)
chr1	27159717	27160615	899	492	236	1380.71	36.77	Intron	NM_032283	ZDHHC18	intron (NM_032283, intron 2 of 7)
chr1	27165189	27165681	493	337	32	206.39	22.66	Intron	NM_032283	ZDHHC18	intron (NM_032283, intron 2 of 7)
chr1	27179541	27180084	544	199	15	75.92	15.48	Intron	NM_032283	ZDHHC18	intron (NM_032283, intron 7 of 7)
chr1	27191349	27192035	687	374	17	60.27	11.85	Promoter	NM_006142	SFN	TTS (NM_006142)
chr1	27216533	27217173	641	392	18	85.2	11.94	Promoter	NM_018066	GPN2	promoter-TSS (NM_018066)
chr1	27226592	27227168	577	344	19	110.02	19.49	Promoter	NM_022078	GPATCH3	promoter-TSS (NM_022078)
chr1	27328185	27329178	994	362	106	457.46	24.52	Intergenic	NM_052943;NM_006600;NM_001013642;NM_021969;NR_046474;NM_003047;NM_152365	TRNP1;SLC9A1;NR0B2;NUDC;FAM46B;KDF1	Intergenic
chr1	27424917	27425413	497	267	19	52.2	8.48	Exon	NR_046474;NM_003047	SLC9A1	TTS (NM_003047)
chr1	27425472	27426379	908	370	32	75.25	5.31	Exon	NR_046474;NM_003047	SLC9A1	non-coding (NR_046474, exon 11 of 11)
chr1	27433175	27433817	643	341	23	66.12	11.06	Intron	NR_046474;NM_003047	SLC9A1	intron (NR_046474, intron 3 of 10)
chr1	27438267	27439245	979	687	254	1164.67	16.41	Intron	NR_046474;NM_003047	SLC9A1	intron (NR_046474, intron 1 of 10)
chr1	27443091	27443651	561	250	58	111.71	7.6	Intron	NR_046474;NM_003047	SLC9A1	L2c|LINE|L2
chr1	27457030	27457878	849	461	51	234.06	24.38	Intron	NR_046474;NM_003047	SLC9A1	intron (NM_003047, intron 1 of 11)
chr1	27463221	27464084	864	592	34	115.94	12.47	Intron	NR_046474;NM_003047	SLC9A1	L2c|LINE|L2
chr1	27471719	27472176	458	318	30	167.08	18.6	Intron	NR_046474;NM_003047	SLC9A1	intron (NM_003047, intron 1 of 11)
chr1	27560527	27561332	806	387	24	80.57	10.89	Promoter	NM_015023;NM_001276252	WDTC1	promoter-TSS (NM_001276252)
chr1	27561774	27562274	501	340	24	117.86	16.38	Promoter	NM_015023;NM_001276252	WDTC1	intron (NM_015023, intron 1 of 15)
chr1	27626411	27627676	1266	1028	120	504.86	15.85	Intron	NM_015023;NM_001276252	WDTC1	intron (NM_015023, intron 12 of 15)
chr1	27648395	27649167	773	444	18	72.55	9.28	Promoter	NM_032125;NR_033926;NR_037580;NR_037576;NR_037577	TMEM222;LOC644961	exon (NM_032125, exon 1 of 6)
chr1	27667768	27670514	2747	2221	336	736.25	27.48	Promoter	NM_032872;NM_001193308	SYTL1	intron (NM_032872, intron 1 of 14)
chr1	27683607	27684398	792	559	38	165.29	11.1	Exon	NM_001297609;NM_004672	MAP3K6	exon (NM_004672, exon 23 of 29)
chr1	27695377	27696111	735	368	68	258.37	20.13	Promoter	NM_001297609;NM_004672	MAP3K6	exon (NM_003665, exon 8 of 8)
chr1	27696183	27696830	648	181	50	164.54	13.19	Intron	NM_003665;NM_173452	FCN3	AluSx1|SINE|Alu
chr1	27729738	27730960	1223	451	97	339.49	23.26	Exon	NM_001201404;NM_006990	WASF2	TTS (NM_006990)
chr1	27742800	27743394	595	381	47	325.86	32.57	Intron	NM_001201404;NM_006990	WASF2	intron (NM_001201404, intron 4 of 7)
chr1	27754604	27755500	897	381	88	430.98	27.49	Exon	NM_001201404;NM_006990	WASF2	intron (NM_001201404, intron 2 of 7)
chr1	27757352	27757762	411	270	20	52.36	7.33	Intron	NM_001201404;NM_006990	WASF2	intron (NM_001201404, intron 1 of 7)
chr1	27762317	27762815	499	203	24	134.79	19.56	Intron	NM_001201404;NM_006990	WASF2	intron (NM_001201404, intron 1 of 7)
chr1	27839934	27841141	1208	732	278	1340.94	35.53	Intergenic	NM_001042729;NM_005248;NM_006990;NM_001029882;NM_001042747;NM_001201404	AHDC1;FGR;WASF2	Intergenic
chr1	27851814	27853012	1199	335	174	360.57	9.41	Intergenic	NM_001042729;NM_005248;NM_006990;NM_001029882;NM_001042747;NM_001201404	AHDC1;FGR;WASF2	Intergenic
chr1	27855273	27856126	854	551	112	221.58	10.54	Intergenic	NM_001042729;NM_005248;NM_006990;NM_001029882;NM_001042747;NM_001201404	AHDC1;FGR;WASF2	Intergenic
chr1	27858491	27859647	1157	288	66	74.89	6.04	Intergenic	NM_001042729;NM_005248;NM_006990;NM_001029882;NM_001042747;NM_001201404	AHDC1;FGR;WASF2	Intergenic
chr1	27882300	27883057	758	324	54	216.24	15.61	Intron	NM_001029882	AHDC1	intron (NM_001029882, intron 3 of 6)
chr1	27883777	27884581	805	246	45	131.9	12.96	Intron	NM_001029882	AHDC1	intron (NM_001029882, intron 3 of 6)
chr1	27890530	27891281	752	386	35	89.58	9.16	Intron	NM_001029882	AHDC1	intron (NM_001029882, intron 1 of 6)
chr1	27894605	27895509	905	582	38	79.26	6.94	Intron	NM_001029882	AHDC1	CpG
chr1	27903756	27904694	939	420	75	352.39	24.47	Intron	NM_001029882	AHDC1	intron (NM_001029882, intron 1 of 6)
chr1	27914910	27915930	1021	313	36	131.55	10.61	Intron	NM_001029882	AHDC1	intron (NM_001029882, intron 1 of 6)
chr1	27922540	27923523	984	403	117	316.68	18.87	Intron	NM_001029882	AHDC1	intron (NM_001029882, intron 1 of 6)
chr1	27927903	27929457	1555	883	201	468.47	15.89	Promoter	NM_001029882	AHDC1	intron (NM_001029882, intron 1 of 6)
chr1	27933440	27934395	956	460	96	325.43	16.54	Intergenic	NM_022872;NM_001042729;NM_005248;NM_002038;NM_001029882;NM_001042747;NM_022873	AHDC1;IFI6;FGR	Intergenic
chr1	27944610	27945554	945	388	158	777.03	32.73	Intron	NM_001042747;NM_001042729;NM_005248	FGR	intron (NM_005248, intron 5 of 12)
chr1	27949551	27950436	886	473	81	154.07	13.2	Promoter	NM_001042747	FGR	intron (NM_005248, intron 3 of 12)
chr1	27951160	27952095	936	620	99	304.37	13.52	Promoter	NM_001042747;NM_001042729	FGR	5' UTR (NM_001042747, exon 2 of 13)
chr1	27952547	27953147	601	204	39	68.66	6.71	Promoter	NM_001042747;NM_001042729	FGR	promoter-TSS (NM_001042747)
chr1	27957692	27958814	1123	666	140	183.99	12.01	Intron	NM_005248	FGR	intron (NM_005248, intron 1 of 12)
chr1	27958824	27959939	1116	661	244	713.73	19.63	Promoter	NM_005248	FGR	intron (NM_005248, intron 1 of 12)
chr1	27970303	27970847	545	323	19	87.49	10.45	Intergenic	NM_152660;NM_022872;NM_001042729;NM_005248;NM_002038;NM_001029882;NM_001042747;NM_001143915;NM_001143914;NM_001143913;NM_001143912;NM_022873	AHDC1;IFI6;FAM76A;FGR	Intergenic
chr1	27981984	27983199	1216	851	50	170.87	22.74	Intergenic	NM_152660;NM_022872;NM_001042729;NM_005248;NM_002038;NM_001029882;NM_001042747;NM_001143915;NM_001143914;NM_001143913;NM_001143912;NM_022873	AHDC1;IFI6;FAM76A;FGR	MIRb|SINE|MIR
chr1	27988904	27989970	1067	459	82	357.47	22.28	Intergenic	NM_152660;NM_022872;NM_001042729;NM_005248;NM_002038;NM_001029882;NM_001042747;NM_001143915;NM_001143914;NM_001143913;NM_001143912;NM_022873	AHDC1;IFI6;FAM76A;FGR	Intergenic
chr1	27998650	27999157	508	274	18	76.11	9.2	Promoter	NM_002038;NM_022872;NM_022873	IFI6	promoter-TSS (NM_022872)
chr1	28051735	28052682	948	356	28	98.86	9.85	Promoter	NM_001143915;NM_001143914;NM_001143913;NM_001143912;NM_152660	FAM76A	promoter-TSS (NM_001143915)
chr1	28156975	28157770	796	463	21	115.13	12.38	Promoter	NM_014110;NM_002713;NM_138558	PPP1R8	promoter-TSS (NM_138558)
chr1	28184489	28185041	553	334	25	91.62	10.51	Intergenic	NR_002997;NM_152660;NM_014474;NM_002946;NM_001105556;NM_001039477;NM_001009568;NM_001286113;NM_001297558;NM_177424;NM_001286076;NM_002713;NM_004848;NM_001286115;NM_138558;NM_014110;NM_001143915;NM_001143914;NM_001143913;NM_001143912	SMPDL3B;FAM76A;THEMIS2;PPP1R8;RPA2;STX12;SCARNA1	Intergenic
chr1	28189370	28190241	872	444	45	139.23	14.74	Intergenic	NR_002997;NM_152660;NM_014474;NM_018053;NM_002946;NM_001105556;NM_001039477;NM_001009568;NM_001286113;NM_001297558;NM_177424;NM_001286076;NM_002713;NM_004848;NM_001286115;NM_138558;NM_014110;NM_001143915;NM_001143914;NM_001143913;NM_001143912	SMPDL3B;FAM76A;XKR8;THEMIS2;PPP1R8;RPA2;STX12;SCARNA1	Intergenic
chr1	28195540	28196238	699	194	93	420.19	13.86	Intergenic	NR_002997;NM_018053;NM_002946;NM_001105556;NM_001039477;NM_001009568;NM_001286113;NM_001297558;NM_177424;NM_001286076;NM_002713;NM_004848;NM_001286115;NM_138558;NM_014110;NM_014474	SMPDL3B;XKR8;THEMIS2;PPP1R8;RPA2;STX12;SCARNA1	Intergenic
chr1	28199379	28200567	1189	958	61	85.94	7.77	Promoter	NM_001039477;NM_001286113;NM_004848;NM_001286115;NM_001105556	THEMIS2	intron (NM_001039477, intron 1 of 3)
chr1	28201678	28202118	441	228	30	118.42	12.63	Intron	NM_001039477;NM_001286113;NM_004848;NM_001286115;NM_001105556	THEMIS2	intron (NM_001039477, intron 1 of 3)
chr1	28213661	28214477	817	239	208	1043.68	30.41	Intergenic	NR_002997;NM_001282561;NM_018053;NM_002946;NM_001105556;NM_001039477;NM_001009568;NM_001286113;NM_001297558;NM_177424;NM_001286076;NM_002713;NM_004848;NM_001286115;NM_138558;NM_014110;NM_014474;NM_001282560;NM_001990;NM_001282562	SMPDL3B;XKR8;THEMIS2;PPP1R8;RPA2;STX12;EYA3;SCARNA1	TTS (NM_001105556)
chr1	28230917	28231480	564	300	18	86.5	19.02	Intron	NM_001286076;NM_002946;NM_001297558	RPA2	AluSx|SINE|Alu
chr1	28240495	28241674	1180	612	58	238.96	9.85	Promoter	NM_001286076;NM_002946;NM_001297558	RPA2	5' UTR (NM_002946, exon 1 of 9)
chr1	28269834	28270497	664	284	30	128.54	18.44	Intron	NM_001009568;NM_014474	SMPDL3B	intron (NM_001009568, intron 1 of 6)
chr1	28286156	28286761	606	356	20	70.15	11.8	Promoter	NM_018053	XKR8	promoter-TSS (NM_018053)
chr1	28320657	28321047	391	109	10	69.73	12.77	Intron	NR_104214;NM_001282562;NM_001282560;NM_001282561;NM_001990	EYA3	MLT1F|LTR|ERVL-MaLR
chr1	28371259	28371636	378	121	8	52.43	10.64	Intron	NR_104214;NM_001282560;NM_001990;NM_001282562;NM_001282561	EYA3	AluJb|SINE|Alu
chr1	28382735	28383054	320	162	16	145.81	29.26	Intron	NR_104214;NM_001282562;NM_001282560;NM_001282561;NM_001990	EYA3	MER74B|LTR|ERVL
chr1	28414091	28415446	1356	1052	47	170.59	11.03	Promoter	NR_104214;NM_001282562;NM_001282560;NM_001282561;NM_001990	EYA3	intron (NM_001990, intron 1 of 17)
chr1	28441754	28442384	631	196	49	287.61	28.49	Intergenic	NM_001990;NM_001164723;NM_001164722;NM_000952;NM_014280;NM_001164721;NR_104214;NM_001282560;NM_001282561;NM_001282562	DNAJC8;PTAFR;EYA3	AluJb|SINE|Alu
chr1	28481174	28482199	1026	327	31	75.55	11.26	Intron	NM_001164723;NM_001164722;NM_001164721;NM_000952	PTAFR	L2c|LINE|L2
chr1	28483143	28483784	642	360	25	85.46	13.51	Intron	NM_001164723;NM_001164722;NM_001164721;NM_000952	PTAFR	intron (NM_001164722, intron 1 of 1)
chr1	28499139	28499649	511	155	86	509.62	28.25	Intron	NM_001164723;NM_001164722;NM_001164721;NM_000952	PTAFR	MIRc|SINE|MIR
chr1	28507466	28507761	296	141	16	77.47	10.34	Intron	NM_001164722;NM_001164721	PTAFR	FRAM|SINE|Alu
chr1	28523304	28524033	730	311	42	167.35	13.31	Intergenic	NM_031459;NM_000952;NM_016311;NM_014280;NM_178191;NM_178190;NM_001164723;NM_001164722;NM_001164721	DNAJC8;ATPIF1;PTAFR;SESN2	Intergenic
chr1	28525894	28526419	526	374	23	78.96	10.03	Intergenic	NM_031459;NM_000952;NM_016311;NM_014280;NM_178191;NM_178190;NM_001164723;NM_001164722;NM_001164721	DNAJC8;ATPIF1;PTAFR;SESN2	TTS (NM_014280)
chr1	28562263	28562837	575	360	17	67.47	7.1	Promoter	NM_178191;NM_016311;NM_178190	ATPIF1	promoter-TSS (NM_178191)
chr1	28573678	28574166	489	323	15	57.07	7.26	Intergenic	NM_031459;NM_017638;NM_000952;NM_016311;NM_014280;NM_178191;NM_178190;NM_001127350;NM_001164723;NM_001164722;NM_001164721	MED18;DNAJC8;ATPIF1;PTAFR;SESN2	CpG
chr1	28574861	28575292	432	288	14	55.65	8.84	Intergenic	NM_031459;NM_017638;NM_000952;NM_016311;NM_014280;NM_178191;NM_178190;NM_001127350;NM_001164723;NM_001164722;NM_001164721	MED18;DNAJC8;ATPIF1;PTAFR;SESN2	Intergenic
chr1	28613948	28614385	438	111	12	58.82	11.49	Intergenic	NM_031459;NM_017638;NM_001127350;NM_016311;NM_014280;NM_001048183;NM_178191;NM_178190;NM_001164722;NM_001164721	PHACTR4;DNAJC8;SESN2;PTAFR;MED18;ATPIF1	Intergenic
chr1	28653114	28653569	456	122	20	92.24	15.14	Promoter	NM_017638;NM_001127350	MED18	Intergenic
chr1	28655256	28655923	668	284	18	51.5	12.32	Promoter	NM_017638;NM_001127350	MED18	promoter-TSS (NM_001127350)
chr1	28695868	28696415	548	384	15	68.8	8.78	Promoter	NM_001048183	PHACTR4	promoter-TSS (NM_001048183)
chr1	28764438	28764793	356	213	11	75.25	15.92	Promoter	NM_023923	PHACTR4	promoter-TSS (NM_023923)
chr1	28832122	28832707	586	286	16	61.41	9.4	Promoter	NM_001048199;NR_036473;NR_002909;NR_030725;NR_030726	RCC1;SNHG3	promoter-TSS (NR_002909)
chr1	28871321	28871695	375	246	10	50.31	8.94	Intergenic	NR_024127;NM_001269;NR_002987;NR_003109;NM_023923;NR_030725;NR_030726;NM_017846;NM_152304;NR_036473;NR_002976;NM_001135218;NM_001048195;NM_001048183;NM_001193532;NR_003077;NM_001048199;NR_002909;NR_003035;NM_005644;NM_001048194	PHACTR4;SNORA44;RCC1;TRNAU1AP;SNHG12;SNORA16A;TAF12;RAB42;SNORD99;SNHG3;SNORA61	LTR13|LTR|ERVK
chr1	28879124	28880000	877	448	30	125.38	10.29	Promoter	NM_017846;NR_003109	TRNAU1AP	promoter-TSS (NR_003109)
chr1	28907268	28908021	754	276	23	61.59	9.34	Promoter	NR_024127;NR_002987;NR_003035;NR_003077;NR_002976	SNORA16A;SNORA44;SNHG12;SNORD99;SNORA61	promoter-TSS (NR_002976)
chr1	28916572	28917195	624	289	24	91.8	15.24	Promoter	NM_152304;NM_001193532	RAB42	Intergenic
chr1	28969262	28970100	839	463	45	200.07	15.57	Promoter	NM_001135218;NM_005644	TAF12	promoter-TSS (NM_001135218)
chr1	28975021	28975503	483	140	24	100.13	12.97	Promoter	NR_004407	RNU11	TTS (NR_004407)
chr1	28996051	28996585	535	395	14	55.64	10.95	Promoter	NM_024482;NM_006582	GMEB1	intron (NM_024482, intron 1 of 9)
chr1	29041560	29042179	620	252	19	80.48	14.01	Exon	NM_024482;NM_006582	GMEB1	3' UTR (NM_006582, exon 10 of 10)
chr1	29062766	29063523	758	521	20	76.5	9.04	Promoter	NM_001173128;NM_001172828;NM_016258	YTHDF2	promoter-TSS (NM_016258)
chr1	29142035	29142535	501	154	27	160.04	20.28	Intron	NM_000911	OPRD1	intron (NM_000911, intron 1 of 2)
chr1	29172440	29172920	481	131	17	94.09	16.6	Intron	NM_000911	OPRD1	L2c|LINE|L2
chr1	29192643	29193192	550	296	15	64.6	14.03	Intergenic	NM_000911;NM_203342;NM_001173128;NM_203343;NM_016258;NM_004437;NM_001166005;NM_001166006;NM_001166007;NM_001172828	YTHDF2;OPRD1;EPB41	L2c|LINE|L2
chr1	29211212	29211798	587	421	71	302.72	18.87	Promoter	NM_203343;NM_203342;NM_001166007;NM_004437;NM_001166005	EPB41	Intergenic
chr1	29214046	29215025	980	212	55	106.58	11.61	Promoter	NM_203343;NM_203342;NM_001166007;NM_004437;NM_001166005	EPB41	intron (NM_001166007, intron 1 of 17)
chr1	29225078	29225372	295	106	12	76.24	13.55	Intron	NM_203343;NM_203342;NM_001166007;NM_004437;NM_001166005	EPB41	intron (NM_001166007, intron 1 of 17)
chr1	29240511	29241249	739	284	24	101.5	9.55	Promoter	NM_001166006	EPB41	promoter-TSS (NM_001166006)
chr1	29429327	29429695	369	160	8	51.61	10.14	Intron	NM_203343;NM_203342;NM_001166007;NM_004437;NM_001166005	EPB41	AluSq2|SINE|Alu
chr1	29456210	29456841	632	424	90	530.32	27.59	Intergenic	NM_016011;NM_004437;NM_005626;NM_001024732;NM_203343;NM_203342;NM_001003682;NM_001171868;NM_001166005;NM_001166006;NM_001166007	SRSF4;TMEM200B;MECR;EPB41	Intergenic
chr1	29508377	29508820	444	229	30	203.07	19.27	Promoter	NM_005626	SRSF4	promoter-TSS (NM_005626)
chr1	29522219	29523089	871	434	168	899.99	36.76	Exon	NM_016011;NM_001024732	MECR	intron (NM_001024732, intron 8 of 9)
chr1	29528107	29529204	1098	705	42	125.41	10.93	Exon	NM_016011;NM_001024732	MECR	intron (NM_001024732, intron 5 of 9)
chr1	29557168	29557729	562	318	14	89.51	23.41	Promoter	NM_016011;NM_001024732	MECR	promoter-TSS (NM_016011)
chr1	29575647	29576190	544	277	13	53.08	9.68	Intron	NM_001195001;NM_133178;NM_005704;NM_133177	PTPRU	intron (NM_005704, intron 1 of 30)
chr1	31180824	31181222	399	259	11	63.46	15.33	Intergenic	NR_039616;NR_034182;NM_006762;NM_002379	MATN1;LAPTM5;MATN1-AS1;MIR4420	Intergenic
chr1	31191501	31191805	305	150	16	68.21	7.93	Promoter	NR_034182	MATN1-AS1	promoter-TSS (NR_034182)
chr1	31213245	31214464	1220	531	232	780.94	21.3	Promoter	NR_039616	MIR4420	intron (NM_006762, intron 3 of 7)
chr1	31216227	31217000	774	375	124	326.52	15.2	Intron	NM_006762	LAPTM5	L3|LINE|CR1
chr1	31228979	31231104	2126	596	555	992.23	17.75	Promoter	NM_006762	LAPTM5	intron (NM_006762, intron 1 of 7)
chr1	31233216	31234141	926	480	232	431.21	13.1	Intergenic	NR_039616;NR_034182;NM_006762;NM_002379	MATN1;LAPTM5;MATN1-AS1;MIR4420	Intergenic
chr1	31241498	31242229	732	443	104	621.54	35.15	Intergenic	NR_039616;NR_034182;NM_006762;NM_002379	MATN1;LAPTM5;MATN1-AS1;MIR4420	Intergenic
chr1	31252242	31252849	608	325	26	99.81	13.94	Intergenic	NR_039616;NR_034182;NM_006762;NM_002379;NM_014654	MATN1;LAPTM5;MATN1-AS1;SDC3;MIR4420	Intergenic
chr1	31263600	31264126	527	316	67	453.12	34.78	Intergenic	NR_039616;NR_034182;NM_006762;NM_002379;NM_014654	MATN1;LAPTM5;MATN1-AS1;SDC3;MIR4420	Intergenic
chr1	31296034	31296536	503	182	25	114.42	16.09	Intergenic	NR_039616;NR_034182;NM_006762;NM_002379;NM_014654	MATN1;LAPTM5;MATN1-AS1;SDC3;MIR4420	Intergenic
chr1	31296643	31297324	682	377	33	143.96	19.37	Intergenic	NR_039616;NR_034182;NM_006762;NM_014654	LAPTM5;MATN1-AS1;SDC3;MIR4420	Intergenic
chr1	31313589	31314173	585	348	22	114.7	22.21	Intergenic	NM_001020658;NR_004054;NM_006762;NM_014676;NM_014654	LAPTM5;SDC3;PUM1;SNORD103A	Intergenic
chr1	31341859	31342371	513	224	25	145.52	18.32	Exon	NM_014654	SDC3	TTS (NM_014654)
chr1	31383962	31384683	722	319	22	53.1	7.88	Promoter	NM_014654	SDC3	Intergenic
chr1	31385669	31386324	656	299	27	94.45	10.45	Intergenic	NR_003066;NR_033295;NM_014676;NM_014654;NR_004054;NM_001020658	SNORD85;SDC3;PUM1;SNORD103B;SNORD103A	Intergenic
chr1	31391730	31392837	1108	729	56	218.81	23.71	Intergenic	NR_003066;NR_033295;NM_014676;NM_014654;NR_004054;NM_001020658	SNORD85;SDC3;PUM1;SNORD103B;SNORD103A	LTR26|LTR|ERV1
chr1	31402033	31402661	629	301	15	63.08	11.71	Intergenic	NR_003066;NR_033295;NM_014676;NM_014654;NR_004054;NM_001020658	SNORD85;SDC3;PUM1;SNORD103B;SNORD103A	Intergenic
chr1	31538293	31539084	792	374	23	93.81	7.91	Promoter	NM_001020658;NM_014676	PUM1	promoter-TSS (NM_001020658)
chr1	31895593	31896019	427	143	30	104.4	12.3	Intron	NM_018565;NM_178865;NM_001199039;NM_001199038;NM_001199037	SERINC2	intron (NM_001199039, intron 2 of 10)
chr1	31896186	31896753	568	360	57	278.95	18.27	Exon	NM_018565;NM_178865;NM_001199039;NM_001199038;NM_001199037	SERINC2	intron (NM_001199039, intron 2 of 10)
chr1	31955443	31956770	1328	884	52	202.27	19.45	Intergenic	NM_001199039;NM_001199038;NM_018565;NM_001204414;NM_001204415;NM_001199037;NR_034112;NM_178865;NR_027085;NM_022164	TINAGL1;LINC01225;LINC01226;SERINC2	LTR2B|LTR|ERV1
chr1	31971369	31972089	721	409	22	85.63	16.23	Promoter	NR_034112	LINC01225	promoter-TSS (NR_034112)
chr1	32001451	32002158	708	315	20	109.98	22.99	Intergenic	NM_001199039;NM_001199038;NM_018565;NR_033686;NM_001204414;NM_001204415;NM_001199037;NR_034112;NR_033688;NM_178865;NR_027085;NM_022164;NM_001525;NM_012392	TINAGL1;SERINC2;LINC01226;LINC01225;HCRTR1;PEF1	Intergenic
chr1	32014371	32014972	602	255	24	118.66	15.67	Intergenic	NM_001525;NR_033686;NM_001204414;NM_001204415;NR_034112;NR_033688;NR_027085;NM_022164;NM_012392	HCRTR1;TINAGL1;LINC01226;PEF1;LINC01225	Intergenic
chr1	32036925	32037393	469	209	13	59.52	9.51	Intergenic	NM_001525;NR_033686;NM_001204414;NM_001204415;NR_034112;NM_001856;NR_033688;NR_027085;NM_022164;NM_012392	TINAGL1;LINC01226;LINC01225;HCRTR1;COL16A1;PEF1	Intergenic
chr1	32170646	32171257	612	357	22	77.36	13.17	Promoter	NM_001856	COL16A1	Intergenic
chr1	32173191	32173649	459	282	20	90.82	12.46	Intergenic	NM_001525;NR_036216;NM_001294336;NM_001294335;NM_001856;NR_033688;NM_001281988;NM_001281987;NM_144569;NR_033686;NM_012392	BAI2;MIR4254;HCRTR1;COL16A1;SPOCD1;PEF1	L2a|LINE|L2
chr1	32281336	32281913	578	388	18	95.16	15.17	Promoter	NM_001281987;NM_144569;NM_001281988	SPOCD1	promoter-TSS (NM_144569)
chr1	32292549	32293474	926	530	199	1075.26	37.22	Intergenic	NM_001195101;NM_001195100;NR_036216;NM_001294336;NM_001294335;NM_080391;NM_001281988;NM_001281987;NM_144569	BAI2;SPOCD1;MIR4254;PTP4A2	LTR16E1|LTR|ERVL
chr1	32335090	32335606	517	195	46	282.58	27.86	Intergenic	NM_001195101;NM_001195100;NM_080391;NM_001281988;NM_001281987;NM_144569	SPOCD1;PTP4A2	Intergenic
chr1	32343313	32343830	518	224	12	55.52	9.85	Intergenic	NM_001195101;NM_001195100;NM_080391;NM_001281988;NM_001281987;NM_144569	SPOCD1;PTP4A2	Intergenic
chr1	32354794	32355205	412	135	10	63.05	11.49	Intergenic	NM_001195101;NM_001195100;NM_080391;NM_001281988;NM_001281987;NM_144569	SPOCD1;PTP4A2	Intergenic
chr1	32403732	32404611	880	421	42	124.32	10.32	Promoter	NM_080391	PTP4A2	promoter-TSS (NM_080391)
chr1	32409477	32410670	1194	141	128	509.06	16.45	Intergenic	NR_073499;NR_073498;NM_080391;NM_001195101;NM_001195100;NM_006559;NM_001271878	KHDRBS1;PTP4A2	Intergenic
chr1	32421629	32422182	554	143	46	85.58	8.4	Intergenic	NR_073499;NR_073498;NM_080391;NM_001195101;NM_001195100;NM_006559;NM_001271878	KHDRBS1;PTP4A2	Intergenic
chr1	32422959	32423805	847	423	211	1134.02	23.88	Intergenic	NR_073499;NR_073498;NM_080391;NM_001195101;NM_001195100;NM_006559;NM_001271878	KHDRBS1;PTP4A2	L2a|LINE|L2
chr1	32429564	32430276	713	310	24	106.08	15.09	Intergenic	NR_073499;NR_073498;NM_080391;NM_001195101;NM_001195100;NM_006559;NM_001271878	KHDRBS1;PTP4A2	Intergenic
chr1	32447593	32448037	445	261	23	123.81	17.91	Intergenic	NR_073499;NR_073498;NM_080391;NM_001195101;NM_018056;NM_001195100;NM_006559;NM_001271878	TMEM39B;KHDRBS1;PTP4A2	L2b|LINE|L2
chr1	32478738	32479523	786	396	28	94.81	10.19	Promoter	NR_073499;NR_073498;NM_001271878;NM_006559	KHDRBS1	promoter-TSS (NM_006559)
chr1	32480063	32480711	649	418	24	87.44	10.31	Promoter	NR_073499;NR_073498;NM_001271878;NM_006559	KHDRBS1	CpG
chr1	32521106	32521402	297	129	18	150.73	25.49	Intron	NR_073499	KHDRBS1	intron (NR_073499, intron 10 of 10)
chr1	32531932	32532688	757	401	134	715.46	25.44	Intergenic	NR_073499;NR_073498;NM_012316;NM_018056;NM_006559;NM_001271878	TMEM39B;KHDRBS1;KPNA6	Intergenic
chr1	32538223	32539040	818	316	30	83.73	7.73	Promoter	NM_018056	TMEM39B	5' UTR (NM_018056, exon 1 of 9)
chr1	32573477	32573884	408	266	13	83.58	14.78	Promoter	NM_012316	KPNA6	promoter-TSS (NM_012316)
chr1	32638202	32638652	451	150	31	221.03	31.75	Exon	NM_012316	KPNA6	3' UTR (NM_012316, exon 14 of 14)
chr1	32661608	32661967	360	180	16	71.94	9.96	Exon	NM_175852	TXLNA	3' UTR (NM_175852, exon 11 of 11)
chr1	32666681	32667481	801	244	22	50.72	5.63	Promoter	NM_024296;NM_001301011	CCDC28B	intron (NM_024296, intron 1 of 5)
chr1	32687713	32688223	511	291	15	65.95	10.01	Promoter	NM_003757;NM_019118	TMEM234;EIF3I	promoter-TSS (NM_003757)
chr1	32708100	32708657	558	149	31	141.05	15.48	Promoter	NR_026850	MTMR9LP	L2b|LINE|L2
chr1	32713710	32714621	912	286	62	166.45	11.62	Promoter	NM_032648;NM_005356	FAM167B;LCK	exon (NM_032648, exon 2 of 2)
chr1	32715333	32716180	848	392	64	189.94	16.44	Promoter	NM_005356	LCK	Intergenic
chr1	32740938	32741393	456	231	19	96.2	14.78	Promoter	NM_001042771	LCK	CpG-811
chr1	32757200	32757680	481	207	18	89.64	11.67	Promoter	NM_004964	HDAC1	promoter-TSS (NM_004964)
chr1	32802240	32804595	2356	895	472	1131.35	18.03	Promoter	NR_052852;NM_023009	MARCKSL1	Intergenic
chr1	32814664	32815340	677	239	167	910.46	29.23	Intergenic	NM_001300958;NM_001042771;NM_018045;NM_004964;NR_125352;NM_005356;NM_023009;NM_001167676;NM_001143889;NM_001143888;NR_052852;NM_052841;NM_001143890	HDAC1;MARCKSL1;BSDC1;TSSK3;FAM229A;LCK	Intergenic
chr1	32837519	32838237	719	425	148	969.77	44.77	Intron	NM_001300958;NM_001143890;NM_018045;NR_125352;NM_001143889;NM_001143888	BSDC1	intron (NM_001143889, intron 8 of 9)
chr1	32859638	32860819	1182	698	48	151.08	14.93	Promoter	NM_001300958;NM_001143890;NM_018045;NR_125352;NM_001143889;NM_001143888	BSDC1	promoter-TSS (NM_001143888)
chr1	32879528	32879812	285	142	9	64.7	15.92	Intergenic	NM_001300958;NM_001167676;NM_018045;NM_004964;NR_125352;NM_023009;NM_001143890;NM_001145720;NM_001143889;NM_001143888;NR_052852;NM_052841	HDAC1;MARCKSL1;BSDC1;TSSK3;ZBTB8B;FAM229A	HUERS-P3b-int|LTR|ERV1
chr1	32914006	32914450	445	113	12	75.07	12.7	Intergenic	NM_001300958;NM_001167676;NM_018045;NR_125352;NR_111980;NM_001143890;NM_001145720;NM_001143889;NM_001143888;NM_001040441;NM_052841;NM_001291496	ZBTB8A;BSDC1;FAM229A;ZBTB8B;TSSK3	LTR13|LTR|ERVK
chr1	33072206	33072641	436	297	10	53.4	14.43	Intergenic	NM_001135255;NM_030786;NR_111980;NM_001135256;NM_001161708;NM_178547;NM_005610;NM_001040441;NM_001291496	SYNC;ZBTB8OS;ZBTB8A;RBBP4	TTS (NM_001040441)
chr1	33089297	33089808	512	260	29	162.04	18.81	Intron	NM_178547	ZBTB8OS	THE1C|LTR|ERVL-MaLR
chr1	33115793	33116824	1032	363	28	84.07	7.36	Promoter	NM_001135255;NM_001135256;NM_178547;NM_005610	ZBTB8OS;RBBP4	promoter-TSS (NM_001135255)
chr1	33160552	33161277	726	324	32	116.91	14.63	Exon	NM_030786;NM_001161708	SYNC	exon (NM_001161708, exon 2 of 4)
chr1	33177628	33178404	777	387	26	100.52	12.28	Intergenic	NM_001135255;NM_030786;NM_001135256;NM_003680;NM_020888;NM_178547;NM_005610;NM_001161708;NM_001198973;NM_001198972	YARS;ZBTB8OS;KIAA1522;SYNC;RBBP4	Intergenic
chr1	33190535	33191533	999	379	234	1247.69	34.37	Intergenic	NM_001135255;NM_030786;NM_001135256;NM_001256121;NM_003680;NM_020888;NM_022753;NM_178547;NM_005610;NM_001161708;NM_001198973;NM_001198972	SYNC;RBBP4;YARS;KIAA1522;S100PBP;ZBTB8OS	Intergenic
chr1	33206779	33207281	503	373	13	51.27	10.78	Promoter	NM_020888	KIAA1522	promoter-TSS (NM_020888)
chr1	33222662	33223307	646	458	61	300.53	22.99	Intron	NM_020888	KIAA1522	L2|LINE|L2
chr1	33240753	33241275	523	306	20	54.85	7.41	Exon	NM_003680	YARS	TTS (NM_001198973)
chr1	33245565	33246146	582	258	35	196.58	24.44	Exon	NM_003680	YARS	exon (NM_003680, exon 11 of 13)
chr1	33282497	33283437	941	540	42	150.48	13.24	Promoter	NM_022753;NM_003680;NM_001256121	S100PBP;YARS	promoter-TSS (NM_022753)
chr1	33383158	33383465	308	147	10	50.03	10.22	Intergenic	NM_022753;NM_001127361;NM_001256121;NM_001625;NM_001300826;NM_003680;NM_153756;NM_002143;NR_037592;NM_001199199;NM_153341;NR_037591;NM_033504;NM_001171941;NM_001171940;NM_013411	FNDC5;YARS;HPCA;AK2;S100PBP;TMEM54;RNF19B	Intergenic
chr1	33429245	33430031	787	510	24	83.68	8.28	Promoter	NM_001127361;NM_001300826;NM_153341	RNF19B	CpG
chr1	33430145	33430763	619	265	20	78.17	7.56	Promoter	NM_001127361;NM_001300826;NM_153341	RNF19B	promoter-TSS (NM_001127361)
chr1	33446654	33447176	523	357	77	545.03	30.03	Intergenic	NM_002143;NM_001293562;NM_001625;NM_001300826;NM_033504;NM_001127361;NR_037592;NM_001199199;NM_153341;NR_037591;NM_013411;NM_052998	RNF19B;TMEM54;AZIN2;HPCA;AK2	Intergenic
chr1	33454720	33455203	484	305	121	395.34	12.47	Intergenic	NM_002143;NM_001293562;NM_001625;NM_001300826;NM_033504;NM_001127361;NR_037592;NM_001199199;NM_153341;NR_037591;NM_013411;NM_052998	RNF19B;TMEM54;AZIN2;HPCA;AK2	L3|LINE|CR1
chr1	33457935	33459361	1427	373	376	1247.28	23.43	Intergenic	NM_002143;NM_001293562;NM_001625;NM_001300826;NM_033504;NM_001127361;NR_037592;NM_001199199;NM_153341;NR_037591;NM_013411;NM_052998	RNF19B;TMEM54;AZIN2;HPCA;AK2	Intergenic
chr1	33463406	33464459	1054	369	42	76.66	10.37	Intergenic	NM_001293562;NM_001625;NM_001300826;NM_033504;NM_001127361;NR_037592;NM_001199199;NM_153341;NR_037591;NM_013411;NM_052998	AK2;TMEM54;RNF19B;AZIN2	Intergenic
chr1	33502166	33502836	671	511	22	60.29	7.44	Promoter	NM_013411;NM_001199199;NR_037592;NM_001625;NR_037591	AK2	promoter-TSS (NM_013411)
chr1	33505462	33505774	313	175	32	217.74	19.12	Intergenic	NM_001293562;NM_001625;NM_001300826;NM_001127361;NR_037592;NM_001199199;NM_153341;NM_013411;NR_037591;NM_052998	AK2;RNF19B;AZIN2	LTR36|LTR|ERV1
chr1	33511335	33511982	648	268	30	51.25	8.58	Intergenic	NM_001293562;NM_001625;NM_001300826;NM_001127361;NR_037592;NM_001199199;NM_153341;NM_013411;NR_037591;NM_052998;NM_018207	AK2;TRIM62;RNF19B;AZIN2	MLT1L|LTR|ERVL-MaLR
chr1	33514862	33515482	621	221	80	380.66	21.11	Intergenic	NM_001293562;NM_001625;NM_001300826;NM_001127361;NR_037592;NM_001199199;NM_153341;NM_013411;NR_037591;NM_052998;NM_018207	AK2;TRIM62;RNF19B;AZIN2	Intergenic
chr1	33516126	33516731	606	185	51	168.04	14.56	Intergenic	NM_001293562;NM_001625;NM_001300826;NM_001127361;NR_037592;NM_001199199;NM_153341;NM_013411;NR_037591;NM_052998;NM_018207	AK2;TRIM62;RNF19B;AZIN2	MLT1J|LTR|ERVL-MaLR
chr1	33554063	33554670	608	276	45	261.09	30.65	Intron	NM_001293562;NM_052998	AZIN2	L2b|LINE|L2
chr1	33564523	33565542	1020	533	353	1957.49	31.76	Intron	NM_001293562;NM_052998	AZIN2	intron (NM_052998, intron 10 of 11)
chr1	33592510	33593302	793	407	44	222.47	19.34	Intergenic	NM_001293562;NM_001625;NR_037592;NM_013411;NM_001199199;NR_037591;NM_052998;NM_018207	AK2;TRIM62;AZIN2	CpG
chr1	33761022	33761616	595	298	15	55.75	9.7	Intron	NM_152493	ZNF362	intron (NM_152493, intron 8 of 8)
chr1	33766143	33766682	540	341	18	66.23	10.93	Exon	NM_152493	ZNF362	TTS (NM_152493)
chr1	33793590	33793992	403	264	41	334.26	38.42	Intron	NM_198040;NM_004427	PHC2	intron (NM_198040, intron 13 of 13)
chr1	33815595	33816335	741	397	64	375.45	28.28	Promoter	NM_004427	PHC2	promoter-TSS (NM_004427)
chr1	33826918	33827568	651	429	43	229.41	21.98	Intron	NM_198040	PHC2	AluSq2|SINE|Alu
chr1	33847498	33847969	472	328	19	110.33	16.01	Intergenic	NM_001080438;NM_145238;NM_198040;NR_037400;NM_004427;NM_152493	A3GALT2;ZNF362;ZSCAN20;MIR3605;PHC2	Intergenic
chr1	33862194	33862824	631	152	120	909.29	29.99	Intergenic	NM_001080438;NM_145238;NM_198040;NR_037400;NM_004427;NM_152493	A3GALT2;ZNF362;ZSCAN20;MIR3605;PHC2	Intergenic
chr1	33899339	33899724	386	258	19	141.32	25.49	Intergenic	NM_145238;NM_198040;NM_004427;NM_052896;NM_001281956	CSMD2;ZSCAN20;PHC2	Intergenic
chr1	33921459	33921714	256	128	11	98.28	20.5	Intergenic	NM_145238;NM_198040;NM_052896;NM_001281956	CSMD2;ZSCAN20;PHC2	Intergenic
chr1	33927031	33927299	269	134	9	60.02	14.11	Intergenic	NM_145238;NM_198040;NM_052896;NM_001281956	CSMD2;ZSCAN20;PHC2	MIRc|SINE|MIR
chr1	34098702	34098922	221	110	11	129.04	23.41	Intron	NM_052896;NM_001281956	CSMD2	intron (NM_052896, intron 32 of 69)
chr1	35250269	35250771	503	250	30	146.24	13.51	Promoter	NM_001005752	GJB3	exon (NM_001005752, exon 2 of 2)
chr1	35291030	35291784	755	560	38	75.32	6.34	Intergenic	NM_001164824;NM_001164825;NM_024009;NM_001080418;NM_005268;NM_153212;NM_002060;NM_138428;NM_001005752	SMIM12;GJA4;GJB3;GJB5;GJB4;DLGAP3	Intergenic
chr1	35294659	35295499	841	317	94	349.72	20.63	Intergenic	NM_001164824;NM_001164825;NM_024009;NM_001080418;NM_005268;NM_153212;NM_002060;NM_138428;NM_001005752	SMIM12;GJA4;GJB3;GJB5;GJB4;DLGAP3	MLT1H|LTR|ERVL-MaLR
chr1	35299235	35299888	654	336	28	54.85	10.03	Intergenic	NM_001164824;NM_001164825;NM_024009;NM_001080418;NM_005268;NM_153212;NM_002060;NM_138428;NM_001005752	SMIM12;GJA4;GJB3;GJB5;GJB4;DLGAP3	Intergenic
chr1	35311029	35311575	547	237	72	492.93	28.64	Intergenic	NM_001164824;NM_001164825;NM_024009;NM_001080418;NM_005268;NM_153212;NM_002060;NM_138428;NM_001005752	SMIM12;GJA4;GJB3;GJB5;GJB4;DLGAP3	Intergenic
chr1	35318296	35318825	530	155	30	214.24	27.85	Exon	NM_001164824;NM_001164825;NM_138428	SMIM12	3' UTR (NM_138428, exon 2 of 2)
chr1	35332773	35333442	670	443	51	249.06	22	Exon	NM_001080418	DLGAP3	intron (NM_001080418, intron 8 of 9)
chr1	35384639	35385357	719	288	68	396.46	33.86	Intergenic	NM_001164824;NM_001164825;NM_001195156;NM_001080418;NR_037869;NM_007167;NM_138428	SMIM12;LOC653160;ZMYM6;ZMYM6NB;DLGAP3	Intergenic
chr1	35390497	35390721	225	112	12	69.31	8.03	Intergenic	NM_001164824;NM_001164825;NM_001195156;NM_001080418;NR_037869;NM_007167;NM_138428	SMIM12;LOC653160;ZMYM6;ZMYM6NB;DLGAP3	Intergenic
chr1	35394062	35395061	1000	603	58	243.69	18.39	Intergenic	NM_001164824;NM_001164825;NM_001195156;NM_001080418;NR_037869;NM_007167;NM_138428	SMIM12;LOC653160;ZMYM6;ZMYM6NB;DLGAP3	(CA)n|Simple_repeat|Simple_repeat
chr1	35434029	35434328	300	118	28	253.32	33.86	Intergenic	NM_001195156;NM_001080418;NM_001289088;NM_007167;NR_037869	DLGAP3;LOC653160;ZMYM1;ZMYM6;ZMYM6NB	AluJb|SINE|Alu
chr1	35481360	35481793	434	295	9	56.31	12.77	Intron	NM_007167	ZMYM6	AluSg|SINE|Alu
chr1	35497127	35497692	566	284	17	103.47	12.07	Promoter	NM_007167	ZMYM6	CpG
chr1	35528500	35528928	429	126	26	183.88	29.73	Intron	NM_001289088	ZMYM1	MLT1J1|LTR|ERVL-MaLR
chr1	35658406	35659076	671	253	31	152.36	13.05	Promoter	NM_005066	SFPQ	promoter-TSS (NM_005066)
chr1	35667758	35668004	247	123	9	70.41	14.43	Intergenic	NM_001289091;NM_024772;NM_001289090;NM_001289088;NM_001289089;NM_005095;NM_005066	SFPQ;ZMYM1;ZMYM4	Intergenic
chr1	35709347	35709593	247	123	14	134.32	22.45	Intergenic	NM_005066;NM_005095	SFPQ;ZMYM4	MLT1H|LTR|ERVL-MaLR
chr1	35730499	35730877	379	155	29	206.56	26.23	Intergenic	NM_005066;NM_005095	SFPQ;ZMYM4	Intergenic
chr1	35733938	35734406	469	311	19	86.27	11.49	Promoter	NM_005095	ZMYM4	promoter-TSS (NM_005095)
chr1	35764059	35764371	313	219	8	52.55	12.38	Intron	NM_005095	ZMYM4	intron (NM_005095, intron 1 of 29)
chr1	35835967	35836251	285	142	28	276.18	41.09	Exon	NM_005095	ZMYM4	exon (NM_005095, exon 7 of 30)
chr1	35852591	35852922	332	191	39	359.78	40.5	Exon	NM_005095	ZMYM4	exon (NM_005095, exon 12 of 30)
chr1	35899805	35900171	367	246	15	80.69	12.35	Exon	NM_024874	KIAA0319L	3' UTR (NM_024874, exon 21 of 21)
chr1	35908167	35908710	544	250	21	90.98	10.75	Exon	NM_024874	KIAA0319L	intron (NM_024874, intron 18 of 20)
chr1	35917734	35918097	364	219	21	134.17	17.24	Intron	NM_024874	KIAA0319L	intron (NM_024874, intron 12 of 20)
chr1	36010523	36010913	391	229	11	79.53	14.9	Intron	NM_024874	KIAA0319L	intron (NM_024874, intron 2 of 20)
chr1	36022717	36023626	910	622	28	122.04	15.46	Promoter	NM_014284;NM_001014839;NM_001014841;NM_024874	KIAA0319L;NCDN	promoter-TSS (NM_001014841)
chr1	36028554	36029253	700	312	19	58.03	9.6	Exon	NM_014284;NM_001014839;NM_001014841	NCDN	exon (NM_001014841, exon 5 of 7)
chr1	36034347	36035063	717	360	22	67.93	10.43	Intergenic	NM_001014839;NM_024874;NM_178548;NM_002794;NM_014284;NM_001199780;NM_001014841;NM_001199779	KIAA0319L;TFAP2E;PSMB2;NCDN	Intergenic
chr1	36042630	36043966	1337	845	198	840.31	36.56	Intron	NM_178548	TFAP2E	CpG
chr1	36058719	36059553	835	391	32	137.58	16.28	Intron	NM_178548	TFAP2E	intron (NM_178548, intron 6 of 6)
chr1	36106980	36107495	516	225	13	84.91	14.9	Promoter	NM_001199779;NM_002794	PSMB2	promoter-TSS (NM_001199779)
chr1	36174185	36174601	417	279	12	61.14	12.77	Intergenic	NM_017629;NM_001190481;NM_002794;NM_001199780;NM_001199779;NM_022111;NM_152374	AGO4;PSMB2;C1orf216;CLSPN	Intergenic
chr1	36183372	36183826	455	264	20	65.34	9.27	Promoter	NM_152374	C1orf216	intron (NM_152374, intron 1 of 1)
chr1	36184263	36185150	888	582	49	177.74	15.07	Promoter	NM_152374	C1orf216	promoter-TSS (NM_152374)
chr1	36192240	36192727	488	344	17	91.88	12.54	Intergenic	NM_017629;NM_001190481;NM_002794;NM_001199780;NM_001199779;NM_022111;NM_152374	AGO4;PSMB2;C1orf216;CLSPN	Intergenic
chr1	36234764	36235893	1130	158	38	150.17	14.2	Promoter	NM_022111;NM_001190481	CLSPN	CpG
chr1	36269903	36270623	721	366	24	106.49	21.89	Intergenic	NM_022111;NM_017629;NM_012199;NM_001190481;NM_152374	AGO4;AGO1;C1orf216;CLSPN	L2|LINE|L2
chr1	36276789	36277132	344	213	8	53.02	11.82	Intron	NM_017629	AGO4	AluSx|SINE|Alu
chr1	36352610	36352989	380	240	18	108.66	17.52	Intron	NM_012199	AGO1	intron (NM_012199, intron 1 of 18)
chr1	36359711	36360097	387	243	24	170.12	24.14	Exon	NM_012199	AGO1	intron (NM_012199, intron 6 of 18)
chr1	36395736	36396121	386	138	11	52.25	8.05	Promoter	NM_024852;NM_177422	AGO3	promoter-TSS (NM_024852)
chr1	36396391	36397247	857	426	25	107.31	13.31	Promoter	NM_024852;NM_177422	AGO3	5' UTR (NM_024852, exon 1 of 19)
chr1	36554233	36554789	557	193	27	117.81	16.23	Promoter	NM_017825	ADPRHL2	promoter-TSS (NM_017825)
chr1	36559351	36560699	1349	366	160	433.72	16.53	Exon	NM_017825	ADPRHL2	TTS (NM_005202)
chr1	36561177	36561956	780	394	78	179.27	14.41	Exon	NM_005202;NM_001294347	COL8A2	3' UTR (NM_005202, exon 2 of 2)
chr1	36614789	36615747	959	476	53	94.96	8.54	Promoter	NR_073097;NM_001270894;NM_001270897;NM_001270896;NR_073098;NM_014408	TRAPPC3	promoter-TSS (NM_001270896)
chr1	36615846	36616949	1104	167	110	376.05	14.05	Promoter	NR_073097;NM_001270894;NM_001270897;NM_001270896;NR_073098;NM_014408	TRAPPC3	intron (NM_001270895, intron 1 of 4)
chr1	36626261	36627038	778	348	149	778.06	32.28	Intron	NM_001286366;NM_018067;NM_001286365	MAP7D1	intron (NM_018067, intron 1 of 16)
chr1	36653719	36654166	448	229	21	109.72	13.98	Intergenic	NR_073097;NM_001286366;NM_005119;NM_001270895;NM_001270894;NM_001270897;NM_001270896;NM_014466;NR_073098;NM_005202;NM_014408;NM_001286365;NM_017825;NM_001294347;NM_018067	COL8A2;ADPRHL2;THRAP3;TRAPPC3;TEKT2;MAP7D1	Intergenic
chr1	36674754	36675343	590	322	15	66.69	15.61	Intergenic	NR_073097;NM_001286366;NM_005119;NM_001270895;NM_001270894;NM_001270897;NM_001270896;NM_024676;NR_073098;NM_005202;NM_014408;NM_001286365;NM_001162530;NM_001294347;NM_018067	COL8A2;TRAPPC3;MAP7D1;THRAP3;SH3D21	MER20|DNA|hAT-Charlie
chr1	36689366	36690744	1379	814	101	371.7	23.78	Promoter	NM_005119	THRAP3	promoter-TSS (NM_005119)
chr1	36770174	36770469	296	142	15	83.7	12.22	Promoter	NM_024676;NM_001162530	SH3D21	3' UTR (NM_005119, exon 12 of 12)
chr1	36788290	36788960	671	232	35	66.07	8.97	Promoter	NM_018166	EVA1B	exon (NM_018166, exon 2 of 3)
chr1	36789267	36790339	1073	135	80	223.52	16.02	Promoter	NM_018166	EVA1B	promoter-TSS (NM_018166)
chr1	36815778	36817325	1548	684	150	438.82	19.83	Intron	NM_001282546;NM_001282547;NM_032017	STK40	intron (NM_032017, intron 7 of 11)
chr1	36830923	36831378	456	183	74	423.24	22.15	Intron	NM_001282546;NM_001282547;NM_032017	STK40	intron (NM_032017, intron 2 of 11)
chr1	36831634	36832501	868	381	56	139.64	11.08	Intron	NM_001282546;NM_001282547;NM_032017	STK40	intron (NM_032017, intron 2 of 11)
chr1	36839165	36840658	1494	401	180	576.61	18.95	Intron	NM_001282546;NM_001282547;NM_032017	STK40	intron (NM_032017, intron 1 of 11)
chr1	36850240	36852490	2251	295	118	248.43	14.2	Promoter	NM_001282546;NM_001282547;NM_032017	STK40	5' UTR (NM_032017, exon 1 of 12)
chr1	36856808	36857433	626	218	35	125.05	15.75	Intergenic	NM_145047;NM_005119;NM_018166;NM_000760;NM_024676;NM_206837;NM_031280;NM_001162530;NM_172313;NM_156039;NM_032881;NM_001282546;NM_001282547;NM_032017	OSCP1;THRAP3;EVA1B;SH3D21;LSM10;MRPS15;CSF3R;STK40	Intergenic
chr1	36865898	36867258	1361	669	215	861.44	27.54	Promoter	NM_032881	LSM10	MER52A|LTR|ERV1
chr1	36886429	36886808	380	132	15	100.18	20.54	Intron	NM_145047	OSCP1	intron (NM_145047, intron 7 of 9)
chr1	36911876	36912230	355	221	14	62.06	9.85	Intron	NM_145047;NM_206837	OSCP1	intron (NM_206837, intron 1 of 4)
chr1	36912476	36912725	250	125	26	229.52	21.35	Intron	NM_145047;NM_206837	OSCP1	intron (NM_206837, intron 1 of 4)
chr1	36914090	36914682	593	358	19	61.06	10.85	Promoter	NM_145047;NM_206837	OSCP1	L2c|LINE|L2
chr1	36923126	36923988	863	445	78	364.32	27.39	Exon	NM_031280	MRPS15	exon (NM_031280, exon 6 of 8)
chr1	36929434	36930501	1068	215	48	144.83	8.92	Promoter	NM_031280	MRPS15	promoter-TSS (NM_031280)
chr1	36948128	36949130	1003	574	104	360.98	13.36	Promoter	NM_000760;NM_172313;NM_156039	CSF3R	5' UTR (NM_000760, exon 1 of 17)
chr1	36952204	36952967	764	186	58	146.62	9.24	Intergenic	NM_145047;NM_000760;NM_031280;NM_172313;NM_156039;NM_032881;NM_206837	MRPS15;CSF3R;OSCP1;LSM10	Intergenic
chr1	36957727	36958837	1111	606	218	1072.93	32.72	Intergenic	NM_145047;NM_000760;NM_031280;NM_172313;NM_156039;NM_032881;NM_206837	MRPS15;CSF3R;OSCP1;LSM10	Intergenic
chr1	36982378	36983182	805	472	19	60.62	9.4	Intergenic	NM_145047;NM_000760;NM_031280;NM_172313;NM_156039;NM_206837	MRPS15;OSCP1;CSF3R	Intergenic
chr1	37195751	37196092	342	214	10	68.64	14.52	Intergenic	NM_000831	GRIK3	Intergenic
chr1	37355808	37356256	449	226	9	55.03	10.64	Intron	NM_000831	GRIK3	AluSx3|SINE|Alu
chr1	37856722	37857027	306	183	8	51.61	11.77	Intergenic	NM_022756;NR_073091;NR_073090;NM_001270876;NM_001270875;NR_038842;NM_025079;NR_106790;NR_073092	MIR6732;LINC01137;MEAF6;ZC3H12A	Intergenic
chr1	37899821	37900208	388	268	11	59.12	13.52	Intergenic	NM_022756;NR_073091;NR_073090;NM_001270876;NM_001270875;NR_038842;NR_049844;NM_024700;NM_025079;NR_106790;NR_073092	SNIP1;MIR6732;MEAF6;MIR5581;LINC01137;ZC3H12A	Intergenic
chr1	37915152	37916105	954	619	86	440.5	36.71	Intergenic	NM_022756;NR_073091;NR_073090;NM_001270876;NM_001270875;NR_038842;NR_049844;NM_024700;NM_025079;NR_106790;NR_073092	SNIP1;MIR6732;MEAF6;MIR5581;LINC01137;ZC3H12A	MIR|SINE|MIR
chr1	37944236	37946104	1869	1193	269	725.78	16.32	Promoter	NR_106790	MIR6732	intron (NM_025079, intron 2 of 5)
chr1	37952048	37953370	1323	538	111	436.73	21.52	Intergenic	NM_022756;NR_073091;NR_073090;NM_001270876;NM_001270875;NR_038842;NM_013285;NR_049844;NM_024700;NM_025079;NR_106790;NM_003462;NR_073092	GNL2;SNIP1;MIR6732;MEAF6;MIR5581;DNALI1;LINC01137;ZC3H12A	Intergenic
chr1	37980166	37980934	769	514	23	105.19	12.54	Promoter	NM_022756;NR_073091;NR_073090;NM_001270876;NM_001270875;NR_073092	MEAF6	promoter-TSS (NR_073090)
chr1	38019663	38020203	541	258	13	71.2	13.79	Promoter	NM_024700;NM_003462	SNIP1;DNALI1	promoter-TSS (NM_024700)
chr1	38061235	38061893	659	356	16	78.75	12.54	Promoter	NM_013285	GNL2	promoter-TSS (NM_013285)
chr1	38077014	38077749	736	366	50	273.47	32.55	Exon	NM_001038633;NM_001242910;NM_001242908;NM_001242909	RSPO1	intron (NM_001242910, intron 6 of 6)
chr1	38154981	38156518	1538	430	160	573.03	28.95	Promoter	NM_017850;NM_018101;NM_001256875	C1orf109;CDCA8	AluSx1|SINE|Alu
chr1	38188996	38189595	600	246	14	53.12	9.35	Exon	NM_001099439	EPHA10	intron (NM_001099439, intron 8 of 16)
chr1	38324905	38326165	1261	1046	49	179.4	11.63	Promoter	NM_005955	MTF1	promoter-TSS (NM_005955)
chr1	38367096	38367866	771	364	45	237.96	32.35	Intron	NM_005540;NM_001297434	INPP5B	intron (NM_005540, intron 7 of 23)
chr1	38388414	38388993	580	284	255	1972.25	46.36	Intron	NM_005540;NM_001297434	INPP5B	intron (NM_005540, intron 7 of 23)
chr1	38412484	38412917	434	269	20	102.89	13.79	Promoter	NM_005540	INPP5B	promoter-TSS (NM_005540)
chr1	38455239	38456314	1076	661	79	355.08	21.26	Promoter	NM_006802	SF3A3	promoter-TSS (NM_006802)
chr1	38462139	38462736	598	309	63	121.65	8.8	Exon	NM_004468;NM_001243878	FHL3	TTS (NM_001243878)
chr1	38464690	38467473	2784	1218	279	397.37	14.03	Exon	NM_004468;NM_001243878	FHL3	intron (NM_004468, intron 1 of 5)
chr1	38474826	38475438	613	354	31	99.17	7.96	Intergenic	NM_001243878;NR_037432;NM_016037;NM_002699;NM_005540;NM_004468;NM_006802;NM_001297434	INPP5B;POU3F1;UTP11L;FHL3;SF3A3;MIR3659	Intergenic
chr1	38477750	38478797	1048	427	41	113.05	9.32	Promoter	NM_016037	UTP11L	promoter-TSS (NM_016037)
chr1	38678652	38679091	440	173	27	117.1	12.38	Promoter	NR_038928	LINC01343	intron (NR_038928, intron 1 of 3)
chr1	38679302	38679897	596	230	55	305.92	25.35	Promoter	NR_038928	LINC01343	intron (NR_038928, intron 1 of 3)
chr1	38747849	38748269	421	140	10	55.78	8.21	Intergenic	NR_038928	LINC01343	MLT1H|LTR|ERVL-MaLR
chr1	39024992	39025481	490	356	39	243.49	24.29	Intergenic			Intergenic
chr1	39165543	39166043	501	269	10	59.29	17.03	Intergenic			Intergenic
chr1	39281279	39282470	1192	400	110	497.43	26.27	Intergenic	NR_037633;NR_037632;NR_037637;NR_037635;NM_022157;NR_037634;NM_012333;NM_001271851;NM_030772;NM_017821;NR_037636	GJA9;GJA9-MYCBP;RHBDL2;MYCBP;RRAGC	Intergenic
chr1	39324610	39325169	560	142	18	86.99	11.89	Promoter	NM_001271851;NM_022157	RRAGC	CpG
chr1	39325417	39325929	513	373	17	91.02	13.01	Promoter	NM_001271851;NM_022157	RRAGC	promoter-TSS (NM_022157)
chr1	39457180	39457620	441	288	13	64.39	13.55	Promoter	NM_024595;NM_001136275	AKIRIN1	intron (NM_024595, intron 1 of 4)
chr1	39491548	39492349	802	415	39	174.5	18.66	Promoter	NM_001184979;NM_004552	NDUFS5	promoter-TSS (NM_004552)
chr1	39542347	39542991	645	336	26	134.55	21.13	Intergenic	NM_001184979;NM_024595;NM_001136275;NM_012090;NM_004552	MACF1;NDUFS5;AKIRIN1	Intergenic
chr1	39552714	39553147	434	218	14	68.46	13.57	Intron	NM_012090	MACF1	intron (NM_012090, intron 3 of 94)
chr1	39564258	39564664	407	278	11	57.01	9.47	Intron	NM_012090	MACF1	intron (NM_012090, intron 3 of 94)
chr1	39669959	39670801	843	462	31	129.07	12.45	Intron	NM_012090	MACF1	intron (NM_012090, intron 3 of 94)
chr1	39670824	39671121	298	159	12	62.14	10.25	Intron	NM_012090	MACF1	intron (NM_012090, intron 3 of 94)
chr1	39680500	39681622	1123	376	40	167.72	15.44	Intron	NM_012090	MACF1	intron (NM_012090, intron 3 of 94)
chr1	39696464	39696946	483	311	26	196.05	26.99	Exon	NM_012090	MACF1	intron (NM_012090, intron 3 of 94)
chr1	39788526	39788986	461	127	9	54.03	12.77	Exon	NM_012090	MACF1	AluJb|SINE|Alu
chr1	39864225	39864636	412	256	22	150.2	20.94	Intron	NM_012090	MACF1	intron (NM_012090, intron 54 of 94)
chr1	39873765	39874749	985	638	20	54.09	8.49	Promoter	NM_015038	KIAA0754	promoter-TSS (NM_015038)
chr1	39956566	39957600	1035	313	26	77.11	5.83	Promoter	NM_181809	BMP8A	promoter-TSS (NM_181809)
chr1	39974487	39975718	1232	846	72	234.53	18.26	Intron	NM_181809	BMP8A	intron (NM_181809, intron 1 of 6)
chr1	39995673	39996212	540	305	44	284.53	29.56	Intron	NR_003929	PPIEL	TTS (NM_181809)
chr1	40042394	40042718	325	183	10	53.18	8.32	Promoter	NM_001135653;NM_003819;NM_001135654	PABPC4	promoter-TSS (NM_001135654)
chr1	40105403	40105938	536	163	15	79.26	11.74	Promoter	NM_014571	HEYL	promoter-TSS (NM_014571)
chr1	40111853	40112182	330	188	12	86.31	18.5	Intergenic	NR_003929;NM_003819;NM_203456;NR_002983;NM_032526;NM_001135653;NM_001135654;NR_036543;NM_014571;NM_001282397;NM_001282396;NM_001195007;NR_036544;NM_016257;NM_006112	HEYL;HPCAL4;PABPC4;PPIEL;NT5C1A;PPIE;SNORA55	Intergenic
chr1	40223002	40223498	497	369	24	133.77	14.2	Intron	NM_203456;NM_001195007	PPIE	TTS (NM_006112)
chr1	40236109	40236811	703	374	16	52.79	8.62	Promoter	NM_022120	OXCT2	exon (NM_022120, exon 1 of 1)
chr1	40241778	40242403	626	423	49	250.08	21.36	Intron	NM_001720	BMP8B	intron (NM_001720, intron 1 of 6)
chr1	40264666	40265758	1093	380	58	235.23	19.31	Intergenic	NM_203456;NR_036544;NM_005376;NM_001195007;NR_036543;NM_001033081;NM_001033082;NM_022120;NM_006112;NM_017646;NM_001720	PPIE;TRIT1;MYCL;BMP8B;OXCT2	Intergenic
chr1	40282496	40283603	1108	690	59	235.51	14.87	Intergenic	NM_203456;NR_036544;NM_005376;NM_001195007;NR_036543;NM_001033081;NM_001033082;NM_022120;NM_006112;NM_017646;NM_001720	PPIE;TRIT1;MYCL;BMP8B;OXCT2	Intergenic
chr1	40290813	40291355	543	365	50	340.44	28.87	Intergenic	NM_203456;NR_036544;NM_005376;NM_001195007;NR_036543;NM_001033081;NM_001033082;NM_022120;NM_006112;NM_017646;NM_001720	PPIE;TRIT1;MYCL;BMP8B;OXCT2	Intergenic
chr1	40311011	40311889	879	477	204	1307.1	40.88	Intron	NM_017646	TRIT1	intron (NM_017646, intron 8 of 10)
chr1	40341040	40341283	244	122	18	194.59	28.87	Intron	NM_017646	TRIT1	AluSg|SINE|Alu
chr1	40385279	40385784	506	141	17	84.79	16.36	Intergenic	NR_109896;NM_001287808;NM_001136493;NM_005376;NM_001033081;NM_001033082;NM_017646;NM_032793;NM_001287809	TRIT1;MYCL;MFSD2A	MER63B|DNA|hAT-Blackjack
chr1	40399946	40400500	555	143	41	213.16	22.12	Intergenic	NR_109896;NM_001287808;NM_001136493;NM_005376;NM_001033081;NM_001033082;NM_017646;NM_032793;NM_001287809	TRIT1;MYCL;MFSD2A	Intergenic
chr1	40405899	40406434	536	234	42	219.99	20.5	Intergenic	NR_109896;NM_001287808;NM_001136493;NM_006367;NM_005376;NM_001033081;NM_001033082;NM_017646;NM_032793;NM_001105530;NM_001287809	CAP1;TRIT1;MYCL;MFSD2A	MIR3|SINE|MIR
chr1	40426048	40426817	770	510	112	622.63	27.82	Intron	NM_001287809;NR_109896;NM_001287808;NM_001136493;NM_032793	MFSD2A	intron (NM_001136493, intron 3 of 13)
chr1	40439156	40439482	327	206	11	59.83	11.26	Intergenic	NR_109896;NM_001287808;NM_001136493;NM_000310;NM_006367;NM_005376;NM_001033081;NM_001033082;NM_017646;NM_001142604;NM_032793;NM_001105530;NM_001287809	CAP1;PPT1;TRIT1;MYCL;MFSD2A	Intergenic
chr1	40446187	40446685	499	141	18	101.47	18.22	Intergenic	NR_109896;NM_001287808;NM_001136493;NM_000310;NM_006367;NM_005376;NM_001033081;NM_001033082;NM_017646;NM_001142604;NM_032793;NM_001105530;NM_001287809	CAP1;PPT1;TRIT1;MYCL;MFSD2A	Intergenic
chr1	40461601	40462136	536	210	11	50.52	10.73	Intergenic	NR_109896;NM_001287808;NM_001136493;NM_000310;NM_006367;NM_005376;NM_001033081;NM_001033082;NM_001105530;NM_001142604;NM_032793;NM_001287809	PPT1;MYCL;MFSD2A;CAP1	Zaphod2|DNA|hAT-Tip100
chr1	40500385	40500989	605	368	43	155.27	12.38	Intergenic	NR_109896;NM_001287808;NM_001287809;NM_000310;NM_006367;NM_001105530;NM_001142604;NM_032793;NM_001136493	PPT1;MFSD2A;CAP1	LTR16E2|LTR|ERVL
chr1	40502227	40502658	432	200	46	177.09	11.44	Intergenic	NR_109896;NM_001287808;NM_001287809;NM_000310;NM_006367;NM_001105530;NM_001142604;NM_032793;NM_001136493	PPT1;MFSD2A;CAP1	Intergenic
chr1	40505192	40506637	1446	503	90	162.22	7.9	Promoter	NM_006367;NM_001105530	CAP1	promoter-TSS (NM_006367)
chr1	40530377	40530796	420	292	22	145.31	22.59	Intron	NM_006367;NM_001105530	CAP1	intron (NM_001105530, intron 6 of 12)
chr1	40550492	40550817	326	120	10	58.31	10.82	Intron	NM_001142604;NM_000310	PPT1	LTR13|LTR|ERVK
chr1	40562489	40563170	682	499	23	131.8	14.99	Promoter	NM_001142604;NM_000310	PPT1	exon (NM_001142604, exon 1 of 6)
chr1	40626750	40627321	572	139	21	128.98	16.49	Promoter	NM_012421	RLF	promoter-TSS (NM_012421)
chr1	40723345	40724095	751	493	22	98.08	13.55	Promoter	NM_005857	ZMPSTE24	promoter-TSS (NM_005857)
chr1	40780686	40781517	832	444	63	265.94	21.06	Promoter	NM_001852	COL9A2	CpG
chr1	40805705	40806044	340	137	19	116.2	17.24	Intergenic	NM_001008740;NM_001198980;NM_022733;NM_005857;NM_001198978;NM_012421;NM_001198979;NM_001852	TMCO2;RLF;COL9A2;SMAP2;ZMPSTE24	L2a|LINE|L2
chr1	40839787	40840404	618	496	17	110.72	16.72	Promoter	NM_022733;NM_001198978	SMAP2	promoter-TSS (NM_001198978)
chr1	40858811	40859368	558	247	10	52.92	14.2	Promoter	NM_001198979	SMAP2	promoter-TSS (NM_001198979)
chr1	40887593	40888090	498	311	23	161.06	28.49	Exon	NM_001198980;NM_022733;NM_001198979;NM_001198978	SMAP2	3' UTR (NM_022733, exon 10 of 10)
chr1	40915399	40916533	1135	404	74	393.62	20.05	Promoter	NM_023070	ZFP69B	promoter-TSS (NM_023070)
chr1	40997049	40997641	593	326	23	162.62	19.96	Promoter	NM_152373	ZNF684	5' UTR (NM_152373, exon 1 of 5)
chr1	41078022	41078476	455	120	11	61.75	13.46	Intergenic	NR_024567;NM_022774;NM_014747;NM_014223;NM_001142589;NM_001142588;NM_001142587;NM_152373;NM_001142590	NFYC;RIMS3;NFYC-AS1;ZNF684;EXO5	LTR41B|LTR|ERVL
chr1	41090179	41090647	469	136	17	76.76	15.33	Exon	NM_014747	RIMS3	3' UTR (NM_014747, exon 8 of 8)
chr1	41090701	41091331	631	268	18	63.7	12.28	Exon	NM_014747	RIMS3	3' UTR (NM_014747, exon 8 of 8)
chr1	41102514	41102934	421	137	18	118.09	20.69	Intron	NM_014747	RIMS3	intron (NM_014747, intron 3 of 7)
chr1	41114806	41115478	673	290	16	52.67	5.15	Intron	NM_014747	RIMS3	intron (NM_014747, intron 1 of 7)
chr1	41134411	41134986	576	248	43	248.07	29.24	Intergenic	NR_029833;NR_024567;NR_029846;NM_014747;NM_014223;NM_001142589;NM_001142588;NM_001142587;NM_001142590	NFYC;MIR30E;MIR30C1;NFYC-AS1;RIMS3	Intergenic
chr1	41150349	41150688	340	204	9	55.73	13.14	Intergenic	NR_029833;NM_172163;NR_024567;NR_029846;NM_014747;NM_004700;NM_014223;NM_001142589;NM_001142588;NM_001142587;NM_001142590	MIR30E;NFYC-AS1;KCNQ4;NFYC;MIR30C1;RIMS3	LTR16D|LTR|ERVL
chr1	41157111	41157600	490	244	18	95.13	14.03	Promoter	NR_024567;NM_014223;NM_001142589;NM_001142588;NM_001142587;NM_001142590	NFYC;NFYC-AS1	CpG-957
chr1	41174885	41175236	352	217	13	104.99	18.81	Intron	NM_001142587;NM_001142590;NM_014223;NM_001142589;NM_001142588	NFYC	intron (NM_001142590, intron 2 of 14)
chr1	41236048	41236562	515	124	14	57.61	9.85	Exon	NM_001142587;NM_001142590;NM_014223;NM_001142589;NM_001142588	NFYC	intron (NM_001142587, intron 9 of 9)
chr1	41291019	41291604	586	195	22	54.37	10.32	Intron	NM_004700;NM_172163	KCNQ4	intron (NM_004700, intron 9 of 13)
chr1	41291651	41292158	508	267	47	257	22.61	Intron	NM_004700;NM_172163	KCNQ4	intron (NM_004700, intron 9 of 13)
chr1	41306550	41306842	293	131	14	98.8	16.92	Intergenic	NR_029833;NM_004700;NR_029846;NM_133467;NM_172163;NM_014223;NM_001142589;NM_001142588;NM_001142587;NM_001142590	NFYC;MIR30E;KCNQ4;MIR30C1;CITED4	TTS (NM_172163)
chr1	41315326	41315908	583	229	14	54.59	8.18	Intergenic	NR_029833;NM_004700;NR_029846;NM_133467;NM_172163;NM_014223;NM_001142589;NM_001142588;NM_001142587;NM_001142590	NFYC;MIR30E;KCNQ4;MIR30C1;CITED4	MIRc|SINE|MIR
chr1	41326339	41326844	506	222	14	58.54	8.76	Promoter	NM_133467	CITED4	TTS (NM_133467)
chr1	41343260	41343763	504	301	16	70.35	9.4	Intergenic	NM_004700;NM_172163;NM_133467	KCNQ4;CITED4	Intergenic
chr1	41446218	41446814	597	371	17	61.64	6.7	Promoter	NM_001905;NR_125440	CTPS1	intron (NM_001905, intron 1 of 18)
chr1	41469354	41469897	544	160	143	1075.26	42.39	Intron	NM_001905;NM_001301237;NR_125440	CTPS1	MLT1H2|LTR|ERVL-MaLR
chr1	41480431	41481192	762	446	33	129.24	13.03	Promoter	NR_037868	SLFNL1-AS1	TTS (NM_001168247)
chr1	41519015	41519327	313	139	11	77.8	16.42	Intron	NM_001031694;NM_001172218;NM_001172219;NM_012236;NM_001172221;NM_001172220;NM_001172222	SCMH1	MLT1H1|LTR|ERVL-MaLR
chr1	41578791	41579214	424	140	10	61.85	13.41	Exon	NM_001031694;NM_001172218;NM_001172219;NM_012236;NM_001172221;NM_001172220	SCMH1	exon (NM_001031694, exon 8 of 16)
chr1	41582997	41583510	514	133	13	85.12	17.03	Intron	NM_001031694;NM_001172218;NM_001172219;NM_012236;NM_001172221;NM_001172220;NM_001172222	SCMH1	LTR13|LTR|ERVK
chr1	41706763	41707290	528	235	15	57.37	8.87	Promoter	NM_012236;NM_001172218;NM_001172220;NM_001172219	SCMH1	CpG
chr1	41711275	41711638	364	222	19	115.35	17.24	Intergenic	NM_001031694;NM_001172218;NM_001172219;NM_012236;NM_001172221;NM_001172220;NM_001172222	SCMH1	Intergenic
chr1	41733805	41734228	424	251	12	58.64	9.85	Intergenic	NM_001291281;NM_012236;NM_001172218;NM_001172220;NM_001172219	FOXO6;SCMH1	Intergenic
chr1	41740237	41741057	821	213	30	113.28	11.21	Intergenic	NM_001291281;NM_012236;NM_001172218;NM_001172220;NM_001172219	FOXO6;SCMH1	Intergenic
chr1	41788564	41788976	413	157	18	94.13	14.57	Intergenic	NM_001291281;NM_012236;NM_001172218;NM_001172220;NM_001172219	FOXO6;SCMH1	Intergenic
chr1	41809617	41810437	821	610	134	780.37	41.08	Intergenic	NM_001291281	FOXO6	Intergenic
chr1	41823310	41824038	729	345	43	144.63	17.86	Intergenic	NM_001291281	FOXO6	Intergenic
chr1	41826503	41827278	776	400	30	58.5	7.92	Promoter	NM_001291281	FOXO6	CpG
chr1	41831463	41832711	1249	549	44	101.96	8.47	Intron	NM_001291281	FOXO6	CpG
chr1	41837211	41838577	1367	923	248	1047.43	30.75	Intron	NM_001291281	FOXO6	Intergenic
chr1	41869986	41870752	767	257	81	489.29	34.18	Intergenic	NM_001291281;NM_001956	EDN2;FOXO6	Intergenic
chr1	41882146	41882431	286	143	10	54.45	10.95	Intergenic	NM_001291281;NM_024503;NM_001127714;NM_001956	EDN2;FOXO6;HIVEP3	Intergenic
chr1	41898466	41899109	644	311	17	68.2	11.49	Intergenic	NM_001291281;NM_024503;NM_001127714;NM_001956	EDN2;FOXO6;HIVEP3	Intergenic
chr1	41969714	41970304	591	211	18	70.65	10.84	Intergenic	NM_024503;NM_001127714;NM_001956	EDN2;HIVEP3	Intergenic
chr1	41974928	41975473	546	231	23	97.21	13.79	Exon	NM_024503;NM_001127714	HIVEP3	3' UTR (NM_024503, exon 9 of 9)
chr1	42039519	42040178	660	255	77	475.96	21.31	Intron	NM_024503;NM_001127714	HIVEP3	intron (NM_001127714, intron 4 of 7)
chr1	42046052	42047297	1246	741	198	874.1	20.55	Exon	NM_024503;NM_001127714	HIVEP3	exon (NM_024503, exon 4 of 9)
chr1	42083727	42084282	556	232	28	119.8	13.51	Intron	NM_024503;NM_001127714	HIVEP3	intron (NM_001127714, intron 2 of 7)
chr1	42088780	42089112	333	133	25	137.44	14.18	Intron	NM_024503;NM_001127714	HIVEP3	intron (NM_001127714, intron 2 of 7)
chr1	42115729	42116416	688	315	36	166.04	20.92	Intron	NM_024503;NM_001127714	HIVEP3	intron (NM_001127714, intron 1 of 7)
chr1	42121771	42122262	492	206	29	136.18	12.97	Intron	NM_024503;NM_001127714	HIVEP3	MIR3|SINE|MIR
chr1	42138642	42139347	706	579	60	248.46	13.26	Intron	NM_024503;NM_001127714	HIVEP3	intron (NM_001127714, intron 1 of 7)
chr1	42139473	42140074	602	204	37	105.79	10.89	Intron	NM_024503;NM_001127714	HIVEP3	intron (NM_001127714, intron 1 of 7)
chr1	42149431	42150189	759	462	152	930.59	29.65	Intron	NM_024503;NM_001127714	HIVEP3	MIR3|SINE|MIR
chr1	42160592	42161381	790	408	81	357.56	23.39	Intron	NM_024503;NM_001127714	HIVEP3	intron (NM_001127714, intron 1 of 7)
chr1	42161826	42162432	607	430	51	181.59	15.37	Intron	NM_024503;NM_001127714	HIVEP3	intron (NM_001127714, intron 1 of 7)
chr1	42192373	42193736	1364	912	238	810.24	21.25	Intron	NM_024503;NM_001127714	HIVEP3	intron (NM_024503, intron 1 of 8)
chr1	42194086	42195068	983	583	77	85.04	9.51	Intron	NM_024503;NM_001127714	HIVEP3	intron (NM_024503, intron 1 of 8)
chr1	42204595	42207056	2462	263	543	1375.11	17.3	Intron	NM_024503;NM_001127714	HIVEP3	intron (NM_024503, intron 1 of 8)
chr1	42216959	42218263	1305	213	135	543.83	29.5	Intron	NM_024503;NM_001127714	HIVEP3	intron (NM_024503, intron 1 of 8)
chr1	42232235	42233116	882	477	97	187.29	12.82	Intron	NM_024503;NM_001127714	HIVEP3	intron (NM_024503, intron 1 of 8)
chr1	42234223	42235007	785	356	151	561.12	15.14	Intron	NM_024503;NM_001127714	HIVEP3	intron (NM_024503, intron 1 of 8)
chr1	42237065	42237519	455	147	65	194.64	10.48	Intron	NM_024503;NM_001127714	HIVEP3	LTR78|LTR|ERV1
chr1	42257666	42258416	751	423	36	181.11	22.67	Intron	NM_024503;NM_001127714	HIVEP3	intron (NM_024503, intron 1 of 8)
chr1	42268465	42269654	1190	338	232	1042.32	26	Intron	NM_024503;NM_001127714	HIVEP3	intron (NM_024503, intron 1 of 8)
chr1	42277152	42277477	326	116	16	88.65	13.61	Intron	NM_024503;NM_001127714	HIVEP3	MIR|SINE|MIR
chr1	42303980	42304286	307	167	13	84.37	15.05	Intron	NM_024503;NM_001127714	HIVEP3	intron (NM_024503, intron 1 of 8)
chr1	42347791	42348042	252	126	20	201.39	26.53	Intron	NM_024503;NM_001127714;NR_038261;NR_038260	HIVEP3	intron (NR_038260, intron 1 of 2)
chr1	42479555	42480243	689	327	23	143.72	24.14	Intron	NR_038261	HIVEP3	intron (NR_038261, intron 1 of 3)
chr1	42611069	42611448	380	239	28	152.73	17.24	Intergenic	NM_001198852;NM_007102;NM_001198850;NM_001198851;NM_014947;NM_033553	GUCA2A;GUCA2B;FOXJ3	Intergenic
chr1	42623247	42623799	553	343	94	697.19	31.83	Intergenic	NM_001198852;NM_007102;NM_001198850;NM_001198851;NM_014947;NM_033553	GUCA2A;GUCA2B;FOXJ3	Intergenic
chr1	42636425	42637320	896	290	103	480	24.55	Intergenic	NM_001198852;NM_007102;NM_001198850;NM_001198851;NM_014947;NM_033553	GUCA2A;GUCA2B;FOXJ3	Intergenic
chr1	42676846	42677500	655	284	35	196.96	27.59	Intron	NM_001198852;NM_001198850;NM_001198851;NM_014947	FOXJ3	L1PBb|LINE|L1
chr1	42680305	42680538	234	117	11	76.08	11.16	Intron	NM_001198852;NM_001198850;NM_001198851;NM_014947	FOXJ3	L1MEf|LINE|L1
chr1	42778548	42778814	267	133	9	72	19.16	Intron	NM_001198852;NM_001198850;NM_001198851;NM_014947	FOXJ3	L1MEd|LINE|L1
chr1	42800701	42801299	599	335	22	123.56	18.57	Promoter	NM_001198852;NM_001198850;NM_001198851;NM_014947	FOXJ3	promoter-TSS (NM_001198852)
chr1	42810058	42810490	433	305	9	56.4	12.77	Intergenic	NM_001198852;NM_001198850;NM_001198851;NM_032257;NM_001146192;NM_014947;NM_173642	RIMKLA;FOXJ3;ZMYND12	AluSq2|SINE|Alu
chr1	42921590	42922366	777	448	19	76.56	8.94	Promoter	NM_001077447;NM_032257;NM_024664;NM_001146192;NM_001287509;NM_001287508;NM_001287507;NM_001287511;NM_001287510;NM_001287506	ZMYND12;PPCS	promoter-TSS (NM_032257)
chr1	42928617	42928943	327	129	9	62.08	13.05	Intron	NM_001287511	PPCS	Intergenic
chr1	43123618	43124351	734	192	27	154.24	15.48	Promoter	NM_006347	PPIH	promoter-TSS (NM_006347)
chr1	43147351	43148227	877	508	34	133.55	12.93	Promoter	NM_004559	YBX1	promoter-TSS (NM_004559)
chr1	43202684	43203554	871	407	134	755.34	29.72	Promoter	NM_001123395;NM_148960;NM_001185117	CLDN19	intron (NM_001185117, intron 2 of 2)
chr1	43223108	43223779	672	259	32	126.92	16.19	Exon	NM_022356;NM_001243246;NM_001146289	LEPRE1	intron (NM_001243246, intron 5 of 13)
chr1	43232698	43233177	480	175	14	71.69	11.94	Promoter	NM_022356;NR_040733;NM_001243246;NM_001146289;NM_024097	LEPRE1;C1orf50	promoter-TSS (NM_001146289)
chr1	43282300	43282922	623	282	14	74.62	16.33	Promoter	NM_199342;NM_001017922	ERMAP;CCDC23	promoter-TSS (NM_001017922)
chr1	43311866	43313084	1219	898	26	91.45	8.78	Promoter	NM_001242739;NM_015911	ZNF691	CpG
chr1	43389577	43390527	951	413	29	83.53	7.13	Intergenic	NM_001242739;NR_104171;NM_006516;NM_015911;NR_033967;NM_018538;NM_001017922	ERMAP;ZNF691;SLC2A1-AS1;SLC2A1;LOC339539	TTS (NM_006516)
chr1	43396572	43398617	2046	522	517	1328.13	13.69	Exon	NM_006516	SLC2A1	intron (NM_006516, intron 2 of 9)
chr1	43400729	43401503	775	340	117	138.4	8.33	Intron	NM_006516	SLC2A1	intron (NM_006516, intron 2 of 9)
chr1	43409756	43410769	1014	328	101	397.86	20.65	Intron	NM_006516	SLC2A1	intron (NM_006516, intron 1 of 9)
chr1	43424201	43425021	821	468	30	85.23	10.51	Promoter	NR_033967;NM_006516	SLC2A1-AS1;SLC2A1	promoter-TSS (NR_033967)
chr1	43446085	43446484	400	127	9	51.46	13.79	Intron	NR_033967	SLC2A1-AS1	LTR48|LTR|ERV1
chr1	43459255	43460049	795	423	88	537.14	39.74	Intergenic	NR_033967;NM_006516	SLC2A1-AS1;SLC2A1	Intergenic
chr1	43537173	43537618	446	323	25	128.03	17.24	Intergenic	NR_033967;NM_001159936;NM_001101376;NM_006824;NR_106791	SLC2A1-AS1;MIR6733;FAM183A;EBNA1BP2	Intergenic
chr1	43539231	43539690	460	292	16	67.36	11.8	Intergenic	NM_006824;NM_001195831;NM_001159936;NM_001167965;NM_152498;NR_106791;NR_033967;NM_001101376	SLC2A1-AS1;MIR6733;FAM183A;EBNA1BP2;WDR65	Intergenic
chr1	43637728	43638266	539	250	15	85.65	11.49	Promoter	NM_001195831;NM_001159936;NM_001167965;NM_152498;NR_106791;NM_006824	MIR6733;EBNA1BP2;WDR65	promoter-TSS (NM_001167965)
chr1	43739897	43740548	652	311	31	145.11	15.33	Intergenic	NM_001253357;NM_001256399;NM_001195831;NM_144626;NM_022821;NM_005373;NM_005424;NM_182517;NM_001164829;NM_001256402;NM_001167965;NM_001256401;NM_152498;NR_106792;NR_046117;NM_001255	TMEM125;MIR6734;C1orf210;MPL;CDC20;ELOVL1;TIE1;WDR65	TTS (NM_144626)
chr1	43766254	43766685	432	183	10	65.49	12.77	Promoter	NM_001253357;NM_005424	TIE1	promoter-TSS (NM_005424)
chr1	43795667	43796322	656	389	41	237.45	26.87	Intergenic	NM_001253357;NM_001256399;NM_001195831;NM_144626;NM_052877;NM_022821;NM_005373;NM_005424;NM_182517;NM_001164829;NM_001256402;NM_001256401;NM_001255;NR_106792;NR_046117;NM_015284;NM_201542;NM_001001653	TMEM125;SZT2;MIR6734;C1orf210;MPL;CDC20;ELOVL1;MED8;TIE1;WDR65	Intergenic
chr1	43833466	43834271	806	502	21	66.46	6.7	Promoter	NM_022821;NR_046117;NM_001256402;NM_001256399;NM_001256401	ELOVL1	promoter-TSS (NR_046117)
chr1	43847215	43847912	698	348	56	361.35	22.14	Intergenic	NM_001190880;NM_001253357;NM_001256399;NM_052877;NM_022821;NM_005373;NM_005424;NM_182517;NM_001164829;NM_001243526;NM_001256402;NM_031207;NM_001256401;NM_001255;NR_106792;NR_046117;NM_015284;NM_201542;NM_001001653;NR_106793	SZT2;C1orf210;HYI;MPL;MIR6735;MIR6734;ELOVL1;MED8;TIE1;CDC20	Intergenic
chr1	43919343	43919862	520	320	15	62.31	11.67	Promoter	NM_001190880;NM_031207;NM_001243526	HYI	promoter-TSS (NM_001190880)
chr1	43932154	43932464	311	171	10	76.28	17.73	Intergenic	NM_001190880;NM_001256401;NM_052877;NM_130440;NM_022821;NM_002840;NM_001256402;NM_031207;NM_001256399;NR_106793;NM_001243526;NR_046117;NM_015284;NM_201542;NM_001001653	SZT2;HYI;MIR6735;PTPRF;ELOVL1;MED8	MLT1E3|LTR|ERVL-MaLR
chr1	43994877	43995306	430	126	12	60.57	13.01	Promoter	NM_002840;NM_130440	PTPRF	Intergenic
chr1	44115176	44115808	633	314	19	62.15	9.25	Promoter	NM_014663	KDM4A	promoter-TSS (NM_014663)
chr1	44119668	44119875	208	104	8	53.27	7.07	Intron	NM_014663	KDM4A	intron (NM_014663, intron 2 of 21)
chr1	44154224	44154826	603	362	22	96.61	15.54	Exon	NM_014663	KDM4A	intron (NM_014663, intron 12 of 21)
chr1	44172279	44173649	1371	1107	33	70.99	6.49	Promoter	NM_001270460;NR_073019;NR_073018;NR_073017;NR_073016;NR_073021;NM_001270459;NM_174971;NM_174970;NR_073023;NR_073020;NM_006279;NM_174963;NM_174964;NM_174965;NM_174966;NM_174967;NM_174968;NM_174969;NM_001270462;NM_001270463;NM_001270464;NM_001270465;NM_001270466;NR_033827;NM_001270461	KDM4A-AS1;ST3GAL3	promoter-TSS (NM_001270461)
chr1	44229130	44229515	386	206	19	130.13	18.22	Intron	NR_073019;NR_073018;NR_073017;NR_073016;NM_006279;NM_001270459;NM_174971;NM_174970;NR_073023;NR_073020;NR_073021;NM_174963;NM_174964;NM_174965;NM_174966;NM_174967;NM_174968;NM_174969;NM_001270462;NM_001270463;NM_001270464;NM_001270465;NM_001270466;NM_001270460;NM_001270461	ST3GAL3	intron (NM_001270465, intron 2 of 7)
chr1	44245571	44245808	238	119	9	68.47	13.79	Intron	NR_073019;NR_073018;NR_073017;NR_073016;NM_006279;NM_001270459;NM_174971;NM_174970;NR_073023;NR_073020;NR_073021;NM_174963;NM_174964;NM_174965;NM_174966;NM_174967;NM_174968;NM_174969;NM_001270462;NM_001270463;NM_001270464;NM_001270465;NM_001270466;NM_001270460;NM_001270461	ST3GAL3	HAL1|LINE|L1
chr1	44261547	44262346	800	353	28	130.25	12.44	Intron	NR_073019;NR_073018;NR_073017;NR_073016;NR_073021;NM_001270459;NM_174971;NM_174970;NR_073023;NR_073020;NM_006279;NM_174963;NM_174964;NM_174965;NM_174966;NM_174967;NM_174968;NM_174969;NM_001270462;NM_001270463;NM_001270464;NM_001270465;NM_001270466;NM_001270460;NM_001270461	ST3GAL3	L1MD2|LINE|L1
chr1	44299949	44301373	1425	1000	127	434.28	21.16	Intron	NR_073019;NR_073018;NR_073017;NR_073016;NM_006279;NM_001270459;NM_174971;NM_174970;NR_073023;NR_073020;NR_073021;NM_174963;NM_174964;NM_174965;NM_174966;NM_174967;NM_001270460;NM_174969;NM_001270462;NM_001270463;NM_001270464;NM_001270465;NM_001270466;NM_174968;NM_001270461	ST3GAL3	intron (NM_174968, intron 5 of 12)
chr1	44318849	44319878	1030	389	252	1377.42	45.35	Intron	NR_073019;NR_073018;NR_073017;NR_073016;NR_073021;NM_001270459;NM_174971;NM_174970;NR_073023;NR_073020;NM_006279;NM_174963;NM_174964;NM_174965;NM_174966;NM_174967;NM_001270460;NM_174969;NM_001270462;NM_001270463;NM_001270464;NM_001270465;NM_001270466;NM_174968;NM_001270461	ST3GAL3	intron (NM_001270466, intron 4 of 4)
chr1	44346814	44347665	852	396	49	212.24	18.93	Intron	NR_073019;NR_073018;NR_073017;NR_073016;NR_073021;NM_001270459;NM_174971;NM_174970;NR_073023;NR_073020;NM_006279;NM_174963;NM_174964;NM_174965;NM_174966;NM_174967;NM_001270460;NM_174969;NM_001270462;NM_001270463;NM_001270464;NM_001270465;NM_001270466;NM_174968;NM_001270461	ST3GAL3	intron (NR_073018, intron 6 of 10)
chr1	44411876	44413117	1242	426	44	125.39	10.66	Promoter	NM_014652	IPO13	promoter-TSS (NM_014652)
chr1	44435361	44436208	848	218	25	72.03	7.22	Promoter	NM_001384;NM_001039589	DPH2	5' UTR (NM_001039589, exon 1 of 5)
chr1	44440970	44441743	774	352	28	75.65	6.7	Promoter	NM_001294333;NM_004047;NM_001039457	ATP6V0B	intron (NM_001039457, intron 1 of 6)
chr1	44458008	44458772	765	446	25	79.72	11.1	Promoter	NM_152499	CCDC24	intron (NM_152499, intron 4 of 8)
chr1	44465084	44465614	531	225	53	283.75	21.1	Intron	NM_001024845;NM_201649;NR_048549;NR_048548;NM_006934;NM_001261380	SLC6A9	intron (NM_001261380, intron 11 of 12)
chr1	44478707	44479423	717	456	120	700.21	31.55	Intron	NM_001024845;NM_201649;NR_048549;NR_048548;NM_006934;NM_001261380	SLC6A9	intron (NM_201649, intron 1 of 13)
chr1	44509371	44510165	795	384	23	82.1	11.82	Intergenic	NM_014652;NM_030587;NR_048548;NM_001024845;NM_201649;NM_001294333;NM_001384;NM_001005417;NM_173484;NM_003780;NM_004047;NM_152499;NM_001039457;NR_048549;NM_001261380;NM_006934;NM_001039589	ATP6V0B;DPH2;KLF17;IPO13;SLC6A9;CCDC24;B4GALT2	Intergenic
chr1	44534016	44534686	671	398	79	493.17	36.18	Intergenic	NM_030587;NR_048548;NM_001024845;NM_201649;NM_001294333;NM_001384;NM_001005417;NM_173484;NM_003780;NM_004047;NM_152499;NM_001039457;NR_048549;NM_001261380;NM_006934;NM_001039589	ATP6V0B;DPH2;KLF17;SLC6A9;CCDC24;B4GALT2	Intergenic
chr1	44678875	44679519	645	261	48	266.16	21.55	Promoter	NM_019100;NM_001034023;NM_001034024	DMAP1	promoter-TSS (NM_001034024)
chr1	44729158	44729525	368	157	10	58.47	7.66	Intron	NM_024066	ERI3	intron (NM_024066, intron 7 of 8)
chr1	44741644	44742025	382	126	8	50.42	8.11	Intron	NM_024066	ERI3	MSTB1|LTR|ERVL-MaLR
chr1	44771519	44772037	519	316	13	57.12	12.54	Intron	NM_024066	ERI3	intron (NM_024066, intron 6 of 8)
chr1	44843698	44844192	495	376	15	77.98	13.26	Intergenic	NM_018150;NM_024066	RNF220;ERI3	Intergenic
chr1	44870468	44871053	586	370	22	92.32	15.23	Promoter	NM_018150	RNF220	promoter-TSS (NM_018150)
chr1	44882736	44883577	842	473	23	65.14	7.57	Intron	NM_018150	RNF220	CpG
chr1	44889209	44890060	852	449	98	490.44	28.1	Intron	NM_018150	RNF220	intron (NM_018150, intron 2 of 14)
chr1	44925974	44926624	651	394	48	324.46	39.41	Intron	NM_018150	RNF220	intron (NM_018150, intron 2 of 14)
chr1	44949917	44950452	536	226	26	85.97	8.34	Intron	NM_018150	RNF220	intron (NM_018150, intron 2 of 14)
chr1	44951207	44951692	486	272	48	271.23	21.69	Intron	NM_018150	RNF220	intron (NM_018150, intron 2 of 14)
chr1	44984986	44985448	463	162	41	282.2	23.27	Intron	NM_018150	RNF220	L2c|LINE|L2
chr1	45127130	45127979	850	361	78	308.59	22.99	Intron	NM_001300747;NM_001300746;NM_001300748;NM_024587	TMEM53	intron (NM_024587, intron 1 of 2)
chr1	45130314	45130953	640	271	50	180.5	17.96	Intron	NM_001300747;NM_001300746;NM_001300748;NM_024587	TMEM53	L2c|LINE|L2
chr1	45137640	45138835	1196	494	420	2000.49	32.37	Promoter	NM_001300747;NM_001300746;NM_001300748;NM_001145636;NM_024587	C1orf228;TMEM53	L3b|LINE|CR1
chr1	45150101	45150684	584	359	30	168.44	16.99	Intron	NM_001145636	C1orf228	HAL1|LINE|L1
chr1	45162387	45163009	623	222	26	139.69	23.74	Exon	NM_001145636	C1orf228	intron (NM_001145636, intron 2 of 11)
chr1	45188769	45189651	883	578	82	240.57	16.36	Intron	NM_001145636	C1orf228	MIR|SINE|MIR
chr1	45190062	45191066	1005	439	75	159.7	10.37	Exon	NM_001145636	C1orf228	intron (NM_001145636, intron 10 of 11)
chr1	45205044	45205727	684	403	18	72.29	10.52	Promoter	NM_006845;NM_001297655	KIF2C	promoter-TSS (NM_006845)
chr1	45240801	45242083	1283	1043	43	90.08	7.07	Promoter	NR_000015;NM_001012;NR_000024;NR_001457;NR_001456	SNORD38A;SNORD46;SNORD38B;SNORD55;RPS8	promoter-TSS (NR_000015)
chr1	45249583	45250344	762	403	29	74.89	9.85	Exon	NM_153274	BEST4	exon (NM_153274, exon 9 of 9)
chr1	45251711	45252477	767	231	26	63.93	8	Promoter	NM_153274	BEST4	CpG
chr1	45265299	45266245	947	521	62	282.62	15.47	Promoter	NM_004073	PLK3	promoter-TSS (NM_004073)
chr1	45272638	45274008	1371	876	110	137.75	11.04	Promoter	NM_001013632;NM_001136537	BTBD19;TCTEX1D4	promoter-TSS (NM_001136537)
chr1	45274787	45275637	851	635	120	332.85	13.64	Promoter	NM_001013632;NM_001136537	BTBD19;TCTEX1D4	intron (NM_001136537, intron 1 of 7)
chr1	45275718	45276726	1009	506	69	58.89	6.13	Promoter	NM_001136537	BTBD19	intron (NM_001136537, intron 2 of 7)
chr1	45292026	45292679	654	245	32	119.95	11.6	Exon	NM_003738;NM_001166292	PTCH2	exon (NM_001166292, exon 18 of 23)
chr1	45297656	45298626	971	594	52	120.13	12.1	Exon	NM_003738;NM_001166292	PTCH2	intron (NM_003738, intron 2 of 21)
chr1	45299252	45300066	815	489	33	57.3	8.36	Intron	NM_003738;NM_001166292	PTCH2	intron (NM_003738, intron 2 of 21)
chr1	45451626	45452669	1044	643	45	182.78	14.13	Promoter	NM_020365;NM_001261418;NM_001166588	EIF2B3	CpG
chr1	45476723	45477332	610	315	23	55.47	8.55	Promoter	NM_024602;NR_036510;NM_000374	UROD;HECTD3	promoter-TSS (NM_000374)
chr1	45477544	45478833	1290	268	47	96.34	8.62	Promoter	NM_024602;NR_036510;NM_000374	UROD;HECTD3	intron (NM_000374, intron 1 of 9)
chr1	45484293	45484713	421	257	11	54.69	10.61	Exon	NM_020883	ZSWIM5	exon (NM_020883, exon 14 of 14)
chr1	45656813	45657255	443	245	24	178.86	24.43	Intron	NM_020883	ZSWIM5	LTR16A|LTR|ERVL
chr1	45769368	45770173	806	336	23	90.98	10.01	Promoter	NR_024270	LINC01144	non-coding (NR_024270, exon 1 of 1)
chr1	45792932	45793949	1018	701	26	66.29	6.73	Promoter	NM_032756	HPDL	exon (NM_032756, exon 1 of 1)
chr1	45799728	45800513	786	395	23	85.4	15.21	Exon	NM_001293190;NM_001128425;NM_001048172;NM_012222;NM_001293195;NM_001293192;NM_001293191;NM_001048174;NM_001048173;NM_001293196;NM_001048171	MUTYH	exon (NM_001048174, exon 2 of 16)
chr1	45805491	45806287	797	450	26	82.2	8.72	Promoter	NM_001293190;NM_001128425;NM_001293196;NM_012222;NM_001048171;NM_025077;NM_001293192;NM_001293191;NM_001048174;NM_001048173;NM_001048172;NM_001293195	MUTYH;TOE1	promoter-TSS (NM_001048174)
chr1	45896288	45896493	206	103	8	90.08	15.76	Intron	NM_007170	TESK2	intron (NM_007170, intron 2 of 10)
chr1	45956663	45957298	636	350	28	128.97	14.37	Promoter	NM_007170	TESK2	promoter-TSS (NM_007170)
chr1	45965305	45966379	1075	593	38	126.94	12.98	Promoter	NR_033297;NR_033296;NR_033298;NM_015506	MMACHC;CCDC163P	promoter-TSS (NM_015506)
chr1	45979503	45980015	513	208	17	93.6	17.58	Intron	NM_181696;NM_181697;NM_001202431;NM_002574	PRDX1	LTR5_Hs|LTR|ERVK
chr1	45987144	45988003	860	380	55	276.93	19.28	Promoter	NM_181696;NM_181697;NM_001202431;NM_002574	PRDX1	promoter-TSS (NM_181697)
chr1	46009003	46010061	1059	664	275	1455.4	45.77	Intergenic	NM_002574;NM_001195193;NM_153326;NR_033298;NR_033297;NR_033296;NM_001114938;NM_001190182;NM_015506;NM_006066;NM_001202414;NM_007170;NM_002482;NM_152298;NM_181696;NM_181697;NM_001202431;NM_021639;NM_001202413	NASP;GPBP1L1;PRDX1;CCDC17;MMACHC;AKR1A1;CCDC163P;TESK2	L2c|LINE|L2
chr1	46016045	46016955	911	721	41	172.67	9.85	Promoter	NM_001202414;NM_153326;NM_006066;NM_001202413	AKR1A1	promoter-TSS (NM_001202413)
chr1	46035669	46036055	387	263	11	54.36	10.89	Exon	NM_001202414;NM_153326;NM_006066;NM_001202413	AKR1A1	TTS (NM_001202413)
chr1	46049004	46049875	872	643	28	87.05	8.82	Promoter	NM_002482;NM_001195193;NM_152298	NASP	promoter-TSS (NM_002482)
chr1	46151816	46153348	1533	987	45	118.03	7.22	Promoter	NM_021639;NM_016486	TMEM69;GPBP1L1	promoter-TSS (NM_021639)
chr1	46215879	46216848	970	671	40	176.66	10.39	Promoter	NM_005897;NM_001145349	IPP	5' UTR (NM_001145349, exon 1 of 10)
chr1	46251300	46251565	266	133	32	297.05	30.65	Intergenic	NM_005897;NM_015112;NM_021639;NM_001145349;NM_016486	IPP;MAST2;TMEM69;GPBP1L1	Intergenic
chr1	46268381	46268738	358	166	21	135.59	19.27	Promoter	NM_015112	MAST2	promoter-TSS (NM_015112)
chr1	46437618	46438217	600	374	40	282.41	32.18	Intron	NM_015112	MAST2	MER70C|LTR|ERVL
chr1	46502701	46503324	624	278	15	65.7	9.47	Intergenic	NM_015112;NM_001114172;NM_003629	MAST2;PIK3R3	Intergenic
chr1	46509094	46509619	526	293	43	291.89	21.22	Exon	NM_001114172;NM_003629	PIK3R3	exon (NM_003629, exon 10 of 10)
chr1	46597978	46599242	1265	948	43	167.21	10.99	Promoter	NM_003629;NM_001114172	PIK3R3	promoter-TSS (NM_003629)
chr1	46632030	46632790	761	255	23	76.91	9.73	Intergenic	NM_003629;NM_017739;NM_003579;NM_001114172;NM_001290129;NM_001013615;NM_001290130;NM_001243766;NM_001142548;NM_005727	RAD54L;POMGNT1;TSPAN1;PIK3R3;LURAP1	Intergenic
chr1	46649657	46650389	733	328	39	164.06	15.86	Exon	NM_005727	TSPAN1	exon (NM_005727, exon 4 of 9)
chr1	46713172	46713636	465	180	20	91.69	10.22	Promoter	NM_003579;NM_001142548	RAD54L	promoter-TSS (NM_003579)
chr1	46752893	46753282	390	174	8	50.73	12.54	Intron	NM_006369	LRRC41	intron (NM_006369, intron 3 of 9)
chr1	46769157	46769697	541	241	17	56.2	7.93	Promoter	NM_001297566;NM_006004;NM_006369;NM_001297565	LRRC41;UQCRH	promoter-TSS (NM_006369)
chr1	46799000	46799466	467	303	11	54.57	11.74	Intergenic	NM_001256127;NM_003579;NM_001297566;NM_006369;NM_199044;NM_001297565;NM_001256128;NR_045791;NR_045790;NM_001142548;NM_006004;NR_045789;NM_001441	RAD54L;LRRC41;FAAH;NSUN4;UQCRH	MER66-int|LTR|ERV1
chr1	46806095	46806739	645	318	20	88.4	11.31	Promoter	NM_001256127;NM_199044;NM_001256128;NR_045791;NR_045790;NR_045789	NSUN4	promoter-TSS (NM_001256128)
chr1	46813837	46814230	394	114	16	99.27	20.99	Intron	NM_001256127;NM_199044;NM_001256128;NR_045791;NR_045790;NR_045789	NSUN4	L2c|LINE|L2
chr1	46849490	46849853	364	155	8	53.73	12.77	Intergenic	NM_001256127;NM_001297566;NM_006369;NM_199044;NM_001297565;NM_001256128;NR_045791;NR_045790;NM_006004;NR_045483;NR_045789;NR_121680;NM_001441	LINC01398;FAAH;FAAHP1;NSUN4;LRRC41;UQCRH	LTR10F|LTR|ERV1
chr1	46881080	46882062	983	339	43	161.76	17.24	Intergenic	NM_001256127;NM_001297566;NM_199044;NM_001297565;NM_001256128;NR_045791;NR_045790;NM_006004;NM_147192;NR_045483;NR_045789;NM_172225;NR_121680;NM_001441	LINC01398;FAAH;DMBX1;FAAHP1;NSUN4;UQCRH	Intergenic
chr1	46903379	46904350	972	233	114	586.47	29.68	Intron	NR_045483	FAAHP1	intron (NR_045483, intron 4 of 8)
chr1	46943013	46943407	395	264	12	66.48	12.17	Intergenic	NM_198973;NR_038403;NM_003684;NR_024174;NM_001135553;NR_024176;NM_001441;NM_147192;NR_045483;NM_001097611;NM_172225;NR_121680	KNCN;LINC01398;FAAH;DMBX1;FAAHP1;MKNK1;MKNK1-AS1	Intergenic
chr1	46987800	46988631	832	574	118	535.93	16.63	Intergenic	NM_201403;NM_198973;NR_038403;NM_003684;NR_024174;NM_001135553;NR_024176;NM_147192;NR_045483;NM_001097611;NM_172225;NM_145279;NR_121680	KNCN;LINC01398;DMBX1;FAAHP1;MKNK1;MOB3C;MKNK1-AS1	Intergenic
chr1	47046123	47046754	632	335	53	177.05	15.56	Exon	NR_024174;NM_001135553;NM_198973;NM_003684;NR_024176	MKNK1	intron (NR_024174, intron 3 of 10)
chr1	47047257	47047957	701	358	38	77.16	10.91	Intron	NR_024174;NM_001135553;NM_198973;NM_003684;NR_024176	MKNK1	intron (NR_024174, intron 3 of 10)
chr1	47048572	47049065	494	328	52	216.88	11.02	Exon	NR_024174;NM_001135553;NM_198973;NM_003684;NR_024176	MKNK1	intron (NR_024174, intron 3 of 10)
chr1	47060683	47061212	530	386	80	589.56	46.17	Intron	NR_024174;NM_001135553;NM_198973;NM_003684;NR_024176	MKNK1	intron (NM_198973, intron 1 of 11)
chr1	47070710	47071284	575	391	65	401.08	30.21	Promoter	NR_024174;NM_001135553;NM_198973;NM_003684;NR_024176	MKNK1	Intergenic
chr1	47079420	47080086	667	277	85	493.27	31.9	Promoter	NM_201403;NM_145279	MOB3C	intron (NM_201403, intron 1 of 3)
chr1	47133845	47134375	531	175	17	89.98	10.61	Promoter	NM_001243728;NM_001042546;NM_001256418;NM_022745	ATPAF1	promoter-TSS (NM_022745)
chr1	47184700	47185154	455	316	17	105.96	17.24	Promoter	NM_014774	EFCAB14	promoter-TSS (NM_014774)
chr1	47190827	47191328	502	254	16	100.63	16.82	Intergenic	NM_014774;NM_022745;NM_001042546;NM_001256418;NM_001300864;NM_001145474;NM_000779;NM_001300863;NR_038828;NM_001099772;NM_001243728;NR_038827	CYP4B1;ATPAF1;TEX38;EFCAB14-AS1;EFCAB14	Intergenic
chr1	47640939	47641315	377	256	16	83.75	11.66	Intergenic	NR_047498;NM_001282937;NM_178134;NM_001010969;NM_001282936;NM_003035;NM_003189;NM_001282938;NM_005764;NM_001282939;NM_001290405;NM_001290404;NM_001287347;NM_001290406;NM_001048166;NM_001290403	STIL;TAL1;CYP4Z1;LINC00853;PDZK1IP1;CYP4A22	Intergenic
chr1	47644784	47645262	479	137	16	53.43	7.48	Promoter	NR_047498	LINC00853	non-coding (NR_047498, exon 1 of 2)
chr1	47658310	47659136	827	444	34	140.79	14.66	Intergenic	NR_047498;NM_001282937;NM_178134;NM_001010969;NM_001282936;NM_003035;NM_003189;NM_001282938;NM_005764;NM_001282939;NM_001290405;NM_001290404;NM_001287347;NM_001290406;NM_001048166;NM_001290403	STIL;TAL1;CYP4Z1;LINC00853;PDZK1IP1;CYP4A22	Intergenic
chr1	47666681	47667330	650	386	25	140.76	28.63	Intergenic	NR_047498;NM_001282937;NM_178134;NM_001010969;NM_001282936;NM_003035;NM_003189;NM_001282938;NM_005764;NM_001282939;NM_001290405;NM_001290404;NM_001287347;NM_001290406;NM_001048166;NM_001290403	STIL;TAL1;CYP4Z1;LINC00853;PDZK1IP1;CYP4A22	Intergenic
chr1	47677366	47678161	796	375	57	188.64	18.17	Intergenic	NR_047498;NM_001282937;NM_178134;NM_001010969;NM_001282936;NM_003035;NM_003189;NM_001282938;NM_005764;NM_001282939;NM_001290405;NM_001290404;NM_001287347;NM_001290406;NM_001048166;NM_001290403	STIL;TAL1;CYP4Z1;LINC00853;PDZK1IP1;CYP4A22	Intergenic
chr1	47680176	47680873	698	219	58	220.6	15.6	Intergenic	NR_047498;NM_001282937;NM_178134;NM_001010969;NM_001282936;NM_003035;NM_003189;NM_001282938;NM_005764;NM_001282939;NM_001290405;NM_001290404;NM_001287347;NM_001290406;NM_001048166;NM_001290403	STIL;TAL1;CYP4Z1;LINC00853;PDZK1IP1;CYP4A22	Intergenic
chr1	47697030	47697932	903	534	67	270.47	18.85	Promoter	NM_001287347;NM_003189;NM_001290404;NM_001290405;NM_001290406;NM_001290403	TAL1	CpG
chr1	47779478	47780270	793	235	22	74.81	8.74	Promoter	NM_001282937;NM_001282936;NM_003035;NM_001282938;NM_001282939;NM_001048166	STIL	promoter-TSS (NM_003035)
chr1	47854421	47854848	428	198	11	75.3	12.77	Intergenic	NM_001282937;NM_001282936;NR_046394;NR_046395;NM_003035;NM_001282938;NR_026878;NM_001282939;NM_004474;NM_016308;NM_001136140;NM_001048166;NM_012186	CMPK1;STIL;FOXD2;FOXD2-AS1;FOXE3	Intergenic
chr1	47876953	47877354	402	172	10	58.66	10.09	Intergenic	NM_001282937;NM_001282936;NR_046394;NR_046395;NM_003035;NM_001282938;NR_026878;NM_001282939;NM_004474;NM_016308;NM_001136140;NM_001048166;NM_012186	CMPK1;STIL;FOXD2;FOXD2-AS1;FOXE3	L2b|LINE|L2
chr1	47897618	47898247	630	296	18	68.37	11.16	Promoter	NR_026878	FOXD2-AS1	non-coding (NR_026878, exon 1 of 1)
chr1	47902088	47902508	421	212	15	52.55	7.9	Promoter	NR_026878;NM_004474	FOXD2;FOXD2-AS1	5' UTR (NM_004474, exon 1 of 1)
chr1	47903165	47903815	651	263	24	95.49	10.48	Promoter	NM_004474	FOXD2	5' UTR (NM_004474, exon 1 of 1)
chr1	48191979	48192272	294	121	11	72.59	13.79	Intergenic	NM_001194986	TRABD2B	Intergenic
chr1	48264586	48264922	337	115	9	50.29	11.26	Intron	NM_001194986	TRABD2B	intron (NM_001194986, intron 3 of 6)
chr1	48661842	48662162	321	189	8	58.11	12.77	Intergenic	NM_001135181;NM_001011547;NM_001286238;NM_001286239;NM_019073;NR_026749	SLC5A9;SKINTL;SPATA6	FLAM_C|SINE|Alu
chr1	48693044	48693726	683	338	15	52.71	8.18	Intron	NM_001011547;NM_001135181	SLC5A9	intron (NM_001135181, intron 2 of 14)
chr1	48710775	48711303	529	169	27	162.4	22.99	Intron	NM_001011547;NM_001135181	SLC5A9	intron (NM_001135181, intron 14 of 14)
chr1	48717036	48717420	385	123	12	66.78	10.61	Intergenic	NM_001135181;NM_001011547;NM_001286238;NM_001286239;NM_019073;NR_026749	SLC5A9;SKINTL;SPATA6	LTR16C|LTR|ERVL
chr1	48717447	48717858	412	282	16	96.5	20.99	Intergenic	NM_001135181;NM_001011547;NM_001286238;NM_001286239;NM_019073;NR_026749	SLC5A9;SKINTL;SPATA6	Intergenic
chr1	48935837	48936078	242	121	8	62.75	13.46	Promoter	NM_001286238;NM_001286239;NM_019073	SPATA6	intron (NM_019073, intron 1 of 12)
chr1	48937513	48938011	499	369	11	54.56	7.84	Promoter	NM_001286238;NM_001286239;NM_019073	SPATA6	5' UTR (NM_019073, exon 1 of 13)
chr1	48938026	48938468	443	137	11	59.79	12.54	Promoter	NM_001286238;NM_001286239;NM_019073	SPATA6	promoter-TSS (NM_019073)
chr1	48953061	48953317	257	128	9	82.71	19.16	Intergenic	NM_032785;NM_001286238;NM_001286239;NM_019073	AGBL4;SPATA6	MSTA|LTR|ERVL-MaLR
chr1	49038270	49038611	342	200	9	65.49	14.9	Intron	NM_032785	AGBL4	intron (NM_032785, intron 11 of 13)
chr1	49259404	49259939	536	294	10	56.51	17.03	Intron	NM_032785	AGBL4	intron (NM_032785, intron 6 of 13)
chr1	50812250	50813071	822	351	116	598.99	31.38	Intergenic	NM_007051;NM_032110	DMRTA2;FAF1	Intergenic
chr1	50852358	50852795	438	131	9	55.96	14.9	Intergenic	NM_007051;NM_032110	DMRTA2;FAF1	MLT1A|LTR|ERVL-MaLR
chr1	51261826	51262391	566	287	20	149.36	27.67	Intron	NM_007051	FAF1	LTR50|LTR|ERVL
chr1	51425451	51426426	976	385	34	167.32	20.06	Promoter	NM_007051	FAF1	promoter-TSS (NM_007051)
chr1	51433990	51434703	714	584	17	71.94	8.11	Promoter	NM_001262;NM_078626	CDKN2C	promoter-TSS (NM_001262)
chr1	51442092	51442502	411	124	11	60.19	11.74	Intergenic	NM_001262;NM_007051;NM_078626	FAF1;CDKN2C	Intergenic
chr1	51680390	51680861	472	344	28	168.1	22.67	Intergenic	NM_001297665;NM_001297664;NM_001297667;NM_001297666;NM_001297663;NM_001297662;NM_001136508;NM_014372;NM_001144832;NM_001080494	TTC39A;C1orf185;RNF11	LTR49-int|LTR|ERV1
chr1	51701692	51702169	478	260	16	83.6	15.48	Promoter	NM_014372	RNF11	promoter-TSS (NM_014372)
chr1	51760027	51761007	981	706	116	491.65	28.88	Exon	NM_001297665;NM_001297664;NM_001297667;NM_001297666;NM_001297663;NM_001144832;NM_001080494	TTC39A	intron (NM_001080494, intron 13 of 17)
chr1	51782373	51782848	476	202	13	57.1	10.34	Intron	NM_001297665;NM_001297664;NM_001297663;NM_001297662;NM_001144832;NM_001080494	TTC39A	MIR|SINE|MIR
chr1	51895347	51896021	675	334	18	91.66	21.46	Intron	NM_001981	EPS15	intron (NM_001981, intron 12 of 24)
chr1	51983551	51984067	517	223	11	57.18	12.07	Promoter	NM_001981	EPS15	intron (NM_001981, intron 1 of 24)
chr1	52014675	52015005	331	195	71	668.95	46.2	Intergenic	NM_148909;NM_148908;NM_001981;NM_024586;NM_148906;NR_036662	EPS15;OSBPL9	Intergenic
chr1	52047328	52047606	279	139	9	64.7	15.92	Intergenic	NM_148909;NM_148908;NM_001981;NM_024586;NM_148906;NR_036662	EPS15;OSBPL9	AluJr|SINE|Alu
chr1	52083113	52083623	511	300	11	67.13	12.77	Promoter	NM_148909;NR_036662;NM_148906;NM_024586;NM_148908	OSBPL9	intron (NM_148906, intron 1 of 22)
chr1	52113935	52114421	487	283	14	93.34	13.79	Intron	NM_148909;NR_036662;NM_148906;NM_024586;NM_148908	OSBPL9	intron (NM_148906, intron 1 of 22)
chr1	52194884	52195487	604	301	16	100.78	18.26	Promoter	NM_148905;NM_148904;NM_148907	OSBPL9	promoter-TSS (NM_148904)
chr1	52316140	52316612	473	292	10	59.68	14.2	Intron	NM_001101662;NM_001242361;NM_002525	NRD1	LTR39|LTR|ERV1
chr1	52344268	52344726	459	291	22	131.47	14.46	Promoter	NM_001101662;NM_002525;NM_001242361	NRD1	promoter-TSS (NM_001242361)
chr1	52391853	52392146	294	132	8	61.2	14.9	Intron	NM_002867	RAB3B	intron (NM_002867, intron 4 of 4)
chr1	52498192	52499596	1405	302	40	125.94	10.54	Promoter	NM_138417	KTI12	exon (NM_138417, exon 1 of 1)
chr1	52520576	52521436	861	467	21	52.06	5.82	Promoter	NM_001136497;NM_015913;NR_046405;NR_046406;NM_001243767;NM_152265	BTF3L4;TXNDC12	promoter-TSS (NM_152265)
chr1	52521802	52522688	887	318	38	156.06	14.13	Promoter	NM_001136497;NM_015913;NR_046405;NR_046406;NM_001243767;NM_152265	BTF3L4;TXNDC12	promoter-TSS (NM_015913)
chr1	52577182	52577489	308	190	11	73.3	14.67	Intergenic	NM_001136497;NM_004799;NM_138417;NM_015913;NM_007324;NR_046405;NR_046406;NM_001243767;NM_152265	ZFYVE9;BTF3L4;KTI12;TXNDC12	Intergenic
chr1	52607552	52608786	1235	166	52	233.87	13.6	Promoter	NM_007324;NM_004799	ZFYVE9	CpG
chr1	52814526	52814933	408	250	12	64.92	10.82	Intergenic	NM_004153;NM_004799;NM_001009881;NM_032449;NM_032864;NM_007324;NM_015269;NM_001190818;NM_001190819	ZFYVE9;ZCCHC11;ORC1;PRPF38A;CC2D1B	Intergenic
chr1	52831236	52832288	1053	558	26	86.14	8.76	Promoter	NM_032449	CC2D1B	5' UTR (NM_032449, exon 1 of 24)
chr1	52869697	52870357	661	536	20	89.06	11.69	Promoter	NM_032864;NM_004153;NM_001190818;NM_001190819	PRPF38A;ORC1	promoter-TSS (NM_032864)
chr1	53019068	53019597	530	248	14	50.75	8.87	Promoter	NM_001009881;NM_015269	ZCCHC11	promoter-TSS (NM_015269)
chr1	53067832	53068278	447	311	13	55.5	9.4	Promoter	NM_015696	GPX7	promoter-TSS (NM_015696)
chr1	53102905	53103419	515	333	59	372.95	28.4	Intron	NM_001042693	FAM159A	intron (NM_001042693, intron 1 of 2)
chr1	53106910	53107466	557	224	27	86.98	11.69	Intron	NM_001042693	FAM159A	intron (NM_001042693, intron 1 of 2)
chr1	53151708	53152188	481	295	11	62.66	14.52	Exon	NM_023077	COA7	TTS (NM_023077)
chr1	53168566	53169387	822	446	22	51.79	5.14	Intergenic	NM_024646;NM_015696;NM_001042693;NM_023077	ZYG11B;COA7;FAM159A;GPX7	Intergenic
chr1	53171768	53172465	698	398	36	142.23	19.7	Intergenic	NM_024646;NM_015696;NM_001042693;NM_023077	ZYG11B;COA7;FAM159A;GPX7	Intergenic
chr1	53191879	53192610	732	281	47	225.3	21.17	Promoter	NM_024646	ZYG11B	5' UTR (NM_024646, exon 1 of 14)
chr1	53387173	53387539	367	223	10	58.58	10.73	Promoter	NM_001198962;NM_018281;NM_001198961	ECHDC2	promoter-TSS (NM_001198961)
chr1	53392935	53393993	1059	335	26	94.73	8.47	Promoter	NM_002979;NM_001193599;NM_001007098;NM_001193617;NM_001193600	SCP2	CpG
chr1	53480426	53480826	401	131	16	118.89	22.99	Promoter	NM_001007100;NM_001007099;NM_001007250	SCP2	promoter-TSS (NM_001007100)
chr1	53548692	53549584	893	498	55	232.88	16.15	Intron	NM_001199082;NM_153703;NM_001199080;NM_001199081	PODN	intron (NM_001199080, intron 12 of 12)
chr1	53662200	53662649	450	255	12	63.13	11.49	Promoter	NM_000098	CPT2	5' UTR (NM_000098, exon 1 of 5)
chr1	53686385	53686760	376	107	12	51.29	12.04	Promoter	NM_017887	C1orf123	promoter-TSS (NM_017887)
chr1	53703970	53704664	695	358	29	188.8	24.52	Promoter	NR_038953;NM_002370	LOC100507564;MAGOH	promoter-TSS (NM_002370)
chr1	53776848	53777379	532	298	47	260.95	22.38	Intron	NM_004631;NM_033300;NM_001018054;NM_017522	LRP8	intron (NM_033300, intron 2 of 16)
chr1	53791330	53792898	1569	536	42	94.46	5.42	Promoter	NM_004631;NM_033300;NM_001018054;NM_017522	LRP8	CpG
chr1	53832952	53835073	2122	896	199	487.08	20.15	Intergenic	NM_033067;NM_004631;NR_002314;NM_017522;NM_001018054;NM_033300	LRP8;DMRTB1;SLC25A3P1	MIRb|SINE|MIR
chr1	53910322	53910663	342	103	13	107.64	25.54	Intergenic	NM_147193;NM_033067;NR_002314	DMRTB1;GLIS1;SLC25A3P1	LTR13|LTR|ERVK
chr1	53919696	53920004	309	202	9	69.48	17.03	Intergenic	NM_147193;NM_033067;NR_002314	DMRTB1;GLIS1;SLC25A3P1	Intergenic
chr1	53933089	53933384	296	169	26	193.3	22.39	Exon	NM_033067	DMRTB1	TTS (NM_033067)
chr1	53964004	53964863	860	622	73	373.92	32.73	Intergenic	NM_147193;NM_033067;NR_002314	DMRTB1;GLIS1;SLC25A3P1	Intergenic
chr1	54103737	54104219	483	198	16	87.78	14.59	Intron	NM_147193	GLIS1	intron (NM_147193, intron 1 of 9)
chr1	54163500	54163756	257	128	9	57.13	10.52	Intron	NM_147193	GLIS1	intron (NM_147193, intron 1 of 9)
chr1	54288515	54289056	542	347	53	396.35	42.1	Intron	NR_033142;NM_001168551;NM_018087	NDC1	intron (NR_033142, intron 4 of 16)
chr1	54303619	54304513	895	625	43	206.72	17.24	Promoter	NR_033142;NM_001168551;NM_018087	NDC1	non-coding (NR_033142, exon 1 of 17)
chr1	54335208	54335634	427	99	9	56.93	17.03	Intron	NR_036639;NR_036640;NM_018982	YIPF1	intron (NR_036639, intron 7 of 11)
chr1	54358616	54358897	282	141	11	84.91	19.45	Promoter	NM_000792;NM_001039715;NM_213593;NM_001039716	DIO1	L2c|LINE|L2
chr1	54414794	54415117	324	140	9	51.75	11.26	Intron	NM_052940;NM_001256409	LRRC42	intron (NM_001256409, intron 2 of 8)
chr1	54518543	54519899	1357	490	46	165.87	13.05	Promoter	NM_153035;NM_004872;NR_039942	TCEANC2;MIR4781;TMEM59	promoter-TSS (NR_039942)
chr1	54561054	54561357	304	141	8	51.83	11.77	Intron	NM_153035	TCEANC2	intron (NM_153035, intron 4 of 4)
chr1	54561646	54561860	215	107	13	149.41	21.87	Intron	NM_153035	TCEANC2	intron (NM_153035, intron 4 of 4)
chr1	54586978	54587508	531	325	26	119.09	14.89	Intergenic	NR_039942;NM_004872;NM_153035;NM_001031672;NM_016491;NM_201546	TCEANC2;CDCP2;MIR4781;MRPL37;TMEM59;CYB5RL	Intergenic
chr1	54692660	54693357	698	275	52	194.21	17.8	Exon	NM_018070;NM_145716;NM_001009955	SSBP3	intron (NM_145716, intron 17 of 17)
chr1	54694794	54695661	868	469	59	189.08	13.12	Intron	NM_018070;NM_145716;NM_001009955	SSBP3	intron (NM_145716, intron 14 of 17)
chr1	54704045	54704476	432	169	37	255.27	27.25	Promoter	NR_103541	SSBP3-AS1	intron (NM_145716, intron 14 of 17)
chr1	54725890	54726340	451	160	13	64.17	10.03	Intron	NM_018070;NM_145716;NM_001009955	SSBP3	intron (NM_145716, intron 5 of 17)
chr1	54796545	54797711	1167	406	89	346.54	26.92	Intron	NM_018070;NM_145716;NM_001009955	SSBP3	intron (NM_145716, intron 4 of 17)
chr1	54838443	54839107	665	328	28	122.52	17.46	Intron	NM_018070;NM_145716;NM_001009955	SSBP3	intron (NM_145716, intron 4 of 17)
chr1	54869367	54869987	621	352	42	217.99	25.6	Promoter	NM_018070;NM_145716;NM_001009955	SSBP3	intron (NM_145716, intron 3 of 17)
chr1	54882841	54883511	671	212	265	1793.85	41.66	Intergenic	NM_018070;NM_145716;NM_001009955	SSBP3	Intergenic
chr1	54930034	54930809	776	346	72	333.58	19.24	Intergenic	NM_015547;NM_018070;NM_145716;NM_147161;NM_001009955	ACOT11;SSBP3	Intergenic
chr1	54942763	54943192	430	160	20	72.94	9.77	Intergenic	NM_015547;NM_018070;NM_145716;NM_147161;NM_001009955	ACOT11;SSBP3	Intergenic
chr1	54946173	54946564	392	252	16	52.09	9.95	Intergenic	NM_015547;NM_018070;NM_145716;NM_147161;NM_001009955	ACOT11;SSBP3	Intergenic
chr1	54954755	54955498	744	483	20	51.2	5.36	Intergenic	NM_015547;NM_018070;NM_145716;NM_147161;NM_001009955	ACOT11;SSBP3	CpG
chr1	54965136	54965684	549	155	15	63.75	8.05	Intergenic	NM_015547;NM_018070;NM_145716;NM_147161;NM_001009955	ACOT11;SSBP3	Intergenic
chr1	55007372	55009261	1890	1486	168	173.19	8.11	Intergenic	NM_015547;NR_026782;NM_001291332;NR_037641;NM_001039464;NR_037640;NM_147161;NM_176782;NR_037639;NR_111931	ACOT11;MROH7;FAM151A;MROH7-TTC4	CpG
chr1	55012512	55014065	1554	316	202	408.99	14.93	Promoter	NM_015547;NM_147161	ACOT11	promoter-TSS (NM_015547)
chr1	55035793	55036140	348	141	18	54.27	6.72	Intron	NM_015547;NM_147161	ACOT11	L3|LINE|CR1
chr1	55037210	55038622	1413	409	78	204.28	12.46	Intron	NM_015547;NM_147161	ACOT11	CT-rich|Low_complexity|Low_complexity
chr1	55063287	55063772	486	190	15	61.16	11.66	Intron	NM_015547;NM_147161	ACOT11	intron (NM_147161, intron 7 of 15)
chr1	55069995	55070792	798	474	167	1000.31	31.54	Exon	NM_015547;NM_147161	ACOT11	intron (NM_147161, intron 12 of 15)
chr1	55102161	55102456	296	159	8	51.92	11.49	Intergenic	NM_015547;NR_026782;NM_001291332;NR_037641;NM_001291333;NM_001039464;NR_037640;NM_147161;NM_176782;NM_004623;NR_037639;NR_111931	ACOT11;MROH7;FAM151A;TTC4;MROH7-TTC4	LTR5_Hs|LTR|ERVK
chr1	55117478	55118211	734	528	34	155.8	15.52	Exon	NR_026782;NR_037639;NM_001039464;NR_037640;NR_037641;NR_111931	MROH7;MROH7-TTC4	intron (NM_001039464, intron 2 of 23)
chr1	55137661	55138120	460	268	39	291.91	33.98	Intron	NM_001291332;NR_026782;NR_037639;NM_001039464;NR_037640;NR_037641;NR_111931	MROH7;MROH7-TTC4	intron (NM_001039464, intron 7 of 23)
chr1	55181229	55181721	493	221	17	93.69	15.61	Promoter	NM_001291333;NM_004623	TTC4	promoter-TSS (NM_004623)
chr1	55229678	55230558	881	341	36	152.36	10.75	Promoter	NM_152268	PARS2	CpG
chr1	55275991	55276725	735	358	22	86.48	12.54	Intron	NM_152607;NM_001110533	C1orf177	intron (NM_152607, intron 4 of 10)
chr1	55292804	55293070	267	133	8	61.69	17.03	Intron	NM_152607;NM_001110533	C1orf177	intron (NM_001110533, intron 9 of 9)
chr1	55325354	55326031	678	257	72	326.12	22.32	Intron	NM_014762	DHCR24	intron (NM_014762, intron 6 of 8)
chr1	55326829	55327674	846	512	52	139.87	9.91	Intron	NM_014762	DHCR24	L2a|LINE|L2
chr1	55353204	55353834	631	453	20	69.36	9.37	Promoter	NM_014762	DHCR24	promoter-TSS (NM_014762)
chr1	55487686	55488239	554	244	13	50.54	9.35	Intergenic	NM_015306;NM_057176;NR_110451;NM_182532;NM_174936	PCSK9;BSND;USP24;TMEM61	Intergenic
chr1	55537128	55537559	432	129	9	56.49	10.64	Exon	NM_015306	USP24	intron (NM_015306, intron 67 of 67)
chr1	55554146	55554418	273	136	26	267.94	39.85	Intron	NM_015306	USP24	L2b|LINE|L2
chr1	55594886	55595299	414	313	23	192.25	37.93	Exon	NM_015306	USP24	intron (NM_015306, intron 32 of 67)
chr1	55660539	55661041	503	202	11	67.85	17.03	Intron	NM_015306	USP24	L2b|LINE|L2
chr1	55677648	55677878	231	115	15	103.22	11.62	Intron	NM_015306	USP24	MIR3|SINE|MIR
chr1	55680003	55680670	668	351	22	73.27	7.22	Promoter	NM_015306;NR_038320	USP24;LOC100507634	promoter-TSS (NR_038320)
chr1	55680709	55681925	1217	926	32	71.17	6.06	Promoter	NM_015306;NR_038320	USP24;LOC100507634	promoter-TSS (NM_015306)
chr1	55723603	55724196	594	256	15	64.22	13.79	Intergenic	NM_015306;NR_038320;NR_039618	USP24;MIR4422;LOC100507634	LTR85a|LTR|Gypsy?
chr1	55743191	55743510	320	192	11	77.89	16.82	Intergenic	NM_015306;NR_038320;NR_039618	USP24;MIR4422;LOC100507634	Intergenic
chr1	55752965	55753378	414	143	9	56.28	12.17	Intergenic	NM_015306;NR_038320;NR_039618	USP24;MIR4422;LOC100507634	Intergenic
chr1	55990604	55991029	426	321	9	53.04	11.49	Intergenic			Intergenic
chr1	56890694	56891078	385	244	11	72.81	18.15	Intergenic	NM_003713	PPAP2B	Intergenic
chr1	56938482	56938868	387	249	9	60.7	17.03	Intergenic	NM_003713	PPAP2B	MIR3|SINE|MIR
chr1	56971894	56972689	796	330	86	505.98	29.4	Intron	NM_003713	PPAP2B	intron (NM_003713, intron 5 of 5)
chr1	56981951	56982559	609	353	12	63.76	19.7	Intron	NM_003713	PPAP2B	intron (NM_003713, intron 4 of 5)
chr1	56991175	56991725	551	191	188	1529.98	41.31	Intron	NM_003713	PPAP2B	intron (NM_003713, intron 2 of 5)
chr1	57773003	57773372	370	198	17	135.32	24.76	Intron	NM_021080	DAB1	intron (NM_021080, intron 3 of 16)
chr1	58202626	58203085	460	204	12	81.4	17.03	Intron	NM_021080	DAB1	LTR33|LTR|ERVL
chr1	58740201	58740601	401	125	9	59.33	10.64	Intergenic	NM_021080	DAB1	L1PA2|LINE|L1
chr1	59012217	59012794	578	273	24	137.86	12.32	Promoter	NM_145243	OMA1	promoter-TSS (NM_145243)
chr1	59050223	59050543	321	213	13	94.12	18.81	Intergenic	NM_002353;NM_145243;NM_001085487	TACSTD2;MYSM1;OMA1	Intergenic
chr1	59063426	59064347	922	489	144	831	40.91	Intergenic	NM_002353;NM_145243;NM_001085487	TACSTD2;MYSM1;OMA1	LTR67B|LTR|ERVL
chr1	59083960	59084545	586	303	46	301	30.55	Intergenic	NM_002353;NM_145243;NM_001085487	TACSTD2;MYSM1;OMA1	MLT1J|LTR|ERVL-MaLR
chr1	59115234	59115759	526	195	15	67.13	11.69	Intergenic	NM_002353;NM_001085487	TACSTD2;MYSM1	Intergenic
chr1	59165194	59165653	460	107	9	54.11	12.77	Promoter	NM_001085487	MYSM1	intron (NM_001085487, intron 1 of 19)
chr1	59165658	59166054	397	138	9	59.71	17.03	Promoter	NM_001085487	MYSM1	promoter-TSS (NM_001085487)
chr1	59220496	59220859	364	190	54	256.51	15.1	Intergenic	NM_002228;NR_108106;NR_034015;NR_034014;NM_001085487	LINC01135;JUN;MYSM1	MIRb|SINE|MIR
chr1	59220961	59221523	563	303	154	1052.61	25.86	Intergenic	NM_002228;NR_108106;NR_034015;NR_034014;NM_001085487	LINC01135;JUN;MYSM1	Intergenic
chr1	59239035	59239472	438	261	10	54.17	11.49	Intergenic	NM_002228;NR_108106;NR_034015;NR_034014;NM_001085487	LINC01135;JUN;MYSM1	Intergenic
chr1	59249440	59250305	866	312	32	105.41	11.24	Promoter	NM_002228;NR_108106;NR_034014;NR_034015	LINC01135;JUN	promoter-TSS (NM_002228)
chr1	59280634	59281416	783	428	94	435.69	23.6	Intron	NR_108106;NR_034014;NR_034015	LINC01135	CpG
chr1	59281780	59282518	739	303	65	232.44	13.57	Intron	NR_108106;NR_034014;NR_034015	LINC01135	CpG
chr1	59311587	59311908	322	179	10	66.95	14.78	Intron	NR_108106;NR_034014;NR_034015	LINC01135	intron (NR_034014, intron 1 of 3)
chr1	59350924	59351369	446	305	15	65.19	11.49	Intron	NR_108106;NR_034014;NR_034015	LINC01135	intron (NR_034014, intron 1 of 3)
chr1	59360798	59361725	928	581	190	434.23	16.48	Intron	NR_108106;NR_034014;NR_034015	LINC01135	intron (NR_034015, intron 2 of 2)
chr1	59361784	59362760	977	691	202	467.68	9.77	Exon	NR_034014	LINC01135	intron (NR_034014, intron 3 of 3)
chr1	59364592	59365539	948	251	190	398.13	11.3	Exon	NR_108106;NR_034014;NR_034015	LINC01135	non-coding (NR_034015, exon 3 of 3)
chr1	59385602	59385973	372	120	16	103.45	16.92	Intergenic	NR_108106;NR_034014;NR_034015	LINC01135	Intergenic
chr1	59406944	59407901	958	695	64	334.5	26.65	Intergenic	NR_108106;NR_110626;NR_034014;NR_034015	LINC01135;LINC01358	Intergenic
chr1	59444594	59445169	576	367	79	598.52	41.92	Intergenic	NR_108106;NR_110626;NR_034014;NR_034015	LINC01135;LINC01358	Intergenic
chr1	59465317	59465754	438	221	12	81.44	14.2	Intergenic	NR_108106;NR_110626;NR_034014;NR_034015	LINC01135;LINC01358	Intergenic
chr1	59485954	59486301	348	204	9	56.7	12.07	Promoter	NR_110626	LINC01358	Intergenic
chr1	59512270	59512899	630	355	17	83.95	15.8	Intron	NR_110626	LINC01358	Intergenic
chr1	59529167	59529565	399	297	13	86.09	18.5	Intron	NR_110626	LINC01358	LTR50|LTR|ERVL
chr1	59536985	59537454	470	128	12	71.09	15.92	Intron	NR_110626	LINC01358	LTR50|LTR|ERVL
chr1	59538050	59538464	415	114	9	51.03	8.84	Intron	NR_110626	LINC01358	Intergenic
chr1	59549669	59550255	587	394	20	131.01	21.22	Intron	NR_110626	LINC01358	Intergenic
chr1	59669584	59670132	549	160	20	136.51	19.45	Intergenic	NR_027120;NM_001113411;NM_018291;NR_103473	HSD52;FGGY	Intergenic
chr1	59686024	59686448	425	198	95	820.25	39.1	Intergenic	NR_027120;NM_001244714;NM_001113411;NM_018291;NR_103473	HSD52;FGGY	LTR16A|LTR|ERVL
chr1	59755812	59756304	493	217	18	77.24	10.89	Intergenic	NR_103473;NM_001113411;NM_018291;NM_001244714	FGGY	Intergenic
chr1	59758277	59758594	318	157	32	201.19	18.31	Intergenic	NR_103473;NM_001113411;NM_018291;NM_001244714	FGGY	Intergenic
chr1	59762059	59762969	911	673	37	130.28	10.38	Promoter	NR_103473;NM_001113411;NM_018291	FGGY	promoter-TSS (NM_001113411)
chr1	59798651	59798968	318	110	9	68.35	17.03	Intron	NR_103473;NM_001113411;NM_018291;NM_001244714	FGGY	MIRc|SINE|MIR
chr1	59833249	59833786	538	224	17	101.99	22.45	Intron	NR_103473;NM_001244714;NM_018291;NM_001113411	FGGY	intron (NM_018291, intron 4 of 15)
chr1	59878441	59878708	268	134	16	96.85	12.83	Intron	NR_103473;NM_001113411;NM_018291;NM_001244714	FGGY	L2a|LINE|L2
chr1	59880426	59880911	486	265	48	350.57	31.96	Intron	NR_103473;NM_001113411;NM_018291;NM_001244714	FGGY	intron (NM_018291, intron 5 of 15)
chr1	60026433	60026972	540	229	60	467.86	43.97	Intron	NR_103473;NM_001244714;NM_001278224;NM_018291;NM_001113411	FGGY	intron (NM_018291, intron 8 of 15)
chr1	60036227	60036539	313	147	122	1310.82	62.17	Intron	NR_103473;NM_001244714;NM_001278224;NM_018291;NM_001113411	FGGY	intron (NM_018291, intron 8 of 15)
chr1	60140232	60140711	480	337	17	88.29	12.86	Intron	NR_103473;NM_001244714;NM_001278224;NM_018291;NM_001113411	FGGY	L4|LINE|RTE
chr1	60158367	60158675	309	115	13	54.73	8.53	Intron	NR_103473;NM_001244714;NM_001278224;NM_018291;NM_001113411	FGGY	intron (NM_018291, intron 14 of 15)
chr1	60162284	60162722	439	302	38	271.1	32.24	Intron	NR_103473;NM_001244714;NM_001278224;NM_018291;NM_001113411	FGGY	MIR3|SINE|MIR
chr1	60174822	60175093	272	136	8	61.69	17.03	Intron	NM_001244714;NM_001278224;NM_018291;NM_001113411	FGGY	THE1D|LTR|ERVL-MaLR
chr1	60225018	60225486	469	335	13	76.13	16.42	Intron	NM_001244714;NM_001278224;NM_018291;NM_001113411	FGGY	intron (NM_018291, intron 15 of 15)
chr1	60436997	60437564	568	312	14	68.67	12.07	Intergenic	NM_000775;NM_015888;NM_152377	CYP2J2;C1orf87;HOOK1	Intergenic
chr1	60747045	60747378	334	143	9	66.42	17.03	Intergenic			Intergenic
chr1	61719082	61719345	264	132	47	568.8	55.89	Promoter	NR_104180	NFIA-AS1	intron (NM_005595, intron 2 of 9)
chr1	62054409	62054704	296	162	8	60.96	14.9	Intergenic	NR_073400;NM_032027	MGC34796;TM2D1	Intergenic
chr1	62078164	62078643	480	292	57	444.2	36.89	Intergenic	NR_073400;NM_032027	MGC34796;TM2D1	Intergenic
chr1	62190494	62191192	699	325	16	67.38	11.03	Promoter	NM_032027	TM2D1	5' UTR (NM_032027, exon 1 of 7)
chr1	62675945	62676169	225	112	9	92.92	18.81	Exon	NM_001164835;NM_019079	L1TD1	exon (NM_019079, exon 4 of 4)
chr1	62737533	62738254	722	328	31	136.18	20.08	Intron	NM_181712	KANK4	intron (NM_181712, intron 3 of 9)
chr1	62761627	62762048	422	189	13	81.76	14.78	Intron	NM_181712	KANK4	intron (NM_181712, intron 1 of 9)
chr1	62901751	62903038	1288	768	50	186.51	14.15	Promoter	NM_001017415;NM_001017416;NM_003368	USP1	promoter-TSS (NM_003368)
chr1	62993748	62994147	400	126	8	50.5	14.9	Exon	NM_001272000;NM_001272001;NM_033407;NM_001271999	DOCK7	exon (NM_033407, exon 30 of 49)
chr1	63154018	63154532	515	367	11	51.28	9	Promoter	NM_001272000;NM_001272001;NM_033407;NM_001272002;NM_001271999	DOCK7	promoter-TSS (NM_033407)
chr1	63225197	63225458	262	131	11	95.54	19.45	Intergenic	NM_001272000;NM_001272001;NM_001272002;NM_033407;NM_001271999;NM_178221;NM_032852	ATG4C;DOCK7	HERV9-int|LTR|ERV1
chr1	63249154	63250339	1186	647	89	465.95	19.31	Promoter	NM_178221;NM_032852	ATG4C	promoter-TSS (NM_178221)
chr1	63728921	63729306	386	138	10	68.23	18.26	Intron	NR_038252	LINC00466	AluJb|SINE|Alu
chr1	63782783	63783162	380	141	11	60.05	12.17	Promoter	NR_038252	LINC00466	promoter-TSS (NR_038252)
chr1	63793180	63793669	490	278	14	79.86	12.54	Promoter	NR_106716	MIR6068	Intergenic
chr1	63833239	63833731	493	218	16	90.26	15.48	Promoter	NM_013339	ALG6	CpG
chr1	63988543	63989389	847	351	26	168.38	20.28	Promoter	NM_001206739;NM_032437;NM_014288;NR_045147	ITGB3BP;EFCAB7	promoter-TSS (NM_014288)
chr1	64058848	64059375	528	229	13	54.53	8.47	Promoter	NM_001172819;NM_002633	PGM1	promoter-TSS (NM_001172819)
chr1	64059378	64060039	662	459	17	68.6	8.32	Promoter	NM_001172819;NM_002633	PGM1	5' UTR (NM_001172819, exon 1 of 11)
chr1	64358650	64359085	436	296	19	155.79	32.45	Intron	NM_001083592;NM_005012	ROR1	intron (NM_001083592, intron 1 of 6)
chr1	65210169	65210920	752	581	26	144.94	15.8	Promoter	NM_018211	RAVER2	promoter-TSS (NM_018211)
chr1	65289633	65290000	368	232	8	53.35	14.9	Intron	NM_018211	RAVER2	intron (NM_018211, intron 11 of 11)
chr1	65322133	65322659	527	294	14	59.84	14.03	Intron	NM_002227	JAK1	intron (NM_002227, intron 10 of 24)
chr1	65327260	65327803	544	228	25	75.89	10.24	Intron	NM_002227	JAK1	intron (NM_002227, intron 8 of 24)
chr1	65329715	65330235	521	351	65	414.02	20.64	Intron	NM_002227	JAK1	intron (NM_002227, intron 8 of 24)
chr1	65466930	65467376	447	200	10	55.33	10.34	Promoter	NR_119383	LINC01359	Intergenic
chr1	65477762	65478034	273	136	10	64.86	14.07	Intergenic	NR_037443;NR_119383;NR_029516;NM_002227	MIR3671;LINC01359;MIR101-1;JAK1	Intergenic
chr1	65549813	65550223	411	131	31	265.38	40.82	Intergenic	NR_037443;NM_001005353;NM_203464;NR_029516;NM_013410;NR_119383	MIR3671;AK4;MIR101-1;LINC01359	Intergenic
chr1	65612738	65613391	654	249	16	51.04	7.77	Promoter	NM_203464;NM_001005353;NM_013410	AK4	promoter-TSS (NM_001005353)
chr1	65631039	65631772	734	396	49	202.52	21.52	Intron	NM_203464;NM_001005353;NM_013410	AK4	intron (NM_203464, intron 2 of 5)
chr1	65635932	65636410	479	340	42	167.12	15.85	Intron	NM_203464;NM_001005353;NM_013410	AK4	intron (NM_203464, intron 2 of 5)
chr1	65640264	65640529	266	133	52	400.33	21.87	Intron	NM_203464;NM_001005353;NM_013410	AK4	intron (NM_203464, intron 2 of 5)
chr1	65642109	65642597	489	283	31	132.92	14.94	Intron	NM_203464;NM_001005353;NM_013410	AK4	intron (NM_203464, intron 2 of 5)
chr1	65661729	65662358	630	296	33	197.87	26.27	Intron	NM_203464;NM_001005353;NM_013410	AK4	intron (NM_203464, intron 3 of 5)
chr1	65672834	65673491	658	326	77	497.41	38.98	Intron	NM_203464;NM_001005353;NM_013410	AK4	intron (NM_203464, intron 3 of 5)
chr1	65719706	65720552	847	507	35	131.64	12.4	Intergenic	NM_001256864;NM_001256865;NM_203464;NM_001005353;NM_013410;NM_014787	DNAJC6;AK4	CpG
chr1	65723897	65724131	235	117	16	110.46	12.13	Intergenic	NM_001256864;NM_001256865;NM_203464;NM_001005353;NM_013410;NM_014787	DNAJC6;AK4	Intergenic
chr1	65730168	65730631	464	200	13	57.54	9.04	Promoter	NM_001256865;NM_014787	DNAJC6	promoter-TSS (NM_014787)
chr1	65731277	65731971	695	241	26	127.08	14.46	Promoter	NM_001256865;NM_014787	DNAJC6	CpG
chr1	65886034	65886864	831	402	23	82.06	13.38	Promoter	NM_001198683;NM_001198681;NM_017526;NM_001003680;NM_001003679;NM_002303	LEPROT;LEPR	promoter-TSS (NM_001198681)
chr1	66072859	66073199	341	135	21	205.56	42.57	Intron	NM_001198687;NM_001198689;NM_001198688;NM_001003680;NM_001003679;NM_002303	LEPR	intron (NM_001003680, intron 11 of 19)
chr1	66157158	66157524	367	130	9	51.97	9.62	Intergenic	NM_001198687;NM_001198689;NM_001198688;NM_001003680;NM_001003679;NM_002303	LEPR	LTR33A|LTR|ERVL
chr1	66259180	66259672	493	370	11	50.45	8.44	Promoter	NM_002600;NM_001037341;NM_001297440	PDE4B	intron (NM_002600, intron 1 of 16)
chr1	66277707	66278212	506	134	40	340.68	48.28	Intron	NM_002600;NM_001037341;NM_001297440	PDE4B	intron (NM_002600, intron 1 of 16)
chr1	66311272	66311631	360	105	10	73.28	19.16	Intron	NM_002600;NM_001037341;NM_001297440	PDE4B	intron (NM_002600, intron 1 of 16)
chr1	66609204	66609735	532	339	76	618.14	54.13	Intron	NM_002600;NM_001037341;NM_001297441;NM_001297440;NM_001037340	PDE4B	MLT1J|LTR|ERVL-MaLR
chr1	66708386	66708680	295	154	14	113.69	21.87	Intron	NM_002600;NM_001037341;NM_001297441;NM_001297440;NM_001037340	PDE4B	intron (NM_001037340, intron 1 of 14)
chr1	66717246	66717615	370	179	23	210.89	35.41	Intron	NM_002600;NM_001037340;NM_001037341;NM_001297441;NM_001297440	PDE4B	intron (NM_001037340, intron 2 of 14)
chr1	66741026	66741542	517	304	11	50.2	13.21	Intron	NM_002600;NM_001037340;NM_001037341;NM_001297441;NM_001297440	PDE4B	intron (NM_001037340, intron 5 of 14)
chr1	66801684	66802091	408	229	50	403.68	29.56	Intron	NM_001037341;NM_001297440;NM_001037339;NM_002600;NM_001297441;NM_001037340	PDE4B	intron (NM_001037340, intron 6 of 14)
chr1	66815863	66816309	447	115	20	167.74	39.71	Intron	NM_001037341;NM_001297440;NM_001037339;NM_002600;NM_001297441;NM_001037340	PDE4B	intron (NM_001037340, intron 6 of 14)
chr1	66859263	66859793	531	158	27	150.74	19.7	Intergenic	NM_001037341;NM_001297440;NM_001037339;NM_002600;NM_001297441;NM_001037340;NM_001297442	PDE4B	Intergenic
chr1	66860857	66861299	443	200	14	61.52	12.17	Intergenic	NM_001037341;NM_001297440;NM_001037339;NM_002600;NM_001297441;NM_001037340;NM_001297442	PDE4B	MIRb|SINE|MIR
chr1	66870579	66871312	734	375	22	124.46	26.27	Intergenic	NM_001037341;NM_001297440;NM_001037339;NM_002600;NM_001297441;NM_001037340;NM_001297442	PDE4B	Intergenic
chr1	66892027	66892345	319	177	9	57.26	12.83	Intergenic	NM_001037341;NM_001297440;NM_001037339;NM_002600;NM_001297441;NM_001037340;NM_001297442	PDE4B	LTR12F|LTR|ERV1
chr1	66903875	66904299	425	127	11	75.63	17.03	Intergenic	NM_001037341;NM_032291;NM_001297440;NM_001037339;NM_002600;NM_001297441;NM_001037340;NM_001297442	PDE4B;SGIP1	Intergenic
chr1	66911129	66911396	268	134	15	153.95	31.93	Intergenic	NM_001037341;NM_032291;NM_001297440;NM_001037339;NM_002600;NM_001297441;NM_001037340;NM_001297442	PDE4B;SGIP1	Intergenic
chr1	67194867	67195303	437	151	59	496.02	46.8	Exon	NM_032291	SGIP1	exon (NM_032291, exon 20 of 25)
chr1	67205071	67205601	531	227	13	83.36	17.03	Exon	NM_032291	SGIP1	LTR67B|LTR|ERVL
chr1	67217644	67218308	665	201	67	441.01	34.84	Promoter	NM_152665	TCTEX1D1	promoter-TSS (NM_152665)
chr1	67390695	67391244	550	278	14	57.61	9.35	Promoter	NM_020948;NM_024763;NM_001146110;NM_001146111;NM_001146112;NM_001146113;NM_001278215;NM_207014;NM_001077702;NM_001077703;NM_001077700	WDR78;MIER1	promoter-TSS (NM_024763)
chr1	67395564	67396707	1144	852	59	301.78	15.12	Promoter	NM_001077704;NM_001077701	MIER1	CpG
chr1	67461735	67462200	466	200	12	57.68	13.26	Intergenic	NM_020948;NM_024763;NR_075077;NM_015139;NM_001077704;NM_001276351;NM_001276352;NM_001146110;NM_001146111;NM_001146112;NM_001146113;NM_001278215;NM_207014;NM_001077702;NM_001077703;NM_001077700;NM_001077701	WDR78;SLC35D1;C1orf141;MIER1	Intergenic
chr1	67465659	67466004	346	194	12	70.98	15.67	Exon	NM_015139	SLC35D1	3' UTR (NM_015139, exon 12 of 12)
chr1	67519547	67520108	562	139	19	113.7	16.86	Promoter	NM_015139	SLC35D1	5' UTR (NM_015139, exon 1 of 12)
chr1	67614782	67615171	390	222	18	136.88	22.99	Intergenic	NR_075077;NM_001276351;NM_001276352;NM_015139;NM_144701	SLC35D1;C1orf141;IL23R	Intergenic
chr1	67895895	67897045	1151	339	50	198.34	13.79	Promoter	NM_001018068;NM_001018069;NM_001018067;NM_015640	SERBP1	promoter-TSS (NM_015640)
chr1	67944886	67945310	425	114	11	65.93	10.34	Intergenic	NR_047584;NM_015640;NR_047583;NM_001018068;NM_001018069;NM_001559;NM_001018067;NM_001258215;NM_001258214;NM_001258216	IL12RB2;SERBP1	Intergenic
chr1	68001185	68001382	198	99	18	219.1	20.02	Intergenic			Intergenic
chr1	68008533	68008772	240	120	10	89.31	15.67	Intergenic			Intergenic
chr1	68023278	68024419	1142	360	198	958.58	43.66	Intergenic			Intergenic
chr1	68074298	68074659	362	148	86	752.77	40.75	Intergenic	NM_018841;NM_001924;NM_001199741;NM_001199742	GADD45A;GNG12	L2a|LINE|L2
chr1	68098085	68098366	282	141	13	80.99	14.46	Intergenic	NM_018841;NM_001924;NM_001199741;NM_001199742	GADD45A;GNG12	MIRb|SINE|MIR
chr1	68101065	68101580	516	260	22	114.56	14.41	Intergenic	NM_018841;NM_001924;NM_001199741;NM_001199742	GADD45A;GNG12	(CA)n|Simple_repeat|Simple_repeat
chr1	68140346	68140720	375	250	19	150.91	26.27	Intergenic	NM_018841;NM_001924;NM_001199741;NM_001199742	GADD45A;GNG12	Intergenic
chr1	68141557	68141797	241	120	8	60.02	12.54	Intergenic	NM_018841;NM_001924;NM_001199741;NM_001199742	GADD45A;GNG12	Intergenic
chr1	68150727	68151310	584	169	22	51.43	6.74	Promoter	NM_001924;NM_001199741;NM_001199742	GADD45A	5' UTR (NM_001924, exon 1 of 4)
chr1	68152151	68152660	510	327	28	103.62	8.34	Promoter	NM_001924;NM_001199741;NM_001199742	GADD45A	intron (NM_001199741, intron 2 of 2)
chr1	68154302	68154796	495	156	45	236.82	19.01	Intergenic	NM_018841;NM_001924;NM_001199741;NM_001199742	GADD45A;GNG12	TTS (NM_001924)
chr1	68190672	68191033	362	141	28	242.33	37.24	Intron	NM_018841	GNG12	intron (NM_018841, intron 2 of 3)
chr1	68198540	68198938	399	164	85	634.56	26.82	Intron	NM_018841	GNG12	intron (NM_018841, intron 2 of 3)
chr1	68199410	68200074	665	320	31	64.46	6.9	Intron	NM_018841	GNG12	intron (NM_018841, intron 2 of 3)
chr1	68206920	68207274	355	217	10	59.96	12.26	Intron	NM_018841	GNG12	intron (NM_018841, intron 2 of 3)
chr1	68232051	68232702	652	411	35	197.59	25.62	Intron	NM_018841	GNG12	intron (NM_018841, intron 2 of 3)
chr1	68298532	68299016	485	137	14	77.93	11.99	Promoter	NR_040077;NM_018841	GNG12-AS1;GNG12	CpG
chr1	68319228	68319791	564	291	15	98.76	21.28	Intron	NR_040077	GNG12-AS1	intron (NR_040077, intron 1 of 9)
chr1	68355625	68355860	236	118	14	166.79	29.8	Intron	NR_040077	GNG12-AS1	L2|LINE|L2
chr1	68362963	68363372	410	136	14	108.06	21.28	Intron	NR_040077	GNG12-AS1	intron (NR_040077, intron 1 of 9)
chr1	68523850	68524093	244	122	8	72	17.03	Intron	NR_040077	GNG12-AS1	LTR13|LTR|ERVK
chr1	68577583	68577928	346	120	9	52.48	10.73	Intron	NM_001002292;NR_040077	WLS;GNG12-AS1	intron (NR_040077, intron 6 of 9)
chr1	68757466	68757961	496	343	17	101.46	19.08	Intergenic	NM_001002292;NR_040077;NM_024911;NM_001193334	WLS;GNG12-AS1	Intergenic
chr1	68808364	68808727	364	263	10	61.79	13.14	Intergenic	NM_000329	RPE65	Intergenic
chr1	68813006	68813391	386	279	13	79.39	17.24	Intergenic	NM_000329	RPE65	MLT1K|LTR|ERVL-MaLR
chr1	68962542	68963119	578	439	20	118.89	17.99	Promoter	NM_017779;NR_110671;NM_001114120	DEPDC1-AS1;DEPDC1	promoter-TSS (NM_001114120)
chr1	69246531	69246946	416	290	10	67.09	17.03	Intergenic			THE1C-int|LTR|ERVL-MaLR
chr1	69273852	69274336	485	351	18	140.02	29.8	Intergenic			Intergenic
chr1	69970519	69970798	280	140	14	129.04	29.8	Intergenic			MLT1J|LTR|ERVL-MaLR
chr1	70354033	70354351	319	191	8	58.33	14.9	Intron	NM_020794	LRRC7	L1PA2|LINE|L1
chr1	70670975	70671748	774	484	30	170.87	18.93	Promoter	NM_017768;NM_004768;NM_001190987	LRRC40;SRSF11	promoter-TSS (NM_017768)
chr1	70686857	70687402	546	257	11	64.13	12.77	Exon	NM_004768;NM_001190987	SRSF11	intron (NM_001190987, intron 1 of 12)
chr1	70819767	70821033	1267	909	49	178.58	15.79	Promoter	NM_030816;NR_027404;NM_001036645;NM_001036646;NM_001031693	HHLA3;ANKRD13C	promoter-TSS (NM_030816)
chr1	70876377	70877238	862	143	46	266.16	19.1	Promoter	NM_001190463;NM_153742;NM_001902	CTH	promoter-TSS (NM_001190463)
chr1	70926477	70926973	497	156	26	168.28	24.97	Intergenic	NM_001190463;NM_001031693;NM_153742;NM_001902;NR_027404;NM_001036645;NM_001036646	HHLA3;CTH	LTR5_Hs|LTR|ERVK
chr1	70953385	70953970	586	332	12	58.08	10.09	Intergenic	NM_001190463;NM_153742;NM_001902	CTH	L1M1|LINE|L1
chr1	70994364	70994941	578	272	12	70.03	21.28	Intergenic	NM_001190463;NM_153742;NM_001902	CTH	Intergenic
chr1	71141406	71141867	462	269	13	90.92	12.77	Intergenic			LTR53|LTR|ERVL
chr1	71150950	71151263	314	189	10	79.22	17.03	Intergenic			L1PB4|LINE|L1
chr1	71332306	71332638	333	123	10	50.19	10.18	Intron	NR_028294;NR_028293;NR_028292;NM_198714;NM_198717;NM_198716	PTGER3	intron (NR_028294, intron 3 of 5)
chr1	71332654	71332961	308	123	24	191.27	24.87	Intron	NR_028294;NR_028293;NR_028292;NM_198714;NM_198717;NM_198716	PTGER3	L2c|LINE|L2
chr1	71370992	71371345	354	133	9	61.16	13.79	Intron	NR_028294;NR_028293;NR_028292;NM_198714;NM_198717;NM_198716	PTGER3	THE1B-int|LTR|ERVL-MaLR
chr1	71375765	71376262	498	227	14	90.41	22.99	Intron	NR_028294;NR_028293;NR_028292;NM_198714;NM_198717;NM_198716	PTGER3	intron (NR_028293, intron 2 of 4)
chr1	71395781	71396069	289	148	33	333.15	43.27	Intron	NR_028294;NR_028293;NR_028292;NM_198714;NM_198717;NM_198716	PTGER3	intron (NR_028293, intron 2 of 4)
chr1	71459588	71459881	294	143	20	201.26	38.54	Intron	NR_028294;NR_028293;NR_028292;NM_001126044;NM_198719;NM_198718;NM_198714;NM_198717;NM_198716	PTGER3	intron (NM_198714, intron 2 of 4)
chr1	71465462	71465671	210	105	11	141.37	23.41	Intron	NR_028294;NR_028293;NR_028292;NM_001126044;NM_198719;NM_198718;NM_198714;NM_198717;NM_198716	PTGER3	intron (NM_198714, intron 2 of 4)
chr1	71546241	71547180	940	745	29	149.19	14.67	Promoter	NM_005455;NM_203350;NR_046217	ZRANB2-AS2;ZRANB2	promoter-TSS (NR_046217)
chr1	71547359	71547746	388	182	10	54.52	10.27	Promoter	NM_005455;NM_203350;NR_046217	ZRANB2-AS2;ZRANB2	promoter-TSS (NM_005455)
chr1	71773184	71773489	306	197	9	69.87	17.03	Intergenic	NR_046217;NM_173808	NEGR1;ZRANB2-AS2	Intergenic
chr1	71960233	71960498	266	133	10	82.71	21.28	Intron	NM_173808	NEGR1	MER77B|LTR|ERVL
chr1	72171671	72173031	1361	195	284	1388.94	48.89	Intron	NM_173808	NEGR1	L1M1|LINE|L1
chr1	72197901	72198335	435	304	10	65.2	19.16	Intron	NM_173808	NEGR1	intron (NM_173808, intron 3 of 6)
chr1	72749206	72750441	1236	995	33	115.42	10.45	Promoter	NM_173808	NEGR1	Intergenic
chr1	72832178	72832486	309	142	66	703.58	58.22	Intergenic	NM_173808	NEGR1	Intergenic
chr1	73101468	73101937	470	126	24	210.72	41.8	Intergenic			Intergenic
chr1	73205267	73205628	362	219	20	187.39	40.44	Intergenic			LTR33|LTR|ERVL
chr1	73509857	73510582	726	311	56	405.64	35.56	Intergenic			L1PB2|LINE|L1
chr1	74042931	74043335	405	196	8	50.07	12.77	Intergenic			L1PA12|LINE|L1
chr1	74389019	74389260	242	121	8	72	17.03	Intergenic			MLT1A|LTR|ERVL-MaLR
chr1	74454207	74454413	207	103	14	193.15	29.8	Intergenic	NM_001105659	LRRIQ3	MER74C|LTR|ERVL
chr1	74475855	74476226	372	184	8	52.98	12.77	Intergenic	NM_001105659	LRRIQ3	LTR33C|LTR|ERVL
chr1	74663396	74663847	452	148	11	64.29	8.84	Promoter	NM_001105659;NM_003838;NM_001199327;NM_001112808;NM_001199329;NM_001199328	FPGT-TNNI3K;LRRIQ3;FPGT	promoter-TSS (NM_001112808)
chr1	74663894	74664230	337	194	17	143.99	25.41	Promoter	NM_001105659;NM_003838;NM_001199327;NM_001112808;NM_001199329;NM_001199328	FPGT-TNNI3K;LRRIQ3;FPGT	promoter-TSS (NM_001105659)
chr1	74861036	74861508	473	329	77	517.2	31.72	Intron	NM_001199327;NM_015978;NM_001112808	FPGT-TNNI3K;TNNI3K	HERVP71A-int|LTR|ERV1
chr1	74862508	74863037	530	274	52	251.65	21.01	Intron	NM_001199327;NM_015978;NM_001112808	FPGT-TNNI3K;TNNI3K	intron (NM_001199327, intron 19 of 23)
chr1	74969901	74970128	228	114	12	141.37	25.54	Intron	NM_015978;NM_001112808	FPGT-TNNI3K;TNNI3K	intron (NM_015978, intron 23 of 24)
chr1	75118337	75118834	498	295	17	127.28	19.16	Intron	NM_001002912	ERICH3	intron (NM_001002912, intron 1 of 14)
chr1	75139531	75139965	435	184	11	74.54	19.16	Promoter	NM_001002912	ERICH3	promoter-TSS (NM_001002912)
chr1	75197695	75198503	809	426	29	142.49	20.21	Promoter	NM_001134759;NM_001162916;NM_001130043;NM_001130042;NR_027962;NM_138467;NM_001889	CRYZ;TYW3	promoter-TSS (NM_138467)
chr1	75198659	75199173	515	131	19	97.38	11.31	Promoter	NM_001134759;NM_001162916;NM_001130043;NM_001130042;NR_027962;NM_138467;NM_001889	CRYZ;TYW3	promoter-TSS (NM_138467)
chr1	75210190	75210849	660	353	27	151.34	24.63	Intron	NM_001162916;NR_027962;NM_138467	TYW3	LTR12B|LTR|ERV1
chr1	76163161	76163564	404	271	8	50.16	12.77	Intergenic	NM_001286043;NM_001286042;NM_004582;NR_073562;NM_001286044;NM_152697;NR_002749;NR_002748;NM_000016;NM_002440;NM_001127328;NM_001130058;NR_003042	SNORD45C;SLC44A5;MSH4;RABGGTB;SNORD45B;SNORD45A;ACADM	L1PA4|LINE|L1
chr1	76189861	76190834	974	656	29	126.07	9.85	Promoter	NM_001286043;NM_001286042;NM_000016;NM_001127328;NM_001286044	ACADM	5' UTR (NM_000016, exon 1 of 12)
chr1	76249861	76250923	1063	653	83	368.81	28.33	Promoter	NM_004582;NR_073562;NR_003042	RABGGTB;SNORD45C	Intergenic
chr1	76251528	76252263	736	331	33	89.77	8.36	Promoter	NM_004582;NR_073562;NR_002749;NR_003042	RABGGTB;SNORD45C;SNORD45A	promoter-TSS (NR_003042)
chr1	76308249	76308688	440	303	15	96.02	18.64	Intron	NM_002440	MSH4	LTR13|LTR|ERVK
chr1	76408825	76409266	442	141	11	73.8	17.03	Intergenic	NM_080868;NM_002440;NR_026546	MSH4;ASB17	L1MA4A|LINE|L1
chr1	76620214	76620645	432	189	11	74.87	17.03	Intron	NM_001160011;NM_152996	ST6GALNAC3	intron (NM_001160011, intron 1 of 3)
chr1	77506588	77506794	207	103	9	105.24	19.16	Intron	NM_030965	ST6GALNAC5	intron (NM_030965, intron 2 of 4)
chr1	77525656	77526066	411	230	86	796.2	47.54	Promoter	NR_106978	MIR7156	intron (NM_030965, intron 4 of 4)
chr1	77684713	77685341	629	451	55	385.49	34.03	Promoter	NM_005482	PIGK	exon (NM_005482, exon 1 of 11)
chr1	77747684	77748305	622	344	12	53.11	11.23	Promoter	NM_012093;NM_174858	AK5	promoter-TSS (NM_012093)
chr1	77779206	77779689	484	191	34	300.89	41.05	Intron	NM_012093;NM_174858	AK5	intron (NM_174858, intron 5 of 13)
chr1	77844588	77845151	564	223	107	862.58	30.28	Intron	NM_012093;NM_174858	AK5	intron (NM_174858, intron 6 of 13)
chr1	77878540	77879786	1247	954	148	683.31	37.89	Intron	NM_012093;NM_174858	AK5	intron (NM_174858, intron 7 of 13)
chr1	77887255	77888080	826	135	56	344	30.75	Intron	NM_012093;NM_174858	AK5	L2a|LINE|L2
chr1	77962793	77963429	637	138	27	151.38	14.27	Intron	NM_012093;NM_174858	AK5	LTR12|LTR|ERV1
chr1	77999305	77999660	356	256	16	80.65	12.22	Intron	NM_012093;NM_174858	AK5	intron (NM_174858, intron 12 of 13)
chr1	78000310	78000754	445	119	14	50.97	9.97	Intron	NM_012093;NM_174858	AK5	FAM|SINE|Alu
chr1	78005429	78006021	593	265	15	61.34	15.46	Intron	NM_012093;NM_174858	AK5	intron (NM_174858, intron 13 of 13)
chr1	78070886	78071527	642	312	15	90.78	17.03	Intron	NM_015534	ZZZ3	L1MA9|LINE|L1
chr1	78148535	78149738	1204	692	90	394.34	23.72	Promoter	NM_015534	ZZZ3	promoter-TSS (NM_015534)
chr1	78225029	78225719	691	431	32	180.24	21.78	Promoter	NM_015017;NM_201626;NM_201624	USP33	5' UTR (NM_015017, exon 1 of 25)
chr1	78245122	78245511	390	157	14	88.67	17.24	Promoter	NM_001270384;NM_198549	FAM73A	promoter-TSS (NM_198549)
chr1	78353759	78354279	521	133	14	84.7	14.52	Promoter	NM_144573;NR_103535;NM_001172309	NEXN;NEXN-AS1	promoter-TSS (NM_001172309)
chr1	78354316	78354757	442	108	10	54.78	11.77	Promoter	NM_144573;NR_103535;NM_001172309	NEXN;NEXN-AS1	CpG
chr1	78400170	78400546	377	248	8	52.52	14.9	Intron	NM_144573;NM_001172309	NEXN	MER45C|DNA|hAT-Tip100
chr1	78444550	78445359	810	281	26	100.55	10.84	Promoter	NM_003902	FUBP1	promoter-TSS (NM_003902)
chr1	78669308	78669702	395	210	8	50.92	10.64	Intergenic	NR_027310;NM_017655	GIPC2;MGC27382	L1PA7|LINE|L1
chr1	78742814	78743265	452	320	9	54.77	17.03	Intron	NR_027310	MGC27382	intron (NR_027310, intron 3 of 5)
chr1	78763573	78763928	356	137	9	63.93	17.03	Intron	NR_027310	MGC27382	THE1D|LTR|ERVL-MaLR
chr1	79083343	79083776	434	142	9	56.31	12.77	Promoter	NM_006820	IFI44L	LTR41|LTR|ERVL
chr1	79111318	79111741	424	313	30	241.97	38.46	Exon	NM_006820	IFI44L	3' UTR (NM_006820, exon 9 of 9)
chr1	79115377	79115574	198	99	8	68.84	10.03	Promoter	NM_006417	IFI44	promoter-TSS (NM_006417)
chr1	79193539	79193872	334	234	8	56.72	10.64	Intergenic	NM_006417;NM_006820	IFI44L;IFI44	LTR1D|LTR|ERV1
chr1	79306439	79306744	306	180	9	69.87	17.03	Intergenic	NM_022159	ELTD1	Intergenic
chr1	79735702	79736127	426	170	11	69.38	14.91	Intergenic			LTR12C|LTR|ERV1
chr1	79736229	79736585	357	184	12	87.54	18.64	Intergenic			L1PA12|LINE|L1
chr1	80024189	80024979	791	355	33	195.74	29.75	Intergenic			L1M1|LINE|L1
chr1	80447979	80448281	303	131	8	60.14	14.9	Intergenic			Intergenic
chr1	81674169	81674688	520	140	16	113.89	23.41	Intergenic			Intergenic
chr1	83608409	83608873	465	321	10	62.4	17.03	Intergenic			L1PA15|LINE|L1
chr1	84024882	84025234	353	141	16	139.01	25.08	Intergenic	NR_119375	LOC101927587	Intergenic
chr1	84226624	84227158	535	395	25	194.43	39.93	Intron	NR_119375	LOC101927587	Intergenic
chr1	84569116	84569383	268	134	8	61.69	17.03	Intron	NM_207578;NM_002731	PRKACB	MLT1G3|LTR|ERVL-MaLR
chr1	84691132	84691651	520	356	70	583.39	46.8	Intron	NM_001242861;NM_001242859;NM_001242858;NM_001242860;NM_001242862;NM_002731;NM_182948;NM_001242857	PRKACB	L1MA4A|LINE|L1
chr1	84763962	84764430	469	223	14	66.99	9.51	Promoter	NM_001010971	SAMD13	5' UTR (NM_001010971, exon 1 of 4)
chr1	84767211	84767423	213	106	12	125.39	16.89	Promoter	NM_001134664;NM_001134663	SAMD13	promoter-TSS (NM_001134663)
chr1	84805118	84805582	465	265	11	70.61	14.63	Intron	NM_001134664;NM_001010971;NM_001134663	SAMD13	L1PA15|LINE|L1
chr1	84944697	84945618	922	552	37	220.41	17.24	Promoter	NM_025065	RPF1	exon (NM_025065, exon 1 of 9)
chr1	84971645	84972583	939	666	63	331.24	25.01	Promoter	NM_005274	GNG5	CpG-1268
chr1	85039554	85040467	914	163	24	126.38	15.52	Promoter	NM_004388	CTBS	exon (NM_004388, exon 1 of 7)
chr1	85086274	85086971	698	392	20	113.02	16.82	Promoter	NR_125761	LINC01461	CpG
chr1	85155831	85157068	1238	589	171	813.38	35.33	Promoter	NM_001166295;NM_001166293;NM_001166417;NM_014021;NM_001166294	SSX2IP	promoter-TSS (NM_001166417)
chr1	85219032	85219550	519	385	22	128.07	24.2	Intergenic	NM_012152;NM_001166293;NM_001166295;NM_014021;NM_001166417;NM_001166294	LPAR3;SSX2IP	L2a|LINE|L2
chr1	85245449	85246278	830	388	230	1382.29	42.9	Intergenic	NM_012152;NM_001166293;NM_001166295;NM_014021;NM_001166417;NM_001166294	LPAR3;SSX2IP	Intergenic
chr1	85312960	85313508	549	169	46	315.44	30.95	Intron	NM_012152	LPAR3	intron (NM_012152, intron 2 of 2)
chr1	85410379	85410637	259	129	9	66.62	13.21	Intron	NM_153259	MCOLN2	intron (NM_153259, intron 7 of 13)
chr1	85413519	85413830	312	175	9	53.93	11.49	Intron	NM_153259	MCOLN2	intron (NM_153259, intron 6 of 13)
chr1	85421058	85421502	445	302	102	892.88	53.64	Intron	NM_153259	MCOLN2	L2a|LINE|L2
chr1	85454269	85454696	428	252	16	104.41	24.76	Intron	NM_153259	MCOLN2	L2a|LINE|L2
chr1	85464563	85464938	376	238	14	103.72	23.59	Promoter	NM_153259	MCOLN2	MER1B|DNA|hAT-Charlie
chr1	85575161	85575395	235	117	18	211.78	30.28	Intron	NM_145172;NM_001288563	WDR63	intron (NM_145172, intron 15 of 22)
chr1	85666625	85667900	1276	607	37	137.13	7.66	Promoter	NM_032184	SYDE2	promoter-TSS (NM_032184)
chr1	85706020	85706293	274	137	11	93.8	23.41	Intergenic	NR_024113;NM_012137;NM_003921;NM_198077;NM_001134445;NR_045484;NM_032184	C1orf52;DDAH1;SYDE2;BCL10;LOC646626	Intergenic
chr1	85742136	85742733	598	426	19	108.97	12.26	Promoter	NM_003921;NR_045484	LOC646626;BCL10	non-coding (NR_045484, exon 1 of 2)
chr1	85763892	85764443	552	187	39	272.36	36.07	Intergenic	NR_024113;NM_012137;NM_003921;NM_198077;NM_001134445;NR_045484;NM_032184	C1orf52;DDAH1;SYDE2;BCL10;LOC646626	Intergenic
chr1	85773875	85774180	306	162	13	98.04	19.25	Intergenic	NR_024113;NM_012137;NM_003921;NM_198077;NM_001134445;NR_045484	C1orf52;DDAH1;BCL10;LOC646626	Intergenic
chr1	85787090	85787559	470	334	34	264.14	40.64	Exon	NM_001134445;NM_012137	DDAH1	intron (NM_012137, intron 5 of 5)
chr1	85796478	85797011	534	251	121	886.08	42.96	Intron	NM_001134445;NM_012137	DDAH1	intron (NM_012137, intron 4 of 5)
chr1	85799664	85799987	324	182	23	80.59	7.49	Intron	NM_001134445;NM_012137	DDAH1	THE1D|LTR|ERVL-MaLR
chr1	85930053	85930543	491	351	12	78.12	14.9	Promoter	NM_012137	DDAH1	CpG
chr1	85986871	85987271	401	262	8	50.41	10.64	Intron	NM_001134445	DDAH1	intron (NM_001134445, intron 1 of 6)
chr1	85995048	85995518	471	191	12	80.21	12.77	Intron	NM_001134445	DDAH1	intron (NM_001134445, intron 1 of 6)
chr1	86042586	86042997	412	221	21	98.88	12.74	Promoter	NM_001134445	DDAH1	CpG
chr1	86046656	86047385	730	465	21	59.29	7.05	Promoter	NM_001554	CYR61	CpG
chr1	86071546	86072000	455	315	10	50.77	10.97	Intergenic	NM_001134445;NM_001170670;NM_001554;NM_017953	CYR61;DDAH1;ZNHIT6	Intergenic
chr1	86173555	86174438	884	477	27	143.57	18.39	Promoter	NM_001170670;NM_017953	ZNHIT6	5' UTR (NM_017953, exon 1 of 10)
chr1	86696776	86697069	294	183	8	61.2	14.9	Intergenic	NM_152890	COL24A1	Intergenic
chr1	86699147	86699537	391	107	12	89.68	21.28	Intergenic	NM_152890	COL24A1	MSTA|LTR|ERVL-MaLR
chr1	86861760	86862129	370	119	8	51.51	10.14	Promoter	NM_001184765;NM_001184766;NM_020729;NM_001007022	ODF2L	promoter-TSS (NM_001007022)
chr1	86895569	86895822	254	127	27	324.05	46.55	Intron	NM_006536	CLCA2	intron (NM_006536, intron 3 of 13)
chr1	86907314	86907566	253	126	16	167.38	29.04	Intron	NM_006536	CLCA2	intron (NM_006536, intron 9 of 13)
chr1	86932503	86932942	440	180	9	55.79	12.77	Promoter	NM_001285	CLCA1	LTR16D1|LTR|ERVL
chr1	86967872	86968313	442	141	15	67.47	14.7	Intergenic	NM_001285;NM_006536;NR_024602;NM_012128	CLCA2;CLCA1;CLCA4	Intergenic
chr1	86968932	86969668	737	430	19	58.92	7.46	Intergenic	NM_001285;NM_006536;NR_024602;NM_012128	CLCA2;CLCA1;CLCA4	Intergenic
chr1	87074081	87074511	431	143	27	230.26	41.05	Intergenic	NM_001206652;NM_001206653;NM_001206651;NR_024604;NR_024602;NM_016009;NM_012128	CLCA3P;SH3GLB1;CLCA4	L1MA2|LINE|L1
chr1	87169839	87171345	1507	583	72	305.92	10.67	Promoter	NM_001206652;NM_001206653;NM_001206651;NM_016009	SH3GLB1	exon (NM_001206652, exon 1 of 11)
chr1	87239939	87240239	301	163	33	336.46	45.98	Intergenic	NM_001206652;NM_001206653;NM_001206651;NM_016009;NM_203341;NM_004261	SH3GLB1;SEP15	Intergenic
chr1	87288172	87288488	317	168	46	446.51	41.58	Intergenic	NM_001206652;NM_001206653;NM_001206651;NM_016009;NM_012262;NM_203341;NM_001134492;NM_004261	HS2ST1;SH3GLB1;SEP15	Intergenic
chr1	87299327	87299657	331	139	10	66.8	15.14	Intergenic	NM_001206652;NM_001206653;NM_001206651;NM_016009;NM_012262;NM_203341;NM_001134492;NM_004261	HS2ST1;SH3GLB1;SEP15	Intergenic
chr1	87379454	87379936	483	273	16	76.76	12.24	Promoter	NM_203341;NM_001134492;NM_004261;NM_012262	HS2ST1;SEP15	promoter-TSS (NM_012262)
chr1	87379948	87380700	753	206	17	55.74	6.57	Promoter	NM_203341;NM_001134492;NM_004261;NM_012262	HS2ST1;SEP15	promoter-TSS (NM_004261)
chr1	87597457	87597809	353	211	10	58.39	10.27	Promoter	NR_026989;NR_026988;NR_026987;NR_026986;NR_026985	LINC01140	promoter-TSS (NR_026986)
chr1	87617624	87618086	463	141	12	71.83	14.15	Intron	NR_026989	LINC01140	CpG
chr1	87645491	87646340	850	308	31	123.53	12.87	Intergenic	NR_026989;NR_026988;NM_001290053;NR_026987;NR_026986;NR_026985;NM_012262;NM_001134492	HS2ST1;LOC101927844;LINC01140	Intergenic
chr1	87674589	87675163	575	229	93	724.29	36.01	Intergenic	NR_026989;NR_026988;NM_001290053;NR_026987;NR_026986;NR_026985;NM_012262	HS2ST1;LOC101927844;LINC01140	MLT1J1|LTR|ERVL-MaLR
chr1	87685704	87686256	553	377	51	364.68	35.79	Exon	NM_001290053	LOC101927844	Intergenic
chr1	87691613	87692318	706	411	28	150.96	16.94	Intron	NM_001290053	LOC101927844	L2a|LINE|L2
chr1	87718084	87718521	438	226	11	74.22	19.16	Intergenic	NM_006769;NR_026989;NM_001290053	LMO4;LOC101927844;LINC01140	Intergenic
chr1	87800839	87801238	400	178	12	68.82	12.93	Intron	NM_006769	LMO4	CpG
chr1	87876459	87876883	425	283	31	253.29	30.5	Intergenic	NR_038324;NM_006769	LMO4;LINC01364	Intergenic
chr1	88337738	88338240	503	325	12	76.91	19.16	Intergenic			Intergenic
chr1	88368554	88368958	405	133	33	297.68	45.49	Intergenic			Intergenic
chr1	88419406	88419734	329	238	10	77.19	14.9	Intergenic			Intergenic
chr1	88487248	88487976	729	400	17	88.03	10.61	Intergenic			MSTB-int|LTR|ERVL-MaLR
chr1	88523921	88524221	301	141	15	137.73	29.26	Intergenic			Intergenic
chr1	89058193	89058593	401	192	8	50.41	12.77	Intron	NR_110682	PKN2-AS1	AluSx1|SINE|Alu
chr1	89149419	89150837	1419	518	55	238.31	17.24	Promoter	NR_110682;NM_006256	PKN2-AS1;PKN2	5' UTR (NM_006256, exon 1 of 22)
chr1	89167519	89167984	466	141	9	53.63	10.64	Intron	NM_006256	PKN2	AluSx|SINE|Alu
chr1	89357011	89357632	622	291	20	139.99	29.26	Promoter	NM_001514	GTF2B	promoter-TSS (NM_001514)
chr1	89458369	89459037	669	356	18	104.32	14.52	Promoter	NM_019610;NM_001008662;NM_001162536;NM_001008661	RBMXL1;CCBL2	promoter-TSS (NM_001008661)
chr1	89532746	89533319	574	329	13	76.63	16.23	Promoter	NM_002053	GBP1	LTR5_Hs|LTR|ERVK
chr1	89592780	89593097	318	140	20	187.12	33.55	Promoter	NM_004120	GBP2	LTR12C|LTR|ERV1
chr1	89725096	89725831	736	352	86	597.2	39.6	Exon	NM_052942;NM_001134486	GBP5	3' UTR (NM_001134486, exon 11 of 11)
chr1	89734937	89735253	317	197	12	100.56	23.41	Exon	NM_052942;NM_001134486	GBP5	exon (NM_001134486, exon 2 of 11)
chr1	89918742	89918969	228	114	8	82.71	17.03	Intergenic	NM_001134476;NM_198460;NR_003133	GBP1P1;GBP6;LRRC8B	Intergenic
chr1	89954345	89955438	1094	451	119	569.05	39.84	Intergenic	NM_001134476;NR_003133;NM_015350	GBP1P1;LRRC8B	L1M1|LINE|L1
chr1	89989374	89990820	1447	1034	48	175.72	12.63	Promoter	NM_001134476	LRRC8B	promoter-TSS (NM_001134476)
chr1	90006021	90006345	325	156	12	99.26	21.28	Intron	NM_001134476	LRRC8B	intron (NM_001134476, intron 2 of 7)
chr1	90097725	90099943	2219	550	185	553.57	18.53	Promoter	NR_033981;NM_032270	FLJ27354;LRRC8C	promoter-TSS (NR_033981)
chr1	90189441	90189840	400	138	13	65.85	13.79	Intergenic	NM_018103;NM_001134479;NR_033981;NM_032270	LRRC8D;FLJ27354;LRRC8C	MLT1G3|LTR|ERVL-MaLR
chr1	90190293	90190613	321	143	18	122.25	17.8	Intergenic	NM_018103;NM_001134479;NR_033981;NM_032270	LRRC8D;FLJ27354;LRRC8C	Intergenic
chr1	90207981	90208567	587	251	15	84.97	17.68	Intergenic	NM_018103;NM_001134479;NM_032270	LRRC8D;LRRC8C	MLT2F|LTR|ERVL
chr1	90220174	90220369	196	98	10	53.57	5.7	Intergenic	NM_018103;NM_001134479;NM_032270	LRRC8D;LRRC8C	L3|LINE|CR1
chr1	90223084	90223728	645	217	77	456.98	25.22	Intergenic	NM_018103;NM_001134479;NM_032270	LRRC8D;LRRC8C	Intergenic
chr1	90227978	90229054	1077	392	38	134.7	9.48	Intergenic	NM_018103;NM_001134479;NM_032270	LRRC8D;LRRC8C	Intergenic
chr1	90265025	90265300	276	138	45	433.35	36.51	Intergenic	NM_018103;NM_001134479;NM_032270	LRRC8D;LRRC8C	LTR78|LTR|ERV1
chr1	90270307	90270639	333	108	15	109.82	20.99	Intergenic	NM_018103;NM_001134479;NM_032270	LRRC8D;LRRC8C	Intergenic
chr1	90281108	90281562	455	337	15	74.52	12.64	Intergenic	NM_018103;NM_001134479;NM_032270	LRRC8D;LRRC8C	Intergenic
chr1	90285956	90288003	2048	1916	114	308.67	8.79	Promoter	NM_018103;NM_001134479	LRRC8D	promoter-TSS (NM_018103)
chr1	90308517	90309312	796	363	51	267.05	24.02	Exon	NM_018103;NM_001134479	LRRC8D	CpG
chr1	90361782	90362170	389	137	10	69.95	19.16	Intron	NM_018103;NM_001134479	LRRC8D	MIR3|SINE|MIR
chr1	90372137	90372757	621	260	17	82.21	19.31	Intron	NM_018103;NM_001134479	LRRC8D	intron (NM_001134479, intron 2 of 2)
chr1	90421995	90422326	332	215	8	56.93	12.77	Intergenic	NM_018103;NM_182976;NM_182975;NM_001134479;NR_002830	GEMIN8P4;LRRC8D;ZNF326	AluJo|SINE|Alu
chr1	90427532	90427957	426	151	14	79.43	9.47	Intergenic	NM_018103;NM_182976;NM_182975;NM_001134479;NR_002830	GEMIN8P4;LRRC8D;ZNF326	Intergenic
chr1	90429548	90429900	353	104	10	54.26	10.61	Intergenic	NM_018103;NM_182976;NM_182975;NM_001134479;NR_002830	GEMIN8P4;LRRC8D;ZNF326	MLT1F|LTR|ERVL-MaLR
chr1	90439069	90439384	316	121	17	134.79	23.99	Intergenic	NM_018103;NM_182976;NM_182975;NM_001134479;NR_002830	GEMIN8P4;LRRC8D;ZNF326	Intergenic
chr1	90460302	90460896	595	135	25	134.05	17.8	Promoter	NM_182976;NM_182975;NR_002830	GEMIN8P4;ZNF326	promoter-TSS (NR_002830)
chr1	90597594	90598297	704	394	40	246.28	38.79	Intergenic			Intergenic
chr1	90670374	90670868	495	138	19	138.86	31.69	Intergenic			Intergenic
chr1	90805859	90806572	714	463	40	239.17	30.3	Intergenic			Intergenic
chr1	90979720	90980128	409	135	9	58.57	14.9	Intergenic			LTR75B|LTR|ERVL
chr1	91172382	91173190	809	321	25	127.07	11.26	Intergenic	NM_020063	BARHL2	Intergenic
chr1	91187052	91187286	235	117	12	109.12	18.39	Intergenic	NM_020063	BARHL2	Intergenic
chr1	91195671	91196637	967	476	61	322.87	22.72	Intergenic	NM_020063	BARHL2	Intergenic
chr1	91219483	91219828	346	239	8	55.49	12.77	Intergenic	NM_020063	BARHL2	Intergenic
chr1	91229468	91229755	288	162	12	98.28	20.5	Intergenic	NM_020063	BARHL2	MER41B|LTR|ERV1
chr1	91316106	91316575	470	163	14	84.87	11.49	Intergenic	NM_016620;NM_201269;NM_032186	ZNF644	CpG
chr1	91487527	91488050	524	267	19	112.54	15.48	Promoter	NM_016620;NM_201269;NM_032186	ZNF644	promoter-TSS (NM_016620)
chr1	91541182	91541767	586	333	26	173.08	33.75	Intergenic	NM_016620;NM_201269;NM_032186	ZNF644	Intergenic
chr1	91565571	91566039	469	264	24	169.15	24.83	Intergenic	NM_016620;NM_201269;NM_032186	ZNF644	Intergenic
chr1	91601498	91601927	430	301	40	311.78	32.51	Intergenic			MLT2B3|LTR|ERVL
chr1	91614147	91614871	725	164	55	365.83	39.68	Intergenic			L1M1|LINE|L1
chr1	91852672	91853398	727	260	100	711.3	28.07	Intron	NM_001017975	HFM1	LSU-rRNA_Hsa|rRNA|rRNA
chr1	91965514	91965827	314	126	19	120.21	16.78	Promoter	NM_003503;NM_001134419;NM_001134420	CDC7	promoter-TSS (NM_003503)
chr1	91966044	91967390	1347	916	49	174.38	11.21	Promoter	NM_003503;NM_001134419;NM_001134420	CDC7	promoter-TSS (NM_001134420)
chr1	92150388	92150785	398	141	31	232.99	21.22	Intron	NM_001195684;NM_003243;NR_036634;NM_001195683	TGFBR3	intron (NR_036634, intron 17 of 17)
chr1	92195565	92195907	343	164	11	59.66	10.89	Intron	NM_001195684;NM_003243;NR_036634;NM_001195683	TGFBR3	intron (NR_036634, intron 6 of 17)
chr1	92198062	92198454	393	275	11	50.78	7.91	Intron	NM_001195684;NM_003243;NR_036634;NM_001195683	TGFBR3	intron (NR_036634, intron 6 of 17)
chr1	92257094	92258057	964	402	63	309.63	19.91	Intron	NM_001195684;NM_003243;NR_036634;NM_001195683	TGFBR3	intron (NR_036634, intron 4 of 17)
chr1	92269435	92270255	821	148	29	113.27	14.78	Intron	NM_001195684;NM_003243;NR_036634;NM_001195683	TGFBR3	intron (NR_036634, intron 2 of 17)
chr1	92274806	92275160	355	214	16	117.46	21.46	Intron	NM_001195684;NM_003243;NR_036634;NM_001195683	TGFBR3	intron (NR_036634, intron 2 of 17)
chr1	92295966	92296679	714	379	35	160.92	18.06	Intron	NM_001195684;NM_003243;NR_036634;NM_001195683	TGFBR3	intron (NR_036634, intron 2 of 17)
chr1	92350881	92351295	415	131	13	67.5	13.55	Promoter	NM_003243;NR_036634;NM_001195683	TGFBR3	CpG
chr1	92492563	92492790	228	114	8	62.36	10.61	Intergenic	NM_001242807;NM_001242806;NM_001242805;NM_001242810;NM_001287737;NM_207189;NM_173567;NM_001242808;NM_183242;NM_001726	BRDT;EPHX4;BTBD8;SETSIP	FAM|SINE|Alu
chr1	92737527	92737890	364	162	26	234.38	33.68	Intron	NM_053274	GLMN	MLT1E1A|LTR|ERVL-MaLR
chr1	92764077	92764804	728	460	26	144.08	13.79	Promoter	NM_053274;NM_024813	GLMN;RPAP2	promoter-TSS (NM_024813)
chr1	92925373	92925894	522	259	31	173.11	24.14	Intergenic	NM_001127216;NM_005665;NM_001127215;NM_024813;NM_005263	RPAP2;GFI1;EVI5	Intergenic
chr1	92930125	92930660	536	232	16	54.1	7.57	Intergenic	NM_001127216;NM_005665;NM_001127215;NM_024813;NM_005263	RPAP2;GFI1;EVI5	Intergenic
chr1	92941198	92942249	1052	871	104	485.02	27.68	Exon	NM_001127216;NM_001127215;NM_005263	GFI1	exon (NM_005263, exon 7 of 7)
chr1	92950009	92952759	2751	1307	296	463.12	13.79	Promoter	NM_001127216;NM_001127215;NM_005263	GFI1	CpG-1329
chr1	93010268	93010558	291	133	12	105.06	23.41	Intron	NM_005665	EVI5	intron (NM_005665, intron 17 of 17)
chr1	93249658	93251082	1425	637	86	323.86	22.41	Intron	NM_005665	EVI5	CpG
chr1	93297343	93298151	809	199	25	123.22	13.52	Promoter	NM_000969	RPL5	TTS (NM_001252273)
chr1	93425895	93426525	631	251	19	92.78	13.01	Promoter	NM_001252273;NM_001252269;NM_001252270;NM_001006605	FAM69A	intron (NM_001006605, intron 1 of 4)
chr1	93427275	93427616	342	233	10	57.15	11.03	Promoter	NM_001252273;NM_001252269;NM_001252270;NM_001006605	FAM69A	promoter-TSS (NM_001252269)
chr1	93433749	93434031	283	141	10	82.71	21.28	Intergenic	NM_001252273;NM_001252269;NM_001252271;NM_001252270;NM_001006605	FAM69A	MER102c|DNA|hAT-Charlie
chr1	93441089	93441509	421	260	104	915.65	50.95	Intergenic	NM_001252273;NM_001252269;NM_001252271;NM_001252270;NM_001006605	FAM69A	L2b|LINE|L2
chr1	93456479	93456714	236	118	8	66.76	14.91	Intergenic	NM_007358;NM_001164392;NM_001164393;NM_001006605;NM_001164391;NM_001252269;NM_001252270;NM_001252273	FAM69A;MTF2	Intergenic
chr1	93494886	93495361	476	129	23	169.59	21.94	Intergenic	NM_007358;NM_001164392;NM_001164393;NM_001006605;NM_001164391;NM_001252269;NM_001252270;NM_001252273	FAM69A;MTF2	Intergenic
chr1	93544447	93545674	1228	298	51	235.3	16.23	Promoter	NM_001164392;NM_001164393;NM_007358;NM_001164391	MTF2	5' UTR (NM_001164391, exon 1 of 16)
chr1	93636435	93636913	479	339	26	223.69	26.82	Intron	NM_016040;NM_001167830;NR_030761	TMED5	LTR12C|LTR|ERV1
chr1	93645188	93646508	1321	921	58	250.43	16.12	Promoter	NM_016040;NM_206886;NM_001167830;NR_030761	TMED5;CCDC18	promoter-TSS (NM_206886)
chr1	93782780	93783113	334	202	18	156.41	29.04	Intron	NR_034089	LOC100131564	MLT1H|LTR|ERVL-MaLR
chr1	93811107	93811688	582	328	31	201.5	26.62	Promoter	NR_034089;NM_001938	DR1;LOC100131564	promoter-TSS (NR_034089)
chr1	94018270	94018488	219	109	14	176.08	28.4	Exon	NM_001024948;NM_017737;NM_001164473	FNBP1L	3' UTR (NM_017737, exon 15 of 15)
chr1	94057021	94058497	1477	502	139	487.27	26.26	Promoter	NR_034091	LOC100129046	non-coding (NR_034091, exon 1 of 4)
chr1	94097302	94097659	358	127	8	52.64	14.2	Intron	NM_001261408;NM_001261409;NM_003567	BCAR3	intron (NM_001261409, intron 3 of 11)
chr1	94135674	94136055	382	203	12	72.11	13.21	Intron	NM_001261408;NM_001261409;NM_003567	BCAR3	intron (NM_001261409, intron 2 of 11)
chr1	94157633	94157966	334	190	14	95.72	16.89	Intron	NM_001261408	BCAR3	intron (NM_001261408, intron 3 of 13)
chr1	94174530	94175169	640	407	60	375	34.13	Intron	NM_001261408	BCAR3	intron (NM_001261408, intron 2 of 13)
chr1	94233965	94234907	943	315	27	104.53	14.46	Intron	NM_001261408	BCAR3	intron (NM_001261408, intron 2 of 13)
chr1	94282467	94282972	506	141	95	700.59	39.48	Intron	NM_001261408	BCAR3	intron (NM_001261408, intron 2 of 13)
chr1	94311681	94312527	847	157	33	52.73	4.96	Promoter	NM_001261408;NR_030621	BCAR3;MIR760	promoter-TSS (NR_030621)
chr1	94312687	94313394	708	461	55	204.01	14.47	Promoter	NM_001261408;NR_030621	BCAR3;MIR760	promoter-TSS (NM_001261408)
chr1	94313459	94313844	386	157	22	65.98	7.15	Promoter	NM_001261408;NR_030621	BCAR3;MIR760	promoter-TSS (NM_001261408)
chr1	94344520	94345083	564	365	26	181.77	19.92	Promoter	NM_014597	DNTTIP2	promoter-TSS (NM_014597)
chr1	94374161	94375510	1350	878	72	341.65	22.71	Promoter	NM_002061	GCLM	5' UTR (NM_002061, exon 1 of 7)
chr1	94482877	94483295	419	294	13	76.15	17.61	Intron	NM_000350	ABCA4	L1MC4|LINE|L1
chr1	94527062	94527305	244	122	12	100.53	15.92	Intron	NM_000350	ABCA4	intron (NM_000350, intron 13 of 49)
chr1	94532048	94532452	405	243	28	183.18	25.35	Intron	NM_000350	ABCA4	MIR3|SINE|MIR
chr1	94538354	94539059	706	488	119	791.47	40.75	Intron	NM_000350	ABCA4	intron (NM_000350, intron 11 of 49)
chr1	94557668	94558441	774	232	89	496.85	24.14	Intron	NM_000350	ABCA4	intron (NM_000350, intron 6 of 49)
chr1	94571448	94572115	668	527	28	105.4	12.61	Intron	NM_000350	ABCA4	intron (NM_000350, intron 4 of 49)
chr1	94712964	94713640	677	334	16	86.26	14.52	Intergenic	NM_004815	ARHGAP29	CpG
chr1	94751625	94751824	200	100	9	116.99	19.16	Intergenic	NM_004815	ARHGAP29	MLT1A|LTR|ERVL-MaLR
chr1	94768066	94768411	346	130	11	66.05	14.07	Intergenic	NM_004815	ARHGAP29	Intergenic
chr1	94768453	94768906	454	196	24	174.37	22.52	Intergenic	NM_004815	ARHGAP29	Intergenic
chr1	94804793	94805748	956	506	128	721.08	35.6	Intergenic	NM_002858;NM_001122674	ABCD3	Intergenic
chr1	94816989	94817347	359	223	9	60.62	15.76	Intergenic	NM_002858;NM_001122674	ABCD3	Intergenic
chr1	94847771	94848038	268	134	23	204.23	27.83	Intergenic	NM_002858;NM_001122674	ABCD3	Intergenic
chr1	94850326	94850785	460	317	14	75.12	16.23	Intergenic	NM_002858;NM_001122674	ABCD3	Intergenic
chr1	94878885	94879267	383	159	50	426.94	30.17	Intergenic	NM_002858;NM_001122674	ABCD3	Intergenic
chr1	94883361	94883981	621	375	23	71.78	7.44	Promoter	NM_002858;NM_001122674	ABCD3	promoter-TSS (NM_001122674)
chr1	94884159	94884898	740	342	18	74.18	9.11	Promoter	NM_002858;NM_001122674	ABCD3	intron (NM_002858, intron 1 of 22)
chr1	95007887	95008449	563	249	27	147.61	23.33	Promoter	NM_001178096;NM_001993	F3	promoter-TSS (NM_001993)
chr1	95008594	95008838	245	122	9	51.96	9.26	Promoter	NM_001178096;NM_001993	F3	Intergenic
chr1	95067610	95068318	709	514	284	2008.99	48.06	Intergenic	NR_104131;NM_002858;NM_001178096;NM_001993	ABCD3;F3;LINC01057	Intergenic
chr1	95080513	95080827	315	183	8	58.77	12.77	Intergenic	NR_104131;NM_002858;NM_001178096;NM_001993	ABCD3;F3;LINC01057	Intergenic
chr1	95179249	95179647	399	164	111	951.6	39.04	Intron	NR_104131	LINC01057	Intergenic
chr1	95185762	95186417	656	431	63	278.08	18.62	Intron	NR_104131	LINC01057	MIR3|SINE|MIR
chr1	95186829	95187147	319	177	64	470.84	26.29	Intron	NR_104131	LINC01057	Intergenic
chr1	95200661	95201566	906	715	124	734.75	30.34	Intron	NR_104131	LINC01057	Intergenic
chr1	95273479	95273966	488	357	41	260.17	29.89	Intron	NR_104131	LINC01057	Intergenic
chr1	95285371	95285914	544	401	57	437.75	42.44	Promoter	NM_001301079;NR_104131;NM_001258342;NM_001258341;NM_001258340;NM_001258343;NM_152369;NM_001114106	LINC01057;SLC44A3	promoter-TSS (NM_001258342)
chr1	95297167	95297785	619	231	121	923.13	54.19	Intron	NM_001301079;NM_001258343;NM_001258342;NM_001258341;NM_001258340;NM_152369;NM_001114106	SLC44A3	AluSq2|SINE|Alu
chr1	95319845	95320407	563	312	49	334.73	32.35	Intron	NM_001301079;NM_001258343;NM_001258342;NM_001258341;NM_001258340;NM_152369;NM_001114106	SLC44A3	intron (NM_001258340, intron 9 of 14)
chr1	95415499	95415903	405	99	9	54.94	9.58	Intron	NR_033998	LOC729970	MER68|LTR|ERVL
chr1	95428527	95428750	224	112	8	72.46	13.46	Exon	NR_033998	LOC729970	non-coding (NR_033998, exon 4 of 4)
chr1	95508797	95509269	473	346	12	67.16	16.42	Intron	NM_144988	ALG14	MER20|DNA|hAT-Charlie
chr1	95538100	95538654	555	141	17	83.33	8.78	Promoter	NM_144988	ALG14	exon (NM_144988, exon 1 of 4)
chr1	95563941	95564182	242	121	9	82.71	19.16	Intron	NM_001199679	TMEM56	intron (NM_001199679, intron 1 of 6)
chr1	95582206	95582534	329	143	10	66.04	13.14	Promoter	NM_001199691;NM_152487	TMEM56;TMEM56-RWDD3	promoter-TSS (NM_152487)
chr1	95699598	95700142	545	128	26	168.06	20.82	Promoter	NM_001128142;NM_015485;NM_001278247;NM_001278248;NM_001199682;NR_103483;NR_103484	RWDD3	exon (NM_001199682, exon 1 of 4)
chr1	96134350	96134857	508	135	11	67.4	19.16	Intergenic			LTR12C|LTR|ERV1
chr1	96416917	96417270	354	140	48	473.2	53.14	Intergenic			LTR52|LTR|ERVL
chr1	97187076	97188158	1083	211	24	94.56	8.62	Promoter	NR_125356;NR_125357;NM_001300989;NM_001300988;NM_001300987;NM_001300986;NM_001300985;NM_001300990;NM_021190	PTBP2	intron (NM_021190, intron 1 of 13)
chr1	98386377	98386769	393	256	8	51.1	12.77	Promoter	NM_000110;NM_001160301	DPYD	promoter-TSS (NM_000110)
chr1	98513832	98514106	275	137	11	93.8	23.41	Promoter	NR_046105;NR_029679	MIR137HG;MIR137	intron (NR_046105, intron 1 of 4)
chr1	98698248	98698663	416	278	9	57.92	12.77	Intron	NR_046088	LOC729987	L1PA11|LINE|L1
chr1	98789352	98790017	666	208	45	330.28	30.79	Intergenic	NR_046088	LOC729987	MLT2F|LTR|ERVL
chr1	99572939	99573371	433	245	9	54.58	10.14	Intron	NR_033940	LOC100129620	THE1D|LTR|ERVL-MaLR
chr1	99829053	99829415	363	248	9	63.17	17.03	Intergenic	NM_014839;NM_001166252	LPPR4	Intergenic
chr1	100202613	100202880	268	134	9	72	19.16	Intron	NM_001013660	FRRS1	intron (NM_001013660, intron 7 of 16)
chr1	100231939	100232333	395	280	11	78.2	16.72	Promoter	NM_001013660	FRRS1	promoter-TSS (NM_001013660)
chr1	100259239	100259933	695	401	75	537.81	34.87	Intergenic	NR_037516;NR_030382;NM_017734;NM_000643;NM_000642;NM_000645;NM_000644;NM_000646;NM_000028;NM_001013660	AGL;PALMD;FRRS1;MIR548D1;MIR548AA1	LTR5B|LTR|ERVK
chr1	100315222	100316149	928	642	38	203.32	19.36	Promoter	NM_000643;NM_000642;NM_000028;NM_000646;NM_000644	AGL	promoter-TSS (NM_000028)
chr1	100435159	100435626	468	198	11	59.42	8.21	Promoter	NM_001271685;NM_001271684;NM_012243	SLC35A3	promoter-TSS (NM_001271684)
chr1	100503372	100504016	645	305	17	86.66	10.73	Promoter	NM_033055	HIAT1	promoter-TSS (NM_033055)
chr1	100512927	100513368	442	138	18	133.02	28.29	Intron	NM_033055	HIAT1	AluSp|SINE|Alu
chr1	100598104	100599062	959	676	44	255.06	16.01	Promoter	NM_019083;NM_194292	TRMT13;SASS6	promoter-TSS (NM_194292)
chr1	100650104	100650387	284	142	14	114.72	23.55	Intergenic	NM_144620;NM_003729;NM_001918;NR_030279;NM_194292;NM_001256385;NM_001256387;NM_001256386;NM_019083;NR_110435;NR_110434;NM_001130841	LRRC39;TRMT13;RTCA;MIR553;RTCA-AS1;SASS6;DBT	THE1D|LTR|ERVL-MaLR
chr1	100715179	100715662	484	138	10	60.73	12.77	Promoter	NM_001918	DBT	promoter-TSS (NM_001918)
chr1	100731374	100732219	846	547	20	94.33	12.83	Promoter	NR_110435;NM_003729;NM_001130841;NR_110434	RTCA;RTCA-AS1	promoter-TSS (NM_001130841)
chr1	100816475	100817209	735	348	34	93.86	8.75	Promoter	NM_033313;NM_033312;NM_003672	CDC14A	Intergenic
chr1	100818549	100819222	674	453	50	193.79	17.36	Promoter	NM_033313;NM_033312;NM_003672	CDC14A	CpG
chr1	100865983	100866217	235	117	15	169.46	27.96	Intron	NM_033313;NM_033312;NM_003672	CDC14A	intron (NM_003672, intron 4 of 15)
chr1	100899602	100900006	405	272	10	68.23	19.16	Intron	NM_033313;NM_033312;NM_003672	CDC14A	intron (NM_003672, intron 5 of 15)
chr1	100905733	100906063	331	156	30	291.77	41.38	Intron	NM_033313;NM_033312;NM_003672	CDC14A	intron (NM_003672, intron 6 of 15)
chr1	100925168	100925386	219	109	13	92.29	9.75	Intron	NM_033313;NM_033312;NM_003672	CDC14A	intron (NM_003672, intron 8 of 15)
chr1	100929334	100930073	740	419	62	377.25	29.99	Intron	NM_033313;NM_033312;NM_003672	CDC14A	intron (NM_003672, intron 9 of 15)
chr1	100976624	100977042	419	244	71	596.27	33.16	Intron	NM_003672	CDC14A	intron (NM_003672, intron 15 of 15)
chr1	100981456	100981683	228	114	15	107.2	10.89	Intron	NM_003672	CDC14A	intron (NM_003672, intron 15 of 15)
chr1	100988621	100989202	582	259	14	84.73	14.2	Intergenic	NM_033313;NM_033312;NM_022049;NM_003672	GPR88;CDC14A	MamRep1527|LTR|LTR
chr1	100996473	100996870	398	151	85	646.28	33.82	Intergenic	NR_038914;NM_033313;NM_033312;NM_022049;NM_003672	GPR88;LINC01349;CDC14A	Intergenic
chr1	100998140	100998596	457	249	43	202.25	17.58	Intergenic	NR_038914;NM_033313;NM_033312;NM_022049;NM_003672	GPR88;LINC01349;CDC14A	MLT1J|LTR|ERVL-MaLR
chr1	101009244	101009581	338	194	9	65.95	17.03	Intergenic	NR_038914;NM_033313;NM_033312;NM_022049;NM_003672	GPR88;LINC01349;CDC14A	Intergenic
chr1	101071903	101072273	371	279	8	53.07	14.9	Intergenic	NM_022049;NR_038914;NM_003672	GPR88;LINC01349;CDC14A	Intergenic
chr1	101096675	101097038	364	196	9	63.07	14.9	Intron	NR_038914	LINC01349	L2c|LINE|L2
chr1	101251377	101251754	378	113	32	283.44	40.57	Intergenic	NM_001078;NM_001261440;NM_001261441;NM_001261442;NM_080682;NM_001439;NM_001033025;NM_001199834;NR_048570	EXTL2;VCAM1	MER72|LTR|ERV1
chr1	101300865	101301226	362	223	12	93.65	21.28	Intergenic	NM_001078;NM_133496;NM_001261440;NM_001261441;NM_001261442;NM_080682;NM_001439;NM_001144884;NM_001033025;NM_001199834;NR_048570	EXTL2;VCAM1;SLC30A7	MSTA|LTR|ERVL-MaLR
chr1	101360929	101362609	1681	375	48	155.51	10	Promoter	NM_133496;NM_001261440;NM_001261441;NM_001261442;NM_001439;NM_001144884;NM_001033025;NR_048570	EXTL2;SLC30A7	5' UTR (NM_001144884, exon 1 of 12)
chr1	101491234	101491783	550	139	13	78.89	14.2	Promoter	NM_001077395;NM_001077394;NR_109849;NM_015958	DPH5;LOC102606465	promoter-TSS (NM_015958)
chr1	101577667	101577936	270	135	33	360.76	44.62	Intergenic	NM_001077395;NM_001077394;NR_109849;NM_015958	DPH5;LOC102606465	Intergenic
chr1	101593812	101594282	471	141	12	80.21	17.03	Intergenic	NR_109849	LOC102606465	Intergenic
chr1	101704291	101705212	922	618	45	184.5	10.38	Promoter	NM_001400;NR_104626	LOC101928370;S1PR1	exon (NM_001400, exon 2 of 2)
chr1	101723132	101723996	865	444	104	527.09	30.33	Intergenic	NM_001400;NR_046482;NR_104626	LOC101928370;S1PR1;RNU6-31P	Intergenic
chr1	101728119	101728840	722	320	52	177.77	19.34	Intergenic	NM_001400;NR_046482;NR_104626	LOC101928370;S1PR1;RNU6-31P	Intergenic
chr1	101757286	101757581	296	162	76	641.83	32.93	Intergenic	NM_001400;NR_046482;NR_104626	LOC101928370;S1PR1;RNU6-31P	Intergenic
chr1	101758796	101759552	757	388	44	132.09	17.7	Intergenic	NM_001400;NR_046482;NR_104626	LOC101928370;S1PR1;RNU6-31P	Intergenic
chr1	101774744	101775812	1069	665	64	265.76	18.98	Intergenic	NM_001400;NR_046482;NR_104626	LOC101928370;S1PR1;RNU6-31P	Intergenic
chr1	101919401	101919777	377	255	34	306.09	43.77	Intergenic			Intergenic
chr1	102247049	102247462	414	122	11	76.85	14.9	Intergenic	NM_001288823;NM_001288821;NR_110211;NR_110210;NR_110212;NR_033424;NM_058170	OLFM3;DNAJA1P5	Intergenic
chr1	104068247	104069012	766	263	16	88.54	12.77	Promoter	NM_001286997;NM_017619	LOC101928436;RNPC3	promoter-TSS (NM_017619)
chr1	104565553	104565798	246	123	32	416.03	51.32	Intergenic	NR_033990	LOC100129138	Intergenic
chr1	104677706	104678230	525	129	11	65.9	14.9	Intergenic	NR_033990	LOC100129138	LTR5_Hs|LTR|ERVK
chr1	104805672	104806094	423	298	14	106.19	17.03	Intergenic			LTR13|LTR|ERVK
chr1	105680016	105680563	548	208	15	100.55	12.77	Intergenic			LTR18B|LTR|ERVL
chr1	107419041	107419377	337	139	31	299.8	37.48	Intergenic			MLT1F1|LTR|ERVL-MaLR
chr1	107598991	107599778	788	273	21	102.47	13.49	Promoter	NM_018137	PRMT6	exon (NM_018137, exon 1 of 1)
chr1	107599924	107600296	373	264	10	55.27	8.62	Promoter	NM_018137	PRMT6	exon (NM_018137, exon 1 of 1)
chr1	107819587	107820008	422	284	10	66.48	17.03	Intron	NM_001113226;NM_001113228;NM_014917	NTNG1	LTR16B2|LTR|ERVL
chr1	108042701	108042913	213	106	9	105.24	19.16	Intergenic	NM_006113;NM_001113226;NM_001113228;NM_001079874;NM_014917	VAV3;NTNG1	Intergenic
chr1	108329946	108330262	317	135	10	73.04	14.91	Intron	NM_006113	VAV3	intron (NM_006113, intron 2 of 26)
chr1	108404726	108405094	369	165	69	646.91	46.23	Intron	NM_006113	VAV3	intron (NM_006113, intron 2 of 26)
chr1	108426257	108426490	234	117	11	116.99	23.41	Intron	NM_006113	VAV3	intron (NM_006113, intron 1 of 26)
chr1	108440036	108440423	388	128	17	145.33	23.41	Promoter	NR_107006	MIR7852	intron (NM_006113, intron 1 of 26)
chr1	108469296	108469736	441	273	18	139.25	22.99	Intron	NM_006113	VAV3	L1M1|LINE|L1
chr1	108479071	108479591	521	196	24	149.55	25.08	Intron	NM_006113	VAV3	intron (NM_006113, intron 1 of 26)
chr1	108479884	108480109	226	113	13	112.86	15.2	Intron	NM_006113	VAV3	intron (NM_006113, intron 1 of 26)
chr1	108495687	108496146	460	126	10	56.25	16.33	Intron	NM_006113	VAV3	intron (NM_006113, intron 1 of 26)
chr1	108508003	108508653	651	333	23	87.54	11.21	Promoter	NM_006113;NR_046653	VAV3;VAV3-AS1	promoter-TSS (NM_006113)
chr1	108558844	108559521	678	421	140	992.17	42.69	Intergenic	NM_006113;NR_046653	VAV3;VAV3-AS1	Intergenic
chr1	108571613	108572042	430	272	24	156.55	18.91	Intergenic	NM_006113;NR_046653	VAV3;VAV3-AS1	Intergenic
chr1	108572561	108573020	460	120	13	58.79	11.49	Intergenic	NM_006113;NR_046653	VAV3;VAV3-AS1	AluSx1|SINE|Alu
chr1	108586387	108586803	417	141	40	294.85	29.31	Intergenic	NM_213651;NM_013386;NM_006113;NR_046653	VAV3;VAV3-AS1;SLC25A24	Intergenic
chr1	108591415	108591896	482	350	27	70.21	9.8	Intergenic	NM_213651;NM_013386;NM_006113;NR_046653	VAV3;VAV3-AS1;SLC25A24	MLT1D|LTR|ERVL-MaLR
chr1	108593458	108593881	424	228	30	101.01	8.72	Intergenic	NM_213651;NM_013386;NM_006113;NR_046653	VAV3;VAV3-AS1;SLC25A24	Intergenic
chr1	108595870	108596456	587	135	57	253.05	17.14	Intergenic	NM_213651;NM_013386;NM_006113;NR_046653	VAV3;VAV3-AS1;SLC25A24	L2a|LINE|L2
chr1	108622114	108622938	825	354	43	262.47	26.88	Intergenic	NM_213651;NM_013386;NR_046653	VAV3-AS1;SLC25A24	Intergenic
chr1	108650345	108650621	277	138	13	107.95	23.59	Intergenic	NM_213651;NM_013386	SLC25A24	Intergenic
chr1	108656560	108657361	802	460	32	116.43	9.2	Intergenic	NM_213651;NM_013386	SLC25A24	LTR16D|LTR|ERVL
chr1	108660851	108661365	515	399	22	88.37	7.5	Intergenic	NM_213651;NM_013386	SLC25A24	Intergenic
chr1	108668171	108668482	312	168	11	69.85	13.79	Intergenic	NM_213651;NM_013386;NM_001143989	NBPF4;SLC25A24	Intergenic
chr1	108673318	108673858	541	320	43	300.94	32.57	Intergenic	NM_213651;NM_013386;NM_001143989	NBPF4;SLC25A24	L2a|LINE|L2
chr1	108742275	108743690	1416	1292	58	231.09	19.96	Promoter	NM_013386	SLC25A24	promoter-TSS (NM_013386)
chr1	108782899	108783133	235	117	8	64.7	14.15	Intron	NM_001143989	NBPF4	intron (NM_001143989, intron 4 of 14)
chr1	108815100	108815615	516	232	11	66.69	12.77	Intergenic	NM_213651;NM_013386;NM_001143989	NBPF4;SLC25A24	CpG
chr1	108921771	108922457	687	353	18	74.28	16.94	Intergenic	NM_001143987;NM_001143988	NBPF6	Intergenic
chr1	108923219	108923465	247	123	9	56.44	10.34	Intergenic	NM_001143987;NM_001143988	NBPF6	Intergenic
chr1	108996453	108996890	438	143	18	97.32	16.16	Intron	NM_001143987;NM_001143988	NBPF6	intron (NM_001143987, intron 4 of 15)
chr1	109048423	109048703	281	140	15	120.03	22.99	Intergenic	NM_001010883;NM_001143987;NM_001143988	FAM102B;NBPF6	Intergenic
chr1	109102127	109102948	822	413	107	589.27	35.34	Promoter	NM_001010883	FAM102B	promoter-TSS (NM_001010883)
chr1	109112827	109113085	259	129	16	165.43	33.44	Intron	NM_001010883	FAM102B	intron (NM_001010883, intron 1 of 10)
chr1	109189005	109190169	1165	642	156	692.66	34	Intergenic	NM_007269;NM_001010883;NM_018061;NM_001102592;NR_037185;NM_144584;NM_001144937	FAM102B;PRPF38B;FNDC7;HENMT1;STXBP3	MLT1J|LTR|ERVL-MaLR
chr1	109203389	109204453	1065	700	87	423.77	27.59	Promoter	NM_001102592;NM_144584	HENMT1	promoter-TSS (NM_001102592)
chr1	109213596	109214318	723	316	18	77.01	14.59	Intergenic	NM_007269;NM_001010883;NM_018061;NM_001102592;NR_037185;NM_144584;NM_001144937	FAM102B;PRPF38B;FNDC7;HENMT1;STXBP3	L1M1|LINE|L1
chr1	109234579	109235890	1312	474	71	289.08	13.79	Promoter	NR_037185;NM_018061	PRPF38B	exon (NM_018061, exon 1 of 6)
chr1	109245954	109246490	537	301	80	646.03	52.08	Intergenic	NM_007269;NM_001010883;NM_018061;NM_001102592;NR_037185;NM_144584;NM_001144937	FAM102B;PRPF38B;FNDC7;HENMT1;STXBP3	AluSx|SINE|Alu
chr1	109288954	109289728	775	193	36	199.44	20.02	Promoter	NM_007269	STXBP3	promoter-TSS (NM_007269)
chr1	109373076	109373592	517	241	25	156.32	20.57	Exon	NR_049760;NM_152763	AKNAD1	intron (NR_049760, intron 8 of 13)
chr1	109419486	109420067	582	397	16	85.13	12.26	Promoter	NM_013296	GPSM2	5' UTR (NM_013296, exon 1 of 15)
chr1	109505599	109506287	689	152	45	264.28	15.03	Promoter	NM_015127;NM_001048210	CLCC1	CpG
chr1	109584480	109584876	397	220	12	54.76	8.49	Promoter	NM_001142550;NM_001142551;NM_014969	WDR47	5' UTR (NM_014969, exon 1 of 15)
chr1	109618416	109618945	530	253	41	276.6	22.99	Promoter	NM_005645	TAF13	promoter-TSS (NM_005645)
chr1	109632732	109633648	917	612	47	184.58	11.49	Promoter	NM_020141	TMEM167B	promoter-TSS (NM_020141)
chr1	109642383	109643075	693	363	25	96.93	11.34	Promoter	NR_003023	SCARNA2	promoter-TSS (NR_003023)
chr1	109655198	109655683	486	195	14	72.08	14.87	Promoter	NM_001122961;NM_020775;NM_001267048;NM_001284352	KIAA1324;C1orf194	intron (NM_001122961, intron 1 of 4)
chr1	109704997	109705293	297	156	81	770.17	43.44	Intron	NM_020775;NM_001267048;NM_001284352	KIAA1324	intron (NM_001267048, intron 2 of 19)
chr1	109736340	109736616	277	138	10	61.56	13.01	Intron	NM_020775;NM_001267048;NM_001284353;NM_001284352	KIAA1324	intron (NR_049774, intron 7 of 14)
chr1	109742382	109742904	523	141	18	94.22	14.78	Exon	NM_020775;NM_001267048;NM_001284353;NM_001284352	KIAA1324	intron (NR_049774, intron 12 of 14)
chr1	109757483	109757707	225	112	8	55.1	8.9	Promoter	NM_006513;NR_034072	SARS	non-coding (NR_034072, exon 2 of 2)
chr1	109806270	109806704	435	120	12	52.73	11.12	Exon	NM_001408	CELSR2	intron (NM_001408, intron 9 of 33)
chr1	109820021	109820502	482	172	21	64.36	6.67	Intergenic	NM_001005290;NM_020775;NM_002959;NM_001010985;NM_006513;NM_001267048;NM_001032291;NM_001408;NM_032636;NM_001205228;NM_001284353;NM_001284352;NM_001265613;NR_034072	PSRC1;KIAA1324;MYBPHL;CELSR2;SORT1;SARS	Intergenic
chr1	109824355	109825092	738	336	43	167.56	19.87	Promoter	NM_001005290;NM_032636;NM_001032291	PSRC1	intron (NM_001005290, intron 3 of 7)
chr1	109877597	109877973	377	139	8	50.87	12.17	Intron	NM_001205228;NM_002959	SORT1	intron (NM_002959, intron 11 of 19)
chr1	109911642	109912100	459	322	23	132.27	21.3	Intron	NM_001205228;NM_002959	SORT1	AluSq2|SINE|Alu
chr1	109914111	109914467	357	129	18	105.55	16.75	Intron	NM_001205228;NM_002959	SORT1	intron (NM_002959, intron 1 of 19)
chr1	109968862	109969665	804	356	28	140.75	15.05	Promoter	NM_001199774;NM_002790;NM_001199772;NM_001199773	PSMA5	promoter-TSS (NM_001199774)
chr1	110009992	110010340	349	172	14	113.09	19.7	Promoter	NM_001040709	SYPL2	intron (NM_001040709, intron 2 of 5)
chr1	110017271	110017753	483	290	11	50.46	11.03	Intron	NM_001040709	SYPL2	intron (NM_001040709, intron 2 of 5)
chr1	110026154	110027206	1053	667	34	110.2	9.37	Promoter	NM_153340	ATXN7L2	exon (NM_153340, exon 1 of 11)
chr1	110036377	110037392	1016	272	28	53.49	7.66	Promoter	NM_001134403;NM_001134402;NM_182580;NM_001134400;NM_001134404	CYB561D1	exon (NM_001134404, exon 1 of 4)
chr1	110044452	110045408	957	335	95	389.1	19.65	Intergenic	NM_020703;NR_029583;NM_002790;NM_001134404;NM_153340;NM_001134403;NM_001134402;NM_182580;NM_031936;NM_001040709;NM_001199774;NM_006496;NM_001134400;NM_001199772;NM_001199773	SYPL2;MIR197;PSMA5;GNAI3;GPR61;AMIGO1;CYB561D1;ATXN7L2	Intergenic
chr1	110066415	110066657	243	121	11	88.46	14.05	Intergenic	NM_020703;NR_029583;NM_139156;NM_005272;NM_001257360;NM_002790;NM_001134404;NM_153340;NM_001134403;NM_001134402;NM_001257361;NM_182580;NM_031936;NM_001040709;NM_001199774;NM_006496;NM_004037;NM_001134400;NM_001199772;NM_001199773	SYPL2;MIR197;AMPD2;PSMA5;GNAI3;GPR61;AMIGO1;CYB561D1;GNAT2;ATXN7L2	Intergenic
chr1	110090752	110091654	903	387	48	242.36	26.53	Promoter	NM_006496	GNAI3	promoter-TSS (NM_006496)
chr1	110098399	110098775	377	130	10	71.29	17.03	Intron	NM_006496	GNAI3	(TG)n|Simple_repeat|Simple_repeat
chr1	110162991	110164033	1043	671	72	164.26	14.3	Promoter	NM_001257360;NM_139156;NM_004037	AMPD2	5' UTR (NM_004037, exon 1 of 18)
chr1	110166872	110167582	711	430	46	104.88	11.11	Promoter	NM_001257361;NM_203404	AMPD2	promoter-TSS (NM_203404)
chr1	110175377	110175739	363	127	19	94.49	11.49	Intergenic	NM_000850;NM_005272;NR_029583;NM_000848;NM_001257360;NM_001257361;NM_203404;NM_001142368;NM_147148;NM_139156;NM_146421;NR_024538;NM_000851;NM_000561;NM_006496;NM_031936;NM_004037	MIR197;AMPD2;GSTM2;GSTM4;GSTM5;GPR61;GNAT2;GNAI3;GSTM1	TTS (NM_203404)
chr1	110182733	110183703	971	613	43	149.5	14.34	Intergenic	NM_000850;NM_005272;NR_029583;NM_000849;NM_000848;NM_001257360;NM_001257361;NM_203404;NM_001142368;NM_147148;NM_139156;NM_146421;NR_024538;NM_000851;NM_000561;NM_006496;NR_024537;NM_031936;NM_004037	MIR197;AMPD2;GSTM2;GSTM3;GSTM4;GSTM5;GPR61;GNAT2;GNAI3;GSTM1	Intergenic
chr1	110201035	110201847	813	363	78	226.28	15.36	Promoter	NM_000850;NM_147148;NR_024538	GSTM4	non-coding (NR_024538, exon 5 of 7)
chr1	110202445	110203403	959	372	111	383.8	23.64	Intron	NM_000850;NM_147148;NR_024538	GSTM4	intron (NM_147148, intron 7 of 7)
chr1	110212099	110212753	655	343	134	871.35	37.88	Promoter	NM_000848;NM_001142368	GSTM2	LTR12_|LTR|ERV1
chr1	110305785	110306369	585	246	20	60.07	8.28	Promoter	NM_139053;NM_133181;NM_024526	EPS8L3	intron (NM_024526, intron 1 of 18)
chr1	110316136	110316792	657	345	30	139.22	18.33	Intergenic	NM_139053;NM_000851;NM_000849;NM_000848;NM_000561;NM_133181;NM_024526;NM_001142368;NM_146421;NR_024537	GSTM1;GSTM2;GSTM3;GSTM5;EPS8L3	Intergenic
chr1	110333146	110333917	772	331	148	728.34	23.16	Intergenic	NM_139053;NM_000851;NM_000849;NM_000561;NM_133181;NM_024526;NM_146421;NR_024537	GSTM1;GSTM3;GSTM5;EPS8L3	Intergenic
chr1	110340263	110340826	564	184	49	278.38	22.99	Intergenic	NM_139053;NM_000851;NM_000849;NM_133181;NM_024526;NR_024537	GSTM3;GSTM5;EPS8L3	MLT1G|LTR|ERVL-MaLR
chr1	110349395	110350039	645	290	33	145.41	15.57	Intergenic	NM_139053;NM_000851;NM_000849;NM_133181;NM_024526;NR_024537	GSTM3;GSTM5;EPS8L3	Intergenic
chr1	110358717	110359718	1002	628	61	236.65	23.56	Intergenic	NM_139053;NM_000851;NM_000849;NM_000757;NM_133181;NM_024526;NM_172210;NM_172211;NM_172212;NR_024537	GSTM3;GSTM5;EPS8L3;CSF1	Intergenic
chr1	110369321	110369957	637	336	43	256.81	34.92	Intergenic	NM_139053;NM_000849;NM_000757;NM_133181;NM_024526;NM_172210;NM_172211;NM_172212;NR_024537	GSTM3;CSF1;EPS8L3	Intergenic
chr1	110429335	110430006	672	293	20	87.82	14.03	Intergenic	NM_006621;NM_000757;NM_172210;NM_172211;NM_172212;NM_001242673	AHCYL1;CSF1	L2c|LINE|L2
chr1	110460796	110461134	339	113	10	55.13	10.41	Intron	NM_172210;NM_172211;NM_172212;NM_000757	CSF1	L2a|LINE|L2
chr1	110476318	110476915	598	367	54	340.31	34.85	Intergenic	NM_006621;NM_001270768;NM_000757;NM_172210;NM_172211;NM_172212;NM_001242674;NM_001242675;NM_001242676;NM_001242673	STRIP1;AHCYL1;CSF1	Intergenic
chr1	110526927	110527653	727	349	25	117.92	13.79	Promoter	NM_006621;NM_001242673	AHCYL1	promoter-TSS (NM_006621)
chr1	110554227	110554512	286	143	9	72	19.16	Intron	NM_001242674;NM_006621;NM_001242676;NM_001242673;NM_001242675	AHCYL1	intron (NM_001242676, intron 3 of 16)
chr1	110577034	110577432	399	133	12	66.95	15.17	Promoter	NM_033088;NR_073071	STRIP1	promoter-TSS (NM_033088)
chr1	110632180	110633144	965	617	35	124.14	13.29	Intergenic	NM_006621;NM_033088;NM_001270768;NM_001010898;NR_073071;NM_203412;NM_001242674;NM_001242675;NM_001242676;NM_006492;NM_001242673	ALX3;STRIP1;AHCYL1;UBL4B;SLC6A17	Intergenic
chr1	110663312	110663897	586	359	17	83.44	17.24	Intergenic	NM_006621;NM_033088;NM_001270768;NR_036437;NM_004978;NM_001010898;NR_046546;NR_073071;NM_203412;NM_001242674;NM_001242675;NM_001242676;NM_006492;NM_001039574;NM_001242673	KCNC4;STRIP1;AHCYL1;ALX3;KCNC4-AS1;UBL4B;SLC6A17	Intergenic
chr1	110698563	110698973	411	144	13	71.85	14.59	Intron	NM_001010898	SLC6A17	intron (NM_001010898, intron 1 of 11)
chr1	110753603	110754265	663	229	20	78.33	9.13	Promoter	NR_036437;NR_046546;NM_001039574;NM_004978	KCNC4;KCNC4-AS1	non-coding (NR_036437, exon 1 of 5)
chr1	110786019	110786713	695	376	49	279.79	23.78	Intergenic	NR_036437;NM_022768;NM_004978;NR_036595;NM_001010898;NR_046546;NM_001201545;NM_001039574	KCNC4;KCNC4-AS1;SLC6A17;LOC440600;RBM15	Intergenic
chr1	110805503	110805962	460	236	10	57.34	11.18	Intergenic	NR_036437;NM_022768;NM_004978;NM_004696;NR_036595;NM_001010898;NR_046546;NM_001201549;NM_001201548;NM_001201547;NM_001201546;NM_001201545;NM_001039574	KCNC4;KCNC4-AS1;SLC16A4;RBM15;SLC6A17;LOC440600	Intergenic
chr1	110855056	110855657	602	370	16	69.54	12.32	Intron	NR_036595	LOC440600	intron (NR_036595, intron 2 of 3)
chr1	110880785	110882195	1411	370	49	125.32	10.71	Promoter	NM_001201545;NR_036595;NM_022768	LOC440600;RBM15	promoter-TSS (NM_001201545)
chr1	110949842	110950801	960	538	33	136.92	12.35	Promoter	NR_102697;NM_006402	LAMTOR5;LAMTOR5-AS1	exon (NM_006402, exon 1 of 4)
chr1	110969519	110969828	310	176	27	172.43	18.3	Intergenic	NM_022768;NR_003599;NM_004696;NM_006402;NR_036595;NR_102697;NR_108042;NM_005549;NM_001201549;NM_001201548;NM_001201547;NM_001201546;NM_001201545;NM_032414	CYMP;PROK1;LAMTOR5-AS1;SLC16A4;RBM15;KCNA10;LAMTOR5;LOC440600;LOC440602	Intergenic
chr1	110972824	110973497	674	366	29	85.71	12.07	Intergenic	NM_022768;NR_003599;NM_004696;NM_006402;NR_036595;NR_102697;NR_108042;NM_005549;NM_001201549;NM_001201548;NM_001201547;NM_001201546;NM_001201545;NM_032414	CYMP;PROK1;LAMTOR5-AS1;SLC16A4;RBM15;KCNA10;LAMTOR5;LOC440600;LOC440602	Intergenic
chr1	110976381	110976824	444	193	20	84	11.74	Intergenic	NM_022768;NR_003599;NM_004696;NM_006402;NR_036595;NR_102697;NR_108042;NM_005549;NM_001201549;NM_001201548;NM_001201547;NM_001201546;NM_001201545;NM_032414	CYMP;PROK1;LAMTOR5-AS1;SLC16A4;RBM15;KCNA10;LAMTOR5;LOC440600;LOC440602	Intergenic
chr1	111131638	111132062	425	239	9	54.19	11.82	Intergenic	NM_001204269;NM_004974;NR_003599;NM_002232;NR_108042;NR_109846;NR_109845;NM_005549	KCNA10;CYMP;KCNA2;KCNA3;LOC440602	Intergenic
chr1	111173302	111173667	366	249	9	52.08	9.62	Promoter	NM_001204269	KCNA2	intron (NM_001204269, intron 1 of 4)
chr1	111329836	111330383	548	140	40	256.75	30.45	Intergenic	NM_000560;NM_001040033	CD53	L1M2a|LINE|L1
chr1	111415598	111415919	322	134	14	77.36	11.82	Promoter	NM_000560;NM_001040033	CD53	promoter-TSS (NM_000560)
chr1	111417866	111418559	694	325	34	141.22	16.7	Promoter	NM_000560	CD53	intron (NM_000560, intron 1 of 7)
chr1	111422410	111423160	751	349	24	94.83	15.99	Intron	NM_000560;NM_001040033	CD53	intron (NM_000560, intron 1 of 7)
chr1	111505767	111507159	1393	141	51	217.15	11.49	Promoter	NM_001006945;NM_018372	LRIF1	5' UTR (NM_018372, exon 1 of 4)
chr1	111628220	111628642	423	290	17	139.05	23.41	Intergenic	NM_178454;NM_006090;NM_001271833;NM_024901;NM_001007794	DRAM2;CEPT1;DENND2D	L1PA15|LINE|L1
chr1	111681870	111682341	472	190	12	60.85	8.62	Promoter	NM_178454;NM_006090;NM_001007794	DRAM2;CEPT1	promoter-TSS (NM_006090)
chr1	111682497	111683089	593	302	13	58.31	10.27	Promoter	NM_178454;NM_006090;NM_001007794	DRAM2;CEPT1	promoter-TSS (NM_006090)
chr1	111746000	111747030	1031	603	144	583.92	27.59	Promoter	NM_001271833	DENND2D	CpG
chr1	111764232	111764887	656	255	90	577.35	34.74	Intergenic	NR_003928;NM_001040623;NM_001025197;NM_201653;NM_001025199;NM_006090;NM_001271833;NM_001258001;NM_001258002;NM_001258005;NM_001258004;NM_001007794;NM_004000;NM_178454;NM_021797;NM_001258003;NM_024901	DRAM2;DENND2D;CEPT1;CHIAP2;CHI3L2;CHIA	Intergenic
chr1	111904144	111904853	710	413	39	209.11	21.78	Intergenic	NR_003928;NM_001040623;NM_001300831;NM_024102;NM_201653;NM_001258005;NM_001258001;NM_001258002;NM_001258003;NM_001258004;NM_001688;NR_029429;NM_021797;NM_181643;NM_002557;NR_125338	OVGP1;PIFO;PGCP1;CHIAP2;CHIA;WDR77;ATP5F1	LTR5B|LTR|ERVK
chr1	111912375	111912935	561	355	22	104.98	18.99	Intergenic	NR_003928;NM_001040623;NM_001300831;NM_024102;NM_201653;NM_001258005;NM_001258001;NM_001258002;NM_001258003;NM_001258004;NM_001688;NR_029429;NM_021797;NM_181643;NM_002557;NR_125338	OVGP1;PIFO;PGCP1;CHIAP2;CHIA;WDR77;ATP5F1	MSTA|LTR|ERVL-MaLR
chr1	111991636	111992298	663	278	27	167.39	21.55	Promoter	NM_001688;NM_024102	WDR77;ATP5F1	promoter-TSS (NM_024102)
chr1	112013566	112014271	706	329	78	505.24	45.34	Promoter	NM_174896;NM_001300835;NM_001300834	C1orf162	L2b|LINE|L2
[truncated: 39,500 more rows]
