# Supplementary material for: ASXL2 is essential for haematopoiesis and acts as a haploinsufficient tumour suppressor in leukemia
Source: Nat Commun. 2017 May 18;8:15429. doi: 10.1038/ncomms15429 (PMC5454368; doi:10.1038/ncomms15429)
Supplement: Supplementary Data 5 — Motifs enriched in ASXL2 ChIP-seq peaks in SKNO-1 cells. [file ncomms15429-s6.xlsx]

## Sheet: Supplementary Data File 5
Motifs enriched in ASXL2 ChIP-seq peaks in SKNO-1 cells.
Motif Name	Consensus	P-value	Log P-value	q-value (Benjamini)	# of Target Sequences with Motif(of 282)	% of Target Sequences with Motif	# of Background Sequences with Motif(of 42732)	% of Background Sequences with Motif
GFX(?)/Promoter/Homer	ATTCTCGCGAGA	1e-55	-127	0	50	0.1773	239.3	0.0056
NFAT(RHD)/Jurkat-NFATC1-ChIP-Seq(Jolma et al.)/Homer	ATTTTCCATT	1e-54	-125	0	79	0.2801	1141	0.0266
YY1(Zf)/Promoter/Homer	CAAGATGGCGGC	1e-40	-94.1	0	87	0.3085	2257.6	0.0526
Six1(Homeobox)/Myoblast-Six1-ChIP-Chip(GSE20150)/Homer	GKVTCADRTTWC	1e-39	-92	0	137	0.4858	6326.7	0.1475
NFAT:AP1(RHD,bZIP)/Jurkat-NFATC1-ChIP-Seq(Jolma et al.)/Homer	SARTGGAAAAWRTGAGTCAB	1e-37	-87.3	0	61	0.2163	1022.3	0.0238
ZBTB33(Zf)/GM12878-ZBTB33-ChIP-Seq(GSE32465)/Homer	GGVTCTCGCGAGAAC	1e-37	-87	0	55	0.195	772	0.018
ISRE(IRF)/ThioMac-LPS-Expression(GSE23622)/Homer	AGTTTCASTTTC	1e-36	-83.2	0	99	0.3511	3485.8	0.0813
IRF1(IRF)/PBMC-IRF1-ChIP-Seq(GSE43036)/Homer	GAAAGTGAAAGT	1e-28	-65.9	0	84	0.2979	3097.9	0.0722
E2F1(E2F)/Hela-E2F1-ChIP-Seq(GSE22478)/Homer	CWGGCGGGAA	1e-27	-64.1	0	57	0.2021	1352.1	0.0315
TEAD(TEA)/Fibroblast-PU.1-ChIP-Seq(Unpublished)/Homer	YCWGGAATGY	1e-23	-54.9	0	116	0.4113	6690.3	0.156
HIF2a(bHLH)/785_O-HIF2a-ChIP-Seq(GSE34871)/Homer	GCACGTACCC	1e-22	-52.6	0	96	0.3404	4875.1	0.1137
c-Myc(bHLH)/LNCAP-cMyc-ChIP-Seq(Unpublished)/Homer	VCCACGTG	1e-19	-44.9	0	96	0.3404	5439.3	0.1268
Pdx1(Homeobox)/Islet-Pdx1-ChIP-Seq(SRA008281)/Homer	YCATYAATCA	1e-18	-43.5	0	117	0.4149	7802	0.1819
E2F4(E2F)/K562-E2F4-ChIP-Seq(GSE31477)/Homer	GGCGGGAAAH	1e-18	-42.6	0	59	0.2092	2292.9	0.0535
E2F7(E2F)/Hela-E2F7-ChIP-Seq(GSE32673)/Homer	VDTTTCCCGCCA	1e-17	-40.3	0	62	0.2199	2650.4	0.0618
SpiB(ETS)/OCILY3-SPIB-ChIP-Seq(GSE56857)/Homer	AAAGRGGAAGTG	1e-17	-40	0	70	0.2482	3344	0.078
Tbet(T-box)/CD8-Tbet-ChIP-Seq(GSE33802)/Homer	AGGTGTGAAM	1e-16	-38.5	0	181	0.6418	16754.3	0.3906
CEBP:CEBP(bZIP)/MEF-Chop-ChIP-Seq(GSE35681)/Homer	NTNATGCAAYMNNHTGMAAY	1e-16	-37.5	0	147	0.5213	12156.1	0.2834
Fra1(bZIP)/BT549-Fra1-ChIP-Seq(GSE46166)/Homer	NNATGASTCATH	1e-16	-37.5	0	147	0.5213	12158.7	0.2835
BATF(bZIP)/Th17-BATF-ChIP-Seq(GSE39756)/Homer	DATGASTCAT	1e-16	-37.1	0	160	0.5674	13950.2	0.3252
Jun-AP1(bZIP)/K562-cJun-ChIP-Seq(GSE31477)/Homer	GATGASTCATCN	1e-16	-36.9	0	181	0.6418	16994.3	0.3962
E2F6(E2F)/Hela-E2F6-ChIP-Seq(GSE31477)/Homer	GGCGGGAARN	1e-15	-35.6	0	64	0.227	3104.6	0.0724
CEBP:AP1(bZIP)/ThioMac-CEBPb-ChIP-Seq(GSE21512)/Homer	DRTGTTGCAA	1e-15	-35.5	0	78	0.2766	4413.1	0.1029
TEAD2(TEA)/Py2T-Tead2-ChIP-Seq(GSE55709)/Homer	CCWGGAATGY	1e-13	-31.7	0	105	0.3723	7682.5	0.1791
Fosl2(bZIP)/3T3L1-Fosl2-ChIP-Seq(GSE56872)/Homer	NATGASTCABNN	1e-13	-30.6	0	166	0.5887	15767.8	0.3676
E2F(E2F)/Hela-CellCycle-Expression/Homer	TTSGCGCGAAAA	1e-12	-29.2	0	73	0.2589	4457.2	0.1039
NF1(CTF)/LNCAP-NF1-ChIP-Seq(Unpublished)/Homer	CYTGGCABNSTGCCAR	1e-11	-27.6	0	119	0.422	9896	0.2307
PU.1-IRF(ETS:IRF)/Bcell-PU.1-ChIP-Seq(GSE21512)/Homer	MGGAAGTGAAAC	1e-11	-27.1	0	166	0.5887	16351.8	0.3812
Rbpj1(?)/Panc1-Rbpj1-ChIP-Seq(GSE47459)/Homer	HTTTCCCASG	1e-10	-25.1	0	193	0.6844	20818.2	0.4854
HIF-1b(HLH)/T47D-HIF1b-ChIP-Seq(GSE59937)/Homer	RTACGTGC	1e-10	-24.1	0	47	0.1667	2409.3	0.0562
PAX3:FKHR-fusion(Paired,Homeobox)/Rh4-PAX3:FKHR-ChIP-Seq(GSE19063)/Homer	ACCRTGACTAATTNN	1e-09	-22.9	0	188	0.6667	20442.5	0.4766
Nkx3.1(Homeobox)/LNCaP-Nkx3.1-ChIP-Seq(GSE28264)/Homer	AAGCACTTAA	1e-09	-21.4	0	92	0.3262	7470.1	0.1742
Nr5a2(NR)/mES-Nr5a2-ChIP-Seq(GSE19019)/Homer	BTCAAGGTCA	1e-08	-20.6	0	156	0.5532	16098.8	0.3753
AP-1(bZIP)/ThioMac-PU.1-ChIP-Seq(GSE21512)/Homer	VTGACTCATC	1e-08	-20	0	187	0.6631	20896	0.4872
BMYB(HTH)/Hela-BMYB-ChIP-Seq(GSE27030)/Homer	NHAACBGYYV	1e-08	-19.6	0	134	0.4752	13176.4	0.3072
IRF2(IRF)/Erythroblas-IRF2-ChIP-Seq(GSE36985)/Homer	GAAASYGAAASY	1e-08	-19.3	0	49	0.1738	2990.6	0.0697
REST-NRSF(Zf)/Jurkat-NRSF-ChIP-Seq/Homer	GGMGCTGTCCATGGTGCTGA	1e-07	-17	0	181	0.6418	20617.1	0.4807
Olig2(bHLH)/Neuron-Olig2-ChIP-Seq(GSE30882)/Homer	RCCATMTGTT	1e-07	-17	0	153	0.5426	16412.2	0.3826
BMAL1(bHLH)/Liver-Bmal1-ChIP-Seq(GSE39860)/Homer	GNCACGTG	1e-07	-16.6	0	120	0.4255	11868.6	0.2767
NF1-halfsite(CTF)/LNCaP-NF1-ChIP-Seq(Unpublished)/Homer	YTGCCAAG	1e-06	-16.1	0	140	0.4965	14741.4	0.3437
Unknown-ESC-element(?)/mES-Nanog-ChIP-Seq(GSE11724)/Homer	CACAGCAGGGGG	1e-06	-15.3	0	143	0.5071	15345.3	0.3578
bHLHE40(bHLH)/HepG2-BHLHE40-ChIP-Seq(GSE31477)/Homer	KCACGTGMCN	1e-06	-14.5	0	130	0.461	13690.1	0.3192
PAX5(Paired,Homeobox),condensed/GM12878-PAX5-ChIP-Seq(GSE32465)/Homer	GTCACGCTCSCTGM	1e-06	-14.3	0	182	0.6454	21427.2	0.4996
Srebp1a(bHLH)/HepG2-Srebp1a-ChIP-Seq(GSE31477)/Homer	RTCACSCCAY	1e-06	-14.2	0	169	0.5993	19445.3	0.4534
bZIP:IRF(bZIP,IRF)/Th17-BatF-ChIP-Seq(GSE39756)/Homer	NAGTTTCABTHTGACTNW	1e-05	-13.7	0	85	0.3014	7848.3	0.183
Atoh1(bHLH)/Cerebellum-Atoh1-ChIP-Seq(GSE22111)/Homer	VNRVCAGCTGGY	1e-05	-13.1	0	148	0.5248	16604.3	0.3871
CTCF-SatelliteElement(Zf?)/CD4+-CTCF-ChIP-Seq(Barski et al.)/Homer	TGCAGTTCCMVNWRTGGCCA	1e-05	-12.1	0	169	0.5993	20005.8	0.4664
Mouse_Recombination_Hotspot(Zf)/Testis-DMC1-ChIP-Seq(GSE24438)/Homer	ACTYKNATTCGTGNTACTTC	1e-05	-12.1	0	116	0.4113	12308.2	0.287
CLOCK(bHLH)/Liver-Clock-ChIP-Seq(GSE39860)/Homer	GHCACGTG	1e-05	-11.6	0	120	0.4255	12979.1	0.3026
Foxh1(Forkhead)/hESC-FOXH1-ChIP-Seq(GSE29422)/Homer	NNTGTGGATTSS	0.0001	-11.4	0.0001	23	0.0816	1240.9	0.0289
Arnt:Ahr(bHLH)/MCF7-Arnt-ChIP-Seq(Lo et al.)/Homer	TBGCACGCAA	0.0001	-11.2	0.0001	171	0.6064	20575.3	0.4797
Foxo1(Forkhead)/RAW-Foxo1-ChIP-Seq(Fan et al.)/Homer	CTGTTTAC	0.0001	-11.1	0.0001	133	0.4716	14966	0.3489
Eomes(T-box)/H9-Eomes-ChIP-Seq(GSE26097)/Homer	ATTAACACCT	0.001	-8.88	0.0007	45	0.1596	3866	0.0901
Srebp2(bHLH)/HepG2-Srebp2-ChIP-Seq(GSE31477)/Homer	CGGTCACSCCAC	0.001	-8.76	0.0008	16	0.0567	827.6	0.0193
AMYB(HTH)/Testes-AMYB-ChIP-Seq(GSE44588)/Homer	TGGCAGTTGG	0.001	-8.3	0.0012	171	0.6064	21487.5	0.501
Gfi1b(Zf)/HPC7-Gfi1b-ChIP-Seq(GSE22178)/Homer	MAATCACTGC	0.01	-6.82	0.0051	23	0.0816	1706.6	0.0398
GATA3(Zf),DR4/iTreg-Gata3-ChIP-Seq(GSE20898)/Homer	AGATGKDGAGATAAG	0.01	-6.62	0.0062	158	0.5603	20110.5	0.4689
Atf3(bZIP)/GBM-ATF3-ChIP-Seq(GSE33912)/Homer	DATGASTCATHN	0.01	-6.47	0.0071	74	0.2624	8099.2	0.1888
NFkB-p65(RHD)/GM12787-p65-ChIP-Seq(GSE19485)/Homer	WGGGGATTTCCC	0.01	-6.15	0.0096	156	0.5532	19994.9	0.4662
Unknown(Homeobox)/Limb-p300-ChIP-Seq/Homer	SSCMATWAAA	0.01	-5.81	0.0132	3	0.0106	41.3	0.001
HOXA9(Homeobox)/HSC-Hoxa9-ChIP-Seq(GSE33509)/Homer	GGCCATAAATCA	0.01	-5.48	0.018	94	0.3333	11184	0.2608
CEBP(bZIP)/ThioMac-CEBPb-ChIP-Seq(GSE21512)/Homer	ATTGCGCAAC	0.01	-5.32	0.0209	64	0.227	7106.9	0.1657
VDR(NR),DR3/GM10855-VDR+vitD-ChIP-Seq(GSE22484)/Homer	ARAGGTCANWGAGTTCANNN	0.01	-5.24	0.0222	156	0.5532	20380	0.4752
Nkx2.5(Homeobox)/HL1-Nkx2.5.biotin-ChIP-Seq(GSE21529)/Homer	RRSCACTYAA	0.01	-4.85	0.0322	7	0.0248	338	0.0079
Znf263(Zf)/K562-Znf263-ChIP-Seq(GSE31477)/Homer	CVGTSCTCCC	0.01	-4.74	0.0354	13	0.0461	917.4	0.0214
