# Supplementary material for: ASXL2 is essential for haematopoiesis and acts as a haploinsufficient tumour suppressor in leukemia
Source: Nat Commun. 2017 May 18;8:15429. doi: 10.1038/ncomms15429 (PMC5454368; doi:10.1038/ncomms15429)
Supplement: Supplementary Data 6 — Genes Differentially Expressed in SKNO-1 cells with anti-ASXL2 shRNA 2 relative to shControl. [file ncomms15429-s7.xlsx]

## Sheet: Supplementary Data File 6
Genes Differentially Expressed in SKNO-1 cells with anti-ASXL2 shRNA 2 relative to shControl.
Name	Description	baseMean	log2FoldChange	lfcSE	stat	pvalue	padj
NM_018263	ASXL2	1614.07	-1.00404	0.12134	-8.27466	1.29e-16	3.53e-12
NM_001202439	NCR3LG1	1049.96	-0.869097	0.12606	-6.89432	5.41e-12	7.41e-08
NM_001200001	NOTCH2	1147.77	-0.898819	0.142372	-6.31316	2.73e-10	2.5e-06
NM_001031809	MS4A3	473.321	1.55664	0.264128	5.89352	3.78e-09	2.07e-05
NM_006138	MS4A3	476.739	1.56092	0.263932	5.91409	3.34e-09	2.07e-05
NM_001031666	MS4A3	447.426	1.54387	0.268236	5.75565	8.63e-09	3.94e-05
NM_006793	PRDX3	4195.7	0.808698	0.145123	5.57251	2.51e-08	8.59e-05
NM_014098	PRDX3	4193.71	0.810228	0.145254	5.578	2.43e-08	8.59e-05
NM_000419	ITGA2B	2608.89	-0.677535	0.122155	-5.54654	2.91e-08	8.86e-05
NM_001101311	TMEM176B	757.103	0.61629	0.114828	5.36705	8e-08	0.000182618
NM_001101312	TMEM176B	757.103	0.61629	0.114828	5.36705	8e-08	0.000182618
NM_001101314	TMEM176B	756.606	0.617278	0.114715	5.38099	7.41e-08	0.000182618
NM_015139	SLC35D1	1711.63	-0.569378	0.106558	-5.34335	9.12e-08	0.000192186
NM_001199037	SERINC2	1171.35	0.849564	0.161051	5.27512	1.33e-07	0.00021346
NM_001199038	SERINC2	1171.35	0.849564	0.161051	5.27512	1.33e-07	0.00021346
NM_005401	PTPN14	1300.16	-0.715581	0.135276	-5.28977	1.22e-07	0.00021346
NM_014020	TMEM176B	748.331	0.616345	0.117135	5.26185	1.43e-07	0.00021346
NM_018565	SERINC2	1172.32	0.846307	0.161052	5.25488	1.48e-07	0.00021346
NM_178865	SERINC2	1171.52	0.847985	0.161193	5.26068	1.44e-07	0.00021346
NM_001199039	SERINC2	1174.58	0.84237	0.160945	5.2339	1.66e-07	0.000227227
NM_005575	LNPEP	933.383	-0.677535	0.130829	-5.17876	2.23e-07	0.000291233
NM_175920	LNPEP	912.935	-0.674403	0.131626	-5.12363	3e-07	0.000373024
NM_020954	RNF213	569.385	-1.21804	0.244094	-4.99005	6.04e-07	0.000718624
NM_001145418	TTC28	1266.19	-0.577453	0.116828	-4.94277	7.7e-07	0.000811131
NM_001206855	TFR2	2624.86	0.563686	0.113846	4.95131	7.37e-07	0.000811131
NM_002522	NPTX1	1621.33	0.811116	0.164081	4.94337	7.68e-07	0.000811131
NM_001174108	ZBED6	789.331	-0.703531	0.142774	-4.9276	8.32e-07	0.000814066
NM_012232	PTRF	2883.8	-0.593499	0.120347	-4.93156	8.16e-07	0.000814066
NM_001146702	KDM5C	4468.94	-0.43332	0.090086	-4.81007	1.51e-06	0.00133338
NM_001164315	ANKRD36	397.347	-1.10245	0.229201	-4.80996	1.51e-06	0.00133338
NM_170606	KMT2C	1767.65	-0.695635	0.144611	-4.81039	1.51e-06	0.00133338
NM_003227	TFR2	2847.65	0.552715	0.115146	4.80011	1.59e-06	0.00135687
NM_024408	NOTCH2	4675.95	-0.536081	0.113185	-4.73631	2.18e-06	0.00180589
NM_153717	EVC	616.302	-0.614457	0.13003	-4.7255	2.3e-06	0.00184866
NM_001109662	HECTD4	2014.26	-0.667654	0.141888	-4.70549	2.53e-06	0.00198125
NM_001282622	KDM5C	4830.7	-0.420257	0.0896811	-4.68613	2.78e-06	0.00201661
NM_004187	KDM5C	4830.7	-0.420257	0.0896811	-4.68613	2.78e-06	0.00201661
NM_020759	STARD9	826	-0.773102	0.165014	-4.68507	2.8e-06	0.00201661
NM_001271223	OBSCN	529.721	-0.843923	0.184115	-4.58367	4.57e-06	0.00316841
NM_003151	STAT4	569.805	-0.71929	0.157017	-4.58095	4.63e-06	0.00316841
NM_001243835	STAT4	568.816	-0.720647	0.157612	-4.57228	4.82e-06	0.00322188
NM_001098623	OBSCN	498.639	-0.840488	0.184322	-4.5599	5.12e-06	0.00333648
NM_152696	HIPK1	1663.91	-0.549048	0.121552	-4.51698	6.27e-06	0.00399424
NM_002049	GATA1	129.79	0.867427	0.194325	4.4638	8.05e-06	0.00467053
NM_004915	ABCG1	1689.15	-0.757613	0.170089	-4.45422	8.42e-06	0.00467053
NM_016818	ABCG1	1689.15	-0.757613	0.170089	-4.45422	8.42e-06	0.00467053
NM_207174	ABCG1	1685.79	-0.758715	0.170169	-4.45861	8.25e-06	0.00467053
NM_207627	ABCG1	1684.17	-0.758283	0.170345	-4.45146	8.53e-06	0.00467053
NM_207628	ABCG1	1684.17	-0.758283	0.170345	-4.45146	8.53e-06	0.00467053
NM_207629	ABCG1	1683.83	-0.758976	0.170447	-4.45285	8.47e-06	0.00467053
NM_002167	ID3	60.3443	1.29306	0.291346	4.43822	9.07e-06	0.0048699
NM_001136001	ABL2	268.103	-0.900135	0.203554	-4.42209	9.77e-06	0.00504995
NM_001271938	MEGF8	1983.31	-0.461084	0.104226	-4.42391	9.69e-06	0.00504995
NM_001410	MEGF8	1976.11	-0.458487	0.103787	-4.41758	9.98e-06	0.00506113
NM_001042544	LTBP4	1121.99	-0.585436	0.133283	-4.39243	1.12e-05	0.00511524
NM_001042545	LTBP4	1123.83	-0.587434	0.133285	-4.40736	1.05e-05	0.00511524
NM_001062	TCN1	241.888	1.28252	0.291891	4.39385	1.11e-05	0.00511524
NM_003573	LTBP4	1121.99	-0.585436	0.133283	-4.39243	1.12e-05	0.00511524
NM_004459	BPTF	6320.51	-0.522126	0.11858	-4.40315	1.07e-05	0.00511524
NM_052843	OBSCN	509.596	-0.795559	0.180951	-4.39655	1.1e-05	0.00511524
NM_182641	BPTF	6375.74	-0.516677	0.118649	-4.35468	1.33e-05	0.00598162
NM_000611	CD59	1963.58	-0.557744	0.130229	-4.28278	1.85e-05	0.0073242
NM_001127223	CD59	1962.44	-0.557444	0.130063	-4.28596	1.82e-05	0.0073242
NM_001127225	CD59	1962.44	-0.557444	0.130063	-4.28596	1.82e-05	0.0073242
NM_001127226	CD59	1962.44	-0.557444	0.130063	-4.28596	1.82e-05	0.0073242
NM_001127227	CD59	1962.44	-0.557444	0.130063	-4.28596	1.82e-05	0.0073242
NM_203329	CD59	1963.94	-0.557666	0.130124	-4.28565	1.82e-05	0.0073242
NM_203330	CD59	1963.94	-0.557666	0.130124	-4.28565	1.82e-05	0.0073242
NM_203331	CD59	1963.94	-0.557666	0.130124	-4.28565	1.82e-05	0.0073242
NM_153702	ELMOD2	885.357	0.501287	0.117458	4.26778	1.97e-05	0.00772241
NR_026808	ANP32A-IT1	55.4735	-1.18353	0.279586	-4.23315	2.3e-05	0.0088868
NM_001100913	PACS2	1620.57	-0.419343	0.0997656	-4.20328	2.63e-05	0.00923648
NM_001253900	MEST	7452.88	0.498856	0.118791	4.19942	2.68e-05	0.00923648
NM_001253901	MEST	7466.07	0.501038	0.119336	4.19854	2.69e-05	0.00923648
NM_001253902	MEST	7463.69	0.500825	0.119185	4.20208	2.64e-05	0.00923648
NM_001291746	REL	927.287	-0.616767	0.146872	-4.19936	2.68e-05	0.00923648
NM_002402	MEST	7453.53	0.498674	0.118837	4.19628	2.71e-05	0.00923648
NM_002908	REL	927.75	-0.616675	0.147111	-4.19191	2.77e-05	0.00923648
NM_006015	ARID1A	6482.26	-0.420284	0.0999682	-4.20417	2.62e-05	0.00923648
NM_139135	ARID1A	6141.45	-0.420834	0.100337	-4.19422	2.74e-05	0.00923648
NM_177524	MEST	7476.78	0.499401	0.118916	4.1996	2.67e-05	0.00923648
NM_177525	MEST	7453.88	0.498644	0.118873	4.19475	2.73e-05	0.00923648
NM_001243127	PACS2	1634.95	-0.410842	0.0982848	-4.18011	2.91e-05	0.00961181
NM_001277285	IGSF9B	90.1031	-0.896445	0.214884	-4.17176	3.02e-05	0.00985249
NM_015197	PACS2	1613.77	-0.415753	0.0999699	-4.15878	3.2e-05	0.0103065
NM_001289824	FURIN	4490.76	-0.461882	0.111485	-4.143	3.43e-05	0.0109141
NM_001289823	FURIN	4483.2	-0.461287	0.111538	-4.1357	3.54e-05	0.0109911
NM_002569	FURIN	4482.92	-0.461347	0.111611	-4.13351	3.57e-05	0.0109911
NM_017628	TET2	845.194	-0.602335	0.145619	-4.13638	3.53e-05	0.0109911
NM_001291860	HSPG2	4065.94	-0.584167	0.142055	-4.11226	3.92e-05	0.0117889
NM_005529	HSPG2	4065.94	-0.584167	0.142055	-4.11226	3.92e-05	0.0117889
NM_001870	CPA3	806.755	-0.59988	0.146104	-4.10583	4.03e-05	0.0119898
NM_014991	WDFY3	1864.38	-0.456676	0.111383	-4.10005	4.13e-05	0.0120319
NM_015073	SIPA1L3	1287.84	-0.419716	0.102364	-4.10021	4.13e-05	0.0120319
NM_001286403	CIITA	275.298	-0.927286	0.226768	-4.08915	4.33e-05	0.0124788
NR_104178	LOC100128494	2554.19	-0.572164	0.140633	-4.06849	4.73e-05	0.0134961
NM_199181	SOGA1	962.424	-0.664474	0.163695	-4.05921	4.92e-05	0.013899
NM_001112	ADARB1	594.738	-0.586088	0.145227	-4.03566	5.44e-05	0.015213
NM_015833	ADARB1	594.899	-0.585175	0.145129	-4.03209	5.53e-05	0.0152898
NM_000246	CIITA	397.473	-0.928604	0.230578	-4.02729	5.64e-05	0.0152962
NM_001286402	CIITA	397.473	-0.928604	0.230578	-4.02729	5.64e-05	0.0152962
NM_025190	ANKRD36B	234.309	-0.756907	0.1881	-4.02395	5.72e-05	0.0153628
NM_007210	GALNT6	671.749	-0.503165	0.125664	-4.00404	6.23e-05	0.0164583
NM_016174	CERCAM	1173.5	-0.665949	0.166358	-4.00312	6.25e-05	0.0164583
NM_001252	CD70	61.0717	-1.13602	0.284884	-3.98765	6.67e-05	0.0174012
NM_001126	ADSS	4612.2	0.534942	0.134571	3.97516	7.03e-05	0.0181676
NM_001135726	HMBOX1	502.863	-0.670699	0.169053	-3.96738	7.27e-05	0.0184234
NR_104444	CIITA	261.126	-0.920141	0.231866	-3.96841	7.24e-05	0.0184234
NM_024940	DOCK5	802.006	-0.529865	0.133796	-3.96023	7.49e-05	0.0188091
NM_021954	GJA3	622.524	-0.445218	0.112602	-3.9539	7.69e-05	0.0191388
NM_001286760	CERCAM	1140.49	-0.662791	0.167785	-3.95024	7.81e-05	0.0192588
NM_001018088	VPS13C	4477.3	-0.563837	0.142961	-3.94399	8.01e-05	0.0195446
NM_018080	VPS13C	4477.12	-0.563736	0.142992	-3.94243	8.07e-05	0.0195446
NM_005234	NR2F6	1332.7	0.5578	0.141704	3.93636	8.27e-05	0.0196969
NM_173500	TTBK2	759.302	-0.567133	0.144023	-3.93779	8.22e-05	0.0196969
NM_015652	C10orf12	589.928	-0.683894	0.176371	-3.87758	0.000105502	0.0249031
NM_024567	HMBOX1	498.413	-0.658774	0.170167	-3.87134	0.000108237	0.0253302
NM_000700	ANXA1	759.04	-0.700746	0.181634	-3.85802	0.000114309	0.0265244
NM_003922	HERC1	2717.43	-0.524773	0.136599	-3.84171	0.000122181	0.0281128
NR_046462	FAM169A	481.592	-0.518125	0.135681	-3.81869	0.000134161	0.0306122
NM_007118	TRIO	7287.95	-0.454867	0.11925	-3.8144	0.000136513	0.030652
NR_027672	ADARB1	400.589	-0.563823	0.147819	-3.81429	0.000136575	0.030652
NR_027673	ADARB1	501.872	-0.555026	0.145816	-3.80635	0.000141034	0.0313955
NM_015566	FAM169A	480.556	-0.518791	0.13673	-3.79428	0.000148075	0.0326972
NR_027674	ADARB1	498.938	-0.556421	0.146799	-3.79035	0.000150437	0.0329529
NR_073200	ADARB1	499.099	-0.555375	0.146607	-3.78819	0.000151752	0.0329771
NM_015057	MYCBP2	5898.87	-0.482863	0.12766	-3.78242	0.000155314	0.0334854
NM_001282484	GOLGA8R	849.986	-0.478015	0.126732	-3.77185	0.000162039	0.0346624
NM_001099952	ITPR1	5601.06	-0.379542	0.101124	-3.75325	0.000174557	0.0362087
NM_001168272	ITPR1	5603.34	-0.379994	0.101237	-3.75349	0.000174387	0.0362087
NM_002222	ITPR1	5600.55	-0.379653	0.101153	-3.75325	0.000174556	0.0362087
NR_022008	PWAR5	185.414	-0.812276	0.21623	-3.75654	0.00017228	0.0362087
NM_012090	MACF1	9995.43	-0.532453	0.142113	-3.74669	0.000179183	0.0368888
NM_001256214	ATP1A3	164.934	0.782844	0.20957	3.73548	0.000187357	0.0374454
NM_005502	ABCA1	251.4	-0.79561	0.212902	-3.73698	0.000186245	0.0374454
NM_152296	ATP1A3	164.934	0.782844	0.20957	3.73548	0.000187357	0.0374454
NM_173215	NFAT5	705.22	-0.698488	0.186857	-3.7381	0.000185419	0.0374454
NM_001256213	ATP1A3	164.578	0.78387	0.210277	3.72779	0.000193167	0.0380915
NM_001261429	LPIN1	332.425	-0.509089	0.136583	-3.72731	0.000193532	0.0380915
NM_004547	NDUFB4	2769.6	0.353707	0.0949367	3.72571	0.000194763	0.0380915
NM_001143819	TPCN1	673.023	-0.449913	0.121052	-3.71668	0.000201854	0.0391983
NM_017901	TPCN1	672.847	-0.449248	0.121228	-3.70582	0.000210704	0.0406288
NM_001301214	TPCN1	650.256	-0.445082	0.120931	-3.68047	0.000232803	0.0445761
NM_015001	SPEN	5541.84	-0.477321	0.130032	-3.6708	0.000241793	0.0457209
NM_080627	SOGA1	2064.44	-0.657588	0.179157	-3.67045	0.000242121	0.0457209
NM_001168331	NDUFB4	2806.87	0.345388	0.0942557	3.66437	0.000247947	0.0465003
NM_004491	ARHGAP35	4199.76	-0.323552	0.0887195	-3.64691	0.000265408	0.0494363
NM_001190438	NCOR1	899.453	-0.598342	0.165302	-3.6197	0.000294944	0.0539379
NM_015378	VPS13D	1738.7	-0.512575	0.141626	-3.61923	0.000295486	0.0539379
NM_018156	VPS13D	1738.52	-0.512936	0.141592	-3.62263	0.000291621	0.0539379
NM_001164665	KIAA1549	2058.02	-0.383899	0.1063	-3.61146	0.000304476	0.0541833
NM_001289861	PER3	268.406	-0.534478	0.148073	-3.60955	0.000306724	0.0541833
NM_001289862	PER3	268.406	-0.534478	0.148073	-3.60955	0.000306724	0.0541833
NM_001289864	PER3	268.406	-0.534478	0.148073	-3.60955	0.000306724	0.0541833
NM_020910	KIAA1549	2058.02	-0.383899	0.1063	-3.61146	0.000304476	0.0541833
NM_001083621	ZBTB40	2434.18	-0.396948	0.110124	-3.60454	0.000312702	0.0548852
NM_001142495	MYO5A	1331.97	-0.42963	0.11927	-3.60216	0.000315587	0.0550387
NM_014870	ZBTB40	2432.87	-0.396404	0.110137	-3.5992	0.0003192	0.0553166
NM_000259	MYO5A	1332.3	-0.428808	0.119258	-3.59563	0.000323604	0.0557153
NM_001282131	SSH2	77.0742	-0.79914	0.22235	-3.59406	0.00032557	0.0557153
NM_001281853	GCSAML	283.091	-0.797899	0.22245	-3.58686	0.000334679	0.0562654
NM_001289863	PER3	268.055	-0.531458	0.148177	-3.58665	0.00033495	0.0562654
NM_016831	PER3	268.055	-0.531458	0.148177	-3.58665	0.00033495	0.0562654
NM_145278	GCSAML	284.092	-0.795205	0.221922	-3.58326	0.000339335	0.0566545
NR_029376	LOC100294362	308.24	-0.663239	0.185207	-3.58106	0.000342198	0.0567862
NM_001284299	PLCB2	229.337	-0.619377	0.173641	-3.567	0.000361091	0.0595605
NM_001143983	CHRDL1	151.93	0.640393	0.179704	3.56361	0.000365795	0.059975
NM_001282434	HES6	408.667	0.575255	0.161711	3.55731	0.000374677	0.0610657
NM_001290260	PHF3	764.107	-0.455154	0.12817	-3.55118	0.000383511	0.0617608
NM_003482	KMT2D	9286.96	-0.627446	0.17664	-3.55212	0.000382144	0.0617608
NM_024776	PEAK1	1359.88	-0.538096	0.15159	-3.54967	0.000385709	0.0617608
NM_139245	PPM1L	281.58	-0.53109	0.149773	-3.54596	0.000391188	0.0622739
NM_001128147	NF1	128.227	-0.712721	0.201222	-3.54197	0.000397157	0.0624975
NM_206833	CTXN1	378.864	0.491794	0.138804	3.54307	0.000395496	0.0624975
NM_015254	KIF13B	1135.9	-0.4671	0.132006	-3.53847	0.000402454	0.0629691
NR_103720	STAG3L5P	514.281	-0.510846	0.144571	-3.53352	0.00041006	0.0637946
NM_001142853	HES6	410.383	0.574354	0.163151	3.52038	0.000430932	0.0662885
NM_018645	HES6	410.383	0.574354	0.163151	3.52038	0.000430932	0.0662885
NM_023037	FRY	2743.23	-0.558184	0.158635	-3.51868	0.000433706	0.0663424
NM_001199282	LRBA	1925.1	-0.379427	0.107963	-3.51442	0.000440708	0.0666687
NM_006726	LRBA	1926.94	-0.380251	0.108179	-3.51502	0.000439724	0.0666687
NM_001281836	GCSAML	280.288	-0.787036	0.224272	-3.50929	0.000449301	0.0668913
NM_001281837	GCSAML	280.288	-0.787036	0.224272	-3.50929	0.000449301	0.0668913
NM_002223	ITPR2	7331.63	-0.407904	0.116335	-3.50629	0.000454395	0.0668913
NM_014238	KSR1	310.632	-0.504773	0.143895	-3.50794	0.000451592	0.0668913
NM_019020	TBC1D16	760.071	-0.489497	0.139571	-3.50715	0.000452938	0.0668913
NM_001723	DST	124.254	-1.07906	0.30801	-3.50333	0.000459481	0.0672784
NM_001281834	GCSAML	281.956	-0.7823	0.223503	-3.50018	0.000464949	0.0673585
NM_001281835	GCSAML	281.956	-0.7823	0.223503	-3.50018	0.000464949	0.0673585
NM_001284230	MAP3K9	113.968	-0.752044	0.215527	-3.48932	0.000484256	0.069421
NM_033141	MAP3K9	113.968	-0.752044	0.215527	-3.48932	0.000484256	0.069421
NM_001286057	ADCY7	380.001	-0.530272	0.152088	-3.48661	0.000489181	0.0697617
NM_006901	MYO9A	933.89	-0.524252	0.150564	-3.48192	0.00049784	0.0706288
NM_001143981	CHRDL1	156.452	0.620826	0.17845	3.47899	0.000503314	0.070673
NM_001143982	CHRDL1	156.452	0.620826	0.17845	3.47899	0.000503314	0.070673
NM_001848	COL6A1	211.909	-0.5618	0.161774	-3.47274	0.000515181	0.0719702
NM_145234	CHRDL1	155.422	0.618668	0.178739	3.46129	0.000537602	0.0747212
NM_001160230	ADARB1	407.471	-0.507363	0.147316	-3.44404	0.000573084	0.0784467
NM_015834	ADARB1	407.632	-0.506109	0.147065	-3.44139	0.000578731	0.0784467
NM_023073	C5orf42	1808.75	-0.444183	0.129057	-3.44176	0.000577952	0.0784467
NM_033428	TMEM261	1510.47	0.350822	0.101909	3.4425	0.000576361	0.0784467
NM_181552	CUX1	3236.83	-0.360218	0.104629	-3.44282	0.000575673	0.0784467
NM_178313	SPTBN1	2135.02	-0.411624	0.119763	-3.43699	0.000588223	0.0793406
NM_001202543	CUX1	3239.35	-0.35918	0.104609	-3.43354	0.000595745	0.0795712
NR_103774	LOC100289580	1729.88	-0.725164	0.211153	-3.4343	0.000594082	0.0795712
NM_152592	SYNE3	329.357	-0.747966	0.218354	-3.42547	0.000613737	0.0815763
NM_001174116	DMXL2	712.062	-0.484024	0.141714	-3.41551	0.000636629	0.0838055
NM_015263	DMXL2	712.062	-0.484024	0.141714	-3.41551	0.000636629	0.0838055
NM_001281838	GCSAML	273.105	-0.766111	0.224873	-3.40686	0.000657158	0.0857412
NM_001282736	PLXDC2	822.875	-0.440104	0.12925	-3.40505	0.000661517	0.0857412
NM_001284231	MAP3K9	108.677	-0.734012	0.215627	-3.40409	0.00066386	0.0857412
NM_001284232	MAP3K9	108.677	-0.734012	0.215627	-3.40409	0.00066386	0.0857412
NM_001130065	MYO9B	7452.4	-0.368465	0.108381	-3.3997	0.00067459	0.0859046
NM_001136472	LITAF	622.025	-0.625151	0.184362	-3.39089	0.000696649	0.0859046
NM_001136473	LITAF	622.206	-0.624276	0.18414	-3.39022	0.00069836	0.0859046
NM_001243245	PRG2	7252.22	0.549457	0.161848	3.39489	0.000686555	0.0859046
NM_001252103	KIF21B	1818.74	-0.358889	0.105873	-3.38982	0.00069939	0.0859046
NM_002728	PRG2	7253.25	0.549411	0.161805	3.39552	0.000684989	0.0859046
NM_004145	MYO9B	7451.54	-0.368444	0.108354	-3.40036	0.000672964	0.0859046
NM_004862	LITAF	621.884	-0.624695	0.184291	-3.38972	0.000699636	0.0859046
NM_032812	PLXDC2	824.769	-0.439752	0.129456	-3.39692	0.0006815	0.0859046
NM_206999	CNOT1	7994.48	-0.404137	0.118795	-3.40199	0.000668983	0.0859046
NR_024320	LITAF	621.884	-0.624695	0.184291	-3.38972	0.000699636	0.0859046
NM_001144770	DST	1396.96	-0.77939	0.230673	-3.37877	0.000728105	0.0869515
NM_001170587	HHAT	259.791	0.756045	0.223755	3.37889	0.000727793	0.0869515
NM_001252102	KIF21B	1819.21	-0.358489	0.105916	-3.38466	0.000712673	0.0869515
NM_001256071	RNF213	7378.93	-0.50244	0.148656	-3.37988	0.000725181	0.0869515
NM_017585	SLC2A6	262.02	-0.570241	0.168716	-3.37989	0.000725153	0.0869515
NM_017596	KIF21B	1819.6	-0.357901	0.105954	-3.37789	0.000730443	0.0869515
NM_183380	DST	1399	-0.779044	0.230374	-3.38165	0.00072053	0.0869515
NM_198576	AGRN	259.907	0.609194	0.18041	3.37672	0.000733567	0.0869515
NM_001170564	HHAT	256.449	0.769161	0.228101	3.37202	0.000746189	0.0876884
NM_001252100	KIF21B	1820.07	-0.357501	0.105996	-3.37277	0.00074415	0.0876884
NM_001122834	HHAT	259.788	0.755198	0.224673	3.36132	0.000775696	0.0896534
NM_001178000	PIKFYVE	336.423	-0.598988	0.178053	-3.36409	0.000767957	0.0896534
NM_017684	VPS13C	5351.18	-0.459126	0.136595	-3.36121	0.000776007	0.0896534
NM_020821	VPS13C	5351.35	-0.459211	0.136571	-3.36243	0.000772607	0.0896534
NM_018194	HHAT	259.963	0.753244	0.224206	3.35962	0.000780511	0.0897948
NM_001130687	GUCY1A3	92.4591	-0.918137	0.273485	-3.35717	0.000787448	0.0900109
NM_001144769	DST	1408.88	-0.773856	0.230574	-3.35621	0.000790185	0.0900109
NM_015548	DST	1365.78	-0.768027	0.228887	-3.35549	0.000792251	0.0900109
NM_001170588	HHAT	258.802	0.754047	0.225011	3.35115	0.000804753	0.0910535
NM_001282859	XRN1	159.901	-0.616859	0.184419	-3.34487	0.000823209	0.0926978
NM_015038	KIAA0754	389.304	-0.804931	0.240715	-3.34391	0.000826057	0.0926978
NM_001170580	HHAT	260.282	0.751814	0.225105	3.33984	0.000838279	0.0929268
NM_152671	PIKFYVE	318.564	-0.597424	0.178858	-3.34022	0.000837134	0.0929268
NR_027946	ERC1	1650.13	-0.390133	0.116807	-3.33998	0.000837848	0.0929268
NM_001013838	RLTPR	1828.51	-0.428102	0.128454	-3.33273	0.000859978	0.0930714
NM_001254943	CCDC88A	3690.04	-0.399756	0.119927	-3.33333	0.000858123	0.0930714
NM_001280800	GTF2I	2398.49	-0.339893	0.101837	-3.33761	0.000845012	0.0930714
NM_178039	ERC1	1648.91	-0.388309	0.116512	-3.33278	0.000859825	0.0930714
NM_178040	ERC1	1648.91	-0.388309	0.116512	-3.33278	0.000859825	0.0930714
NR_027948	ERC1	1651.43	-0.389726	0.116894	-3.33402	0.000856017	0.0930714
NM_002588	PCDHGC3	652.192	-0.39836	0.11957	-3.33161	0.000863465	0.0930808
NM_001099412	KAT6A	2814.24	-0.397848	0.119744	-3.3225	0.000892145	0.0935931
NM_001099413	KAT6A	2814.24	-0.397848	0.119744	-3.3225	0.000892145	0.0935931
NM_001197104	KMT2A	9348.01	-0.482953	0.145205	-3.32602	0.00088097	0.0935931
NM_005933	KMT2A	9348.01	-0.482953	0.145205	-3.32602	0.00088097	0.0935931
NM_006766	KAT6A	2814.06	-0.39806	0.119728	-3.32472	0.000885087	0.0935931
NM_014844	TECPR2	520.217	-0.40288	0.121184	-3.32452	0.000885708	0.0935931
NM_016252	BIRC6	5981.14	-0.430636	0.129383	-3.32838	0.000873526	0.0935931
NM_004947	DOCK3	1556.59	-0.453442	0.136549	-3.32073	0.000897813	0.0938283
NM_018036	ATG2B	1092.87	-0.395875	0.119253	-3.31964	0.000901346	0.0938394
NM_001168236	ABL2	2734.76	-0.379537	0.114429	-3.31679	0.000910591	0.0940864
NM_007314	ABL2	2734.9	-0.379663	0.114438	-3.31763	0.000907861	0.0940864
NM_001168237	ABL2	2731.78	-0.379012	0.114581	-3.30782	0.000940246	0.0967138
NM_001168238	ABL2	2731.64	-0.378885	0.114571	-3.30698	0.000943084	0.0967138
NM_001301248	ERC1	1646.2	-0.385988	0.116892	-3.30209	0.000959687	0.0978085
NM_005158	ABL2	2719.39	-0.376674	0.114084	-3.30173	0.000960903	0.0978085
NM_001135597	CCDC88A	3725.4	-0.396186	0.120076	-3.29945	0.000968749	0.0982419
NM_000296	PKD1	2200.8	-0.423361	0.128713	-3.28917	0.00100482	0.098261
NM_001009944	PKD1	2200.8	-0.423361	0.128713	-3.28917	0.00100482	0.098261
NM_001039111	TRIM71	661.845	-0.465855	0.141588	-3.29021	0.00100113	0.098261
NM_001136000	ABL2	2716.27	-0.376017	0.114222	-3.29198	0.000994864	0.098261
NM_001163265	PCYT1B	59.7966	-0.887106	0.269531	-3.29129	0.000997291	0.098261
NM_001168239	ABL2	2714.98	-0.37622	0.114236	-3.29335	0.00099	0.098261
NM_004845	PCYT1B	62.5253	-0.877235	0.266577	-3.29074	0.000999233	0.098261
NM_014675	CROCC	450.801	-0.51393	0.156065	-3.29306	0.000991043	0.098261
NM_018084	CCDC88A	3718.28	-0.397047	0.120577	-3.29288	0.000991668	0.098261
NM_170776	GPR97	87.9771	0.78382	0.237745	3.2969	0.000977586	0.098261
NM_001145099	SLC2A6	256.724	-0.557366	0.16978	-3.28288	0.00102754	0.0997696
NM_033100	CDHR1	61.558	-0.858067	0.261342	-3.28331	0.00102594	0.0997696
NM_001172631	TECPR2	312.548	-0.475655	0.144972	-3.28102	0.00103434	0.100075
NM_014911	AAK1	4514.06	-0.379653	0.116123	-3.2694	0.00107777	0.10391
NM_022900	CASD1	944.697	-0.361219	0.110705	-3.26291	0.00110273	0.105943
NM_001297588	ZNF221	83.51	-0.857899	0.263714	-3.25314	0.00114139	0.108515
NM_001297589	ZNF221	83.51	-0.857899	0.263714	-3.25314	0.00114139	0.108515
NM_013359	ZNF221	83.51	-0.857899	0.263714	-3.25314	0.00114139	0.108515
NM_001080495	TNRC18	13213.2	-0.40463	0.124499	-3.25008	0.00115374	0.109309
NM_003743	NCOA1	1154.03	-0.409995	0.126434	-3.24275	0.00118382	0.111008
NM_147223	NCOA1	1154.03	-0.409995	0.126434	-3.24275	0.00118382	0.111008
NM_147233	NCOA1	1154.03	-0.409995	0.126434	-3.24275	0.00118382	0.111008
NM_020343	RALGAPA2	2525.16	-0.367173	0.113386	-3.23825	0.00120264	0.112387
NM_001048183	PHACTR4	1723.84	-0.32378	0.100188	-3.23174	0.0012304	0.114591
NM_001163264	PCYT1B	61.6773	-0.874844	0.270913	-3.22925	0.00124115	0.114825
NM_015243	VPS13B	233.131	-0.575856	0.178338	-3.22902	0.00124215	0.114825
NR_111915	LOC101929057	573.89	-0.602251	0.186556	-3.22825	0.0012455	0.114825
NM_014206	TMEM258	3313.34	0.330453	0.102512	3.22357	0.00126605	0.115362
NM_017890	VPS13B	1852.95	-0.373759	0.115933	-3.22392	0.00126448	0.115362
NM_152564	VPS13B	1852.6	-0.373833	0.115986	-3.22309	0.00126818	0.115362
NM_173050	SCUBE1	333.03	0.651243	0.202027	3.22354	0.00126615	0.115362
NM_023923	PHACTR4	1716.35	-0.322919	0.100223	-3.222	0.001273	0.115418
NM_005935	AFF1	3417.67	-0.378927	0.117851	-3.21531	0.00130302	0.11751
NM_030665	RAI1	838.381	-0.389513	0.121157	-3.21495	0.00130466	0.11751
NM_001173524	TROVE2	1066.54	-0.442216	0.137605	-3.21367	0.00131052	0.11765
NM_002334	LRP4	610.972	-0.412606	0.128458	-3.21198	0.00131821	0.117954
NM_032314	COQ5	1098.82	0.350548	0.109507	3.20116	0.00136878	0.12208
NM_018429	BDP1	3606.23	-0.37622	0.117632	-3.19826	0.00138258	0.12291
NM_001166693	AFF1	3426.22	-0.377395	0.118047	-3.197	0.00138867	0.123053
NR_027949	ERC1	1537.66	-0.371699	0.116435	-3.19234	0.00141125	0.12465
NR_104447	HDDC3	536.588	0.400874	0.125754	3.18778	0.0014337	0.126226
NM_001271846	TBC1D16	123.133	-0.637942	0.200282	-3.18521	0.00144647	0.126941
NM_001286451	HDDC3	535.558	0.399834	0.125819	3.17785	0.00148374	0.129796
NM_015973	GAL	2690.09	0.549703	0.173317	3.17166	0.00151571	0.132171
NM_020199	C5orf15	1686.09	0.34516	0.108891	3.16978	0.00152556	0.132608
NM_001042572	CHD2	499.618	-0.445066	0.14064	-3.16459	0.00155303	0.134436
NM_005188	CBL	5623.33	-0.349974	0.110645	-3.16304	0.00156133	0.134436
NR_103734	LINC00342	677.529	-0.518871	0.164036	-3.16314	0.00156075	0.134436
NM_001004431	METRNL	358.893	0.613249	0.194202	3.1578	0.00158967	0.136447
NM_001060	TBXA2R	180.829	0.532911	0.168941	3.15442	0.00160818	0.137104
NM_021077	NMB	344.736	0.435464	0.138082	3.15367	0.00161234	0.137104
NM_205858	NMB	344.736	0.435464	0.138082	3.15367	0.00161234	0.137104
NM_002524	NRAS	3612.93	-0.32308	0.10266	-3.14708	0.00164912	0.139366
NM_015597	GPSM1	616.147	-0.405324	0.128761	-3.14789	0.00164454	0.139366
NM_006272	S100B	58.1523	0.937112	0.297866	3.14609	0.00165471	0.139408
NM_002538	OCLN	125.693	-0.595996	0.189594	-3.14354	0.00166917	0.140195
NM_005246	FER	143.836	-0.571587	0.182005	-3.1405	0.00168658	0.141224
NM_015103	PLXND1	5537.82	-0.336165	0.107235	-3.13486	0.00171937	0.143531
NM_032251	CCDC88B	1210.9	-0.466164	0.148746	-3.13395	0.00172469	0.143537
NM_004600	TROVE2	1055.98	-0.435932	0.139249	-3.1306	0.00174449	0.144606
NM_020765	UBR4	14751.7	-0.484984	0.154947	-3.13	0.00174809	0.144606
NM_001205254	OCLN	125.686	-0.595436	0.19041	-3.12713	0.00176525	0.145585
NM_001288814	MROH1	850.498	-0.363796	0.116456	-3.1239	0.00178469	0.146746
NM_031426	AIF1L	452.363	-0.557512	0.17873	-3.1193	0.00181279	0.148167
NR_033701	AIF1L	452.363	-0.557512	0.17873	-3.1193	0.00181279	0.148167
NM_001185096	AIF1L	452.188	-0.556728	0.178566	-3.11776	0.00182229	0.1485
NM_001988	EVPL	228.791	-0.528506	0.16959	-3.11638	0.00183085	0.148755
NM_001185095	AIF1L	452.543	-0.556257	0.178553	-3.11537	0.00183715	0.148826
NM_198527	HDDC3	539.473	0.388895	0.125006	3.111	0.00186454	0.150599
NM_022648	TNS1	200.047	-0.684592	0.220179	-3.10926	0.00187558	0.151045
NM_001253775	CREB3L2	491.046	-0.404025	0.129994	-3.10802	0.00188347	0.151236
NM_000958	PTGER4	1118.27	-0.550826	0.177383	-3.10529	0.00190095	0.151749
NM_001145777	FKBP5	1194.43	-0.361317	0.116354	-3.10532	0.00190075	0.151749
NM_015060	AVL9	947.768	-0.323713	0.104631	-3.09386	0.00197572	0.157259
NM_006095	ATP8A1	1689.95	-0.418442	0.135314	-3.09238	0.00198558	0.157586
NM_001174117	DMXL2	611.223	-0.446131	0.144335	-3.09094	0.00199524	0.157895
NM_001105529	ATP8A1	1687.28	-0.416729	0.134922	-3.08867	0.00201053	0.158647
NM_016021	UBE2J1	4203.25	-0.337899	0.109482	-3.08634	0.00202634	0.159434
NM_001105566	KIF13A	174.26	-0.579896	0.188221	-3.08092	0.0020636	0.161438
NM_001105567	KIF13A	174.26	-0.579896	0.188221	-3.08092	0.0020636	0.161438
NM_004374	COX6C	5877.39	0.292823	0.09518	3.07652	0.00209435	0.163378
NM_001270686	JOSD2	283.497	0.471761	0.153641	3.07053	0.00213677	0.165262
NM_004638	PRRC2A	112.4	-0.637098	0.2076	-3.06887	0.00214869	0.165262
NM_022113	KIF13A	174.44	-0.576658	0.187837	-3.07	0.00214061	0.165262
NM_080686	PRRC2A	112.4	-0.637098	0.2076	-3.06887	0.00214869	0.165262
NM_138334	JOSD2	283.497	0.471761	0.153641	3.07053	0.00213677	0.165262
NM_006311	NCOR1	3432.34	-0.320035	0.104356	-3.06677	0.00216383	0.165773
NM_014877	HELZ	5664.18	-0.380692	0.124155	-3.06627	0.00216745	0.165773
NM_001042370	TROVE2	733.645	-0.445713	0.145448	-3.06441	0.00218099	0.165882
NM_001135113	IGFL2	149.659	0.811716	0.264864	3.06465	0.00217923	0.165882
NM_001199706	KIAA0895	52.3818	-0.829359	0.270904	-3.06146	0.00220263	0.166603
NM_001199708	KIAA0895	52.3818	-0.829359	0.270904	-3.06146	0.00220263	0.166603
NM_032450	MROH1	860.977	-0.357389	0.116843	-3.0587	0.00222301	0.167681
NM_001146095	FAN1	725.439	-0.475497	0.155839	-3.05121	0.00227918	0.169417
NM_001173525	TROVE2	809.121	-0.438594	0.143755	-3.05099	0.00228087	0.169417
NM_001270639	JOSD2	287.245	0.465374	0.152749	3.04667	0.00231394	0.169417
NM_001270640	JOSD2	287.245	0.465374	0.152749	3.04667	0.00231394	0.169417
NM_001271845	TBC1D16	656.812	-0.438044	0.143586	-3.05074	0.0022828	0.169417
NM_002645	PIK3C2A	842.368	-0.365375	0.119901	-3.04731	0.00230898	0.169417
NM_017747	ANKHD1	5396.31	-0.277098	0.0909519	-3.04665	0.00231409	0.169417
NM_052969	RPL39L	729.781	0.362648	0.118726	3.05449	0.0022544	0.169417
NM_173566	PRR14L	4397.07	-0.346079	0.113547	-3.04789	0.00230452	0.169417
NM_198268	HIPK1	4280.5	-0.288449	0.0945148	-3.05189	0.00227405	0.169417
NR_103473	FGGY	143.379	0.556493	0.182552	3.0484	0.00230062	0.169417
NM_182762	MACC1	374.007	-0.592849	0.194762	-3.04397	0.00233479	0.170477
NM_001002915	IGFL2	150.835	0.803454	0.264044	3.04288	0.00234326	0.17064
NM_138810	TAGAP	197.79	-0.497016	0.163416	-3.04143	0.0023546	0.171012
NM_001271844	TBC1D16	656.498	-0.436868	0.143708	-3.03997	0.002366	0.171063
NM_001286571	AMICA1	55.9311	0.926511	0.304879	3.03895	0.00237405	0.171063
NM_153206	AMICA1	55.9311	0.926511	0.304879	3.03895	0.00237405	0.171063
NM_001098526	AMICA1	55.2083	0.939745	0.31	3.03143	0.00243395	0.174009
NM_001286570	AMICA1	55.2083	0.939745	0.31	3.03143	0.00243395	0.174009
NM_007110	TEP1	1087.4	-0.367664	0.121284	-3.03143	0.002434	0.174009
NM_001256486	GOLGB1	2848.82	-0.457364	0.151075	-3.0274	0.00246667	0.17513
NM_001256487	GOLGB1	2848.82	-0.457364	0.151075	-3.0274	0.00246667	0.17513
NM_001270641	JOSD2	284.367	0.464259	0.153366	3.02713	0.00246887	0.17513
NM_004487	GOLGB1	2848.65	-0.457215	0.151087	-3.02618	0.00247668	0.17523
NM_001122731	MICAL3	457.78	-0.649502	0.214921	-3.02205	0.00251073	0.177181
NM_001146096	FAN1	726.482	-0.47304	0.156892	-3.01507	0.00256919	0.179
NM_001831	CLU	196.444	-0.516616	0.171307	-3.01574	0.00256353	0.179
NM_015314	KIAA0895	51.8963	-0.814472	0.269871	-3.018	0.00254448	0.179
NM_015325	ICE1	4693.39	-0.378125	0.125382	-3.01579	0.00256315	0.179
NM_181492	TCF20	1773.76	-0.319519	0.105973	-3.0151	0.00256893	0.179
NM_001146094	FAN1	726.341	-0.472576	0.156908	-3.0118	0.00259707	0.179595
NM_001190440	NCOR1	3306.04	-0.318254	0.105697	-3.01099	0.00260397	0.179595
NM_001256488	GOLGB1	2844.96	-0.455149	0.151157	-3.0111	0.00260306	0.179595
NR_038335	CLU	196.949	-0.51761	0.171789	-3.01306	0.00258626	0.179595
NM_001129	AEBP1	6783.09	-0.295375	0.0982	-3.00789	0.00263064	0.179749
NM_003319	TTN	108.165	-0.646349	0.214899	-3.00768	0.00263246	0.179749
NM_133432	TTN	108.165	-0.646349	0.214899	-3.00768	0.00263246	0.179749
NM_133437	TTN	108.165	-0.646349	0.214899	-3.00768	0.00263246	0.179749
NM_000362	TIMP3	457.767	0.481786	0.160234	3.00678	0.00264034	0.179839
NM_001042369	TROVE2	722.348	-0.435822	0.145008	-3.0055	0.00265146	0.180148
NR_024412	LINC00998	2869.13	0.315004	0.104856	3.00415	0.00266324	0.180501
NM_016506	KBTBD4	938.305	0.324451	0.108037	3.00314	0.00267205	0.18065
NM_001040653	ZXDC	979.066	-0.362264	0.120722	-3.00082	0.00269253	0.180813
NM_004346	CASP3	3635.47	-0.401811	0.133943	-2.99988	0.00270088	0.180813
NR_015442	LINC00998	2868.15	0.314749	0.104901	3.00045	0.0026958	0.180813
NR_104479	AMICA1	56.243	0.918484	0.306132	3.00028	0.00269729	0.180813
NM_005650	TCF20	1777.23	-0.318427	0.10621	-2.99808	0.00271682	0.181437
NR_045494	CLU	197.133	-0.514634	0.171778	-2.99593	0.00273608	0.182279
NM_001199707	KIAA0895	52.2082	-0.807994	0.269795	-2.99485	0.0027458	0.182482
NM_032991	CASP3	3615.04	-0.401098	0.133974	-2.99385	0.00275481	0.182638
NM_033315	RASL10B	378.033	0.497455	0.166253	2.99215	0.00277019	0.183214
NM_032356	NAA38	1200.07	0.327845	0.109783	2.9863	0.00282379	0.186309
NM_015230	ARAP2	178.848	-0.607117	0.203465	-2.98389	0.00284605	0.187326
NM_001284298	PLCB2	1310.97	-0.534356	0.179144	-2.98283	0.00285596	0.187527
NM_001040439	MAPK8IP3	1454.79	-0.367459	0.123311	-2.97994	0.00288301	0.188005
NM_018095	KBTBD4	938.748	0.321014	0.107728	2.97986	0.00288383	0.188005
NR_024222	KBTBD4	938.748	0.321014	0.107728	2.97986	0.00288383	0.188005
NM_015133	MAPK8IP3	1454.45	-0.367523	0.123533	-2.9751	0.0029289	0.19049
NM_198461	LONRF2	2376.87	-0.379565	0.127621	-2.97417	0.0029378	0.190616
NM_017998	C9orf40	1277.67	0.314618	0.105849	2.97232	0.00295557	0.191316
NM_001171945	SUN1	417.094	-0.45066	0.151925	-2.96634	0.00301368	0.194617
NR_102756	LOC100996255	119.344	-0.64789	0.218722	-2.96216	0.00305492	0.196816
NM_001042492	NF1	1116.52	-0.326167	0.11038	-2.95494	0.00312735	0.200538
NM_015512	DNAH1	799.653	-0.58757	0.198798	-2.95561	0.00312048	0.200538
NM_000267	NF1	1116.34	-0.325765	0.110434	-2.94985	0.00317923	0.201041
NM_001166006	EPB41	2347.85	-0.423008	0.143355	-2.95077	0.00316987	0.201041
NM_001286561	NUMA1	7841.61	-0.332013	0.11254	-2.95018	0.00317592	0.201041
NM_006185	NUMA1	7843.18	-0.33226	0.112623	-2.95019	0.00317574	0.201041
NM_015042	ZNF609	4115.15	-0.304029	0.103056	-2.95013	0.00317641	0.201041
NR_110044	LOC101926943	1486.59	-0.33118	0.112186	-2.95207	0.00315656	0.201041
NM_001284297	PLCB2	1322.39	-0.530291	0.179903	-2.94765	0.00320199	0.201086
NM_004573	PLCB2	1322.39	-0.530291	0.179903	-2.94765	0.00320199	0.201086
NR_002940	LRRC37A4P	1017.11	-0.475239	0.16119	-2.94832	0.00319509	0.201086
NM_004194	ADAM22	267.956	-0.545298	0.185303	-2.94273	0.00325328	0.203374
NM_018416	FOXJ2	997.414	-0.384657	0.130695	-2.94316	0.00324875	0.203374
NM_006059	LAMC3	56.1548	-0.814175	0.277186	-2.93729	0.00331094	0.206507
NM_021721	ADAM22	267.784	-0.543843	0.185367	-2.93388	0.00334752	0.208314
NM_001003897	MANBAL	483.262	0.395918	0.135037	2.93193	0.00336868	0.208708
NM_001113511	ARHGEF7	743.168	-0.36491	0.124462	-2.93189	0.00336908	0.208708
NM_022077	MANBAL	490.935	0.395464	0.135036	2.92859	0.00340501	0.210457
NM_001171946	SUN1	415.677	-0.446867	0.152657	-2.92727	0.00341955	0.210856
NM_017926	GPATCH2L	3867.32	-0.398829	0.136277	-2.9266	0.00342687	0.210856
NM_017972	GPATCH2L	3862.93	-0.399328	0.1365	-2.92548	0.00343921	0.211141
NM_001199942	DOPEY1	505.076	-0.399686	0.136821	-2.92123	0.00348648	0.21167
NM_015018	DOPEY1	505.076	-0.399686	0.136821	-2.92123	0.00348648	0.21167
NM_018914	PCDHGA11	619.129	-0.381895	0.130627	-2.92356	0.00346056	0.21167
NM_145735	ARHGEF7	742.993	-0.364291	0.124661	-2.92225	0.00347517	0.21167
NR_110314	GPATCH2L	3865.15	-0.399244	0.136624	-2.92221	0.00347554	0.21167
NM_020133	AGPAT4	106.136	-0.648463	0.222042	-2.92045	0.00349529	0.211736
NR_028272	NEAT1	5173.47	-0.47268	0.161894	-2.91968	0.0035039	0.211789
NM_001242505	GDA	226.828	-0.582318	0.199534	-2.91839	0.00351839	0.212196
NM_001242507	GDA	461.696	-0.533449	0.18316	-2.91248	0.00358569	0.214113
NM_001282903	TRPS1	477.094	-0.62365	0.214633	-2.90566	0.00366475	0.214113
NM_001284237	ZFYVE16	251.181	-0.546383	0.187639	-2.91188	0.00359262	0.214113
NM_014112	TRPS1	477.094	-0.62365	0.214633	-2.90566	0.00366475	0.214113
NM_025140	CCDC92	77.9983	-0.662777	0.228117	-2.90543	0.00366746	0.214113
NM_201636	TBXA2R	140.904	0.535452	0.18377	2.91371	0.00357159	0.214113
NR_033393	TROVE2	941.768	-0.414823	0.142386	-2.91337	0.00357545	0.214113
NR_104387	TAF1	1625.57	-0.35838	0.123276	-2.90714	0.00364753	0.214113
NR_104388	TAF1	1625.57	-0.35838	0.123276	-2.90714	0.00364753	0.214113
NR_104389	TAF1	1625.39	-0.358725	0.123329	-2.90868	0.0036296	0.214113
NR_104390	TAF1	1625.39	-0.358725	0.123329	-2.90868	0.0036296	0.214113
NR_104391	TAF1	1625.39	-0.358725	0.123329	-2.90868	0.0036296	0.214113
NR_104392	TAF1	1625.39	-0.358725	0.123329	-2.90868	0.0036296	0.214113
NR_104393	TAF1	1625.57	-0.35838	0.123276	-2.90714	0.00364753	0.214113
NR_104394	TAF1	1623.64	-0.360226	0.123953	-2.90615	0.00365903	0.214113
NR_104395	TAF1	1626.54	-0.358051	0.123264	-2.90474	0.00367556	0.214129
NM_001164623	AGO2	1788.47	-0.541717	0.186556	-2.90378	0.00368692	0.214335
NM_001039703	NBPF10	143.102	-0.55746	0.192413	-2.8972	0.00376513	0.217956
NM_001267550	TTN	111.496	-0.63094	0.21774	-2.89767	0.00375941	0.217956
NM_003388	CLIP2	872.362	-0.420846	0.145362	-2.89515	0.00378981	0.218461
NM_032421	CLIP2	872.362	-0.420846	0.145362	-2.89515	0.00378981	0.218461
NM_032092	PCDHGA11	601.847	-0.380856	0.13164	-2.89317	0.00381375	0.219379
NM_012154	AGO2	1790.69	-0.539971	0.186775	-2.89103	0.00383987	0.21995
NM_015106	RAD54L2	774.097	-0.515699	0.17846	-2.88972	0.00385581	0.21995
NM_022455	NSD1	4977.29	-0.374023	0.129393	-2.8906	0.00384504	0.21995
NM_032999	GTF2I	3158.05	-0.288896	0.0999519	-2.89035	0.00384812	0.21995
NM_033000	GTF2I	3157.39	-0.288669	0.0999726	-2.88748	0.00388338	0.221062
NM_001256850	TTN	111.213	-0.626138	0.216959	-2.88598	0.00390196	0.2212
NM_133378	TTN	111.213	-0.626138	0.216959	-2.88598	0.00390196	0.2212
NM_001163636	GTF2I	3156.36	-0.288494	0.10005	-2.88351	0.00393274	0.221269
NM_006769	LMO4	4265.66	0.34293	0.118937	2.88329	0.00393551	0.221269
NM_015092	SMG1	4849.11	-0.435372	0.150944	-2.88432	0.00392263	0.221269
NM_033001	GTF2I	3156.36	-0.288494	0.10005	-2.88351	0.00393274	0.221269
NM_002387	MCC	80.8049	-0.724945	0.251568	-2.88171	0.00395522	0.221922
NM_000856	GUCY1A3	189.682	-0.838099	0.29143	-2.87582	0.00402985	0.221998
NM_001130684	GUCY1A3	188.787	-0.833566	0.289915	-2.8752	0.00403765	0.221998
NM_001193582	NRCAM	224.253	0.775726	0.269732	2.87591	0.00402861	0.221998
NM_001193583	NRCAM	224.253	0.775726	0.269732	2.87591	0.00402861	0.221998
NM_001193584	NRCAM	224.253	0.775726	0.269732	2.87591	0.00402861	0.221998
NM_001518	GTF2I	3155.53	-0.288123	0.100084	-2.8788	0.00399197	0.221998
NM_001865	COX7A2	3757.68	0.306142	0.106371	2.87805	0.00400138	0.221998
NM_005010	NRCAM	224.253	0.775726	0.269732	2.87591	0.00402861	0.221998
NM_024947	PHC3	5378.09	-0.309515	0.107511	-2.87892	0.00399041	0.221998
NR_029466	COX7A2	3760.79	0.306133	0.106262	2.88092	0.00396515	0.221998
NM_178822	IGSF10	7744.13	-0.340665	0.118515	-2.87445	0.00404728	0.222081
NM_017525	CDC42BPG	262.627	-0.491019	0.171001	-2.87145	0.00408597	0.223756
NM_001130682	GUCY1A3	188.922	-0.835897	0.29137	-2.86885	0.00411967	0.225151
NM_001105568	KIF13A	218.761	-0.521068	0.181699	-2.86776	0.00413395	0.225481
NM_001164390	RAPGEF6	481.886	-0.391856	0.13683	-2.86382	0.00418564	0.227847
NM_173562	KCTD20	4740.66	-0.271628	0.0948895	-2.86257	0.00420223	0.228296
NM_001126240	TP73	471.53	-0.617344	0.215824	-2.8604	0.00423106	0.228502
NM_001126241	TP73	470.162	-0.617407	0.215845	-2.86042	0.00423087	0.228502
NM_080796	DIDO1	1549.61	-0.318309	0.111236	-2.86156	0.00421556	0.228502
NM_001079526	IKZF2	1407.06	-0.305698	0.107035	-2.85605	0.00428948	0.228523
NM_001130683	GUCY1A3	189.092	-0.831889	0.291772	-2.85116	0.00435595	0.228523
NM_001130685	GUCY1A3	186.793	-0.836474	0.292975	-2.8551	0.00430232	0.228523
NM_001172640	CELF1	4805.59	-0.299296	0.104886	-2.85354	0.0043235	0.228523
NM_001190981	IL6ST	1027.1	-0.333792	0.116972	-2.8536	0.00432271	0.228523
NM_001197030	ANKHD1	1169.13	-0.417991	0.146604	-2.85116	0.00435606	0.228523
NM_001289416	ANAPC11	3316.59	0.394181	0.138072	2.85489	0.0043052	0.228523
NM_001289420	ANAPC11	3379.67	0.393874	0.138147	2.85111	0.00435663	0.228523
NM_002184	IL6ST	1033.2	-0.336146	0.117692	-2.85616	0.00428795	0.228523
NM_030767	AKNA	2215.42	-0.367043	0.128719	-2.8515	0.00435135	0.228523
NM_032402	PCDHGC3	141.541	-0.562258	0.196723	-2.85811	0.00426167	0.228523
NM_147152	ITSN2	1422.12	-0.341566	0.119569	-2.85665	0.00428142	0.228523
NM_172349	NSD1	4923.73	-0.370619	0.129903	-2.85305	0.00433013	0.228523
NM_175767	IL6ST	1033.2	-0.336146	0.117692	-2.85616	0.00428795	0.228523
NR_120480	IL6ST	1033.34	-0.336489	0.117712	-2.85857	0.00425555	0.228523
NM_005406	ROCK1	3082.25	-0.270048	0.0947508	-2.85009	0.00437066	0.22882
NM_001113512	ARHGEF7	734.327	-0.355907	0.124964	-2.84808	0.00439838	0.229832
NM_001204184	TP73	481.862	-0.614567	0.216002	-2.84519	0.00443845	0.230169
NM_002336	LRP6	2297.25	-0.317526	0.111596	-2.84533	0.00443659	0.230169
NM_005427	TP73	483.23	-0.614526	0.215963	-2.84552	0.00443388	0.230169
NM_006635	ZNF460	206.505	-0.535226	0.188073	-2.84585	0.00442933	0.230169
NM_001134368	SLC6A6	556.871	-0.402928	0.141728	-2.84297	0.00446948	0.23134
NM_001002244	ANAPC11	3384.77	0.39263	0.138649	2.83182	0.00462844	0.231536
NM_001002245	ANAPC11	3367.47	0.392667	0.138825	2.82851	0.00467649	0.231536
NM_001002246	ANAPC11	3378.75	0.39161	0.138204	2.83356	0.00460331	0.231536
NM_001002247	ANAPC11	3367.8	0.392614	0.138833	2.82795	0.00468466	0.231536
NM_001002248	ANAPC11	3378.75	0.39161	0.138204	2.83356	0.00460331	0.231536
NM_001002249	ANAPC11	3370.91	0.393364	0.138426	2.8417	0.00448732	0.231536
NM_001037132	NRCAM	220.583	0.765811	0.270567	2.83039	0.00464908	0.231536
NM_001126242	TP73	467.838	-0.61084	0.215886	-2.82946	0.00466266	0.231536
NM_001195259	TGFBR3L	43.7658	0.770641	0.272026	2.83297	0.00461181	0.231536
NM_001204192	TP73	470.868	-0.612567	0.215598	-2.84125	0.0044937	0.231536
NM_001256449	GUCY1A3	188.584	-0.83052	0.292373	-2.84062	0.00450258	0.231536
NM_001257973	CTSL	91.4456	0.784657	0.276954	2.83316	0.00460896	0.231536
NM_001289415	ANAPC11	3367.8	0.392614	0.138833	2.82795	0.00468466	0.231536
NM_001289418	ANAPC11	3368.11	0.392611	0.138766	2.8293	0.004665	0.231536
NM_001289419	ANAPC11	3379.39	0.391554	0.138147	2.83433	0.00459226	0.231536
NM_002928	RGS16	77.3827	-0.71554	0.252057	-2.8388	0.00452835	0.231536
NM_006343	MERTK	228.609	-0.529732	0.186656	-2.83801	0.00453952	0.231536
NM_012330	KAT6B	1806.66	-0.323723	0.114043	-2.83862	0.00453098	0.231536
NM_015186	VPS13A	3497.5	-0.437569	0.154638	-2.82963	0.00466017	0.231536
NM_016260	IKZF2	1405.04	-0.303441	0.107274	-2.82865	0.00467442	0.231536
NM_016476	ANAPC11	3378.75	0.39161	0.138204	2.83356	0.00460331	0.231536
NM_017978	ANKHD1	1205.56	-0.416714	0.147043	-2.83396	0.00459755	0.231536
NM_018924	PCDHGB3	610.43	-0.373545	0.132045	-2.82893	0.00467045	0.231536
NM_024668	ANKHD1	1205.56	-0.416714	0.147043	-2.83396	0.00459755	0.231536
NM_173491	LSM11	216.013	-0.470405	0.166274	-2.8291	0.00466788	0.231536
NM_001289417	ANAPC11	3384.02	0.390916	0.138394	2.82466	0.00473312	0.233509
NM_001159702	FHL1	407.142	-0.412414	0.146046	-2.82387	0.00474481	0.233665
NM_176869	PPA2	3512.86	0.273736	0.0970073	2.82181	0.00477535	0.234747
NM_001204190	TP73	466.157	-0.609288	0.216158	-2.81871	0.0048217	0.236177
NM_002410	MGAT5	3270.38	-0.28211	0.100069	-2.81917	0.00481487	0.236177
NM_006903	PPA2	3510.89	0.27332	0.0969944	2.81789	0.004834	0.236357
NM_001204185	TP73	479.538	-0.608144	0.216052	-2.81481	0.00488065	0.238212
NM_020453	ATP10D	466.781	-0.463001	0.164648	-2.81207	0.00492244	0.239824
NM_001009925	TMEM230	3700.19	0.306356	0.109007	2.81041	0.00494782	0.240206
NM_176866	PPA2	3083.27	0.275291	0.097953	2.81044	0.00494732	0.240206
NM_004447	EPS8	357.874	-0.40536	0.14427	-2.80972	0.00495841	0.240294
NM_001009923	TMEM230	3703.78	0.305696	0.109047	2.80336	0.00505739	0.241669
NM_001113411	FGGY	150.139	0.511232	0.182326	2.80394	0.00504819	0.241669
NM_001204187	TP73	477.857	-0.606616	0.216327	-2.80416	0.00504485	0.241669
NM_001282902	TRPS1	470.658	-0.608531	0.217043	-2.80373	0.00505145	0.241669
NM_015037	ZSWIM8	1722.17	-0.364413	0.129831	-2.80682	0.00500329	0.241669
NM_018291	FGGY	150.139	0.511232	0.182326	2.80394	0.00504819	0.241669
NM_020690	ANKHD1-EIF4EBP3	5518.65	-0.251158	0.0895623	-2.80428	0.00504298	0.241669
NM_181521	CMTM4	527.687	-0.405325	0.144583	-2.80341	0.0050566	0.241669
NM_001242487	ZSWIM8	1721.55	-0.364042	0.1299	-2.80247	0.00507123	0.241908
NM_001159700	FHL1	403.964	-0.409552	0.146424	-2.79703	0.00515754	0.243061
NM_001159704	FHL1	403.964	-0.409552	0.146424	-2.79703	0.00515754	0.243061
NM_001167819	FHL1	403.964	-0.409552	0.146424	-2.79703	0.00515754	0.243061
NM_001286152	MPZL3	64.5204	0.704634	0.251863	2.79769	0.00514694	0.243061
NM_020894	UVSSA	331.996	-0.46356	0.165728	-2.79711	0.00515623	0.243061
NM_198275	MPZL3	64.5204	0.704634	0.251863	2.79769	0.00514694	0.243061
NR_027621	FHL1	403.964	-0.409552	0.146424	-2.79703	0.00515754	0.243061
NM_001001438	LSS	3398.83	-0.335405	0.119946	-2.7963	0.00516912	0.243121
NM_001195755	FFAR4	76.9773	0.620966	0.222134	2.79546	0.00518265	0.243121
NR_003587	MYO15B	2545.18	-0.446703	0.159806	-2.79528	0.00518544	0.243121
NM_001286580	KCTD20	4646.53	-0.266153	0.0952379	-2.79461	0.00519622	0.24321
NM_001159703	FHL1	398.437	-0.412148	0.147625	-2.79186	0.00524054	0.244033
NM_001256468	KAT6B	1774.5	-0.322568	0.115509	-2.79258	0.00522897	0.244033
NM_014810	CEP350	3567.59	-0.334257	0.119705	-2.79233	0.00523296	0.244033
NM_032324	NTPCR	1479.51	0.289689	0.103785	2.79123	0.00525078	0.244094
NM_004645	COIL	1531.85	0.269853	0.0967062	2.79044	0.00526361	0.244276
NM_001042462	TRAPPC5	1737.02	0.326257	0.117046	2.78742	0.00531299	0.245407
NM_001077261	NCOR2	4605.87	-0.373623	0.134045	-2.7873	0.00531486	0.245407
NR_104480	KCTD20	4632.91	-0.26622	0.0954875	-2.78801	0.00530325	0.245407
NM_001824	CKM	141.771	0.508077	0.182324	2.78667	0.00532533	0.245476
NM_001018038	VPS13A	3553.34	-0.430948	0.154683	-2.786	0.00533634	0.24557
NM_001206654	NCOR2	4608.01	-0.373477	0.134166	-2.78369	0.00537449	0.245674
NM_001449	FHL1	405.566	-0.407484	0.146341	-2.78449	0.00536123	0.245674
NM_006312	NCOR2	4608.29	-0.373631	0.134149	-2.7852	0.00534948	0.245674
NM_014145	TMEM230	3771.61	0.300969	0.108116	2.78376	0.00537333	0.245674
NM_001159699	FHL1	397.409	-0.405952	0.145916	-2.7821	0.00540089	0.245948
NM_001159701	FHL1	397.409	-0.405952	0.145916	-2.7821	0.00540089	0.245948
NM_030625	TET1	901.609	-0.499174	0.179449	-2.7817	0.00540743	0.245948
NM_001009924	TMEM230	3772.12	0.300778	0.10821	2.77958	0.005443	0.246339
NM_001204191	TP73	451.704	-0.606463	0.218135	-2.78022	0.00543215	0.246339
NM_019111	HLA-DRA	122.346	-0.791671	0.28481	-2.77964	0.00544185	0.246339
NM_002840	PTPRF	857.878	-0.470969	0.16958	-2.77727	0.00548172	0.247274
NM_130440	PTPRF	857.878	-0.470969	0.16958	-2.77727	0.00548172	0.247274
NM_001242488	ZSWIM8	1716.16	-0.360315	0.129793	-2.77608	0.00550185	0.247773
NM_016376	ANKFY1	1161.38	-0.314499	0.113445	-2.77225	0.00556697	0.249884
NM_174894	TRAPPC5	1745.99	0.325586	0.117444	2.77227	0.00556666	0.249884
NM_001042461	TRAPPC5	1745.81	0.325331	0.117423	2.77059	0.00559557	0.250699
NM_001242506	GDA	453.744	-0.510466	0.184311	-2.7696	0.00561259	0.250699
NM_004293	GDA	453.744	-0.510466	0.184311	-2.7696	0.00561259	0.250699
NR_047571	ANKFY1	1160.73	-0.313883	0.113402	-2.76787	0.00564243	0.251621
NM_001204188	TP73	463.404	-0.603764	0.218288	-2.7659	0.00567653	0.252061
NM_001271784	FAR2	882.746	-0.353272	0.127684	-2.76676	0.00566162	0.252061
NM_144583	ATP6V1C2	9260.57	0.275744	0.099701	2.76571	0.0056799	0.252061
NM_001039362	ATP6V1C2	9260.74	0.275684	0.0997142	2.76474	0.00569675	0.252399
NM_181745	FFAR4	77.4986	0.611333	0.221333	2.76205	0.00574404	0.254083
NM_001098484	SLC4A4	128.429	-0.677905	0.245575	-2.76048	0.00577171	0.254223
NM_001134742	SLC4A4	128.429	-0.677905	0.245575	-2.76048	0.00577171	0.254223
NM_005128	DOPEY2	987.584	-0.308721	0.111844	-2.76029	0.00577504	0.254223
NM_001005271	CHD3	4109.37	-0.413104	0.149757	-2.7585	0.00580673	0.254798
NM_001270552	MDK	1215.61	0.405042	0.146834	2.75851	0.0058066	0.254798
NM_001257999	ANKFY1	1162.03	-0.312579	0.113406	-2.75628	0.00584629	0.255885
NM_017983	WIPI1	156.278	-0.544074	0.197447	-2.75554	0.00585952	0.255885
NM_019059	TOMM7	3235.18	0.28274	0.102592	2.75595	0.00585217	0.255885
NM_005852	CHD3	4104.85	-0.413112	0.149962	-2.75479	0.00587304	0.256067
NM_001005273	CHD3	4105.79	-0.412993	0.149981	-2.75364	0.00589366	0.256224
NM_018099	FAR2	943.116	-0.352346	0.127985	-2.75303	0.00590472	0.256224
NR_104405	MPZL3	63.3619	0.705274	0.256164	2.75322	0.00590128	0.256224
NM_001143960	C2orf74	294.385	0.401183	0.145923	2.74928	0.00597265	0.258462
NM_001161330	SSH1	257.019	-0.621827	0.22619	-2.74914	0.00597517	0.258462
NM_001135920	RIC1	1326.2	-0.309849	0.112793	-2.74707	0.00601307	0.258874
NM_001300905	BAZ2A	5609.82	-0.320941	0.116819	-2.74735	0.00600798	0.258874
NM_013449	BAZ2A	5608.36	-0.320921	0.116799	-2.74763	0.00600274	0.258874
NM_001164554	DISC1	211.974	-0.492241	0.179334	-2.74482	0.00605434	0.259222
NM_001199281	CABIN1	4804.73	-0.286918	0.10454	-2.74457	0.00605902	0.259222
NM_001287491	TET3	3790.34	-0.311609	0.11351	-2.74521	0.00604713	0.259222
NM_015562	UBXN7	2305.15	-0.400001	0.145687	-2.74562	0.00603974	0.259222
NM_001204189	TP73	442.217	-0.599248	0.218555	-2.74186	0.00610921	0.259994
NM_006633	IQGAP2	2384.89	-0.446128	0.162704	-2.74197	0.00610721	0.259994
NM_022105	DIDO1	1585.55	-0.307495	0.112161	-2.74155	0.00611504	0.259994
NR_023319	ADPGK	2850.47	0.285476	0.104088	2.74265	0.00609463	0.259994
NM_002391	MDK	1260.63	0.400507	0.146117	2.74101	0.00612514	0.260019
NM_001143959	C2orf74	283.794	0.399531	0.145806	2.74016	0.0061409	0.260285
NM_001195220	ZNF783	458.299	-0.432041	0.157713	-2.7394	0.00615506	0.260482
NM_001012334	MDK	1264.89	0.39758	0.145238	2.73743	0.00619208	0.261241
NM_053043	RBM33	2669.26	-0.316591	0.115633	-2.7379	0.00618334	0.261241
NM_001012333	MDK	1264.08	0.399299	0.146115	2.73277	0.00628043	0.264463
NM_001277308	GOLGA8O	303.924	-0.411043	0.150489	-2.73137	0.0063071	0.264463
NM_005101	ISG15	61.9636	0.656312	0.24023	2.73201	0.00629492	0.264463
NM_031284	ADPGK	3021.36	0.281449	0.103042	2.7314	0.00630658	0.264463
NM_001204186	TP73	453.917	-0.596697	0.218682	-2.7286	0.00636036	0.264819
NM_001256469	KAT6B	1748.93	-0.316534	0.116009	-2.72853	0.00636165	0.264819
NM_001270551	MDK	1265.44	0.398895	0.14622	2.72805	0.00637103	0.264819
NM_001271783	FAR2	973.416	-0.347444	0.127293	-2.72949	0.00634329	0.264819
NM_001286579	KCTD20	4471.58	-0.259969	0.095317	-2.72741	0.00638328	0.264819
NM_024731	KLHL36	773.785	-0.318255	0.116676	-2.72767	0.00637835	0.264819
NR_073039	MDK	1250.05	0.399867	0.146464	2.73014	0.00633069	0.264819
NM_001085377	MCC	78.4042	-0.688348	0.252459	-2.72657	0.00639968	0.265098
NM_001270550	MDK	1267.24	0.395548	0.14515	2.72509	0.00642836	0.265884
NM_001172557	GOLGA3	1447.86	-0.495267	0.181873	-2.72316	0.00646615	0.267043
NM_001244714	FGGY	139.268	0.50829	0.186773	2.72142	0.00650016	0.268043
NM_001167857	PPP1R12B	59.55	-0.667123	0.245367	-2.71888	0.00655035	0.268917
NM_001193370	DIDO1	2518.33	-0.324294	0.119276	-2.71886	0.00655081	0.268917
NM_176867	PPA2	2366.8	0.272483	0.100218	2.71891	0.00654967	0.268917
NM_015016	MAST3	909.992	-0.338603	0.124732	-2.71464	0.00663482	0.271249
NM_138962	MSI2	772.849	-0.3196	0.11773	-2.71468	0.00663391	0.271249
NR_103860	LOC100506606	1891.89	-0.570023	0.209991	-2.71451	0.00663733	0.271249
NM_003355	UCP2	4473.08	0.368178	0.135671	2.71376	0.00665245	0.271369
NM_003759	SLC4A4	122.76	-0.684123	0.252129	-2.71338	0.00666008	0.271369
NM_001080414	CCDC88C	3019.18	-0.311341	0.115158	-2.7036	0.00685937	0.272989
NM_001136039	NIF3L1	317.245	0.381616	0.14098	2.70688	0.00679186	0.272989
NM_001136269	DAZAP2	2150.09	-0.289549	0.107031	-2.70528	0.0068247	0.272989
NM_001198898	ACY1	1210.81	0.303792	0.112315	2.70483	0.00683403	0.272989
NM_001201429	CABIN1	4754.46	-0.282894	0.104566	-2.70541	0.00682192	0.272989
NM_001567	INPPL1	6122.43	-0.239144	0.0882919	-2.70856	0.00675758	0.272989
NM_012295	CABIN1	4760.52	-0.283935	0.104758	-2.7104	0.00672028	0.272989
NM_014048	MKL2	479.002	-0.37369	0.138053	-2.70687	0.00679215	0.272989
NM_015101	COLGALT2	261.492	-0.505237	0.186869	-2.70369	0.00685734	0.272989
NM_016333	SRRM2	16462.9	-0.380056	0.140557	-2.70394	0.00685227	0.272989
NM_017514	PLXNA3	1238.26	-0.462794	0.171002	-2.70636	0.0068025	0.272989
NM_018489	ASH1L	3477.23	-0.394025	0.14546	-2.70883	0.00675213	0.272989
NM_025134	CHD9	3126.99	-0.395471	0.146013	-2.70847	0.00675943	0.272989
NM_032777	GPR124	665.89	-0.404271	0.149494	-2.70426	0.00684563	0.272989
NM_182752	TPRG1L	994.39	-0.415365	0.153409	-2.70757	0.00677786	0.272989
NR_023318	ADPGK	3035.39	0.280393	0.103516	2.70868	0.00675511	0.272989
NM_001606	ABCA2	770.374	-0.362285	0.134065	-2.7023	0.00688618	0.273658
NM_001129993	KIAA1841	273.803	-0.413219	0.15296	-2.70149	0.00690302	0.273754
NM_001167858	PPP1R12B	59.3779	-0.661856	0.245021	-2.70122	0.00690858	0.273754
NM_006560	CELF1	3097.34	-0.271067	0.100409	-2.69964	0.00694151	0.274661
NM_001281749	SIK3	2487	-0.264455	0.0980475	-2.69721	0.00699223	0.276269
NM_032206	NLRC5	599.299	-0.403888	0.149773	-2.69667	0.00700363	0.276321
NM_016578	RSF1	1901.18	-0.314297	0.116595	-2.69563	0.00702556	0.276787
NM_001697	ATP5O	6533.49	0.262015	0.0972573	2.69404	0.00705921	0.277713
NM_212533	ABCA2	769.728	-0.361373	0.134207	-2.69266	0.0070885	0.278465
NM_001161331	SSH1	251.006	-0.614847	0.228422	-2.69171	0.00710867	0.278858
NM_001285460	IQGAP2	2315.05	-0.437215	0.162501	-2.69054	0.00713369	0.279439
NM_000666	ACY1	1215.94	0.304161	0.11318	2.68741	0.00720089	0.280866
NM_001198895	ACY1	1215.94	0.304161	0.11318	2.68741	0.00720089	0.280866
NM_003679	KMO	620.101	0.501478	0.186594	2.68753	0.0071982	0.280866
NM_001170630	TJP2	906.539	-0.34069	0.126803	-2.68678	0.00721455	0.280899
NM_001826	CKS1B	1619.81	0.26783	0.0997305	2.68554	0.0072413	0.280899
NM_003735	PCDHGA12	558.886	-0.355847	0.132508	-2.68547	0.00724279	0.280899
NM_014770	AGAP2	1805.09	-0.304218	0.11327	-2.68578	0.00723604	0.280899
NR_120576	LOC101929089	351.103	-0.492753	0.183559	-2.68444	0.00726507	0.281365
NM_001025596	CELF1	3067.67	-0.267985	0.0999342	-2.68162	0.00732675	0.283353
NM_145243	OMA1	479.87	0.370492	0.138273	2.67942	0.00737502	0.284817
NM_001172639	CELF1	4292.08	-0.270385	0.101014	-2.67671	0.00743481	0.285467
NM_001244972	NRP1	97.213	0.602513	0.225148	2.67608	0.00744898	0.285467
NM_001244973	NRP1	97.213	0.602513	0.225148	2.67608	0.00744898	0.285467
NM_003873	NRP1	97.213	0.602513	0.225148	2.67608	0.00744898	0.285467
NM_018913	PCDHGA10	553.554	-0.351762	0.131467	-2.67566	0.00745823	0.285467
NM_018919	PCDHGA6	639.161	-0.346825	0.129637	-2.67536	0.00746484	0.285467
NM_198700	CELF1	3070.95	-0.267821	0.100103	-2.67546	0.00746272	0.285467
NM_015312	KIAA1109	2056.49	-0.374854	0.14014	-2.67485	0.00747635	0.285509
NR_045259	NRP1	96.066	0.603248	0.225597	2.67401	0.00749496	0.285821
NM_000218	KCNQ1	119.367	-0.673426	0.252004	-2.67229	0.00753364	0.286896
NM_015046	SETX	2686.15	-0.34289	0.12836	-2.67131	0.00755551	0.287265
NR_024163	CKS1B	1624.38	0.266887	0.0999232	2.67092	0.00756431	0.287265
NM_004938	DAPK1	3621.91	-0.294821	0.110503	-2.66799	0.00763057	0.28938
NM_001167738	NAV1	47.1879	-0.813666	0.305321	-2.66495	0.00769987	0.291436
NM_030885	MAP4	404.476	-0.453532	0.170201	-2.66468	0.00770605	0.291436
NM_001244580	TRRAP	4935.93	-0.378649	0.142145	-2.66382	0.00772579	0.291779
NM_001142355	NIF3L1	315.473	0.378393	0.142128	2.66233	0.00776009	0.291867
NM_003496	TRRAP	4935.75	-0.37856	0.142156	-2.66299	0.00774488	0.291867
NM_032403	PCDHGC3	536.118	-0.365491	0.137267	-2.66262	0.00775354	0.291867
NM_178835	ZNF827	407.611	-0.452107	0.169913	-2.66081	0.00779527	0.292788
NM_012401	PLXNB2	3973.17	-0.333496	0.125527	-2.65676	0.00788948	0.295515
NM_031407	HUWE1	15310.1	-0.38869	0.146289	-2.657	0.00788401	0.295515
NM_001198897	ACY1	1164.52	0.300884	0.113292	2.65583	0.00791146	0.29564
NM_015204	THSD7A	96.6883	-0.567384	0.213647	-2.6557	0.00791439	0.29564
NM_145037	NXPE3	1584.14	-0.249785	0.0941064	-2.65428	0.00794779	0.296483
NM_001080417	ZNF629	883.67	-0.300141	0.113106	-2.65362	0.00796338	0.29666
NM_001122607	RUNX1	3763.03	-0.312955	0.118139	-2.64904	0.0080721	0.299145
NM_001134456	NXPE3	1595.2	-0.248927	0.0940035	-2.64806	0.00809562	0.299145
NM_001281748	SIK3	2481.83	-0.260593	0.0983401	-2.64992	0.00805117	0.299145
NM_021946	BCORL1	1142.24	-0.339199	0.128073	-2.64848	0.00808552	0.299145
NM_080797	DIDO1	2554.44	-0.317654	0.119921	-2.64886	0.00807641	0.299145
NR_024386	PLEKHM1P	366.798	-0.422311	0.159457	-2.64844	0.00808648	0.299145
NM_002227	JAK1	4119.25	-0.268928	0.101575	-2.64758	0.00810692	0.299159
NM_004545	NDUFB1	1033.86	0.279954	0.105842	2.64501	0.00816891	0.30104
NM_024599	RHBDF2	319.766	-0.459534	0.173936	-2.64196	0.00824272	0.30265
NM_025164	SIK3	2490.54	-0.259653	0.098282	-2.64191	0.00824388	0.30265
NM_201274	MPRIP	1997.76	-0.267683	0.101325	-2.64184	0.00824576	0.30265
NM_001105251	ZFYVE16	708.572	-0.339606	0.128719	-2.63834	0.00833125	0.30477
NM_001143668	AMIGO2	468.759	0.452619	0.171525	2.6388	0.00831994	0.30477
NM_001164550	DISC1	215.361	-0.470656	0.17864	-2.63465	0.00842231	0.30477
NM_001164552	DISC1	215.361	-0.470656	0.17864	-2.63465	0.00842231	0.30477
NM_001164553	DISC1	215.361	-0.470656	0.17864	-2.63465	0.00842231	0.30477
NM_001174164	PRRT4	1482.63	-0.282008	0.106954	-2.63673	0.00837093	0.30477
NM_002947	RPA3	856.742	0.317776	0.120608	2.63478	0.00841921	0.30477
NM_015134	MPRIP	1996.44	-0.266967	0.101232	-2.63719	0.0083596	0.30477
NM_016594	FKBP11	857.095	0.279101	0.105869	2.63629	0.00838179	0.30477
NM_018918	PCDHGA5	565.073	-0.352628	0.133872	-2.63406	0.00843709	0.30477
NM_173589	DNHD1	73.4862	-0.674108	0.255913	-2.63413	0.00843529	0.30477
NR_045214	LOC100507373	225.999	-0.406654	0.154288	-2.63567	0.00839703	0.30477
NM_001433	ERN1	260.63	-0.426619	0.162161	-2.63084	0.00851747	0.307269
NM_001164389	RAPGEF6	783.28	-0.328012	0.124711	-2.63018	0.00853394	0.307458
NM_001042603	KDM5A	2754.62	-0.312672	0.118985	-2.62783	0.00859317	0.308993
NM_001142356	NIF3L1	312.836	0.370749	0.141107	2.62743	0.00860314	0.308993
NM_017925	DENND4C	1090.24	-0.397591	0.15134	-2.62715	0.0086104	0.308993
NM_058004	PI4KA	3651.61	-0.326049	0.124162	-2.62601	0.00863931	0.309624
NR_120573	LOC101929089	351.878	-0.475014	0.181099	-2.62296	0.00871693	0.31159
NR_120575	LOC101929089	351.878	-0.475014	0.181099	-2.62296	0.00871693	0.31159
NM_001284236	ZFYVE16	707.399	-0.339435	0.12947	-2.62173	0.0087484	0.311901
NM_014733	ZFYVE16	707.399	-0.339435	0.12947	-2.62173	0.0087484	0.311901
NM_001009881	ZCCHC11	2755.38	-0.282496	0.107949	-2.61693	0.00887245	0.314277
NM_001018037	VPS13A	4039.52	-0.385348	0.147246	-2.61704	0.00886965	0.314277
NM_001122772	AGAP2	1768.26	-0.302443	0.115499	-2.61857	0.00882989	0.314277
NM_014262	LEPREL2	255.977	-0.40174	0.153466	-2.61777	0.00885068	0.314277
NM_033305	VPS13A	4039.66	-0.385431	0.147254	-2.61745	0.0088589	0.314277
NM_001008727	ZNF121	859.071	-0.366067	0.139924	-2.61619	0.00889167	0.314552
NM_001923	DDB1	12178	-0.26592	0.101669	-2.61555	0.00890827	0.314732
NM_021722	ADAM22	606.188	-0.453423	0.173413	-2.6147	0.00893063	0.315116
NM_015269	ZCCHC11	2754.7	-0.28219	0.107961	-2.61382	0.00895371	0.315118
NR_120572	LOC101929089	353.527	-0.472581	0.180783	-2.61408	0.00894677	0.315118
NM_181847	AMIGO2	465.768	0.448883	0.171838	2.61224	0.00899507	0.316167
NM_021723	ADAM22	605.744	-0.453148	0.173544	-2.61114	0.00902399	0.316567
NM_022166	XYLT1	625.96	-0.397369	0.15222	-2.61049	0.00904113	0.316567
NM_032189	ATP11A	2797.64	-0.330143	0.126459	-2.61068	0.00903629	0.316567
NM_014643	ZNF516	1809.75	-0.295659	0.113277	-2.61005	0.00905302	0.316578
NM_001288730	DAPK1	3584.86	-0.288292	0.110536	-2.60813	0.00910387	0.317141
NM_006231	POLE	11030.8	-0.356391	0.136621	-2.60862	0.00909076	0.317141
NM_018963	BRWD1	1587.96	-0.358637	0.137493	-2.60839	0.00909681	0.317141
NM_001017975	HFM1	49.6766	-0.683639	0.262307	-2.60626	0.00915382	0.317399
NM_001048241	UBL5	7269.91	0.260839	0.100179	2.60374	0.00922125	0.317399
NM_001282644	PRKCQ	433.111	-0.442192	0.169713	-2.60553	0.00917333	0.317399
NM_001282645	PRKCQ	433.111	-0.442192	0.169713	-2.60553	0.00917333	0.317399
NM_001288729	DAPK1	3582.62	-0.287758	0.110618	-2.60135	0.00928563	0.317399
NM_001288731	DAPK1	3582.48	-0.287657	0.110615	-2.60052	0.00930834	0.317399
NM_002349	LY75	2470.62	-0.367109	0.141103	-2.6017	0.00927623	0.317399
NM_003724	JRK	2875.38	-0.239838	0.0921849	-2.60171	0.00927611	0.317399
NM_006257	PRKCQ	433.111	-0.442192	0.169713	-2.60553	0.00917333	0.317399
NM_015205	ATP11A	2810.2	-0.329119	0.126533	-2.60106	0.00929368	0.317399
NM_016351	ADAM22	605.572	-0.452454	0.173641	-2.60569	0.00916901	0.317399
NM_018338	CFAP44	142.357	-0.523437	0.201115	-2.60267	0.00924998	0.317399
NM_018928	PCDHGC4	526.061	-0.361434	0.138982	-2.60059	0.00930649	0.317399
NM_021134	MRPL23	1245	0.281801	0.108294	2.60219	0.00926317	0.317399
NR_052852	MARCKSL1	6684.46	0.302941	0.116338	2.60397	0.00921515	0.317399
NR_073201	DENND4C	1083.83	-0.392248	0.150701	-2.60282	0.00924613	0.317399
NR_104481	KCTD20	4293.43	-0.247554	0.0951665	-2.60127	0.00928795	0.317399
NM_001005498	RHBDF2	318.317	-0.451888	0.173835	-2.59953	0.00933526	0.317539
NM_024292	UBL5	7272.39	0.260434	0.100186	2.59951	0.00933562	0.317539
NM_001017969	KIAA2026	1057.74	-0.287305	0.110575	-2.59827	0.00936941	0.317754
NM_001290321	DMXL1	1986.83	-0.30135	0.116006	-2.59771	0.00938479	0.317754
NM_005509	DMXL1	1986.83	-0.30135	0.116006	-2.59771	0.00938479	0.317754
NR_104404	MPZL3	55.7886	0.692287	0.266513	2.59758	0.00938837	0.317754
NM_020443	NAV1	50.4384	-0.786274	0.302799	-2.59669	0.00941278	0.318187
NM_198269	HIPK1	3850.36	-0.243062	0.0936355	-2.59583	0.00943631	0.318589
NM_001136004	MICAL3	493.812	-0.551077	0.212379	-2.59478	0.00946507	0.319166
NM_023009	MARCKSL1	6849.92	0.299279	0.115363	2.59425	0.00947981	0.31927
NM_001290322	DMXL1	1988.84	-0.30105	0.116088	-2.5933	0.00950586	0.319754
NM_002897	RBMS1	916.805	0.304916	0.117695	2.59073	0.00957726	0.320603
NM_016836	RBMS1	916.805	0.304916	0.117695	2.59073	0.00957726	0.320603
NM_152486	SAMD11	969.354	0.390651	0.150785	2.59079	0.00957562	0.320603
NR_027259	RBM12B-AS1	78.9608	-0.63393	0.244694	-2.59071	0.00957792	0.320603
NM_007018	CNTRL	4086.93	-0.33669	0.130068	-2.58857	0.00963744	0.322201
NM_001429	EP300	3999.52	-0.368533	0.14244	-2.58728	0.0096736	0.322645
NM_019595	ITSN2	1910.6	-0.282302	0.109112	-2.58726	0.00967429	0.322645
NM_001114726	PRRT4	1416.79	-0.284103	0.109858	-2.5861	0.00970685	0.323337
NM_005923	MAP3K5	1104.44	-0.321317	0.124274	-2.58555	0.00972236	0.32346
NM_145693	LPIN1	1346.64	-0.265812	0.102823	-2.58513	0.00973431	0.323465
NM_001278599	AXL	141.968	-0.592863	0.229464	-2.58368	0.00977516	0.324188
NM_006277	ITSN2	1910.78	-0.282003	0.109154	-2.58352	0.00977975	0.324188
NM_000584	CXCL8	633.224	0.667713	0.258515	2.58288	0.00979799	0.3244
NM_003848	SUCLG2	1574.71	0.279948	0.108418	2.58211	0.00981981	0.32473
NM_001144950	SSC5D	434.572	-0.340812	0.13214	-2.57917	0.0099037	0.326491
NM_001261427	LPIN1	1346.18	-0.264941	0.10273	-2.57899	0.00990884	0.326491
NM_017840	MRPL16	2536.18	0.265607	0.102968	2.5795	0.00989434	0.326491
NM_024989	PGAP1	229.164	-0.493403	0.191465	-2.57699	0.00996648	0.327602
NM_181798	KCNQ1	115.635	-0.654636	0.254026	-2.57704	0.00996505	0.327602
NM_001171163	ZMYM3	1244.15	-0.338882	0.131588	-2.57533	0.0100145	0.328785
NM_001261428	LPIN1	1346.7	-0.264483	0.102753	-2.57395	0.0100544	0.329305
NM_015070	ZC3H13	3355.88	-0.277258	0.1077	-2.57434	0.010043	0.329305
NM_002488	NDUFA2	1532.92	0.290667	0.113006	2.57215	0.0101071	0.330079
NR_033697	NDUFA2	1532.92	0.290667	0.113006	2.57215	0.0101071	0.330079
NR_106756	MIR6501	278.297	-0.54261	0.210976	-2.5719	0.0101142	0.330079
NM_001195267	SSC5D	248.912	-0.401353	0.156172	-2.56994	0.0101715	0.331556
NR_036573	LOC155060	558.157	-0.50975	0.198429	-2.56892	0.0102015	0.332138
NM_144594	GTSF1	4740.72	0.230975	0.089999	2.56642	0.0102755	0.334148
NM_001198896	ACY1	1153.26	0.294786	0.11489	2.56582	0.0102932	0.334326
NM_001185012	NDUFA2	1533.6	0.289878	0.113007	2.56514	0.0103135	0.334589
NM_015120	ALMS1	1308.23	-0.374202	0.145964	-2.56366	0.0103576	0.335624
NM_001242413	PRKCQ	426.954	-0.437058	0.170626	-2.5615	0.0104223	0.336575
NM_003307	TRPM2	1982.99	-0.250485	0.0978064	-2.56103	0.0104362	0.336575
NM_017759	INO80D	1291.75	-0.335154	0.130837	-2.56161	0.0104188	0.336575
NR_038257	TRPM2	1982.99	-0.250485	0.0978064	-2.56103	0.0104362	0.336575
NM_001273	CHD4	12963.6	-0.260903	0.101898	-2.56043	0.0104542	0.336762
NM_004285	H6PD	1225.75	-0.47	0.183735	-2.55803	0.0105267	0.338699
NM_001409	MEGF6	2023.74	-0.397361	0.15539	-2.55719	0.0105522	0.339119
NM_001297553	CHD4	12959.5	-0.260536	0.101904	-2.55667	0.0105681	0.339231
NM_001113523	PARP15	293.369	-0.457873	0.179137	-2.556	0.0105884	0.339485
NM_002226	JAG2	160.132	-0.503409	0.197036	-2.5549	0.0106217	0.340092
NM_018561	USP49	210.544	-0.448024	0.175382	-2.55456	0.0106321	0.340092
NM_018923	PCDHGB2	723.605	-0.361519	0.141545	-2.55409	0.0106465	0.340155
NM_001552	IGFBP4	11623.3	0.518227	0.202967	2.55325	0.0106723	0.340183
NM_014248	RBX1	2417.37	0.25016	0.0979661	2.55354	0.0106635	0.340183
NM_032026	TATDN1	1070.25	0.293565	0.115023	2.55223	0.0107036	0.340391
NM_173791	PDZD8	2491.29	-0.317267	0.124299	-2.55245	0.0106967	0.340391
NM_032647	CBX2	267.777	-0.392638	0.153914	-2.55102	0.0107409	0.341178
NM_004667	HERC2	5470.16	-0.32388	0.127025	-2.54973	0.0107806	0.341781
NR_027427	TATDN1	1074.22	0.292818	0.114849	2.54959	0.0107848	0.341781
NM_001002755	NFU1	596.554	0.292131	0.11468	2.54735	0.0108546	0.343595
NM_001164603	ASXL1	277.437	-0.414524	0.162754	-2.54693	0.0108676	0.343608
NM_001199957	NDUFB5	4477.27	0.249285	0.0979113	2.54603	0.0108957	0.343703
NM_018449	UBAP2	3963.89	-0.239506	0.094059	-2.54634	0.010886	0.343703
NM_018917	PCDHGA4	524.564	-0.352869	0.138731	-2.54355	0.0109733	0.345358
NR_024034	CLUHP3	165.358	-0.473771	0.186245	-2.54381	0.0109651	0.345358
NM_001099409	EHBP1L1	2799.29	-0.266736	0.104993	-2.54051	0.0110692	0.347975
NM_001284208	DCAF5	419.641	-0.355352	0.1401	-2.53642	0.0111992	0.350053
NM_001286431	REV3L	2491.11	-0.356674	0.14062	-2.53644	0.0111986	0.350053
NM_001286432	REV3L	2489.95	-0.356674	0.140573	-2.53728	0.0111718	0.350053
NM_015700	NFU1	596.729	0.291213	0.11475	2.53781	0.0111549	0.350053
NM_181358	HIPK1	3784.36	-0.237871	0.0937737	-2.53665	0.011192	0.350053
NM_002492	NDUFB5	4560.3	0.248318	0.097937	2.53549	0.0112291	0.350586
NM_001123392	TBC1D3H	66.5652	-0.683419	0.269757	-2.53346	0.0112942	0.352215
NM_002912	REV3L	2489.32	-0.356051	0.140579	-2.53274	0.0113174	0.352538
NM_001123391	TBC1D3	66.0908	-0.682632	0.26983	-2.52986	0.0114108	0.353809
NM_001199958	NDUFB5	4541.21	0.246891	0.097554	2.53081	0.0113799	0.353809
NM_001282587	H6PD	1217.92	-0.465923	0.184225	-2.5291	0.0114357	0.353809
NM_001291459	LOC101060376	66.0908	-0.682632	0.26983	-2.52986	0.0114108	0.353809
NM_025218	ULBP1	98.8254	0.625225	0.247194	2.52929	0.0114293	0.353809
NR_033743	ATP5I	2236.81	0.316875	0.125254	2.52986	0.0114108	0.353809
NM_001146160	TATDN1	1062.53	0.292768	0.115787	2.5285	0.0114551	0.35401
NM_014938	MLXIP	6360.75	-0.281177	0.111269	-2.52701	0.0115038	0.355067
NM_018920	PCDHGA7	549.672	-0.35164	0.139172	-2.52666	0.0115153	0.355067
NM_001164555	DISC1	239.929	-0.45026	0.1783	-2.52529	0.0115602	0.355595
NM_022070	HEATR6	1111.15	-0.294856	0.116752	-2.5255	0.0115535	0.355595
NM_145159	JAG2	159.788	-0.498477	0.19742	-2.52495	0.0115713	0.355595
NM_001009566	CLSTN1	7027.92	-0.300954	0.119278	-2.52312	0.0116318	0.356035
NM_003736	PCDHGB4	535.989	-0.35152	0.139329	-2.52294	0.0116377	0.356035
NM_014944	CLSTN1	7027.76	-0.301024	0.119287	-2.52352	0.0116186	0.356035
NM_022909	CENPH	804.172	0.291678	0.115587	2.52345	0.0116211	0.356035
NM_007100	ATP5I	2244.7	0.316521	0.125486	2.52235	0.0116572	0.356235
NM_001098811	2016-09-08	1899.97	-0.356957	0.141569	-2.52143	0.0116878	0.356373
NM_001259	CDK6	19962.5	-0.319718	0.126788	-2.52168	0.0116796	0.356373
NM_014611	MDN1	7889.66	-0.422576	0.167653	-2.52054	0.0117174	0.356878
NM_001163417	FAM172A	970.775	0.274983	0.109121	2.51999	0.0117357	0.357038
NM_001142272	RAB11FIP3	395.943	-0.341066	0.135413	-2.51872	0.0117782	0.357936
NM_001164551	DISC1	241.261	-0.447216	0.177709	-2.51655	0.0118508	0.358947
NM_001257357	RAB44	6298.01	-0.250536	0.0995417	-2.5169	0.0118393	0.358947
NR_024368	LINC01000	2249.77	-0.348622	0.13853	-2.51659	0.0118498	0.358947
NM_018921	PCDHGA9	528.764	-0.357203	0.142052	-2.5146	0.0119168	0.359996
NM_021795	ELK4	532.313	-0.358241	0.142478	-2.51436	0.0119249	0.359996
NM_032258	TBC1D3F	67.0915	-0.673618	0.267901	-2.51442	0.0119227	0.359996
NM_018659	CYTL1	2548.14	0.401134	0.159684	2.51205	0.0120031	0.361956
NM_001136268	DAZAP2	6452.01	-0.279472	0.111277	-2.51151	0.0120216	0.362117
NM_015500	C2CD2	1097.86	-0.276094	0.109952	-2.51103	0.0120379	0.362208
NM_013318	PRRC2B	12952.1	-0.272475	0.108572	-2.50963	0.0120858	0.36325
NM_001145306	CDK6	20020.2	-0.319397	0.127316	-2.50869	0.012118	0.363818
NM_001265610	TRAK1	863.149	-0.302049	0.120477	-2.50712	0.012172	0.365039
NM_001001418	TBC1D3C	66.4026	-0.676919	0.270768	-2.49999	0.0124196	0.36552
NM_001005855	ATP8B2	234.617	-0.427004	0.170712	-2.50131	0.0123736	0.36552
NM_001136264	DAZAP2	6787.29	-0.2774	0.110833	-2.50286	0.0123193	0.36552
NM_001136266	DAZAP2	6780.31	-0.277928	0.110948	-2.50504	0.0122438	0.36552
NM_001136267	DAZAP2	6780.14	-0.277959	0.110937	-2.50557	0.0122255	0.36552
NM_001282529	UBAP2	3928.54	-0.236505	0.094407	-2.50517	0.0122393	0.36552
NM_001291462	LOC101060321	66.3931	-0.677493	0.270612	-2.50356	0.0122952	0.36552
NM_001291463	LOC102724862	65.9186	-0.676625	0.270719	-2.49936	0.0124417	0.36552
NM_001291464	LOC101060351	65.9186	-0.676625	0.270719	-2.49936	0.0124417	0.36552
NM_001291465	LOC101060389	65.9186	-0.676625	0.270719	-2.49936	0.0124417	0.36552
NM_001291466	LOC102723859	65.9186	-0.676625	0.270719	-2.49936	0.0124417	0.36552
NM_014764	DAZAP2	6787.81	-0.277449	0.110865	-2.50259	0.0123288	0.36552
NM_015191	SIK2	1329.91	-0.272423	0.108779	-2.50436	0.0122672	0.36552
NM_018925	PCDHGB5	525.625	-0.349778	0.139889	-2.5004	0.0124052	0.36552
NM_018929	PCDHGC5	526.773	-0.343601	0.137295	-2.50265	0.0123267	0.36552
NM_030961	TRIM56	614.413	-0.372811	0.149032	-2.50156	0.0123649	0.36552
NM_032042	FAM172A	972.398	0.273719	0.109405	2.50189	0.0123533	0.36552
NR_040584	STAG3L2	798.801	-0.366034	0.14631	-2.50177	0.0123576	0.36552
NR_110375	THRIL	1465.88	-0.253543	0.101345	-2.50178	0.012357	0.36552
NM_001359	DECR1	703.352	0.330067	0.132136	2.49794	0.0124917	0.366205
NM_133433	NIPBL	6635.8	-0.310808	0.124415	-2.49816	0.012484	0.366205
NM_001251877	USP4	564.143	-0.415029	0.16626	-2.49627	0.0125507	0.367255
NM_032088	PCDHGA8	530.304	-0.346948	0.138992	-2.49617	0.0125543	0.367255
NM_001271	CHD2	2959.89	-0.343271	0.137655	-2.49371	0.0126415	0.368916
NM_014700	RAB11FIP3	443.107	-0.332219	0.133255	-2.4931	0.0126632	0.368916
NM_018916	PCDHGA3	521.796	-0.348775	0.139838	-2.49414	0.0126264	0.368916
NM_181661	VPS13B	103.438	-0.520578	0.208843	-2.49267	0.0126785	0.368916
NR_047582	VPS13B	103.438	-0.520578	0.208843	-2.49267	0.0126785	0.368916
NM_003024	ITSN1	457.644	-0.329103	0.132215	-2.48914	0.0128051	0.372205
NM_015030	FRYL	2551.37	-0.335499	0.134907	-2.4869	0.0128862	0.373767
NM_018912	PCDHGA1	524.667	-0.351177	0.14119	-2.48726	0.012873	0.373767
NM_018926	PCDHGB6	534.584	-0.349769	0.140677	-2.48632	0.012907	0.373976
NM_001164266	LTBP3	519.129	-0.399693	0.160862	-2.4847	0.0129662	0.374107
NM_018915	PCDHGA2	522.282	-0.34741	0.139771	-2.48556	0.0129346	0.374107
NM_021070	LTBP3	519.129	-0.399693	0.160862	-2.4847	0.0129662	0.374107
NM_199337	TMEM179B	1248.72	0.264708	0.106533	2.48476	0.012964	0.374107
NM_001012958	DISC1	204.737	-0.456931	0.184065	-2.48244	0.0130485	0.375107
NM_001130144	LTBP3	519.967	-0.398086	0.160421	-2.48151	0.0130828	0.375107
NM_001203260	NDUFC2-KCTD14	3185.97	0.241602	0.0973614	2.4815	0.0130831	0.375107
NM_001203261	NDUFC2-KCTD14	3185.97	0.241602	0.0973614	2.4815	0.0130831	0.375107
NM_001300848	MRPL2	1274.82	0.298152	0.120061	2.48335	0.0130153	0.375107
NM_015284	SZT2	2107.21	-0.30425	0.122592	-2.48181	0.0130718	0.375107
NM_015040	PIKFYVE	2843.93	-0.296049	0.11933	-2.48093	0.013104	0.375315
NM_001242539	NCOA6	1263.25	-0.362743	0.146401	-2.47774	0.0132218	0.376593
NM_001699	AXL	152.876	-0.564573	0.227881	-2.47749	0.0132311	0.376593
NM_014982	PCNX	4699.03	-0.335603	0.13538	-2.47897	0.0131762	0.376593
NM_018927	PCDHGB7	541.695	-0.346473	0.139786	-2.47859	0.0131902	0.376593
NM_021913	AXL	152.876	-0.564573	0.227881	-2.47749	0.0132311	0.376593
NR_120510	ELFN1-AS1	174.848	0.468565	0.189119	2.47762	0.0132262	0.376593
NM_198514	NHLRC2	1211.79	-0.307289	0.124089	-2.47635	0.0132734	0.377403
NM_018419	SOX18	69.4384	0.692175	0.279922	2.47274	0.0134082	0.38084
NM_001289414	ANAPC11	4214.8	0.359015	0.145247	2.47176	0.013445	0.38149
NM_001289797	PCBD1	1208.46	0.302404	0.122378	2.47106	0.0134712	0.381498
NM_002417	MKI67	13078.9	-0.367178	0.148617	-2.47064	0.0134871	0.381498
NM_018922	PCDHGB1	522.116	-0.346442	0.14021	-2.47088	0.013478	0.381498
NM_001142546	LUZP1	2503.34	-0.301362	0.122052	-2.46913	0.0135443	0.382325
NM_033631	LUZP1	2503.48	-0.301498	0.122094	-2.46939	0.0135345	0.382325
NM_032435	KIAA1804	1750.16	-0.249399	0.101027	-2.46864	0.0135629	0.382457
NM_133334	WHSC1	2672.21	-0.347107	0.140633	-2.46817	0.0135807	0.382565
NM_015384	NIPBL	6702.33	-0.307724	0.124712	-2.46748	0.0136068	0.382692
NR_039872	MIR4721	788.701	0.279547	0.1133	2.46731	0.0136132	0.382692
NM_001257972	CTSL	120.516	0.659079	0.267432	2.46447	0.0137216	0.38495
NM_145918	CTSL	120.516	0.659079	0.267432	2.46447	0.0137216	0.38495
NR_047557	ZNF32-AS1	104.755	0.49029	0.198985	2.46396	0.0137412	0.385107
NM_000281	PCBD1	1209.62	0.300956	0.122185	2.46312	0.0137734	0.385612
NM_001002756	NFU1	588.955	0.284577	0.115681	2.46001	0.0138933	0.387938
NM_001199987	NDUFB6	1960.95	0.2933	0.119234	2.45986	0.013899	0.387938
NM_182739	NDUFB6	1963.21	0.292712	0.118964	2.46051	0.0138741	0.387938
NM_032604	ABHD1	79.4184	0.576924	0.234594	2.45925	0.0139229	0.388212
NM_015950	MRPL2	1283.84	0.293053	0.119208	2.45833	0.0139583	0.388803
NM_001261439	ETV4	151.502	0.534008	0.217289	2.4576	0.0139869	0.389004
NR_045631	NFU1	588.428	0.283997	0.115567	2.45742	0.013994	0.389004
NM_002493	NDUFB6	1963.89	0.292093	0.118951	2.45557	0.0140662	0.390218
NM_033656	BRWD1	2663.43	-0.344019	0.140088	-2.45573	0.0140598	0.390218
NM_005751	AKAP9	4023.84	-0.347229	0.141526	-2.45347	0.0141487	0.391714
NM_147185	AKAP9	4023.84	-0.347229	0.141526	-2.45347	0.0141487	0.391714
NR_046298	SLC25A1	5420.08	-0.446857	0.18217	-2.45296	0.0141686	0.391868
NM_001172832	ZNF300	145.059	-0.62972	0.257005	-2.45023	0.0142766	0.392815
NM_001204265	NR3C1	1048.32	-0.313231	0.127834	-2.45029	0.0142741	0.392815
NM_001251977	RCAN3	190.566	-0.482064	0.196724	-2.45046	0.0142675	0.392815
NM_013441	RCAN3	190.566	-0.482064	0.196724	-2.45046	0.0142675	0.392815
NM_014984	CEP131	1289.79	-0.280373	0.114413	-2.45053	0.0142644	0.392815
NM_052860	ZNF300	146.047	-0.626407	0.255685	-2.44992	0.0142889	0.392815
NM_130470	MADD	2379.23	-0.238034	0.097197	-2.44899	0.0143259	0.393437
NM_001084	PLOD3	2985.47	-0.320045	0.130708	-2.44855	0.0143433	0.39352
NM_153815	RASGRF1	210.975	0.415604	0.169894	2.44625	0.0144349	0.395637
NM_001009811	CEP131	1283.78	-0.278398	0.113862	-2.44506	0.014483	0.396558
NM_001163418	FAM172A	960.39	0.265599	0.108667	2.44416	0.0145188	0.396746
NM_001203262	NDUFC2-KCTD14	2381.3	0.240981	0.0985855	2.44439	0.0145097	0.396746
NM_001251983	RCAN3	177.366	-0.491763	0.201256	-2.44347	0.0145467	0.397112
NM_001128928	INPP1	469.748	-0.307472	0.125892	-2.44235	0.0145922	0.397344
NM_001284271	ASCC3	533.491	-0.483483	0.197915	-2.44288	0.0145706	0.397344
NM_005984	SLC25A1	5462.4	-0.444048	0.181824	-2.44218	0.0145987	0.397344
NM_001170629	CHD8	3739.29	-0.244735	0.100236	-2.44158	0.0146232	0.397616
NM_130475	MADD	2372.98	-0.237722	0.0973881	-2.44098	0.0146476	0.397883
NM_130476	MADD	2374.57	-0.236948	0.0970878	-2.44055	0.0146649	0.397958
NM_001136127	DNM3	43.414	-0.691917	0.283679	-2.43908	0.0147247	0.398065
NM_001142864	PIEZO1	30998.8	-0.34155	0.14007	-2.43842	0.0147516	0.398065
NM_001257971	CTSL	121.685	0.654973	0.268689	2.43766	0.0147825	0.398065
NM_014688	USP6NL	643.822	-0.284455	0.116684	-2.43782	0.014776	0.398065
NM_015569	DNM3	43.414	-0.691917	0.283679	-2.43908	0.0147247	0.398065
NM_017493	OTUD4	306.455	-0.374878	0.15379	-2.4376	0.0147851	0.398065
NM_032506	KIAA1841	210.868	-0.418335	0.171591	-2.43798	0.0147696	0.398065
NM_130473	MADD	2376.4	-0.237396	0.0973491	-2.4386	0.0147441	0.398065
NM_001037333	CYFIP2	1997.54	-0.430843	0.176976	-2.43446	0.0149138	0.398973
NM_001142568	BBX	2409.81	-0.323242	0.132848	-2.43318	0.014967	0.398973
NM_001145648	RASGRF1	211.721	0.40935	0.168271	2.43268	0.0149873	0.398973
NM_001256534	SLC25A1	5435.32	-0.442627	0.182067	-2.43113	0.015052	0.398973
NM_001287387	SLC25A1	5434.46	-0.442992	0.181988	-2.43419	0.0149252	0.398973
NM_001291721	CYFIP2	1997.54	-0.430843	0.176976	-2.43446	0.0149138	0.398973
NM_001291722	CYFIP2	1997.54	-0.430843	0.176976	-2.43446	0.0149138	0.398973
NM_002194	INPP1	468.455	-0.306735	0.126148	-2.43155	0.0150345	0.398973
NM_002891	RASGRF1	211.721	0.40935	0.168271	2.43268	0.0149873	0.398973
NM_003128	SPTBN1	2783.23	-0.275419	0.113284	-2.43124	0.0150474	0.398973
NM_003682	MADD	2376.91	-0.236732	0.0973331	-2.43219	0.0150079	0.398973
NM_014376	CYFIP2	1996.87	-0.430522	0.177087	-2.43114	0.0150515	0.398973
NM_020235	BBX	2409.81	-0.323242	0.132848	-2.43318	0.014967	0.398973
NM_130474	MADD	2366.99	-0.236841	0.0973853	-2.432	0.0150159	0.398973
NM_178229	IQGAP3	1056.27	-0.379209	0.15587	-2.43286	0.01498	0.398973
NR_104476	NUMA1	4527	-0.268968	0.110444	-2.43533	0.0148783	0.398973
NM_001135943	MADD	2371.77	-0.235893	0.0970644	-2.43027	0.0150875	0.399438
NM_001205255	OCLN	96.67	-0.51663	0.212605	-2.43	0.0150987	0.399438
NM_130471	MADD	2373.6	-0.236342	0.0973283	-2.4283	0.0151698	0.400931
NM_130472	MADD	2371.43	-0.235966	0.0971941	-2.42778	0.0151914	0.401114
NM_024812	BAALC	378.51	0.39895	0.164412	2.42652	0.0152443	0.402123
NR_002819	MALAT1	6651.56	-0.463755	0.191169	-2.42589	0.015271	0.40244
NR_028080	FAM172A	956.432	0.264188	0.108957	2.4247	0.015321	0.402982
NR_073058	C7orf55	557.038	0.400393	0.165129	2.42473	0.0153197	0.402982
NM_001251981	RCAN3	186.566	-0.482643	0.199142	-2.42361	0.0153671	0.40364
NM_007137	ZNF81	191.377	-0.427243	0.176298	-2.42341	0.0153755	0.40364
NM_002013	FKBP3	2447.28	0.235196	0.0970854	2.42257	0.015411	0.404185
NM_001135944	MADD	2370.92	-0.235398	0.0972037	-2.4217	0.0154482	0.404773
NM_001122842	NCOA7	543.08	-0.346405	0.143188	-2.41924	0.015553	0.406351
NM_014278	HSPA4L	1162.58	-0.307339	0.127031	-2.4194	0.0155459	0.406351
NM_181782	NCOA7	543.08	-0.346405	0.143188	-2.41924	0.015553	0.406351
NM_001153446	SCOC	1816.27	0.283239	0.117233	2.41604	0.0156903	0.407696
NM_001153585	SCOC	1816.27	0.283239	0.117233	2.41604	0.0156903	0.407696
NM_001153635	SCOC	1816.27	0.283239	0.117233	2.41604	0.0156903	0.407696
NM_001912	CTSL	122.036	0.646911	0.267724	2.41633	0.0156777	0.407696
NM_003685	KHSRP	10422.8	-0.297596	0.123211	-2.41533	0.0157209	0.407696
NM_014698	TMEM63A	690.72	-0.299637	0.124065	-2.41515	0.0157286	0.407696
NM_015210	MTCL1	156.631	-0.499357	0.206779	-2.41492	0.0157385	0.407696
NM_022780	RMND5A	3532.72	0.243419	0.100793	2.41503	0.0157341	0.407696
NM_174916	UBR1	1160.69	-0.271927	0.112515	-2.4168	0.0156577	0.407696
NM_001172831	ZNF300	146.831	-0.621894	0.257687	-2.41337	0.0158059	0.408732
NM_015172	PRRC2C	10663	-0.308763	0.127942	-2.41331	0.0158083	0.408732
NM_032547	SCOC	1816.96	0.283118	0.117357	2.41246	0.0158453	0.409303
NM_001142798	C17orf49	799.333	0.301363	0.125038	2.41018	0.0159448	0.40959
NM_002646	PIK3C2B	1186.69	-0.391295	0.162366	-2.40996	0.0159544	0.40959
NM_020738	KIDINS220	1897.76	-0.229209	0.0950388	-2.41174	0.0158765	0.40959
NM_174893	C17orf49	799.333	0.301363	0.125038	2.41018	0.0159448	0.40959
NR_027768	DPY19L2P2	647.279	-0.337188	0.139856	-2.41097	0.0159101	0.40959
NR_073059	C7orf55	555.515	0.397415	0.164916	2.4098	0.0159612	0.40959
NR_073060	C7orf55	555.515	0.397415	0.164916	2.4098	0.0159612	0.40959
NM_001153690	SCOC	1813.44	0.282753	0.117366	2.40915	0.0159897	0.409938
NM_001153484	SCOC	1817.94	0.282521	0.117306	2.40841	0.0160221	0.410002
NM_001153663	SCOC	1817.94	0.282521	0.117306	2.40841	0.0160221	0.410002
NM_021824	NIF3L1	330.997	0.344203	0.143079	2.40568	0.0161425	0.412697
NM_001251979	RCAN3	191.952	-0.474544	0.19731	-2.40506	0.0161698	0.413008
NM_001142799	C17orf49	794.817	0.300904	0.125234	2.40274	0.0162729	0.414867
NM_001206999	CIT	2078.62	-0.263622	0.109716	-2.40276	0.0162716	0.414867
NM_001251982	RCAN3	186.79	-0.471066	0.19613	-2.4018	0.0163145	0.415067
NM_014000	VCL	2732.23	-0.405704	0.168935	-2.40154	0.0163262	0.415067
NM_014463	LSM3	2227.53	0.285627	0.118916	2.40192	0.0163094	0.415067
NM_001251985	RCAN3	175.875	-0.487339	0.203128	-2.39917	0.0164322	0.417261
NM_007174	CIT	2077.14	-0.263171	0.109703	-2.39893	0.016443	0.417261
NM_003373	VCL	2721.32	-0.405232	0.169004	-2.39776	0.0164956	0.417821
NM_012455	PSD4	2540.45	-0.329605	0.137452	-2.39796	0.0164866	0.417821
NM_001153552	SCOC	1816.93	0.281626	0.117471	2.39742	0.016511	0.417826
NM_000146	FTL	63093.2	0.300609	0.125451	2.39623	0.0165646	0.418106
NM_001251978	RCAN3	189.211	-0.471096	0.196619	-2.39599	0.0165757	0.418106
NM_001251980	RCAN3	189.211	-0.471096	0.196619	-2.39599	0.0165757	0.418106
NM_032091	PCDHGA11	103.974	-0.498467	0.208057	-2.39582	0.0165832	0.418106
NR_040248	ZEB2-AS1	207.031	-0.399473	0.166855	-2.39414	0.0166595	0.419646
NM_014720	SLK	2337.68	-0.245879	0.102718	-2.39373	0.0166779	0.419722
NM_001042426	CENPA	1000.17	0.289319	0.120896	2.39312	0.0167058	0.420038
NM_001042573	ENGASE	1771.46	-0.334662	0.140016	-2.39017	0.0168405	0.422262
NM_001271156	ZFP41	375.159	-0.38781	0.162298	-2.38949	0.0168717	0.422262
NM_001282130	SSH2	114.428	-0.473621	0.198237	-2.38916	0.0168868	0.422262
NM_002959	SORT1	4291.77	-0.259707	0.108678	-2.3897	0.0168623	0.422262
NM_014784	ARHGEF11	904.823	-0.369287	0.154563	-2.38924	0.0168832	0.422262
NM_198236	ARHGEF11	904.823	-0.369287	0.154563	-2.38924	0.0168832	0.422262
NM_001297651	MAST4	823.003	-0.420953	0.176301	-2.38769	0.0169548	0.422555
NM_006662	SRCAP	3659.3	-0.359288	0.150455	-2.38801	0.01694	0.422555
NM_144666	DNHD1	389.746	-0.489725	0.205115	-2.38757	0.0169602	0.422555
NR_104454	TMEM14B	3437.71	0.270242	0.113146	2.38843	0.0169207	0.422555
NM_001243283	ALCAM	608.596	-0.318975	0.133622	-2.38716	0.0169793	0.422645
NM_153186	KANK1	1131.77	-0.366925	0.153808	-2.38561	0.0170507	0.424038
NM_001127711	TMEM14B	3533.06	0.268545	0.112603	2.38488	0.0170845	0.424108
NM_014071	NCOA6	2377.56	-0.301099	0.126244	-2.38506	0.0170766	0.424108
NR_123715	DGKH	227.76	-0.619428	0.25978	-2.38443	0.0171055	0.424244
NM_001290227	MAST4	820.099	-0.420825	0.176539	-2.38374	0.0171375	0.424653
NM_001286484	TMEM14B	3540.33	0.26872	0.112806	2.38213	0.0172128	0.425672
NM_018467	USE1	852.259	0.271548	0.114006	2.38186	0.0172253	0.425672
NM_018487	TMEM176A	50.7383	0.650254	0.272929	2.38251	0.0171953	0.425672
NM_002801	PSMB10	2085.27	0.259791	0.109095	2.38133	0.01725	0.4259
NM_007124	UTRN	2677.35	-0.441736	0.185622	-2.37975	0.0173242	0.427345
NM_001809	CENPA	1003.88	0.289118	0.121646	2.37671	0.0174678	0.428572
NM_006656	NEU3	2059.86	-0.312813	0.131589	-2.3772	0.0174444	0.428572
NM_014180	MRPL22	1107.25	0.261221	0.109905	2.37678	0.0174647	0.428572
NM_025250	TTYH3	3834.94	-0.340542	0.143196	-2.37816	0.0173993	0.428572
NM_198839	ACACA	3321.83	-0.276801	0.116457	-2.37685	0.0174613	0.428572
NR_037962	RHOU	462.602	0.373958	0.157322	2.37702	0.0174533	0.428572
NM_030969	TMEM14B	3543.31	0.26802	0.11283	2.37542	0.0175288	0.429683
NM_001286488	TMEM14B	1997.91	0.261425	0.11008	2.37487	0.0175553	0.429883
NM_152793	MTURN	273.99	-0.614524	0.258791	-2.37459	0.0175683	0.429883
NM_004913	VPS9D1	363.302	-0.346262	0.145918	-2.37299	0.0176446	0.430595
NM_015158	KANK1	1117.6	-0.363933	0.153345	-2.37329	0.0176303	0.430595
NR_003561	DPY19L2P2	648.647	-0.333953	0.140693	-2.37363	0.0176142	0.430595
NM_001256877	KANK1	1117.92	-0.363728	0.153365	-2.37165	0.0177091	0.431398
NM_138793	CANT1	3874.38	-0.247662	0.104412	-2.37197	0.0176937	0.431398
NM_003316	TTC3	13901.8	-0.247342	0.10432	-2.37099	0.0177403	0.431776
NM_001281532	PSENEN	1030.17	0.266932	0.112662	2.36931	0.0178212	0.432976
NM_172341	PSENEN	1030.17	0.266932	0.112662	2.36931	0.0178212	0.432976
NM_001004127	ALG11	788.365	-0.295477	0.124848	-2.36668	0.0179483	0.434956
NM_005776	CNIH1	2567.63	0.349955	0.147854	2.3669	0.0179378	0.434956
NM_024838	THNSL1	264.009	0.387754	0.163842	2.36664	0.0179504	0.434956
NM_001145450	MORN2	200.515	0.406525	0.171862	2.36542	0.0180096	0.435878
NM_004982	KCNJ8	201.043	-0.438251	0.185342	-2.36455	0.0180521	0.435878
NM_138701	MPLKIP	1293.95	0.268122	0.113367	2.36508	0.0180264	0.435878
NM_198834	ACACA	3319.41	-0.275482	0.116494	-2.36478	0.018041	0.435878
NM_000081	LYST	1208.06	-0.297419	0.12593	-2.36178	0.0181875	0.437673
NM_001127510	APC	1556.08	-0.293193	0.124109	-2.36239	0.0181577	0.437673
NM_001135051	FAM160B1	251.667	-0.422083	0.178793	-2.36073	0.0182388	0.437673
NM_001159773	CANT1	3852.88	-0.247048	0.104641	-2.3609	0.0182307	0.437673
NM_001301365	LYST	1208.06	-0.297419	0.12593	-2.36178	0.0181875	0.437673
NM_014286	NCS1	42.8049	0.651582	0.275945	2.36128	0.0182122	0.437673
NM_198836	ACACA	3293.86	-0.27559	0.116746	-2.36059	0.0182458	0.437673
NR_028105	DCAF8	1057.32	-0.269229	0.11406	-2.36042	0.0182544	0.437673
NM_001159772	CANT1	3856.1	-0.247165	0.104727	-2.36009	0.0182704	0.437673
NM_198838	ACACA	3210.2	-0.274159	0.116246	-2.35844	0.018352	0.439246
NM_173569	UBN2	1514.32	-0.35315	0.14979	-2.35764	0.0183917	0.43981
NM_000038	APC	1555.3	-0.291957	0.123942	-2.3556	0.018493	0.440031
NM_001012456	SEC61G	2198.98	0.267549	0.113601	2.35515	0.018515	0.440031
NM_001080491	USP6NL	614.151	-0.28084	0.119158	-2.35688	0.0184291	0.440031
NM_014302	SEC61G	2198.98	0.267549	0.113601	2.35515	0.018515	0.440031
NM_030792	GDPD5	190.663	-0.428697	0.182048	-2.35486	0.0185295	0.440031
NM_057161	KLHDC3	4724.11	0.232051	0.0985295	2.35514	0.0185157	0.440031
NM_198837	ACACA	3207.06	-0.273978	0.116272	-2.35634	0.0184559	0.440031
NR_040101	KLHDC3	4714.13	0.232335	0.0986351	2.3555	0.0184978	0.440031
NM_001199621	NCOA7	538.265	-0.339849	0.144339	-2.35451	0.018547	0.440065
NM_018835	RC3H2	1473.17	-0.280137	0.119056	-2.35299	0.018623	0.441486
NM_001127511	APC	1558.09	-0.289042	0.122867	-2.35248	0.0186487	0.441714
NM_001199619	NCOA7	551.941	-0.337161	0.143378	-2.35155	0.0186953	0.442433
NM_001198803	EIF4G3	1181.61	-0.358319	0.152414	-2.35095	0.0187255	0.442766
NM_004891	MRPL33	1607.09	0.284523	0.121197	2.34761	0.0188941	0.445981
NR_003141	SNHG4	563.943	-0.289676	0.123386	-2.34772	0.0188888	0.445981
NM_001286050	FAM168A	1700.39	-0.287238	0.122405	-2.34662	0.0189447	0.446426
NM_145648	SLC15A4	838.975	0.262794	0.111989	2.3466	0.0189455	0.446426
NM_015159	FAM168A	1700.05	-0.287282	0.122481	-2.34552	0.0190007	0.447341
NM_001135242	NDRG1	1501.68	0.331572	0.141666	2.34052	0.0192569	0.449149
NM_001145966	MKI67	12786.3	-0.346123	0.147723	-2.34306	0.0191264	0.449149
NM_001146106	PARP9	402.275	-0.346384	0.147926	-2.3416	0.0192012	0.449149
NM_001205228	SORT1	4248.09	-0.254384	0.108722	-2.33976	0.0192962	0.449149
NM_001256111	CD101	173.584	0.480083	0.205146	2.3402	0.0192732	0.449149
NM_001267817	OSTC	3736.31	0.230285	0.0983237	2.34211	0.0191751	0.449149
NM_001289939	SLC1A3	110.828	-0.567514	0.242525	-2.34002	0.0192829	0.449149
NM_004172	SLC1A3	110.828	-0.567514	0.242525	-2.34002	0.0192829	0.449149
NM_014631	SH3PXD2A	3770.55	-0.292989	0.125229	-2.33962	0.0193033	0.449149
NM_021205	RHOU	475.95	0.375212	0.160341	2.34009	0.0192791	0.449149
NM_033116	NEK9	3343.76	-0.288185	0.123086	-2.34133	0.0192152	0.449149
NM_145330	MRPL33	1597.62	0.284899	0.121723	2.34054	0.0192557	0.449149
NM_170721	MSI2	578.856	-0.275828	0.117728	-2.34292	0.0191336	0.449149
NR_036571	ALG11	493.943	-0.309799	0.132418	-2.33955	0.0193071	0.449149
NM_001164664	MAST4	822.84	-0.410935	0.175735	-2.33838	0.0193675	0.449943
NM_032097	PCDHGB3	88.9808	-0.488878	0.209078	-2.33825	0.0193741	0.449943
NM_000288	PEX7	621.801	0.291065	0.124566	2.33664	0.0194579	0.451505
NM_000960	PTGIR	1208.45	-0.312792	0.133927	-2.33554	0.0195152	0.451617
NM_001199620	NCOA7	552.806	-0.334051	0.143123	-2.33402	0.0195947	0.451617
NM_001290226	MAST4	813.36	-0.416897	0.178602	-2.33422	0.0195845	0.451617
NM_001300849	PIP5K1C	296.393	-0.406344	0.174012	-2.33515	0.0195355	0.451617
NM_004074	COX8A	4520.01	0.272993	0.116953	2.33422	0.0195842	0.451617
NM_004117	FKBP5	4195.46	-0.219985	0.0942392	-2.33433	0.0195785	0.451617
NM_032490	C14orf142	775.918	0.271921	0.116403	2.33603	0.0194897	0.451617
NM_032638	GATA2	5585.86	-0.237997	0.101939	-2.3347	0.019559	0.451617
NM_001001894	TTC3	13847.2	-0.243615	0.10439	-2.3337	0.0196115	0.451626
NM_001145776	FKBP5	4196.12	-0.219701	0.0942194	-2.3318	0.019711	0.453535
NM_003441	ZNF141	494.664	-0.372099	0.159638	-2.33089	0.0197593	0.454265
NM_001114632	JMJD7	319.419	-0.337605	0.144884	-2.33018	0.0197965	0.454739
NM_015183	MAST4	814.879	-0.414498	0.177945	-2.32936	0.0198402	0.454978
NM_015642	ZBTB20	204.433	-0.631836	0.271239	-2.32944	0.0198358	0.454978
NM_001014990	MRPL22	1096.35	0.255518	0.109778	2.32758	0.0199343	0.456001
NM_001024372	BAALC	369.213	0.386598	0.166066	2.32798	0.0199129	0.456001
NM_006096	NDRG1	1500.79	0.33068	0.142071	2.32757	0.0199348	0.456001
NM_001032999	CBFA2T2	959.047	-0.25247	0.108549	-2.32585	0.0200266	0.457719
NM_001258433	NDRG1	1500.17	0.330684	0.142205	2.3254	0.0200505	0.457883
NM_000499	CYP1A1	692.458	0.541678	0.233519	2.31964	0.0203606	0.461501
NM_000885	ITGA4	13186.3	-0.231198	0.0996514	-2.32006	0.0203374	0.461501
NM_001039753	EML6	41.1214	-0.639276	0.275592	-2.31965	0.0203598	0.461501
NM_001145775	FKBP5	4186.12	-0.2183	0.0940981	-2.31992	0.0203453	0.461501
NM_001204054	NDUFC2	3160.06	0.219211	0.0944989	2.31972	0.0203562	0.461501
NM_001258432	NDRG1	1500.28	0.329829	0.142109	2.32095	0.0202894	0.461501
NM_001282314	EXOC7	706.418	-0.405455	0.174733	-2.32042	0.0203182	0.461501
NM_001286489	TMEM14B	1954.87	0.256296	0.110472	2.32	0.0203411	0.461501
NR_104184	LOC100506603	1031.8	0.244034	0.105149	2.32085	0.0202948	0.461501
NM_199462	DSTYK	1376.6	-0.280849	0.121113	-2.3189	0.0204002	0.462017
NM_005779	LHFPL2	603.846	-0.287327	0.12394	-2.31827	0.0204347	0.462414
NM_001204056	ANKRD12	1613.38	-0.298121	0.128615	-2.31794	0.0204528	0.462443
NM_001166345	MDFIC	4801.87	0.209664	0.0905164	2.31631	0.0205415	0.4633
NM_144775	SMCR8	1583.69	-0.253512	0.109428	-2.3167	0.0205202	0.4633
NM_199072	MDFIC	4801.87	0.209664	0.0905164	2.31631	0.0205415	0.4633
NM_000723	CACNB1	85.8155	-0.631337	0.272804	-2.31426	0.0206537	0.464922
NM_001285461	IQGAP2	1876.94	-0.377352	0.163069	-2.31406	0.0206643	0.464922
NM_001285462	IQGAP2	1876.94	-0.377352	0.163069	-2.31406	0.0206643	0.464922
NM_015282	CLASP1	2580.73	-0.237696	0.10276	-2.31313	0.0207157	0.465696
NM_001142273	CLASP1	2581.77	-0.237228	0.102611	-2.31191	0.0207826	0.465788
NM_005657	TP53BP1	3236.93	-0.246456	0.106621	-2.31151	0.0208049	0.465788
NM_015375	DSTYK	1377.59	-0.279807	0.121027	-2.31194	0.0207809	0.465788
NM_022817	PER2	503.978	-0.345348	0.149356	-2.31224	0.0207642	0.465788
NR_026893	POU6F1	51.5175	-0.628364	0.271835	-2.31156	0.0208018	0.465788
NM_015175	NBEAL2	3756.52	-0.336416	0.145569	-2.31104	0.0208304	0.465978
NM_001142274	CLASP1	2581.26	-0.237071	0.102645	-2.30962	0.0209094	0.466982
NM_001207051	CLASP1	2581.26	-0.237071	0.102645	-2.30962	0.0209094	0.466982
NM_001253861	MND1	602.085	0.292667	0.126771	2.30863	0.0209639	0.467817
NM_001204055	NDUFC2	3629.7	0.219212	0.0949978	2.30755	0.0210241	0.468017
NM_004549	NDUFC2	3629.7	0.219212	0.0949978	2.30755	0.0210241	0.468017
NM_020854	KIAA1468	1134.11	-0.242738	0.105168	-2.3081	0.0209937	0.468017
NM_015306	USP24	5432.47	-0.312053	0.13525	-2.30723	0.0210419	0.468033
NM_000178	GSS	2835.44	0.248186	0.107691	2.30461	0.0211882	0.468726
NM_001128826	NCS1	42.4635	0.636615	0.276039	2.30625	0.0210968	0.468726
NM_001141979	TP53BP1	3232.21	-0.245165	0.106357	-2.30512	0.0211599	0.468726
NM_001141980	TP53BP1	3232.21	-0.245165	0.106357	-2.30512	0.0211599	0.468726
NM_001166695	SLC1A3	110.48	-0.560647	0.243123	-2.30602	0.0211093	0.468726
NM_001170765	LCOR	1401.6	-0.327002	0.141895	-2.30453	0.0211929	0.468726
NR_027155	SMG1P3	91.0782	-0.543497	0.23581	-2.30482	0.0211769	0.468726
NM_001256876	KANK1	1141.7	-0.349496	0.151702	-2.30384	0.0212317	0.468828
NM_002495	NDUFS4	1493.87	0.252953	0.109795	2.30387	0.0212302	0.468828
NM_001172692	ZNF573	110.277	-0.48967	0.212789	-2.3012	0.0213806	0.470014
NM_001256106	CD101	175.713	0.471667	0.205005	2.30075	0.0214056	0.470014
NM_001294306	LOC728485	61.1596	0.5691	0.247281	2.30143	0.0213672	0.470014
NM_001624	AIM1	48.3889	-0.645134	0.280332	-2.30132	0.0213736	0.470014
NM_004258	CD101	175.713	0.471667	0.205005	2.30075	0.0214056	0.470014
NM_080748	ROMO1	1368.32	0.257355	0.111832	2.30126	0.0213771	0.470014
NM_133631	ROBO1	2989.92	-0.244227	0.106118	-2.30146	0.0213656	0.470014
NM_017774	CDKAL1	772.252	-0.284725	0.123782	-2.3002	0.0214366	0.470318
NM_001286436	NME4	3630.15	0.211296	0.0918968	2.29927	0.0214893	0.471097
NR_038863	LINC01268	199.697	-0.559553	0.243561	-2.29739	0.0215968	0.473074
NM_001286084	TRMT112	3885.17	0.236648	0.103045	2.29655	0.0216447	0.473365
NM_016404	TRMT112	3885.17	0.236648	0.103045	2.29655	0.0216447	0.473365
NM_001145845	ROBO1	2982.69	-0.243492	0.106058	-2.29585	0.0216845	0.473739
NM_001286082	TRMT112	3885	0.236535	0.103036	2.29564	0.0216964	0.473739
NM_032117	MND1	606.843	0.291682	0.127111	2.2947	0.0217501	0.474534
NM_001164342	ZBTB20	198.112	-0.636564	0.277483	-2.29406	0.0217869	0.47473
NM_001164343	ZBTB20	211.005	-0.615192	0.268216	-2.29364	0.0218111	0.47473
NR_024130	DNMBP-AS1	41.4645	-0.680983	0.296863	-2.29393	0.0217946	0.47473
NM_005093	CBFA2T2	953.048	-0.251528	0.109684	-2.2932	0.0218362	0.474899
NM_199050	C2CD2	1020.58	-0.260781	0.113764	-2.2923	0.0218885	0.475657
NM_004365	CETN3	496.889	0.320149	0.139712	2.29149	0.0219351	0.475914
NM_021227	OSTC	3962.48	0.229256	0.100043	2.29157	0.0219305	0.475914
NM_012201	GLG1	3657.58	-0.230148	0.100476	-2.29058	0.0219877	0.476678
NM_001039709	CBFA2T2	950.923	-0.250758	0.109505	-2.28992	0.0220257	0.476949
NM_001164549	DISC1	313.31	-0.409098	0.178711	-2.28916	0.0220699	0.476949
NM_004333	BRAF	294.555	-0.352396	0.153921	-2.28946	0.0220528	0.476949
NM_015208	ANKRD12	1622.05	-0.294475	0.128623	-2.28944	0.0220538	0.476949
NM_001083625	ANKRD12	1621.69	-0.294536	0.128701	-2.28852	0.022107	0.47705
NM_001145666	GLG1	3657.23	-0.2299	0.100473	-2.28818	0.0221268	0.47705
NM_016228	AADAT	460.043	-0.361935	0.158168	-2.2883	0.0221203	0.47705
NM_001267818	OSTC	3965.07	0.228496	0.0998838	2.28762	0.0221599	0.477209
NM_001286433	NME4	3613.25	0.210278	0.0919265	2.28746	0.022169	0.477209
NM_001012507	CENPW	937.668	0.281601	0.123341	2.2831	0.0224245	0.479692
NM_001143782	FKBP11	861.565	0.254597	0.111486	2.28365	0.0223918	0.479692
NM_001281769	ZMYND8	199.268	-0.474515	0.20769	-2.28473	0.0223287	0.479692
NM_001286524	CENPW	937.668	0.281601	0.123341	2.2831	0.0224245	0.479692
NM_001286525	CENPW	937.668	0.281601	0.123341	2.2831	0.0224245	0.479692
NM_004373	COX6A1	2534.2	0.295546	0.129435	2.28336	0.022409	0.479692
NM_138409	MRAP2	128.467	0.437749	0.191571	2.28505	0.0223102	0.479692
NR_072977	MKKS	1156.11	0.246546	0.107941	2.28408	0.0223671	0.479692
NM_001003785	ATP5H	4761.35	0.257154	0.113199	2.2717	0.0231047	0.480357
NM_001005526	SF3B1	792.037	-0.304919	0.133707	-2.28051	0.0225775	0.480357
NM_001110215	CENPM	837.067	0.274955	0.121	2.27235	0.0230653	0.480357
NM_001142885	TMOD2	255.778	-0.534266	0.234778	-2.27562	0.0228687	0.480357
NM_001145661	GATA2	5602.26	-0.233844	0.102641	-2.27826	0.0227108	0.480357
NM_001251984	RCAN3	172.558	-0.476095	0.209277	-2.27495	0.0229089	0.480357
NM_001256109	CD101	174.56	0.467401	0.205391	2.27567	0.0228657	0.480357
NM_001277115	DNAH11	1356.4	0.267213	0.117517	2.27383	0.0229763	0.480357
NM_001286074	TAF1	2266.92	-0.256152	0.112572	-2.27544	0.0228794	0.480357
NM_001286435	NME4	3628.13	0.209595	0.0921262	2.27509	0.0229005	0.480357
NM_001286739	UBL7	978.601	0.264651	0.116347	2.27467	0.022926	0.480357
NM_001287399	ZNF596	93.9146	0.500882	0.220051	2.27621	0.0228336	0.480357
NM_001289940	SLC1A3	105.469	-0.562542	0.246992	-2.27757	0.0227523	0.480357
NM_001297765	CETN3	498.37	0.318445	0.140166	2.27191	0.0230922	0.480357
NM_004606	TAF1	2266.92	-0.256152	0.112572	-2.27544	0.0228794	0.480357
NM_005009	NME4	3627.8	0.209353	0.092132	2.27232	0.0230673	0.480357
NM_006264	PTPN13	1897.73	-0.329987	0.144806	-2.27882	0.0226779	0.480357
NM_006356	ATP5H	4775.56	0.257425	0.112934	2.27943	0.0226415	0.480357
NM_014548	TMOD2	255.919	-0.535247	0.23501	-2.27755	0.0227537	0.480357
NM_015920	RPS27L	877.168	-0.272212	0.119805	-2.27213	0.0230789	0.480357
NM_017599	VEZT	1450.52	0.266222	0.117159	2.27231	0.023068	0.480357
NM_020798	USP35	370.248	-0.388753	0.170357	-2.282	0.0224896	0.480357
NM_020945	WDFY4	2178.51	-0.322225	0.141456	-2.27792	0.0227314	0.480357
NM_021035	ZNFX1	1427.7	-0.369762	0.162612	-2.27389	0.0229727	0.480357
NM_032440	LCOR	1399.71	-0.323634	0.142296	-2.27437	0.0229439	0.480357
NM_080683	PTPN13	1897.73	-0.329987	0.144806	-2.27882	0.0226779	0.480357
NM_080685	PTPN13	1897.73	-0.329987	0.144806	-2.27882	0.0226779	0.480357
NM_138923	TAF1	2266.92	-0.256152	0.112572	-2.27544	0.0228794	0.480357
NM_170726	ALDH4A1	921.422	-0.274118	0.120236	-2.27984	0.0226174	0.480357
NM_173539	ZNF596	93.9146	0.500882	0.220051	2.27621	0.0228336	0.480357
NM_174928	N6AMT2	288.386	0.376242	0.165454	2.274	0.0229662	0.480357
NM_197964	C7orf55	692.447	0.365206	0.160075	2.28146	0.0225211	0.480357
NM_201265	UBL7	978.601	0.264651	0.116347	2.27467	0.022926	0.480357
NR_028106	DCAF8	1019.66	-0.261396	0.114645	-2.28006	0.0226043	0.480357
NR_038242	VEZT	1450.52	0.266222	0.117159	2.27231	0.023068	0.480357
NR_045605	MND1	607.335	0.289224	0.126763	2.28161	0.0225126	0.480357
NR_045632	NFU1	540.266	0.26808	0.117914	2.27352	0.0229951	0.480357
NM_001177716	KLF11	493.755	-0.423871	0.186641	-2.27105	0.0231441	0.480445
NR_038241	VEZT	1451.51	0.266069	0.11715	2.27118	0.0231363	0.480445
NM_015091	FAM179B	732.397	-0.315152	0.138804	-2.27048	0.0231786	0.480798
NM_001164346	ZBTB20	198.611	-0.628893	0.277176	-2.26893	0.0232726	0.481225
NM_001164347	ZBTB20	198.611	-0.628893	0.277176	-2.26893	0.0232726	0.481225
NM_001286740	UBL7	977.252	0.263935	0.116302	2.26941	0.0232436	0.481225
NM_002547	OPHN1	98.7609	-0.474727	0.209313	-2.26802	0.0233278	0.481225
NM_003842	TNFRSF10B	417.443	-0.400538	0.176619	-2.2678	0.0233412	0.481225
NM_006284	TAF10	735.184	0.295451	0.1302	2.26921	0.0232558	0.481225
NM_016155	MMP17	103.582	0.575732	0.253845	2.26804	0.0233266	0.481225
NM_147187	TNFRSF10B	417.443	-0.400538	0.176619	-2.2678	0.0233412	0.481225
NR_121662	ZBTB20	197.95	-0.625098	0.275672	-2.26754	0.0233574	0.481225
NM_001100588	RC3H2	1673.52	-0.263638	0.116324	-2.26642	0.023426	0.481305
NM_001278224	FGGY	81.0026	0.541244	0.238861	2.26593	0.0234554	0.481305
NM_001286438	NME4	3680.05	0.205775	0.0908313	2.26546	0.0234843	0.481305
NM_003597	KLF11	495.745	-0.425124	0.187564	-2.26656	0.0234172	0.481305
NM_016148	SHANK1	1375.31	-0.300903	0.132773	-2.26629	0.0234334	0.481305
NM_020464	NHSL1	391.465	-0.359401	0.158634	-2.2656	0.0234758	0.481305
NM_052925	LENG8	7138.39	-0.323647	0.142757	-2.26711	0.0233833	0.481305
NM_001178040	STX3	221.242	0.509051	0.224762	2.26485	0.0235218	0.481464
NR_033908	LOC100288069	104.285	-0.564581	0.249289	-2.26476	0.0235272	0.481464
NM_001177718	KLF11	494.116	-0.421727	0.186237	-2.26447	0.0235453	0.481475
NM_001135924	VWDE	421.451	-0.415715	0.183756	-2.26232	0.0236775	0.48241
NM_001145662	GATA2	5590.66	-0.232379	0.102706	-2.26255	0.0236633	0.48241
NM_005471	GNPDA1	3816.14	0.275772	0.121842	2.26337	0.023613	0.48241
NM_007331	WHSC1	2656.06	-0.327786	0.144861	-2.26276	0.0236505	0.48241
NR_027140	TNFRSF10B	417.267	-0.399559	0.176617	-2.2623	0.0236792	0.48241
NR_038310	MIR497HG	558.496	0.30687	0.135738	2.26075	0.0237748	0.483997
NM_001164344	ZBTB20	199.841	-0.627356	0.277595	-2.25997	0.0238233	0.484626
NM_001286439	NME4	3682.1	0.205082	0.0907679	2.25941	0.0238582	0.484974
NM_024625	ZC3HAV1	1988.88	-0.243424	0.107763	-2.25888	0.0238908	0.485278
NM_001164345	ZBTB20	199.7	-0.626293	0.277405	-2.25768	0.0239653	0.48643
NM_001143781	FKBP11	692.098	0.257258	0.114091	2.25486	0.0241421	0.489269
NM_001198915	PPFIBP1	533.812	-0.356368	0.158075	-2.25442	0.0241695	0.489269
NM_006031	PCNT	2722.33	-0.299008	0.132639	-2.25431	0.0241767	0.489269
NM_014937	INPP5F	596.603	-0.258994	0.114886	-2.25435	0.0241741	0.489269
NM_004894	C14orf2	2905.98	0.222161	0.0985727	2.25378	0.0242103	0.489588
NM_001080395	AATK	197.16	-0.44669	0.198308	-2.25251	0.02429	0.489779
NM_001163989	RAB37	1035.85	-0.418108	0.185653	-2.2521	0.024316	0.489779
NM_001163990	RAB37	1033.05	-0.417529	0.185363	-2.2525	0.0242908	0.489779
NM_001198916	PPFIBP1	549.86	-0.354097	0.157242	-2.25192	0.0243271	0.489779
NM_017832	FAM206A	698.588	-0.285671	0.126827	-2.25245	0.0242939	0.489779
NR_075083	NLRC3	481.285	-0.309773	0.137485	-2.25314	0.0242502	0.489779
NM_001278472	MON2	1614.4	-0.264413	0.117446	-2.25135	0.0243635	0.490153
NM_001201476	C18orf21	532.344	0.287799	0.127883	2.25048	0.0244187	0.490181
NM_001286742	UBL7	989.008	0.26379	0.117202	2.25072	0.0244032	0.490181
NM_032907	UBL7	984.99	0.263625	0.117134	2.25063	0.0244091	0.490181
NM_002220	ITPKA	490.878	-0.376127	0.167212	-2.24939	0.0244874	0.490483
NM_004177	STX3	222.058	0.505866	0.224861	2.24968	0.0244693	0.490483
NR_122113	DUXAP8	110.424	-0.463421	0.20601	-2.24951	0.0244803	0.490483
NM_014445	SERP1	19485.9	0.203109	0.0903309	2.2485	0.0245443	0.491178
NR_106909	MIR6850	439.904	0.294772	0.13111	2.24829	0.024558	0.491178
NM_001278469	MON2	1614.36	-0.264336	0.117622	-2.24735	0.0246179	0.491945
NM_015026	MON2	1614.22	-0.264122	0.117543	-2.24702	0.0246389	0.491945
NM_175738	RAB37	993.299	-0.426296	0.189731	-2.24684	0.0246503	0.491945
NM_015617	PYGO1	740.877	-0.296145	0.131864	-2.24584	0.0247144	0.492507
NM_015975	TAF9B	799.705	0.295387	0.131517	2.24601	0.0247037	0.492507
NM_001144060	NHSL1	393.722	-0.361144	0.16088	-2.24481	0.0247806	0.492829
NM_153605	CRYBG3	1243.8	-0.236919	0.105544	-2.24474	0.0247845	0.492829
NR_104183	LOC100506603	1041.01	0.236059	0.10514	2.2452	0.0247556	0.492829
NM_016410	CHMP5	2421.46	0.259435	0.115653	2.24322	0.0248826	0.494419
NM_001042415	ZNF596	82.8656	0.501228	0.223499	2.24264	0.0249198	0.494476
NM_177444	PPFIBP1	550.031	-0.353069	0.157436	-2.24262	0.0249215	0.494476
NM_001243727	TEX264	1238.1	0.243849	0.108807	2.24112	0.0250184	0.495513
NM_001279352	JRK	1032.67	-0.247236	0.110326	-2.24097	0.0250281	0.495513
NM_031287	SF3B5	5568.33	0.252332	0.112575	2.24145	0.0249968	0.495513
NM_001006638	RAB37	1038.43	-0.414994	0.185268	-2.23996	0.0250932	0.496076
NM_001284502	NUBP2	1169.39	0.258716	0.115514	2.23969	0.0251109	0.496076
NR_104318	NUBP2	1169.39	0.258716	0.115514	2.23969	0.0251109	0.496076
NM_024513	FYCO1	1540.2	-0.271406	0.121356	-2.23645	0.0253222	0.499171
NM_032376	TMEM101	1343.12	0.246409	0.110178	2.23646	0.0253213	0.499171
NM_178844	NLRC3	480.971	-0.308097	0.137729	-2.23699	0.0252873	0.499171
NM_001195536	CHMP5	2411.38	0.259081	0.115897	2.23544	0.0253882	0.499393
NM_001278470	MON2	1612.79	-0.262469	0.117403	-2.23562	0.0253767	0.499393
NM_001278471	MON2	1612.79	-0.262469	0.117403	-2.23562	0.0253767	0.499393
NM_001297768	CETN3	494.618	0.312998	0.14006	2.23474	0.0254347	0.499588
NM_024573	C6orf211	367.166	0.330833	0.148027	2.23495	0.025421	0.499588
NM_001127393	C14orf2	2921.29	0.220132	0.0985802	2.23302	0.0255476	0.501448
NM_001172689	ZNF573	117.228	-0.465011	0.208275	-2.23268	0.0255702	0.501531
NM_001271927	KIF27	154.615	-0.438422	0.196499	-2.23117	0.0256701	0.50173
NM_005359	SMAD4	2231.43	-0.275287	0.123424	-2.23043	0.0257192	0.50173
NM_015078	MCF2L2	278.86	-0.468787	0.210162	-2.2306	0.0257073	0.50173
NM_015125	CIC	3319.1	-0.218215	0.0977917	-2.23143	0.0256527	0.50173
NM_017576	KIF27	158.242	-0.437195	0.195978	-2.23083	0.0256921	0.50173
NM_080684	PTPN13	1832.07	-0.317643	0.1424	-2.23065	0.0257046	0.50173
NR_026544	PCED1B-AS1	63.5505	0.609267	0.27321	2.23003	0.0257453	0.50173
NR_103839	FRY-AS1	40.6124	-0.672296	0.301459	-2.23014	0.025738	0.50173
NR_104462	CENPW	922.216	0.277225	0.124221	2.23171	0.0256343	0.50173
NM_001286562	C6orf211	366.986	0.329665	0.147875	2.22934	0.0257912	0.502267
NR_120430	LOC101928100	49.6445	0.624003	0.279942	2.22904	0.0258111	0.502299
NM_001286440	NME4	3657.91	0.202646	0.0910907	2.22466	0.0261039	0.507291
NM_024068	NABP2	882.001	0.326694	0.146852	2.22465	0.0261047	0.507291
NM_001297734	ZNF417	427.129	-0.376611	0.169345	-2.22392	0.0261537	0.507523
NM_152475	ZNF417	427.129	-0.376611	0.169345	-2.22392	0.0261537	0.507523
NR_024374	LOC642846	610.434	-0.386555	0.173963	-2.22206	0.0262795	0.509603
NM_001748	CAPN2	260.585	-0.34659	0.156043	-2.22112	0.026343	0.510472
NM_016139	CHCHD2	8815.26	0.256197	0.115362	2.22081	0.0263638	0.510514
NR_120574	LOC101929089	352.288	-0.394519	0.177707	-2.22005	0.0264155	0.511153
NM_003622	PPFIBP1	551.188	-0.350904	0.158111	-2.21935	0.0264629	0.51171
NM_001282533	LZTS3	204.963	-0.374734	0.168941	-2.21813	0.026546	0.512955
NM_001291411	SON	10224.3	-0.328565	0.148169	-2.2175	0.0265892	0.513427
NM_001017392	SUGP2	7455.23	-0.26082	0.117733	-2.21535	0.0267361	0.5159
NM_182398	RPS6KA5	140.218	-0.416149	0.188109	-2.21227	0.0269479	0.51962
NM_001286051	FAM168A	1657.11	-0.272177	0.123075	-2.21146	0.0270038	0.520079
NM_080660	ZC3HAV1L	831.265	-0.276626	0.125092	-2.21138	0.0270097	0.520079
NM_001344	DAD1	3056.06	0.210617	0.0952576	2.21102	0.0270344	0.520188
NM_032482	DOT1L	3863.79	-0.283885	0.128435	-2.21035	0.0270811	0.520356
NR_120509	ELFN1-AS1	183.724	0.424376	0.191976	2.21057	0.0270656	0.520356
NM_001286741	UBL7	991.842	0.259628	0.11749	2.20979	0.0271196	0.520731
NM_014801	PCNXL2	127.612	-0.423867	0.19197	-2.20798	0.0272454	0.522211
NM_020920	CHD8	3598.1	-0.220809	0.100023	-2.20759	0.027273	0.522211
NM_020964	EPG5	1456.66	-0.331272	0.150044	-2.20783	0.0272562	0.522211
NM_144632	TMEM182	315.292	0.357835	0.162044	2.20825	0.0272268	0.522211
NM_001172690	ZNF573	114.636	-0.467364	0.211863	-2.20597	0.0273861	0.522914
NM_001172691	ZNF573	114.636	-0.467364	0.211863	-2.20597	0.0273861	0.522914
NM_024040	CUEDC2	2465.16	0.211482	0.0958667	2.20601	0.0273836	0.522914
NM_145266	NUDCD2	1544.61	0.220743	0.100032	2.20671	0.027334	0.522914
NM_001287441	JADE1	926.229	-0.272655	0.123623	-2.20554	0.0274162	0.523124
NM_001031847	CPT1A	3583.18	-0.265372	0.120441	-2.20333	0.0275715	0.523576
NM_001171937	FUZ	855.141	0.260926	0.118425	2.2033	0.0275737	0.523576
NM_001201472	CORO7	1301.36	-0.345286	0.156668	-2.20394	0.0275286	0.523576
NM_015720	PODXL2	7498.22	-0.203183	0.0921532	-2.20484	0.0274656	0.523576
NM_024535	CORO7	1301.36	-0.345286	0.156668	-2.20394	0.0275286	0.523576
NM_024900	JADE1	927.451	-0.273788	0.124211	-2.20421	0.0275094	0.523576
NR_034166	NDUFA11	3139.51	0.273914	0.124298	2.20369	0.0275463	0.523576
NM_001201474	C18orf21	566.464	0.277348	0.125903	2.20287	0.0276038	0.523699
NM_003776	MRPL40	870.465	0.340789	0.154717	2.20266	0.0276185	0.523699
NM_001162501	TNRC6B	1614.77	-0.382177	0.173682	-2.20044	0.0277755	0.523857
NM_001198695	MFAP4	548.033	0.470568	0.213763	2.20136	0.0277109	0.523857
NM_001199462	PDCD2	1485.38	0.249431	0.113358	2.20038	0.0277799	0.523857
NM_002404	MFAP4	548.033	0.470568	0.213763	2.20136	0.0277109	0.523857
NM_019026	TMCO1	2877.06	0.228898	0.104026	2.20039	0.0277792	0.523857
NM_033517	SHANK3	210.367	-0.447688	0.20336	-2.20145	0.027704	0.523857
NM_175614	NDUFA11	3137.9	0.273963	0.124467	2.20109	0.0277294	0.523857
NR_036528	LOC100499484-C9ORF174	449.765	-0.320601	0.14559	-2.20208	0.0276599	0.523857
NM_015088	TNRC6B	1613.97	-0.381605	0.173616	-2.19798	0.0279502	0.526707
NM_000421	KRT10	626.682	0.304375	0.138545	2.19693	0.0280251	0.52723
NM_001193375	NDUFA11	2965.63	0.281135	0.127975	2.19679	0.0280357	0.52723
NM_001276286	BBX	2177.55	-0.295672	0.134588	-2.19687	0.0280294	0.52723
NM_003009	SEPW1	337.134	0.328841	0.149714	2.19647	0.0280584	0.527242
NM_030636	EEPD1	426.869	-0.324858	0.147916	-2.19624	0.0280749	0.527242
NM_001042416	ZNF596	87.4324	0.474154	0.215958	2.19558	0.0281218	0.527541
NM_014646	LPIN2	1845	-0.319251	0.145413	-2.19548	0.0281293	0.527541
NM_000937	POLR2A	7342.51	-0.259092	0.118091	-2.19399	0.028236	0.527734
NM_001146114	DIP2A	772.164	-0.353118	0.160936	-2.19416	0.0282242	0.527734
NM_001270519	LATS1	945.298	-0.328128	0.149526	-2.19445	0.0282031	0.527734
NM_001282490	GOLGA8H	85.8582	-0.527295	0.240258	-2.1947	0.0281848	0.527734
NM_031446	C18orf21	568.145	0.276875	0.126162	2.19459	0.0281927	0.527734
NM_006877	GMPR	797.998	-0.31573	0.143957	-2.19323	0.0282907	0.528396
NM_003123	SPN	8560.06	-0.317428	0.144752	-2.19291	0.0283138	0.528467
NR_046716	MYCBP2-AS1	377.851	-0.322919	0.147278	-2.19258	0.0283376	0.52855
NM_015089	CUL9	2058.05	-0.268089	0.122319	-2.19172	0.0284	0.529353
NM_001042521	C2orf88	170.924	-0.387513	0.176836	-2.19137	0.0284251	0.529457
NM_001287254	ZNF596	87.4131	0.473647	0.216194	2.19084	0.0284636	0.529457
NM_002598	PDCD2	1486.42	0.24857	0.113452	2.19097	0.0284541	0.529457
NM_001256165	TMCO1	2884.47	0.228378	0.104274	2.19017	0.028512	0.529997
NM_199247	CACNB1	47.4701	-0.650462	0.297079	-2.18953	0.0285586	0.530504
NM_001030288	SPN	8548.19	-0.317286	0.144949	-2.18895	0.0286008	0.530928
NM_001278494	ANAPC15	896.093	0.298767	0.13653	2.18829	0.0286486	0.531455
NM_012225	NUBP2	1212.94	0.249398	0.114004	2.18763	0.0286969	0.53199
NM_001256164	TMCO1	2866.99	0.227269	0.103911	2.18714	0.028732	0.53228
NR_033269	FUZ	857.272	0.260039	0.118923	2.18662	0.0287703	0.53263
NM_001201475	C18orf21	568.32	0.275924	0.126206	2.18629	0.0287944	0.532717
NM_014615	GSE1	3823.01	-0.265262	0.12146	-2.18395	0.0289662	0.534669
NM_025129	FUZ	865.072	0.257304	0.117824	2.1838	0.0289766	0.534669
NM_032549	IMMP2L	415.977	0.297345	0.13616	2.18378	0.0289781	0.534669
NR_045818	TMCO1	2870.07	0.227358	0.104079	2.18448	0.0289273	0.534669
NM_032221	CHD6	1870.17	-0.343496	0.157363	-2.18282	0.0290491	0.535618
NM_015393	PARM1	86.2475	0.481431	0.220591	2.18246	0.0290758	0.53575
NM_001278492	ANAPC15	893.175	0.300096	0.137563	2.18152	0.0291451	0.535794
NM_001284241	CCSER2	447.623	-0.317052	0.145313	-2.18185	0.0291203	0.535794
NM_001492	GDF1	342.169	0.332591	0.152469	2.18136	0.0291565	0.535794
NM_021267	CERS1	342.169	0.332591	0.152469	2.18136	0.0291565	0.535794
NM_001114132	NBEAL1	145.518	-0.484432	0.222139	-2.18076	0.029201	0.536253
NM_001080412	ZBTB38	198.222	-0.39652	0.181855	-2.18042	0.0292264	0.536359
NR_036527	LOC100499484-C9ORF174	426.44	-0.316767	0.145331	-2.17963	0.0292852	0.537079
NM_001042520	C2orf88	170.783	-0.38546	0.176975	-2.17805	0.029402	0.538552
NM_001114	ADCY7	1099.1	-0.262866	0.120696	-2.17792	0.0294119	0.538552
NM_001127208	TET2	2539.58	-0.26869	0.12338	-2.17774	0.0294253	0.538552
NM_001278493	ANAPC15	892.995	0.299588	0.137584	2.17749	0.0294442	0.538552
NM_207370	GPR153	148.396	0.424823	0.195187	2.17649	0.0295187	0.539554
NM_133171	ELMO2	1278.91	-0.228239	0.104885	-2.17609	0.0295489	0.539745
NM_001195125	C16orf95	146.63	0.404385	0.18594	2.17482	0.0296437	0.540096
NM_001256917	C16orf95	146.63	0.404385	0.18594	2.17482	0.0296437	0.540096
NM_002389	CD46	4946.31	-0.293421	0.134917	-2.17483	0.029643	0.540096
NR_037192	ABHD14A-ACY1	1637.46	0.216081	0.0993577	2.17477	0.029647	0.540096
NM_000238	KCNH2	2284.32	0.351935	0.162067	2.17153	0.0298911	0.540415
NM_001166498	HPSE	291.908	-0.445133	0.20528	-2.16842	0.0301265	0.540415
NM_001190233	DNAJC19	1584.93	0.283412	0.130542	2.17103	0.0299286	0.540415
NM_001243725	TEX264	1337.2	0.234475	0.10812	2.16866	0.0301087	0.540415
NM_001243726	TEX264	1330.4	0.235039	0.108204	2.17219	0.0298413	0.540415
NM_001244606	IMMP2L	401.675	0.291056	0.134097	2.17048	0.0299704	0.540415
NM_001278195	TEX264	1334.33	0.233826	0.107808	2.16891	0.0300897	0.540415
NM_001278485	ANAPC15	892.657	0.298585	0.137756	2.16749	0.0301974	0.540415
NM_001278486	ANAPC15	892.657	0.298585	0.137756	2.16749	0.0301974	0.540415
NM_001278487	ANAPC15	892.657	0.298585	0.137756	2.16749	0.0301974	0.540415
NM_001278488	ANAPC15	892.657	0.298585	0.137756	2.16749	0.0301974	0.540415
NM_001278489	ANAPC15	892.485	0.299197	0.137681	2.17311	0.0297718	0.540415
NM_001278490	ANAPC15	888.953	0.298685	0.13761	2.17051	0.029968	0.540415
NM_001278491	ANAPC15	892.513	0.299059	0.137923	2.1683	0.0301356	0.540415
NM_001948	DUT	6191.37	0.202325	0.0930796	2.17367	0.0297298	0.540415
NM_004541	NDUFA1	2957.43	0.209102	0.0963646	2.1699	0.0300141	0.540415
NM_014042	ANAPC15	892.657	0.298585	0.137756	2.16749	0.0301974	0.540415
NM_014856	DENND4B	5302.93	-0.239487	0.110379	-2.16967	0.0300318	0.540415
NM_017699	SIDT1	143.386	-0.46752	0.215247	-2.17201	0.0298546	0.540415
NM_032195	SON	10552.6	-0.328687	0.151371	-2.1714	0.029901	0.540415
NM_032217	ANKRD17	7828.49	-0.237131	0.109363	-2.16829	0.0301366	0.540415
NM_032341	DDI2	631.559	-0.412362	0.190225	-2.16776	0.0301768	0.540415
NM_170692	RASAL2	239.391	-0.419599	0.193144	-2.17247	0.0298202	0.540415
NM_172359	CD46	4939.33	-0.292588	0.134857	-2.16962	0.0300355	0.540415
NM_201569	SMG7	5644.63	-0.253456	0.116627	-2.17322	0.0297641	0.540415
NR_024012	TEX264	1206.54	0.245636	0.113247	2.16903	0.0300808	0.540415
NR_102706	MMP24-AS1	420.734	0.313384	0.144194	2.17335	0.0297542	0.540415
NM_015926	TEX264	1329.73	0.234445	0.108253	2.16571	0.0303336	0.542497
NM_002078	GOLGA4	2640.91	-0.232756	0.107552	-2.16413	0.030454	0.544296
NM_001184966	WDR44	478.296	-0.282203	0.130471	-2.16295	0.0305447	0.545204
NM_182764	ELMO2	1278	-0.227093	0.104986	-2.16309	0.0305343	0.545204
NM_001286515	ATF7IP	1744.83	-0.246344	0.113943	-2.16199	0.0306186	0.546168
NM_001128427	FSTL5	313.035	0.474294	0.21967	2.15912	0.030841	0.548608
NM_001128428	FSTL5	313.035	0.474294	0.21967	2.15912	0.030841	0.548608
NM_001172713	GOLGA4	2640.78	-0.232233	0.107569	-2.15893	0.0308556	0.548608
NM_017789	SEMA4C	104.747	0.57184	0.26487	2.15895	0.0308541	0.548608
NM_020116	FSTL5	313.035	0.474294	0.21967	2.15912	0.030841	0.548608
NM_001376	DYNC1H1	13288.6	-0.375857	0.174209	-2.1575	0.0309665	0.549466
NM_002901	RCN1	3319.3	0.224905	0.104254	2.15728	0.0309841	0.549466
NM_005937	MLLT6	3996.14	-0.229021	0.106149	-2.15753	0.0309644	0.549466
NM_021244	RRAGD	1148.34	-0.31122	0.144217	-2.158	0.0309279	0.549466
NM_172351	CD46	4917.44	-0.290868	0.134859	-2.15684	0.0310185	0.549719
NM_004045	ATOX1	1339.96	0.245021	0.113634	2.15623	0.031066	0.550206
NM_001284501	NUBP2	1218.81	0.244144	0.113263	2.15555	0.031119	0.550789
NM_001163809	WDR81	949.365	-0.24514	0.11378	-2.1545	0.0312009	0.551881
NM_003023	SH3BP2	1012.03	-0.28661	0.133076	-2.15374	0.0312606	0.552581
NM_172352	CD46	4889.86	-0.29003	0.134683	-2.15342	0.0312853	0.55266
NM_001001392	CD44	8215.37	0.267929	0.124452	2.15287	0.0313292	0.552853
NM_001286771	ANKRD17	7738.24	-0.232934	0.108202	-2.15277	0.0313366	0.552853
NM_020675	SPC25	794.666	0.25407	0.118041	2.15238	0.0313676	0.553042
NM_001076785	SLC7A6	4309.29	-0.251646	0.116945	-2.15184	0.0314099	0.553433
NM_153826	CD46	4910.47	-0.290026	0.134803	-2.15148	0.0314387	0.553584
NM_001145855	SH3BP2	1019.31	-0.283498	0.131805	-2.15088	0.0314855	0.554052
NM_003983	SLC7A6	4308.98	-0.251459	0.116942	-2.15029	0.0315324	0.554165
NR_045126	RAET1E-AS1	98.6073	-0.47833	0.222434	-2.15043	0.031521	0.554165
NM_001161504	ALDH4A1	1347.11	-0.253503	0.117921	-2.14976	0.0315739	0.554182
NM_172361	CD46	4870.48	-0.288899	0.134381	-2.14985	0.0315669	0.554182
NM_001145527	EHMT1	1487.37	-0.240517	0.111914	-2.14912	0.0316249	0.554722
NM_004889	ATP5J2	8736.9	0.229394	0.106765	2.14859	0.0316666	0.554743
NM_015676	TMEM251	302.813	0.334796	0.155806	2.1488	0.0316504	0.554743
NM_001003713	ATP5J2	8736.08	0.229354	0.106776	2.148	0.0317137	0.554813
NM_003748	ALDH4A1	1349.22	-0.25395	0.118253	-2.14752	0.0317516	0.554813
NM_022115	PRDM15	408.652	-0.279935	0.130352	-2.14753	0.0317514	0.554813
NM_172353	CD46	4882.73	-0.289278	0.134665	-2.14813	0.0317035	0.554813
NM_001025249	DUT	6325.9	0.199545	0.0929501	2.1468	0.0318093	0.555112
NR_125732	USP6NL	154.267	-0.386084	0.179823	-2.14702	0.0317914	0.555112
NM_001003714	ATP5J2	8656.12	0.230894	0.107613	2.14559	0.0319054	0.555726
NM_001039178	ATP5J2	8655.12	0.230917	0.107612	2.14584	0.031886	0.555726
NR_102705	MMP24-AS1	422.607	0.308852	0.143929	2.14586	0.0318841	0.555726
NM_002660	PLCG1	2646.8	-0.254655	0.118727	-2.14487	0.031963	0.556022
NM_182811	PLCG1	2646.8	-0.254655	0.118727	-2.14487	0.031963	0.556022
NM_005514	HLA-B	512.477	-0.434849	0.202783	-2.1444	0.0320009	0.556328
NM_001017964	YDJC	3591.67	0.205067	0.0956688	2.14351	0.0320723	0.557215
NM_001243281	ALCAM	1636.67	-0.256195	0.119579	-2.14248	0.0321551	0.557831
NM_004799	ZFYVE9	547.905	-0.30282	0.141365	-2.14211	0.0321847	0.557831
NM_014159	SETD2	4536.53	-0.250836	0.117086	-2.14233	0.0321671	0.557831
NM_203351	MAP3K3	1089	-0.241001	0.112509	-2.14205	0.0321892	0.557831
NR_003521	WHAMMP3	137.15	-0.411213	0.191999	-2.14175	0.0322135	0.557898
NM_152360	ZNF573	115.45	-0.457437	0.213623	-2.14133	0.0322478	0.55814
NM_001084392	DDT	1226.83	0.274735	0.128346	2.14058	0.0323078	0.558472
NM_001355	DDT	1226.83	0.274735	0.128346	2.14058	0.0323078	0.558472
NM_001204	BMPR2	71.63	-0.536059	0.250468	-2.14023	0.0323359	0.558606
NM_001145856	SH3BP2	1011.38	-0.284924	0.133159	-2.13973	0.0323764	0.558953
NM_001042519	C2orf88	180.911	-0.378012	0.176718	-2.13907	0.03243	0.559525
NM_015953	NOSIP	1948.54	0.234767	0.109787	2.13838	0.0324861	0.560139
NM_001129884	TEX264	1333.81	0.230701	0.107912	2.13786	0.0325277	0.560505
NM_001199830	HPSE	293.818	-0.43786	0.204911	-2.13683	0.0326117	0.561114
NM_001271044	NFIX	3143.61	-0.246173	0.115307	-2.13493	0.0327666	0.561114
NM_001278184	GSE1	3794.27	-0.260197	0.121826	-2.13581	0.0326951	0.561114
NM_001286682	AADAT	447.258	-0.335611	0.157116	-2.13607	0.0326734	0.561114
NM_002501	NFIX	3144.05	-0.245882	0.11516	-2.13513	0.0327501	0.561114
NM_032321	C2orf88	179.878	-0.375282	0.175705	-2.13586	0.0326906	0.561114
NM_172350	CD46	4865.99	-0.288177	0.134944	-2.13554	0.0327173	0.561114
NM_182662	AADAT	447.258	-0.335611	0.157116	-2.13607	0.0326734	0.561114
NM_199248	CACNB1	47.6472	-0.636647	0.298207	-2.13491	0.032768	0.561114
NR_002973	SNORA40	155.83	0.390435	0.182727	2.13671	0.0326212	0.561114
NM_001122681	SH3BP2	1011.27	-0.283718	0.133006	-2.13312	0.0329151	0.56114
NM_001130438	SPTAN1	4841.91	-0.265307	0.124377	-2.13309	0.0329173	0.56114
NM_001270960	NOSIP	1948.05	0.23459	0.109934	2.13391	0.0328502	0.56114
NM_001775	CD38	2186.51	-0.202613	0.0949331	-2.13428	0.0328202	0.56114
NM_003127	SPTAN1	4841.91	-0.265307	0.124377	-2.13309	0.0329173	0.56114
NM_006397	RNASEH2A	1365.81	0.261651	0.122609	2.13403	0.0328407	0.56114
NM_144600	FOPNL	1544.43	0.205727	0.0964388	2.13324	0.0329047	0.56114
NR_024091	ZFP91-CNTF	2099.35	-0.327579	0.153584	-2.13289	0.0329335	0.56114
NM_006885	ZFHX3	274.23	-0.408192	0.191467	-2.13191	0.033014	0.561812
NM_148178	RPP25L	624.575	0.275904	0.129407	2.13206	0.0330019	0.561812
NM_001195532	SPTAN1	4841.1	-0.265088	0.124398	-2.13097	0.0330917	0.562786
NM_003629	PIK3R3	1008.57	-0.229455	0.107694	-2.13061	0.0331212	0.562937
NM_019045	WDR44	487.028	-0.274169	0.128718	-2.13	0.0331718	0.563098
NR_033721	DNAJC19	1618.87	0.279997	0.131444	2.13016	0.033158	0.563098
NM_017510	TMED9	5804.13	0.3207	0.150697	2.12812	0.0333274	0.565388
NM_001017437	CCDC157	313.838	-0.319025	0.150055	-2.12606	0.0334985	0.566328
NM_001134382	IQSEC1	716.821	-0.257423	0.121156	-2.12473	0.0336091	0.566328
NM_001271043	NFIX	3147.4	-0.245659	0.115537	-2.12623	0.0334838	0.566328
NM_001276717	PAK6	198.636	-0.43798	0.206136	-2.12472	0.0336103	0.566328
NM_002401	MAP3K3	1088.34	-0.239414	0.112656	-2.12517	0.0335721	0.566328
NM_004920	AATK	194.336	-0.427291	0.20095	-2.12636	0.0334732	0.566328
NM_007324	ZFYVE9	544.804	-0.304315	0.143221	-2.12479	0.0336041	0.566328
NM_019589	YLPM1	3765.3	-0.249599	0.117441	-2.12531	0.0335608	0.566328
NM_080601	PTPN11	2189.12	-0.359468	0.169119	-2.12553	0.0335423	0.566328
NM_138763	BAX	1755.99	0.248346	0.116761	2.12696	0.0334231	0.566328
NM_148179	RPP25L	634.649	0.270416	0.127163	2.12653	0.0334592	0.566328
NM_001159644	MCTP2	371.372	-0.39684	0.186829	-2.12409	0.0336629	0.56653
NM_145261	DNAJC19	1619.22	0.279325	0.131504	2.12408	0.0336636	0.56653
NM_199245	VAMP1	591.791	-0.335548	0.157999	-2.12374	0.0336917	0.566653
NM_001001132	ITSN1	591.845	-0.264585	0.124732	-2.12123	0.0339028	0.567015
NM_001009939	2016-09-05	583.57	0.398965	0.188061	2.12146	0.0338828	0.567015
NM_001042681	RERE	1371.91	-0.287734	0.135546	-2.12277	0.033773	0.567015
NM_001184965	WDR44	486.852	-0.273261	0.128743	-2.12254	0.0337927	0.567015
NM_001202544	CUX1	2120.94	-0.235206	0.110874	-2.12138	0.0338898	0.567015
NM_001537	HSBP1	3120.47	0.196094	0.0924077	2.12205	0.0338332	0.567015
NM_015346	ZFYVE26	976.14	-0.261769	0.123358	-2.12202	0.0338359	0.567015
NM_024057	NUP37	1338.31	0.293597	0.138423	2.12102	0.0339203	0.567015
NM_024570	RNASEH2B	3310.42	0.21997	0.10363	2.12265	0.033783	0.567015
NM_152455	ZSCAN29	1257.09	-0.248897	0.11733	-2.12134	0.0338929	0.567015
NM_001134473	GSE1	3786.45	-0.259149	0.122247	-2.11988	0.0340165	0.567532
NM_001913	CUX1	2121.1	-0.234975	0.110855	-2.11967	0.0340341	0.567532
NM_018201	TBC1D13	2268.14	-0.228626	0.107833	-2.12019	0.0339901	0.567532
NM_181500	CUX1	2121.1	-0.234975	0.110855	-2.11967	0.0340341	0.567532
NR_030342	MIR611	965.197	0.278261	0.131361	2.1183	0.0341499	0.568771
NR_033722	DNAJC19	1613.11	0.27977	0.132068	2.11838	0.0341427	0.568771
NM_014729	TOX	647.106	0.26263	0.124016	2.11771	0.0341998	0.569255
NM_001139459	CNST	1215.6	-0.259064	0.122432	-2.11598	0.0343469	0.571009
NM_001286683	AADAT	442.5	-0.334606	0.15813	-2.11603	0.0343426	0.571009
NM_012102	RERE	1372.57	-0.286835	0.135577	-2.11566	0.0343742	0.571116
NR_036529	LOC100499484-C9ORF174	412.295	-0.316018	0.149403	-2.11521	0.0344122	0.571402
NM_001080497	MEGF9	714.403	-0.308549	0.146004	-2.1133	0.0345751	0.572553
NM_001142645	TMEM194B	523.026	0.268751	0.127142	2.11379	0.0345333	0.572553
NM_001206641	COA6	870.357	0.288755	0.136661	2.11293	0.034607	0.572553
NM_001986	ETV4	234.469	0.414206	0.196027	2.113	0.0346006	0.572553
NM_152902	TIPRL	2872.98	0.255433	0.120884	2.11305	0.0345965	0.572553
NR_033723	DNAJC19	1617.48	0.279103	0.132028	2.11397	0.0345174	0.572553
NM_001163391	ZSCAN12	674.484	-0.301565	0.142741	-2.11267	0.0346292	0.572575
NM_002941	ROBO1	2796.31	-0.220176	0.104245	-2.11209	0.0346787	0.573046
NM_015395	TECPR1	1052.11	-0.245024	0.116126	-2.10999	0.0348588	0.575675
NM_001145319	PLS1	275.729	-0.410476	0.194575	-2.10961	0.034892	0.575876
NR_003662	RPSAP58	342.531	0.43332	0.205434	2.10929	0.0349196	0.575984
NM_001098540	HPSE	297.428	-0.433681	0.205744	-2.10787	0.0350426	0.576277
NM_001261437	ETV4	234.355	0.415362	0.197017	2.10826	0.0350084	0.576277
NM_006665	HPSE	297.428	-0.433681	0.205744	-2.10787	0.0350426	0.576277
NM_170746	C11orf31	2864.14	0.248263	0.11774	2.10858	0.0349813	0.576277
NM_178815	ARL5B	674.446	-0.237493	0.112667	-2.10791	0.0350387	0.576277
NM_006699	MAN1A2	1681.25	-0.276383	0.13114	-2.10754	0.0350709	0.576396
NM_001018139	NME2	24501.5	0.185406	0.088049	2.10571	0.0352292	0.576697
NM_001037304	THYN1	1859.37	0.203924	0.0968241	2.10613	0.0351928	0.576697
NM_001198682	NME2	24318.1	0.185612	0.0881038	2.10674	0.0351402	0.576697
NM_001261438	ETV4	229.856	0.416249	0.197717	2.10528	0.0352668	0.576697
NM_003095	SNRPF	3895.04	0.250464	0.118959	2.10546	0.0352509	0.576697
NM_004390	CTSH	1599.86	0.251268	0.119321	2.10582	0.0352196	0.576697
NM_138764	BAX	1807.14	0.24473	0.116253	2.10514	0.0352787	0.576697
NM_145021	2016-03-08	1170.72	-0.324022	0.15384	-2.10623	0.0351841	0.576697
NR_037612	SEPT5-GP1BB	699.994	0.39723	0.18865	2.10565	0.0352349	0.576697
NM_001018137	NME2	24494.2	0.185165	0.0880407	2.10318	0.0354502	0.576808
NM_001128626	SPIRE1	1529.87	-0.232336	0.11046	-2.10335	0.0354355	0.576808
NM_001195124	C16orf95	147.98	0.388929	0.184785	2.10477	0.0353117	0.576808
NM_001566	INPP4A	686.777	-0.344972	0.164028	-2.10313	0.0354543	0.576808
NM_014231	VAMP1	553.547	-0.336873	0.160195	-2.10289	0.0354751	0.576808
NM_014462	LSM1	1078.44	0.276059	0.131176	2.10449	0.0353357	0.576808
NM_020148	SPIRE1	1528.88	-0.233113	0.110808	-2.10375	0.0354005	0.576808
NM_138761	BAX	1823	0.244042	0.115994	2.10392	0.0353851	0.576808
NR_037611	SEPT5-GP1BB	712.585	0.39259	0.186686	2.10295	0.0354703	0.576808
NM_001291428	BAX	1838.41	0.246171	0.117084	2.10251	0.0355088	0.577013
NM_001018138	NME2	24498.8	0.185063	0.0880508	2.10177	0.0355731	0.577372
NM_198889	ANKRD17	7575.8	-0.227548	0.108256	-2.10195	0.0355581	0.577372
NM_002512	NME2	24510.2	0.18495	0.0880242	2.10113	0.0356295	0.577396
NM_014884	SUGP2	6769.56	-0.242112	0.115248	-2.1008	0.0356589	0.577396
NM_018368	LMBRD1	417.814	0.294115	0.139963	2.10137	0.0356085	0.577396
NM_020168	PAK6	253.953	-0.42975	0.204552	-2.10094	0.0356466	0.577396
NM_001002876	CENPM	1616.53	0.243375	0.115902	2.09983	0.0357436	0.577591
NM_001258457	TBC1D7	640.748	0.403367	0.192107	2.0997	0.0357553	0.577591
NM_002358	MAD2L1	2680.4	0.250857	0.119452	2.10006	0.0357232	0.577591
NM_152900	MAGI3	310.381	-0.311111	0.148121	-2.10039	0.0356945	0.577591
NM_001079675	ETV4	235.491	0.412105	0.196314	2.09922	0.0357975	0.57769
NM_007051	FAF1	3009.35	-0.242885	0.115706	-2.09915	0.0358037	0.57769
NM_001105540	DGKZ	6977.88	-0.181894	0.0866727	-2.09863	0.0358492	0.577744
NM_002228	JUN	423.007	0.452268	0.215496	2.09873	0.0358405	0.577744
NM_005274	GNG5	2658.33	0.288856	0.13767	2.09818	0.0358894	0.577943
NM_018717	MAML3	957.832	-0.311383	0.148435	-2.09778	0.0359249	0.577943
NR_027882	BAX	1826.43	0.243585	0.116106	2.09797	0.0359082	0.577943
NM_015051	ERP44	2651.07	0.209259	0.0997701	2.09742	0.0359568	0.578117
NM_001012985	COA6	823.07	0.2839	0.135476	2.09557	0.0361202	0.579383
NM_001202546	CUX1	2116.02	-0.232885	0.111128	-2.09565	0.0361133	0.579383
NM_001280555	PAX5	134.757	-0.435997	0.207995	-2.09619	0.0360653	0.579383
NR_036496	LOC339803	253.799	0.308546	0.147223	2.09578	0.0361018	0.579383
NM_004327	BCR	5683.12	-0.192324	0.0918441	-2.09402	0.0362581	0.580915
NR_045492	LSM1	1073.9	0.274686	0.131164	2.09422	0.0362405	0.580915
NM_017554	PARP14	749.759	-0.478304	0.228478	-2.09344	0.0363101	0.581407
NM_001142782	MAGI3	306.596	-0.311545	0.148895	-2.09238	0.0364043	0.582084
NM_001201479	CORO7-PAM16	1482.78	-0.24327	0.116285	-2.09201	0.0364374	0.582084
NM_052950	WDFY2	933.217	-0.238438	0.113965	-2.09221	0.0364198	0.582084
NM_173177	C1D	641.595	0.292596	0.139851	2.09219	0.0364217	0.582084
NM_001271928	KIF27	155.193	-0.41055	0.196272	-2.09174	0.0364621	0.582139
NM_005560	LAMA5	2224.72	-0.304258	0.145502	-2.09109	0.0365196	0.582717
NR_003615	LOC728554	424.946	0.292805	0.140055	2.09064	0.0365605	0.58303
NM_002688	2016-09-05	546.507	0.404423	0.193482	2.09023	0.0365971	0.583274
NM_021980	OPTN	297.613	-0.533782	0.255597	-2.08837	0.0367641	0.585594
NM_024540	MRPL24	1707.01	0.339588	0.162739	2.0867	0.0369151	0.587658
NM_001008211	OPTN	298.758	-0.532752	0.255557	-2.08467	0.037099	0.58825
NM_001008212	OPTN	298.758	-0.532752	0.255557	-2.08467	0.037099	0.58825
NM_001008213	OPTN	298.758	-0.532752	0.255557	-2.08467	0.037099	0.58825
NM_001292041	HCLS1	5973.21	0.200255	0.0960625	2.08463	0.0371027	0.58825
NM_024053	CENPM	1620.97	0.242712	0.116418	2.08483	0.0370847	0.58825
NM_172057	KCNH2	2498.55	0.341055	0.163542	2.08543	0.0370302	0.58825
NR_045493	LSM1	1022.3	0.271479	0.130182	2.08537	0.0370353	0.58825
NM_001164546	DISC1	351.086	-0.36693	0.176178	-2.08272	0.0372765	0.588365
NM_001190263	C1D	642.725	0.292658	0.140466	2.08348	0.0372078	0.588365
NM_001282861	GON4L	885.898	-0.314068	0.150778	-2.08298	0.0372529	0.588365
NM_001940	ATN1	5332.4	-0.237418	0.114011	-2.08243	0.0373037	0.588365
NM_006333	C1D	641.767	0.291729	0.140057	2.08294	0.037257	0.588365
NM_014188	SSU72	4541.33	0.191886	0.0921457	2.08242	0.0373044	0.588365
NM_014498	GOLIM4	4458.75	-0.231024	0.110905	-2.08308	0.0372442	0.588365
NM_032292	GON4L	885.898	-0.314068	0.150778	-2.08298	0.0372529	0.588365
NM_052916	RNF157	104.614	-0.589049	0.282632	-2.08416	0.0371456	0.588365
NR_046073	DNAJC19	1521.47	0.2796	0.134281	2.08219	0.0373248	0.588365
NM_001012959	DISC1	398.987	-0.370465	0.178055	-2.08061	0.0374692	0.588715
NM_001145541	TCP11L1	440.136	-0.303345	0.145771	-2.08097	0.0374366	0.588715
NM_001172312	PLS1	274.443	-0.403357	0.193916	-2.08006	0.0375204	0.588715
NM_002670	PLS1	274.443	-0.403357	0.193916	-2.08006	0.0375204	0.588715
NM_006375	ENOX2	474.298	0.293595	0.141163	2.07984	0.0375405	0.588715
NM_021574	BCR	5662.39	-0.192191	0.0923237	-2.08171	0.0373688	0.588715
NM_145729	MRPL24	1708.3	0.338396	0.162623	2.08087	0.0374461	0.588715
NM_182314	ENOX2	474.298	0.293595	0.141163	2.07984	0.0375405	0.588715
NR_038889	LOC401320	395.805	-0.361321	0.173667	-2.08054	0.0374759	0.588715
NM_001084393	DDTL	1277.07	0.264555	0.127282	2.0785	0.0376637	0.589009
NM_001174061	SMG7	6672.48	-0.234463	0.112806	-2.07846	0.0376668	0.589009
NM_001202545	CUX1	2110.56	-0.231109	0.111166	-2.07894	0.0376224	0.589009
NM_004763	ITGB1BP1	1790.99	0.290506	0.13975	2.07875	0.0376405	0.589009
NM_173156	SMG7	6670.82	-0.234543	0.112801	-2.07925	0.037594	0.589009
NM_001265612	CNOT1	15775.4	-0.189546	0.0912175	-2.07796	0.0377133	0.589063
NM_016284	CNOT1	15775.4	-0.189546	0.0912175	-2.07796	0.0377133	0.589063
NM_001007026	ATN1	5324.81	-0.237142	0.114165	-2.07719	0.0377845	0.589167
NM_001201473	CORO7	1259.33	-0.332986	0.160283	-2.0775	0.0377558	0.589167
NR_049763	CNOT1	15780.2	-0.189528	0.0912354	-2.07735	0.0377692	0.589167
NM_001142279	RNASEH2B	3366.17	0.210444	0.101372	2.07596	0.0378978	0.589926
NM_001286772	TBC1D13	2140.42	-0.224661	0.10822	-2.07597	0.0378968	0.589926
NR_027264	GLG1	4148.2	-0.205083	0.0987811	-2.07613	0.0378819	0.589926
NM_001134656	ZNF662	639.125	-0.283123	0.136441	-2.07506	0.0379812	0.59003
NM_001143985	BANF1	4596.79	0.242533	0.116938	2.07403	0.0380769	0.59003
NM_001145667	GLG1	4146.38	-0.205077	0.0988103	-2.07546	0.0379437	0.59003
NM_001190265	C1D	642.897	0.291793	0.140672	2.07428	0.038053	0.59003
NM_005335	HCLS1	6000.06	0.200029	0.0964441	2.07404	0.0380759	0.59003
NM_021640	C12orf10	888.026	0.227412	0.109635	2.07427	0.0380545	0.59003
NM_054114	TAGAP	566.196	-0.272687	0.131408	-2.07512	0.0379751	0.59003
NM_181503	EXOSC8	2002.4	0.252063	0.121502	2.07456	0.0380271	0.59003
NM_003860	BANF1	4597.28	0.242425	0.116923	2.07336	0.0381385	0.59065
NM_002563	P2RY1	1173.51	-0.264903	0.127789	-2.07297	0.0381755	0.590889
NM_001297741	BTBD10	316.56	0.309276	0.149291	2.07164	0.0382994	0.592138
NM_201568	SMG7	6658.72	-0.233257	0.112588	-2.07178	0.0382856	0.592138
NM_004901	ENTPD4	1587.51	-0.244027	0.11785	-2.07066	0.0383908	0.593216
NM_001025248	DUT	6530.77	0.19178	0.0927376	2.06798	0.0386417	0.595748
NM_001184801	UBR2	340.111	-0.352799	0.17055	-2.0686	0.038584	0.595748
NM_001436	FBL	14299.5	0.212109	0.102558	2.06819	0.0386225	0.595748
NM_152133	TAGAP	559.778	-0.269554	0.130345	-2.068	0.0386401	0.595748
NM_022334	ITGB1BP1	1746.16	0.294411	0.1424	2.06749	0.0386876	0.59612
NM_001128930	ENTPD4	1587.16	-0.24347	0.117847	-2.06597	0.0388309	0.596687
NM_001258326	SFI1	902.007	-0.290859	0.140788	-2.06594	0.0388341	0.596687
NM_001291391	ERG	624.387	-0.326391	0.157941	-2.06654	0.0387777	0.596687
NM_001291431	BAX	1686.84	0.251249	0.121628	2.06572	0.0388551	0.596687
NM_033630	SCAND1	1468.07	0.255615	0.123714	2.06617	0.0388124	0.596687
NM_213601	TMED8	384.657	-0.345053	0.167015	-2.066	0.0388284	0.596687
NM_001862	COX5B	3028.79	0.223788	0.108381	2.06483	0.0389392	0.597642
NR_024466	LSM5	2329.85	0.249618	0.12093	2.06415	0.0390034	0.598292
NM_001164539	DISC1	399.631	-0.367396	0.178025	-2.06373	0.0390437	0.598575
NM_001093	ACACB	275.687	-0.42234	0.204723	-2.06298	0.0391143	0.598983
NM_001135675	SMIM19	863.176	0.25114	0.121725	2.06318	0.0390951	0.598983
NM_004335	BST2	170.447	-0.44261	0.214665	-2.06186	0.0392207	0.598983
NM_017934	PHIP	3838.95	-0.273766	0.132778	-2.06184	0.0392234	0.598983
NM_032036	IFI27L2	352.086	0.341294	0.165493	2.06229	0.0391801	0.598983
NM_172214	CAMKK2	1009.54	-0.223798	0.108531	-2.06207	0.0392015	0.598983
NR_024019	FAM193B	1885.1	-0.247566	0.120018	-2.06274	0.0391377	0.598983
NM_001128627	SPIRE1	1483.35	-0.231323	0.112207	-2.06157	0.0392484	0.59903
NM_012322	LSM5	2318.42	0.25075	0.121654	2.06117	0.039287	0.599285
NM_001007467	SFI1	912.919	-0.292113	0.141747	-2.0608	0.0393217	0.59948
NM_004095	EIF4EBP1	4296.17	0.241117	0.117052	2.05991	0.0394071	0.600052
NM_005385	NKTR	5061.3	-0.287487	0.139549	-2.06012	0.0393872	0.600052
NR_048568	ACTR6	847.989	0.28408	0.137937	2.0595	0.0394468	0.600052
NR_048569	ACTR6	847.989	0.28408	0.137937	2.0595	0.0394468	0.600052
NM_012177	FBXO5	729.94	0.235733	0.114503	2.05875	0.0395179	0.600799
NM_001001928	PPARA	590.054	-0.430508	0.209184	-2.05803	0.0395873	0.600853
NM_032747	USMG5	3284.15	0.217639	0.105733	2.05839	0.039553	0.600853
NR_003187	NCF1C	41.4557	0.584071	0.283773	2.05823	0.0395677	0.600853
NM_001258325	SFI1	911.797	-0.291198	0.141644	-2.05585	0.0397971	0.601052
NM_001258327	SFI1	900.883	-0.28971	0.140936	-2.05561	0.0398199	0.601052
NM_001276718	PAK6	257.492	-0.420818	0.204525	-2.05754	0.0396342	0.601052
NM_003292	TPR	7496.72	-0.215027	0.104574	-2.05621	0.0397619	0.601052
NM_003582	DYRK3	431.951	-0.288059	0.140013	-2.05738	0.0396495	0.601052
NM_003732	EIF4EBP3	334.428	0.288257	0.140193	2.05615	0.0397679	0.601052
NM_014775	SFI1	911.797	-0.291198	0.141644	-2.05585	0.0397971	0.601052
NM_147148	GSTM4	453.725	0.278961	0.135706	2.05563	0.0398185	0.601052
NR_024538	GSTM4	548.813	0.290038	0.141084	2.05578	0.0398037	0.601052
NR_103463	TEX264	1150.4	0.233911	0.113776	2.0559	0.0397926	0.601052
NM_022496	ACTR6	848.495	0.283327	0.137858	2.05521	0.0398591	0.601312
NM_001281736	ENOX2	471.499	0.291598	0.141899	2.05498	0.0398814	0.601317
NM_006990	WASF2	7625.9	-0.21693	0.105583	-2.0546	0.0399174	0.601528
NM_001110556	FLNA	7803.59	-0.29478	0.143521	-2.05392	0.0399836	0.601633
NM_001130710	LSM5	2311.69	0.250093	0.121808	2.05317	0.0400562	0.601633
NM_001164545	DISC1	400.685	-0.368407	0.179395	-2.05361	0.0400137	0.601633
NM_001198783	POU2F1	1664.07	-0.263887	0.128492	-2.05371	0.0400033	0.601633
NM_001456	FLNA	7799.84	-0.294792	0.143541	-2.05371	0.0400035	0.601633
NM_001867	COX7C	8723.13	0.202883	0.0988102	2.05326	0.0400469	0.601633
NM_004841	RASAL2	223.73	-0.403661	0.196626	-2.05294	0.0400787	0.601641
NM_001098483	FUOM	421.099	0.358554	0.174823	2.05096	0.0402712	0.601955
NM_001139499	LSM5	2313.5	0.249719	0.121832	2.0497	0.0403936	0.601955
NM_001142522	FBXO5	743.796	0.236127	0.115076	2.05192	0.0401772	0.601955
NM_001164542	DISC1	410.848	-0.364187	0.177443	-2.05242	0.0401293	0.601955
NM_001206426	USMG5	3248.02	0.215492	0.105141	2.04956	0.0404073	0.601955
NM_001257291	SLC9A7	1856.96	-0.245388	0.1197	-2.05003	0.0403616	0.601955
NM_005036	PPARA	592.153	-0.429183	0.209371	-2.04987	0.0403772	0.601955
NM_014519	ZNF232	101.53	0.432389	0.210735	2.05182	0.0401876	0.601955
NM_014909	VASH1	2183.54	0.202675	0.0987929	2.05151	0.0402172	0.601955
NM_022042	SLC26A1	207.632	-0.362101	0.176664	-2.04966	0.0403975	0.601955
NM_031458	PARP9	413.181	-0.315767	0.153943	-2.0512	0.0402476	0.601955
NM_032591	SLC9A7	1856.96	-0.245388	0.1197	-2.05003	0.0403616	0.601955
NM_033114	ZCRB1	1480.1	0.217305	0.106004	2.04997	0.0403676	0.601955
NM_207404	ZNF662	629.802	-0.282277	0.137603	-2.05139	0.0402293	0.601955
NM_001001391	CD44	10028.9	0.251228	0.122643	2.04845	0.040516	0.603139
NM_001202556	CD44	10018	0.25123	0.122653	2.0483	0.0405309	0.603139
NM_170784	MKKS	1782.57	0.206532	0.100847	2.04796	0.0405637	0.603299
NM_001164544	DISC1	401.343	-0.36755	0.179625	-2.04621	0.0407357	0.604147
NM_001193300	SEMA4A	6482.97	-0.232466	0.113624	-2.04591	0.0407649	0.604147
NM_001193301	SEMA4A	6482.49	-0.232417	0.113606	-2.04581	0.0407751	0.604147
NM_005001	NDUFA7	1410.16	0.280856	0.137252	2.04628	0.0407289	0.604147
NM_018393	TCP11L1	439.029	-0.297374	0.145336	-2.04611	0.0407451	0.604147
NM_018848	MKKS	1777.86	0.20638	0.100862	2.04616	0.0407406	0.604147
NM_022367	SEMA4A	6482.97	-0.232466	0.113624	-2.04591	0.0407649	0.604147
NM_001004023	DYRK3	432.467	-0.286609	0.140121	-2.04545	0.0408109	0.604292
NM_016558	SCAND1	1527.34	0.251654	0.123042	2.04526	0.0408291	0.604292
NM_001164548	DISC1	395.659	-0.365085	0.178596	-2.0442	0.0409343	0.604868
NM_001198786	POU2F1	1660.44	-0.263485	0.128886	-2.04433	0.0409214	0.604868
NM_015048	SETD1B	1662.44	-0.2954	0.14449	-2.04443	0.0409111	0.604868
NM_001146103	PARP9	413.005	-0.314716	0.154006	-2.04354	0.0409993	0.605503
NM_182557	BCL9L	870.818	-0.283255	0.13863	-2.04324	0.0410287	0.60561
NM_000208	INSR	792.794	-0.254249	0.124536	-2.04157	0.041194	0.606172
NM_001037806	NCKAP5L	781.314	-0.277803	0.136072	-2.04159	0.0411926	0.606172
NM_001079817	INSR	792.794	-0.254249	0.124536	-2.04157	0.041194	0.606172
NM_001202555	CD44	10043.1	0.250506	0.122668	2.04214	0.0411373	0.606172
NM_001278390	SLC38A1	1627.43	-0.303692	0.148774	-2.04129	0.0412217	0.606172
NR_103462	TEX264	1152.09	0.232758	0.11402	2.04139	0.0412125	0.606172
NR_120508	ELFN1-AS1	193.032	0.3841	0.188111	2.04188	0.0411638	0.606172
NM_002697	POU2F1	1663.99	-0.262506	0.128708	-2.03954	0.0413958	0.608078
NR_037163	POU2F1	1663.99	-0.262506	0.128708	-2.03954	0.0413958	0.608078
NM_001001390	CD44	10062.8	0.249781	0.122517	2.03875	0.0414752	0.608266
NM_001017995	SH3PXD2B	50.4444	-0.574845	0.281942	-2.03888	0.0414625	0.608266
NM_001282379	TRIM46	102.902	-0.565328	0.277272	-2.03889	0.0414607	0.608266
NM_053050	MRPL53	501.922	0.268276	0.131609	2.03844	0.0415063	0.608396
NM_001001396	ATP2B4	4565.65	-0.291009	0.142875	-2.03682	0.0416684	0.609787
NM_001136574	LANCL1	640.662	0.239914	0.117904	2.03483	0.0418684	0.609787
NM_001169122	AFF2	1900.48	-0.362154	0.17797	-2.03491	0.0418597	0.609787
NM_001169123	AFF2	1900.48	-0.362154	0.17797	-2.03491	0.0418597	0.609787
NM_001169124	AFF2	1900.48	-0.362154	0.17797	-2.03491	0.0418597	0.609787
NM_001169125	AFF2	1900.48	-0.362154	0.17797	-2.03491	0.0418597	0.609787
NM_001289132	C15orf57	160.628	-0.401442	0.197137	-2.03636	0.0417139	0.609787
NM_001827	CKS2	3736.86	0.212174	0.104223	2.03576	0.0417744	0.609787
NM_002025	AFF2	1900.48	-0.362154	0.17797	-2.03491	0.0418597	0.609787
NM_198437	AURKA	2633	0.234614	0.115187	2.03682	0.041668	0.609787
NM_201629	TJP2	1219.62	-0.250386	0.122975	-2.03608	0.0417428	0.609787
NR_120599	PRMT5-AS1	2368.34	0.2142	0.105225	2.03564	0.0417867	0.609787
NM_000610	CD44	10098.2	0.248306	0.122185	2.03222	0.0421317	0.610432
NM_001001389	CD44	10095.7	0.248396	0.122247	2.03192	0.0421622	0.610432
NM_001005291	SREBF1	3766.98	-0.29211	0.14381	-2.03122	0.0422327	0.610432
NM_001009899	KIAA2018	1747.57	-0.246099	0.121027	-2.03342	0.0420102	0.610432
NM_001039848	GPX4	5532.83	0.200777	0.0988415	2.0313	0.0422247	0.610432
NM_001102426	TBC1D8	702.618	-0.372272	0.183206	-2.03198	0.0421553	0.610432
NM_001136575	LANCL1	640.007	0.240022	0.118071	2.03286	0.0420664	0.610432
NM_001164547	DISC1	405.264	-0.349336	0.171789	-2.03352	0.0420001	0.610432
NM_001184883	PLCB3	2605.41	-0.254463	0.12523	-2.03197	0.0421568	0.610432
NM_001280556	PAX5	134.968	-0.424047	0.208535	-2.03346	0.0420063	0.610432
NM_001286420	EMC4	2845.38	0.211004	0.103884	2.03114	0.0422404	0.610432
NM_001684	ATP2B4	4558.94	-0.290211	0.142815	-2.03207	0.0421465	0.610432
NM_015391	ANAPC13	2093.34	0.207758	0.102259	2.03168	0.0421858	0.610432
NM_020452	ATP8B2	1253.84	-0.308651	0.151964	-2.03108	0.0422471	0.610432
NR_036569	STAG3L5P-PVRIG2P-PILRB	4740.27	-0.256114	0.125976	-2.03303	0.0420491	0.610432
NM_004688	NMI	1815.64	0.194584	0.0958685	2.02969	0.0423879	0.612034
NM_020791	TAOK1	2430.66	-0.260038	0.128126	-2.02955	0.0424027	0.612034
NM_000850	GSTM4	552.794	0.284924	0.140453	2.0286	0.0424986	0.612449
NM_001164273	MGA	4787.17	-0.261699	0.128992	-2.0288	0.0424785	0.612449
NM_001280551	PAX5	134.459	-0.422257	0.208111	-2.029	0.0424581	0.612449
NM_000071	CBS	2744.94	0.295103	0.145801	2.02402	0.0429683	0.612536
NM_001008395	LAMTOR4	2387.51	0.232978	0.115068	2.02471	0.0428976	0.612536
NM_001170766	LCOR	1174	-0.283131	0.139905	-2.02374	0.0429968	0.612536
NM_001178035	CEP85L	144.509	-0.375633	0.185358	-2.02653	0.0427105	0.612536
NM_001193348	MEF2C	758.913	-0.512591	0.253267	-2.02391	0.042979	0.612536
NM_001193349	MEF2C	758.927	-0.513665	0.25333	-2.02765	0.0425961	0.612536
NM_001242790	BRF1	231.151	-0.321108	0.158527	-2.02558	0.0428077	0.612536
NM_001280547	PAX5	136.471	-0.422503	0.208749	-2.02398	0.0429724	0.612536
NM_001280548	PAX5	136.471	-0.422503	0.208749	-2.02398	0.0429724	0.612536
NM_001280553	PAX5	136.471	-0.422503	0.208749	-2.02398	0.0429724	0.612536
NM_001280554	PAX5	136.471	-0.422503	0.208749	-2.02398	0.0429724	0.612536
NM_001282873	UBR5	7950.82	-0.232157	0.114504	-2.0275	0.0426112	0.612536
NM_001290263	DOCK10	852.918	-0.25432	0.12549	-2.0266	0.0427029	0.612536
NM_004176	SREBF1	3763.79	-0.291226	0.143859	-2.02438	0.0429307	0.612536
NM_004597	SNRPD2	7302.06	0.185374	0.0915641	2.02453	0.0429155	0.612536
NM_014689	DOCK10	849.891	-0.253077	0.125013	-2.0244	0.0429288	0.612536
NM_015902	UBR5	7950.82	-0.232157	0.114504	-2.0275	0.0426112	0.612536
NM_016734	PAX5	136.471	-0.422503	0.208749	-2.02398	0.0429724	0.612536
NM_177542	SNRPD2	7307.22	0.185399	0.0915371	2.0254	0.0428267	0.612536
NR_023386	CROCCP3	104.943	-0.438415	0.216273	-2.02714	0.0426486	0.612536
NR_103999	PAX5	136.471	-0.422503	0.208749	-2.02398	0.0429724	0.612536
NR_104000	PAX5	136.471	-0.422503	0.208749	-2.02398	0.0429724	0.612536
NM_016454	EMC4	2909.09	0.209887	0.103733	2.02334	0.0430378	0.612802
NM_006055	LANCL1	640.979	0.2384	0.117856	2.02281	0.043093	0.613135
NM_006122	MAN2A2	8391.52	-0.218991	0.108268	-2.02268	0.043106	0.613135
NM_003439	ZKSCAN1	4989.09	-0.283351	0.140104	-2.02244	0.0431306	0.613167
NM_001039847	GPX4	5521.76	0.199778	0.0988371	2.02128	0.0432505	0.613417
NM_001042475	CEP85L	147.609	-0.367869	0.18206	-2.02059	0.043322	0.613417
NM_001280552	PAX5	135.963	-0.420755	0.208261	-2.02032	0.0433499	0.613417
NM_001287054	ZKSCAN1	4989.23	-0.283222	0.14015	-2.02085	0.043295	0.613417
NM_002085	GPX4	5521.76	0.199778	0.0988371	2.02128	0.0432505	0.613417
NM_004949	DSC2	261.017	0.378556	0.187373	2.02033	0.043349	0.613417
NM_024422	DSC2	261.017	0.378556	0.187373	2.02033	0.043349	0.613417
NM_199297	THYN1	1890.44	0.197174	0.0975594	2.02107	0.0432724	0.613417
NR_103772	LOC100288162	395.223	-0.351975	0.174107	-2.02161	0.0432168	0.613417
NR_123740	RIMKLB	535.875	-0.322332	0.159606	-2.01954	0.0434309	0.614247
NM_181489	ZNF445	2562.5	-0.233018	0.115395	-2.01931	0.0434548	0.614268
NM_000932	PLCB3	2621.5	-0.253188	0.125398	-2.01908	0.043479	0.614292
NM_001160036	RHOBTB2	154.606	-0.413484	0.204855	-2.01843	0.043547	0.614302
NM_001160037	RHOBTB2	154.606	-0.413484	0.204855	-2.01843	0.043547	0.614302
NM_004996	ABCC1	3714.31	-0.255178	0.126416	-2.01856	0.0435331	0.614302
NM_001284341	FKBP9	651.88	-0.257455	0.127567	-2.0182	0.0435706	0.614318
NM_001178088	SYNJ2	585.735	-0.249022	0.123468	-2.01689	0.043707	0.615925
NM_001001890	RUNX1	8736.45	-0.186689	0.0925849	-2.01641	0.0437569	0.616193
NM_016497	MRPL51	3273.44	0.215446	0.106853	2.01628	0.043771	0.616193
NM_001252231	SEC24A	494.569	-0.257761	0.12787	-2.0158	0.043821	0.616263
NM_015012	TMEM41B	532.561	0.280139	0.138963	2.01593	0.0438074	0.616263
NM_001131005	MEF2C	760.454	-0.510155	0.253246	-2.01447	0.0439607	0.617909
NM_198435	AURKA	2639.93	0.232917	0.115636	2.01422	0.0439862	0.617951
NM_001171155	PET100	962.284	0.246067	0.122182	2.01395	0.0440151	0.618026
NM_001185024	ZDHHC8	2030.17	-0.255088	0.126687	-2.01353	0.0440592	0.618026
NM_001267594	SENP1	1155.96	0.282739	0.140417	2.01356	0.0440557	0.618026
NR_073484	CDK2AP2	964.511	0.249282	0.123866	2.01251	0.0441658	0.619203
NM_001271849	CDK2AP2	962.984	0.249106	0.123804	2.0121	0.0442092	0.619495
NM_018397	CHDH	195.406	0.471259	0.234245	2.01182	0.0442393	0.619598
NM_015335	MED13L	4872.92	-0.277855	0.138134	-2.01149	0.0442737	0.619763
NM_001128302	LYRM1	480.339	0.267992	0.133268	2.01092	0.0443334	0.620282
NM_001293	CLNS1A	5849.47	0.186521	0.0927673	2.01064	0.0443636	0.620388
NM_000375	UROS	2230.81	0.28361	0.141246	2.00791	0.0446525	0.62117
NM_001039886	ZNF808	284.062	-0.354458	0.176521	-2.00801	0.0446418	0.62117
NM_001143966	TBC1D7	649.5	0.387008	0.192778	2.00753	0.0446935	0.62117
NM_001146068	CAPN2	248.524	-0.31975	0.159173	-2.00882	0.0445562	0.62117
NM_001193350	MEF2C	784.066	-0.505001	0.251584	-2.00729	0.0447189	0.62117
NM_001282704	PDIA6	21911.9	0.207123	0.103194	2.00712	0.0447372	0.62117
NM_001282705	PDIA6	21911.9	0.207123	0.103194	2.00712	0.0447372	0.62117
NM_001282706	PDIA6	21911.9	0.207123	0.103194	2.00712	0.0447372	0.62117
NM_001282707	PDIA6	21927	0.207283	0.103259	2.00742	0.0447053	0.62117
NM_002397	MEF2C	784.066	-0.505001	0.251584	-2.00729	0.0447189	0.62117
NM_005742	PDIA6	21924.8	0.20724	0.103233	2.0075	0.0446964	0.62117
NM_007270	FKBP9	651.375	-0.256839	0.127853	-2.00887	0.0445513	0.62117
NM_032320	BTBD10	318.07	0.300811	0.149681	2.00968	0.0444651	0.62117
NM_198472	FUOM	433.706	0.356799	0.177742	2.0074	0.044707	0.62117
NM_001040446	MTMR12	1801.56	-0.197699	0.0985363	-2.00636	0.0448176	0.621972
NR_036570	STAG3L5P-PVRIG2P-PILRB	4247.17	-0.252356	0.125798	-2.00604	0.0448515	0.622127
NM_001143965	TBC1D7	650.846	0.386338	0.192614	2.00577	0.0448812	0.622224
NM_017780	CHD7	1731.38	-0.336449	0.167759	-2.00555	0.044904	0.622225
NM_021199	SQRDL	533.887	-0.258304	0.128815	-2.00522	0.0449391	0.622396
NM_003910	BUD31	3592.01	0.243533	0.121525	2.00398	0.0450723	0.62361
NM_053035	MRPS33	745.568	0.241937	0.120728	2.00399	0.0450714	0.62361
NM_001204111	BCL2L11	1911.05	0.290305	0.14488	2.00376	0.0450959	0.623622
NM_001146104	PARP9	335.128	-0.314325	0.156896	-2.0034	0.0451346	0.623842
NM_139320	CHRFAM7A	38.1324	-0.591851	0.295466	-2.00311	0.0451652	0.62395
NM_001146197	CCDC168	131.268	-0.524111	0.261781	-2.00209	0.0452748	0.624286
NM_001178008	CBS	2745.74	0.292774	0.146256	2.00179	0.0453074	0.624286
NM_001193347	MEF2C	762.103	-0.50664	0.253119	-2.00159	0.0453286	0.624286
NM_001743	CALM2	13828.1	0.198501	0.099185	2.00132	0.0453584	0.624286
NM_001814	CTSC	13401	0.183897	0.0918794	2.0015	0.0453387	0.624286
NM_004850	ROCK2	1766.75	-0.271866	0.135839	-2.00138	0.0453512	0.624286
NM_016495	TBC1D7	657.333	0.38683	0.1933	2.00119	0.0453719	0.624286
NR_120600	PRMT5-AS1	2253.98	0.215299	0.107565	2.00157	0.0453314	0.624286
NM_001204406	ALOX5AP	992.797	0.352153	0.176082	1.99994	0.0455064	0.624567
NM_001629	ALOX5AP	992.797	0.352153	0.176082	1.99994	0.0455064	0.624567
NM_003600	AURKA	2663.02	0.233121	0.116542	2.00032	0.0454661	0.624567
NM_152773	TCTEX1D2	136.227	0.369783	0.18484	2.00055	0.0454408	0.624567
NR_073005	DUS4L	388.322	0.257814	0.128906	2.00001	0.0454995	0.624567
NM_001260493	RDX	734.572	-0.225829	0.113005	-1.99841	0.0456726	0.626533
NM_001143964	TBC1D7	657.163	0.386195	0.193386	1.99702	0.0458235	0.628111
NM_001143979	NDE1	801.049	-0.234054	0.117239	-1.99639	0.0458912	0.628111
[truncated: 46,106 more rows]
