# Supplementary material for: ASXL2 is essential for haematopoiesis and acts as a haploinsufficient tumour suppressor in leukemia
Source: Nat Commun. 2017 May 18;8:15429. doi: 10.1038/ncomms15429 (PMC5454368; doi:10.1038/ncomms15429)
Supplement: Supplementary Data 7 — Genes Differentially Expressed in SKNO-1 cells with anti-ASXL2 shRNA 3 relative to shControl. [file ncomms15429-s8.xlsx]

## Sheet: Supplementary Data FIle 7
Genes Differentially Expressed in SKNO-1 cells with anti-ASXL2 shRNA 3 relative to shControl.
Name	Description	baseMean	log2FoldChange	lfcSE	stat	pvalue	padj
NM_001164271	DLC1	158.086	-1.21506	0.204331	-5.94654	2.73872e-09	3.75026e-05
NM_182643	DLC1	158.086	-1.21506	0.204331	-5.94654	2.73872e-09	3.75026e-05
NM_006094	DLC1	162.155	-1.19418	0.206732	-5.77644	7.62993e-09	6.96536e-05
NM_018263	ASXL2	1571.22	-1.04338	0.1845	-5.65516	1.55705e-08	0.000106607
NM_001282399	IL18R1	119.106	-1.15123	0.252888	-4.55233	5.3054e-06	0.0270805
NM_021110	COL14A1	129.154	-1.16992	0.258331	-4.52877	5.93285e-06	0.0270805
NM_003855	IL18R1	121.733	-1.14505	0.258101	-4.43646	9.14495e-06	0.035779
NM_198229	RGS12	745.448	-0.564931	0.129065	-4.37711	1.20265e-05	0.0411713
NM_001004470	ST8SIA6	334.527	-0.732002	0.171711	-4.26298	2.01714e-05	0.0550931
NM_006793	PRDX3	3982.63	0.705638	0.166335	4.24226	2.21282e-05	0.0550931
NM_014098	PRDX3	3979.23	0.706351	0.166491	4.24259	2.20955e-05	0.0550931
NM_001004431	METRNL	428.581	0.960617	0.232112	4.1386	3.49439e-05	0.0557598
NM_001091	AOC1	1307.77	0.802683	0.192547	4.16875	3.06268e-05	0.0557598
NM_001135242	NDRG1	1993.53	0.922602	0.223666	4.12491	3.70875e-05	0.0557598
NM_001258432	NDRG1	1991.44	0.920893	0.223857	4.11376	3.89261e-05	0.0557598
NM_001258433	NDRG1	1991.69	0.921899	0.223916	4.11717	3.83555e-05	0.0557598
NM_001272072	AOC1	1308.25	0.802904	0.192433	4.17237	3.01443e-05	0.0557598
NM_001282485	PRKG2	82.9294	-1.21962	0.302379	-4.03342	5.49719e-05	0.0557598
NM_001287347	TAL1	1385.33	-0.544554	0.134716	-4.04225	5.29408e-05	0.0557598
NM_001290403	TAL1	1381.96	-0.542944	0.134329	-4.0419	5.30203e-05	0.0557598
NM_001290404	TAL1	1387.04	-0.545744	0.134016	-4.07223	4.65654e-05	0.0557598
NM_001290405	TAL1	1383.57	-0.545006	0.134342	-4.05684	4.97404e-05	0.0557598
NM_002926	RGS12	918.906	-0.499823	0.122928	-4.06597	4.78326e-05	0.0557598
NM_003189	TAL1	1383.87	-0.542076	0.134384	-4.03379	5.48834e-05	0.0557598
NM_006096	NDRG1	1992.49	0.921922	0.223843	4.11861	3.81158e-05	0.0557598
NM_006259	PRKG2	82.9294	-1.21962	0.302379	-4.03342	5.49719e-05	0.0557598
NM_173215	NFAT5	687.911	-0.765485	0.185127	-4.13492	3.55077e-05	0.0557598
NM_001290406	TAL1	1330.39	-0.53753	0.134208	-4.0052	6.19653e-05	0.0606087
NM_020199	C5orf15	1732.26	0.43308	0.111285	3.89165	9.95648e-05	0.0940269
NM_002334	LRP4	565.106	-0.638423	0.167187	-3.81861	0.000134206	0.122517
NR_029504	MIR30A	269.482	0.845881	0.222944	3.79414	0.000148155	0.130888
NM_001145418	TTC28	1257.88	-0.562977	0.149091	-3.77606	0.000159326	0.136358
NM_003922	HERC1	2675.14	-0.548078	0.148127	-3.70006	0.00021555	0.178887
NM_172089	TNFSF12-TNFSF13	132.36	0.720183	0.195653	3.68093	0.000232388	0.187188
NM_002223	ITPR2	7158.02	-0.45861	0.125312	-3.65975	0.000252465	0.19755
NM_001198622	TNFSF13	158.929	0.659485	0.190251	3.46639	0.000527501	0.204527
NM_001198623	TNFSF13	158.929	0.659485	0.190251	3.46639	0.000527501	0.204527
NM_001198624	TNFSF13	143.059	0.700151	0.197224	3.55003	0.00038519	0.204527
NM_001244972	NRP1	107.199	0.81777	0.232397	3.51885	0.000433422	0.204527
NM_001244973	NRP1	107.199	0.81777	0.232397	3.51885	0.000433422	0.204527
NM_001256864	DNAJC6	1003.39	-0.500796	0.13875	-3.60933	0.000306991	0.204527
NM_001256865	DNAJC6	1009.51	-0.501184	0.138379	-3.62182	0.000292537	0.204527
NM_001300801	PITPNM2	1068.46	-0.483333	0.138165	-3.49824	0.000468344	0.204527
NM_003128	SPTBN1	2605.11	-0.458949	0.132597	-3.46124	0.000537698	0.204527
NM_003808	TNFSF13	160.53	0.654529	0.188705	3.46853	0.000523315	0.204527
NM_003873	NRP1	107.199	0.81777	0.232397	3.51885	0.000433422	0.204527
NM_006277	ITSN2	1822.19	-0.40759	0.113244	-3.59922	0.00031917	0.204527
NM_006877	GMPR	723.288	-0.604091	0.169991	-3.55366	0.00037991	0.204527
NM_014020	TMEM176B	753.775	0.627946	0.181136	3.4667	0.000526883	0.204527
NM_014787	DNAJC6	1006.7	-0.500572	0.139483	-3.58877	0.000332247	0.204527
NM_017599	VEZT	1536.06	0.430018	0.121905	3.52748	0.000419529	0.204527
NM_017983	WIPI1	149.116	-0.682361	0.196964	-3.4644	0.000531423	0.204527
NM_019595	ITSN2	1822.19	-0.40759	0.113244	-3.59922	0.00031917	0.204527
NM_020845	PITPNM2	1065.67	-0.487138	0.137973	-3.53067	0.000414505	0.204527
NM_031284	ADPGK	3110.51	0.37599	0.108512	3.46495	0.000530322	0.204527
NM_147152	ITSN2	1344.13	-0.496416	0.137655	-3.60623	0.000310679	0.204527
NM_172087	TNFSF13	159.012	0.674791	0.190126	3.54917	0.000386447	0.204527
NM_178313	SPTBN1	1999.64	-0.59064	0.169209	-3.49059	0.000481961	0.204527
NM_198227	RGS12	454.078	-0.497201	0.139949	-3.55274	0.000381248	0.204527
NR_038241	VEZT	1536.7	0.429237	0.121852	3.52261	0.000427324	0.204527
NR_038242	VEZT	1536.06	0.430018	0.121905	3.52748	0.000419529	0.204527
NR_045259	NRP1	106.748	0.833459	0.232626	3.58283	0.000339889	0.204527
NR_073490	TNFSF13	157.067	0.687286	0.192335	3.57338	0.000352406	0.204527
NR_104387	TAF1	1596.2	-0.393454	0.113648	-3.46203	0.000536116	0.204527
NR_104388	TAF1	1596.2	-0.393454	0.113648	-3.46203	0.000536116	0.204527
NR_104389	TAF1	1596.2	-0.393454	0.113648	-3.46203	0.000536116	0.204527
NR_104390	TAF1	1596.2	-0.393454	0.113648	-3.46203	0.000536116	0.204527
NR_104391	TAF1	1596.2	-0.393454	0.113648	-3.46203	0.000536116	0.204527
NR_104392	TAF1	1596.2	-0.393454	0.113648	-3.46203	0.000536116	0.204527
NR_104393	TAF1	1596.2	-0.393454	0.113648	-3.46203	0.000536116	0.204527
NR_104394	TAF1	1594.81	-0.394477	0.113511	-3.47523	0.00051041	0.204527
NR_104395	TAF1	1596.98	-0.393507	0.113493	-3.46724	0.000525842	0.204527
NR_023319	ADPGK	2928.7	0.374967	0.108878	3.44393	0.000573324	0.215091
NM_001101311	TMEM176B	761.796	0.624281	0.182198	3.42638	0.000611684	0.2155
NM_001101312	TMEM176B	761.796	0.624281	0.182198	3.42638	0.000611684	0.2155
NM_001101314	TMEM176B	761.295	0.625136	0.182294	3.42927	0.000605216	0.2155
NM_001282480	PRKG2	66.7842	-1.06686	0.312385	-3.41519	0.000637364	0.2155
NM_001282481	PRKG2	66.7842	-1.06686	0.312385	-3.41519	0.000637364	0.2155
NM_001282482	PRKG2	66.7842	-1.06686	0.312385	-3.41519	0.000637364	0.2155
NM_001282483	PRKG2	66.7842	-1.06686	0.312385	-3.41519	0.000637364	0.2155
NR_023318	ADPGK	3124.33	0.374455	0.108971	3.43627	0.000589791	0.2155
NM_170606	KMT2C	1861.74	-0.48758	0.143941	-3.38737	0.000705668	0.235685
NM_172088	TNFSF13	157.823	0.634346	0.188018	3.37387	0.000741205	0.244571
NM_001185095	AIF1L	439.099	-0.628761	0.187395	-3.35527	0.000792872	0.248669
NM_001185096	AIF1L	438.926	-0.62802	0.187169	-3.35536	0.000792605	0.248669
NM_004285	H6PD	1171.91	-0.597579	0.178215	-3.35313	0.000799024	0.248669
NM_031426	AIF1L	439.099	-0.628761	0.187395	-3.35527	0.000792872	0.248669
NR_033701	AIF1L	439.099	-0.628761	0.187395	-3.35527	0.000792872	0.248669
NM_001282587	H6PD	1162.75	-0.598027	0.179076	-3.33952	0.000839237	0.258088
NR_027297	HOMER3	2665.9	-0.368574	0.110464	-3.33659	0.000848137	0.258088
NM_004447	EPS8	341.246	-0.53156	0.159679	-3.32894	0.000871784	0.262369
NM_001145722	HOMER3	2668.53	-0.367387	0.110968	-3.31073	0.000930515	0.265458
NM_001145724	HOMER3	2625.11	-0.370683	0.111959	-3.31089	0.000930002	0.265458
NM_001204184	TP73	460.269	-0.742949	0.224295	-3.31237	0.00092509	0.265458
NM_002227	JAK1	3946.02	-0.378038	0.113944	-3.31775	0.000907447	0.265458
NM_019020	TBC1D16	756.285	-0.478911	0.144243	-3.32017	0.000899617	0.265458
NM_001145721	HOMER3	2646.3	-0.369881	0.112332	-3.29276	0.000992079	0.266373
NM_001204185	TP73	458.007	-0.737211	0.223459	-3.29909	0.000969979	0.266373
NM_001204187	TP73	455.963	-0.738558	0.224247	-3.29351	0.000989456	0.266373
NM_001271846	TBC1D16	119.165	-0.718026	0.217889	-3.29537	0.000982925	0.266373
NM_004838	HOMER3	2648.89	-0.369158	0.112019	-3.29551	0.000982448	0.266373
NM_005427	TP73	462.002	-0.739968	0.223829	-3.30596	0.000946531	0.266373
NM_000584	CXCL8	641.052	0.7441	0.232726	3.19732	0.00138711	0.2815
NM_001048200	HIPK3	2658.73	-0.401356	0.125003	-3.21077	0.00132379	0.2815
NM_001126240	TP73	450.934	-0.739465	0.226614	-3.2631	0.00110202	0.2815
NM_001126241	TP73	449.201	-0.742485	0.227117	-3.26917	0.00107862	0.2815
NM_001126242	TP73	446.939	-0.736642	0.22627	-3.25559	0.00113159	0.2815
NM_001143983	CHRDL1	159.04	0.723964	0.22811	3.17374	0.00150487	0.2815
NM_001193374	RETN	302.089	0.733712	0.231417	3.17051	0.0015217	0.2815
NM_001204186	TP73	432.552	-0.733177	0.225776	-3.24736	0.00116479	0.2815
NM_001204188	TP73	442.508	-0.734008	0.224611	-3.26791	0.00108346	0.2815
NM_001204189	TP73	421.484	-0.732384	0.228864	-3.20008	0.00137391	0.2815
NM_001204190	TP73	444.895	-0.737987	0.227103	-3.24957	0.00115582	0.2815
NM_001204191	TP73	431.441	-0.733272	0.227608	-3.22165	0.00127457	0.2815
NM_001204192	TP73	449.75	-0.738341	0.226923	-3.2537	0.00113911	0.2815
NM_001207025	POU2F2	133.814	-0.768124	0.238605	-3.21922	0.00128538	0.2815
NM_001247994	POU2F2	133.47	-0.775503	0.240437	-3.22538	0.00125803	0.2815
NM_001253900	MEST	7321.36	0.469605	0.148127	3.17028	0.0015229	0.2815
NM_001253901	MEST	7334.98	0.471915	0.148842	3.17058	0.00152137	0.2815
NM_001253902	MEST	7332.02	0.471508	0.148698	3.1709	0.00151967	0.2815
NM_001278162	HIPK3	2610.5	-0.397069	0.12464	-3.18572	0.00144393	0.2815
NM_001280547	PAX5	115.799	-0.888488	0.280152	-3.17145	0.00151678	0.2815
NM_001280548	PAX5	115.799	-0.888488	0.280152	-3.17145	0.00151678	0.2815
NM_001280549	PAX5	114.844	-0.896276	0.280341	-3.19709	0.0013882	0.2815
NM_001280550	PAX5	113.691	-0.889558	0.279132	-3.18687	0.00143822	0.2815
NM_001280551	PAX5	113.733	-0.900397	0.279493	-3.22154	0.00127505	0.2815
NM_001280552	PAX5	115.268	-0.891416	0.278869	-3.19654	0.00139088	0.2815
NM_001280553	PAX5	115.799	-0.888488	0.280152	-3.17145	0.00151678	0.2815
NM_001280554	PAX5	115.799	-0.888488	0.280152	-3.17145	0.00151678	0.2815
NM_001280555	PAX5	114.269	-0.902493	0.282545	-3.19416	0.00140239	0.2815
NM_001280556	PAX5	114.264	-0.897398	0.280763	-3.19628	0.00139213	0.2815
NM_002305	LGALS1	2394.22	0.746253	0.228772	3.26199	0.00110633	0.2815
NM_002402	MEST	7322.51	0.469589	0.148179	3.16906	0.0015293	0.2815
NM_002698	POU2F2	133.814	-0.768124	0.238605	-3.21922	0.00128538	0.2815
NM_004148	NINJ1	219.141	0.722489	0.22393	3.22641	0.00125353	0.2815
NM_004547	NDUFB4	2735.93	0.342928	0.106878	3.20859	0.0013339	0.2815
NM_005734	HIPK3	2664.44	-0.403	0.124627	-3.23365	0.00122218	0.2815
NM_015566	FAM169A	483.751	-0.467613	0.145001	-3.2249	0.00126019	0.2815
NM_015617	PYGO1	695.042	-0.47097	0.148376	-3.17416	0.00150269	0.2815
NM_016734	PAX5	115.799	-0.888488	0.280152	-3.17145	0.00151678	0.2815
NM_020415	RETN	302.089	0.733712	0.231417	3.17051	0.0015217	0.2815
NM_032727	INA	205.726	-0.703658	0.221817	-3.17225	0.00151263	0.2815
NM_170776	GPR97	90.8131	0.843427	0.259263	3.25317	0.00114125	0.2815
NM_177524	MEST	7347.72	0.470974	0.148576	3.16992	0.00152483	0.2815
NM_177525	MEST	7322.67	0.469509	0.148173	3.16865	0.00153151	0.2815
NR_003587	MYO15B	2381.15	-0.629878	0.19524	-3.22617	0.00125459	0.2815
NR_046462	FAM169A	485.837	-0.459573	0.144894	-3.17179	0.00151504	0.2815
NR_103999	PAX5	115.641	-0.893423	0.280258	-3.18786	0.00143332	0.2815
NR_104000	PAX5	115.641	-0.893423	0.280258	-3.18786	0.00143332	0.2815
NM_003355	UCP2	4659.7	0.483118	0.152599	3.16594	0.00154582	0.282235
NM_000422	KRT17	598.929	0.678537	0.21522	3.15276	0.00161733	0.287224
NM_001278163	HIPK3	2597.96	-0.393367	0.124751	-3.15321	0.00161485	0.287224
NM_003693	SCARF1	926.869	-0.510634	0.162233	-3.14753	0.00164656	0.287224
NM_004454	ETV5	854.804	0.403404	0.127861	3.15503	0.00160484	0.287224
NM_007110	TEP1	1058.04	-0.427566	0.135827	-3.14788	0.00164459	0.287224
NM_145350	SCARF1	926.869	-0.510634	0.162233	-3.14753	0.00164656	0.287224
NR_102409	SCARF1	927.01	-0.510967	0.162287	-3.14854	0.00164087	0.287224
NM_001168331	NDUFB4	2775.06	0.336568	0.107293	3.13691	0.00170739	0.295026
NM_181481	LDLRAD4	41.1045	1.00438	0.320464	3.13414	0.0017236	0.295026
NM_181482	LDLRAD4	41.1045	1.00438	0.320464	3.13414	0.0017236	0.295026
NM_001039111	TRIM71	638.178	-0.550694	0.176355	-3.12266	0.00179227	0.303845
NM_003679	KMO	657.066	0.63997	0.204998	3.12183	0.00179731	0.303845
NM_145234	CHRDL1	163.035	0.708235	0.227394	3.11458	0.00184207	0.309502
NR_028075	SCARF1	924.039	-0.506536	0.162777	-3.11184	0.00185928	0.310488
NM_001988	EVPL	223.991	-0.570021	0.18338	-3.10841	0.00188096	0.312206
NM_025218	ULBP1	111.537	0.847541	0.273004	3.1045	0.00190602	0.314458
NM_181521	CMTM4	520.448	-0.426158	0.137401	-3.10157	0.00192498	0.315685
NM_001143981	CHRDL1	163.566	0.703329	0.227239	3.09511	0.00196743	0.318828
NM_001143982	CHRDL1	163.566	0.703329	0.227239	3.09511	0.00196743	0.318828
NM_001276251	LDLRAD4	39.4755	0.985358	0.319196	3.087	0.0020219	0.325728
NM_001276249	LDLRAD4	46.0394	0.955866	0.310442	3.07905	0.00207663	0.332589
NM_001128301	LYRM1	531.756	0.470497	0.153133	3.07247	0.00212299	0.338036
NM_006343	MERTK	217.331	-0.659771	0.214899	-3.07015	0.00213954	0.338703
NM_001128302	LYRM1	519.183	0.474555	0.154835	3.06491	0.00217739	0.342713
NM_020424	LYRM1	527.02	0.468087	0.15337	3.052	0.00227319	0.355747
NM_006540	NCOA2	915.687	-0.508277	0.167187	-3.04018	0.00236437	0.367914
NM_001284237	ZFYVE16	250.797	-0.53401	0.175939	-3.0352	0.00240376	0.371932
NR_120510	ELFN1-AS1	181.912	0.578619	0.190955	3.03012	0.00244454	0.376115
NM_020634	GDF3	51.703	-1.00918	0.3336	-3.02513	0.00248525	0.380244
NM_000597	IGFBP2	13139.2	0.618212	0.204987	3.01586	0.00256255	0.389891
NM_001142651	NEURL1B	1038.5	-0.447858	0.148592	-3.01401	0.00257821	0.390108
NM_006039	MRC2	9083.21	0.292236	0.0970915	3.0099	0.00261332	0.393247
NM_001081563	DMPK	239.153	-0.475896	0.158438	-3.00368	0.00266735	0.399184
NM_001253823	BLVRA	753.167	-0.373024	0.124354	-2.99968	0.0027026	0.400202
NM_006901	MYO9A	927.02	-0.515605	0.171891	-2.9996	0.00270338	0.400202
NM_000712	BLVRA	752.997	-0.37246	0.124389	-2.99431	0.00275067	0.405015
NM_033100	CDHR1	64.0946	-0.721522	0.241596	-2.98649	0.00282202	0.413298
NM_016252	BIRC6	6085.73	-0.350652	0.117589	-2.98203	0.00286348	0.417139
NM_001130438	SPTAN1	4595.62	-0.402885	0.135891	-2.96477	0.00302906	0.423137
NM_001161331	SSH1	246.077	-0.664747	0.224426	-2.96198	0.00305668	0.423137
NM_001195532	SPTAN1	4593.92	-0.403298	0.135976	-2.96595	0.0030175	0.423137
NM_001271844	TBC1D16	651.823	-0.433857	0.146641	-2.95863	0.00309006	0.423137
NM_001271845	TBC1D16	652.306	-0.43422	0.146331	-2.96737	0.00300357	0.423137
NM_001282466	WFDC1	174.334	-0.703063	0.2376	-2.95902	0.00308617	0.423137
NM_001282467	WFDC1	174.334	-0.703063	0.2376	-2.95902	0.00308617	0.423137
NM_002336	LRP6	2236.41	-0.375301	0.126265	-2.97232	0.00295556	0.423137
NM_003127	SPTAN1	4595.44	-0.402991	0.135961	-2.96402	0.00303651	0.423137
NM_015186	VPS13A	3405.91	-0.495304	0.167021	-2.96552	0.0030217	0.423137
NM_020954	RNF213	587.169	-0.927874	0.312687	-2.96742	0.00300313	0.423137
NM_021197	WFDC1	174.334	-0.703063	0.2376	-2.95902	0.00308617	0.423137
NM_001003674	LDLRAD4	63.5394	0.88498	0.300557	2.94447	0.00323507	0.434308
NM_001003675	LDLRAD4	63.5394	0.88498	0.300557	2.94447	0.00323507	0.434308
NM_002673	PLXNB1	1370.65	-0.490785	0.166517	-2.94735	0.00320505	0.434308
NM_014991	WDFY3	1867.7	-0.417588	0.141605	-2.94896	0.00318849	0.434308
NM_000636	SOD2	1263	-0.373262	0.126945	-2.94034	0.0032785	0.437992
NM_001130082	PLXNB1	1365.8	-0.488887	0.16687	-2.92974	0.00339241	0.449465
NM_001206855	TFR2	2391.59	0.358021	0.12222	2.92931	0.0033972	0.449465
NM_001018038	VPS13A	3456.71	-0.491648	0.167937	-2.92757	0.00341617	0.449801
NM_005195	CEBPD	927.115	0.605154	0.207854	2.91143	0.00359779	0.471448
NM_001079526	IKZF2	1373.6	-0.354064	0.121816	-2.90654	0.00365454	0.476604
NM_016260	IKZF2	1370.4	-0.354639	0.122109	-2.90427	0.00368106	0.477787
NM_006059	LAMC3	55.2087	-0.838641	0.288989	-2.90198	0.00370814	0.479032
NR_103720	STAG3L5P	499.533	-0.562474	0.194739	-2.88835	0.00387265	0.497935
NM_001284509	SLC13A5	138.331	0.71306	0.247244	2.88403	0.00392623	0.502466
NM_001161330	SSH1	252.793	-0.656107	0.227947	-2.87833	0.00399785	0.509252
NM_003227	TFR2	2605.44	0.356804	0.12415	2.87398	0.00405341	0.51157
NR_037932	APOC4-APOC2	799.206	0.522182	0.181629	2.87499	0.00404034	0.51157
NM_001288764	DMPK	236.752	-0.456277	0.159218	-2.86574	0.00416038	0.522662
NM_177550	SLC13A5	138.505	0.708586	0.24743	2.86378	0.00418616	0.523499
NM_022166	XYLT1	623.89	-0.387285	0.135656	-2.8549	0.00430505	0.535921
NM_000483	APOC2	797.783	0.518858	0.182811	2.83821	0.00453668	0.540201
NM_001129727	PLEKHG4	649.968	-0.373283	0.131182	-2.84553	0.00443374	0.540201
NM_001174108	ZBED6	794.276	-0.614814	0.216181	-2.84398	0.00445538	0.540201
NM_004459	BPTF	6610.65	-0.346288	0.121745	-2.84437	0.00444995	0.540201
NM_030665	RAI1	816.084	-0.443654	0.156183	-2.84061	0.00450272	0.540201
NM_032463	LAT2	578.446	0.536146	0.188864	2.8388	0.00452838	0.540201
NM_032647	CBX2	244.315	-0.637999	0.224326	-2.84407	0.0044541	0.540201
NM_182641	BPTF	6661.62	-0.344564	0.121295	-2.84072	0.00450121	0.540201
NR_024130	DNMBP-AS1	38.6608	-0.881568	0.310302	-2.841	0.00449718	0.540201
NR_075083	NLRC3	459.55	-0.42845	0.150439	-2.848	0.00439945	0.540201
NM_001288766	DMPK	229.726	-0.463212	0.163672	-2.83013	0.00465295	0.541518
NM_001289861	PER3	269.976	-0.482148	0.170428	-2.82904	0.00466877	0.541518
NM_001289862	PER3	269.976	-0.482148	0.170428	-2.82904	0.00466877	0.541518
NM_001289864	PER3	269.976	-0.482148	0.170428	-2.82904	0.00466877	0.541518
NM_015432	PLEKHG4	673.94	-0.366214	0.129502	-2.82785	0.00468615	0.541518
NM_032464	LAT2	578.586	0.535271	0.188989	2.83229	0.00462154	0.541518
NM_178844	NLRC3	458.866	-0.429182	0.151439	-2.83403	0.00459655	0.541518
NM_001129729	PLEKHG4	649.812	-0.36879	0.130921	-2.81689	0.00484913	0.557996
NM_001289863	PER3	269.629	-0.479149	0.170542	-2.80956	0.00496094	0.561426
NM_005234	NR2F6	1258.64	0.440386	0.156571	2.81269	0.00491295	0.561426
NM_014146	LAT2	574.78	0.53385	0.18988	2.81151	0.004931	0.561426
NM_016831	PER3	269.629	-0.479149	0.170542	-2.80956	0.00496094	0.561426
NM_001018037	VPS13A	3943.94	-0.435225	0.155147	-2.80525	0.0050278	0.56433
NM_033305	VPS13A	3944.08	-0.435306	0.155159	-2.80555	0.005023	0.56433
NM_182705	FAM101B	1899.78	0.460849	0.164624	2.7994	0.0051198	0.572311
NM_001081560	DMPK	231.899	-0.45552	0.163187	-2.7914	0.00524807	0.574915
NM_001081562	DMPK	231.899	-0.45552	0.163187	-2.7914	0.00524807	0.574915
NM_001129728	PLEKHG4	651.059	-0.368239	0.131856	-2.79274	0.00522644	0.574915
NM_002727	SRGN	7624.14	0.433873	0.155304	2.79371	0.00521072	0.574915
NM_004409	DMPK	231.899	-0.45552	0.163187	-2.7914	0.00524807	0.574915
NR_036430	SRGN	7507.6	0.432701	0.155085	2.79008	0.00526952	0.574966
NR_104479	AMICA1	54.0366	0.874738	0.313897	2.78671	0.00532464	0.578674
NM_006633	IQGAP2	2367.92	-0.444867	0.15987	-2.78268	0.00539126	0.579022
NM_014247	RAPGEF2	1570.44	-0.519057	0.186519	-2.78286	0.00538815	0.579022
NM_152592	SYNE3	334.911	-0.655161	0.235341	-2.78388	0.00537124	0.579022
NM_001284241	CCSER2	426.16	-0.445087	0.160116	-2.77978	0.0054396	0.581931
NM_001129731	PLEKHG4	636.324	-0.357274	0.128726	-2.77546	0.00551244	0.585152
NM_016941	DLL3	373.799	-0.710579	0.255972	-2.776	0.00550316	0.585152
NM_145648	SLC15A4	849.802	0.317164	0.114439	2.77147	0.00558041	0.59008
NM_001099952	ITPR1	5567.68	-0.366975	0.132799	-2.76339	0.00572051	0.592474
NM_001143838	SLC13A5	136.798	0.684032	0.247529	2.76344	0.00571951	0.592474
NM_001164688	RD3	57.7594	-0.748206	0.271426	-2.75658	0.00584102	0.592474
NM_001168272	ITPR1	5570.41	-0.367187	0.13269	-2.76726	0.00565293	0.592474
NM_001197104	KMT2A	9143.45	-0.515678	0.187053	-2.75686	0.00583593	0.592474
NM_001286571	AMICA1	53.3939	0.867899	0.31443	2.76023	0.00577614	0.592474
NM_002222	ITPR1	5567.5	-0.366898	0.132804	-2.76271	0.00573241	0.592474
NM_005933	KMT2A	9143.45	-0.515678	0.187053	-2.75686	0.00583593	0.592474
NM_153206	AMICA1	53.3939	0.867899	0.31443	2.76023	0.00577614	0.592474
NM_183059	RD3	57.7594	-0.748206	0.271426	-2.75658	0.00584102	0.592474
NM_203486	DLL3	365.515	-0.709701	0.25716	-2.75976	0.00578439	0.592474
NM_001207026	POU2F2	39.8061	-0.826302	0.300266	-2.7519	0.00592503	0.596846
NM_001284510	SLC13A5	137.417	0.699477	0.254304	2.75055	0.0059495	0.596846
NM_021954	GJA3	634.37	-0.354759	0.128923	-2.75171	0.00592859	0.596846
NM_002184	IL6ST	1022.07	-0.343498	0.125217	-2.74322	0.00608406	0.597219
NM_004943	DMWD	318.967	-0.456876	0.166318	-2.747	0.00601423	0.597219
NM_005189	CBX2	2894.97	-0.440287	0.160467	-2.74379	0.00607352	0.597219
NM_175767	IL6ST	1022.07	-0.343498	0.125217	-2.74322	0.00608406	0.597219
NR_120480	IL6ST	1022.21	-0.343839	0.125248	-2.74526	0.00604634	0.597219
NR_120509	ELFN1-AS1	191.861	0.541901	0.197121	2.74908	0.0059763	0.597219
NM_001190981	IL6ST	1016.16	-0.340775	0.124404	-2.73926	0.00615776	0.602295
NM_001098526	AMICA1	52.7468	0.878608	0.321603	2.73196	0.00629587	0.605
NM_001145775	FKBP5	3990.68	-0.338286	0.123666	-2.73549	0.00622878	0.605
NM_001285460	IQGAP2	2296.04	-0.439175	0.160717	-2.73261	0.00628353	0.605
NM_001286570	AMICA1	52.7468	0.878608	0.321603	2.73196	0.00629587	0.605
NM_001288765	DMPK	212.736	-0.464895	0.170042	-2.734	0.00625701	0.605
NM_001145776	FKBP5	4001.89	-0.338341	0.124124	-2.72584	0.00641383	0.614181
NM_004117	FKBP5	4001.58	-0.338377	0.1242	-2.72446	0.00644059	0.614594
NM_001145777	FKBP5	1150.72	-0.445243	0.163743	-2.71915	0.006545	0.620235
NM_001290260	PHF3	772.686	-0.390103	0.143452	-2.71939	0.00654016	0.620235
NM_001018088	VPS13C	4524.07	-0.488921	0.180166	-2.71372	0.0066532	0.626156
NM_018080	VPS13C	4523.55	-0.489073	0.180195	-2.71413	0.00664498	0.626156
NM_024430	PSTPIP2	2555.14	0.399523	0.147305	2.71222	0.00668348	0.626851
NM_003150	STAT3	3699.73	-0.273496	0.101038	-2.70686	0.00679234	0.628452
NM_025140	CCDC92	77.3659	-0.655656	0.24199	-2.70943	0.00673983	0.628452
NM_139276	STAT3	3699.73	-0.273496	0.101038	-2.70686	0.00679234	0.628452
NM_213662	STAT3	3699.23	-0.273701	0.101038	-2.70889	0.00675091	0.628452
NM_001017420	ESCO2	557.355	-0.425909	0.157413	-2.70568	0.00681655	0.628569
NM_001282131	SSH2	77.7598	-0.708291	0.261889	-2.70455	0.00683974	0.628591
NM_015001	SPEN	5575.73	-0.423695	0.156777	-2.70254	0.00688123	0.630289
NM_001286589	AIG1	454.225	0.537438	0.199034	2.70023	0.00692919	0.632566
NM_002646	PIK3C2B	1169.08	-0.416523	0.154639	-2.69352	0.00707026	0.6433
NM_018036	ATG2B	1109.86	-0.320458	0.119157	-2.68938	0.00715854	0.649175
NM_001286588	AIG1	454.708	0.535806	0.199429	2.68669	0.00721629	0.652252
NM_001429	EP300	3953.52	-0.380239	0.141954	-2.67861	0.00739279	0.666008
NM_001697	ATP5O	6494.67	0.268354	0.100371	2.67363	0.0075036	0.671572
NR_104178	LOC100128494	2575.75	-0.499811	0.1869	-2.67422	0.00749044	0.671572
NM_015057	MYCBP2	5911.46	-0.439188	0.16453	-2.66935	0.00759992	0.677977
NM_001039703	NBPF10	140.931	-0.574061	0.21518	-2.66781	0.00763466	0.678865
NM_025155	PAAF1	591.081	0.326574	0.122794	2.65952	0.0078253	0.693565
NM_023073	C5orf42	1790.54	-0.441168	0.166208	-2.65431	0.00794713	0.70209
NM_001259	CDK6	19484.5	-0.368892	0.139212	-2.64986	0.00805259	0.708886
NM_001867	COX7C	9000.12	0.304146	0.11482	2.64888	0.00807582	0.708886
NM_001145306	CDK6	19538.9	-0.36886	0.139771	-2.63904	0.00831423	0.726898
NM_014870	ZBTB40	2433.48	-0.364226	0.138057	-2.63823	0.0083341	0.726898
NM_001083621	ZBTB40	2435.18	-0.364194	0.138288	-2.63359	0.00844872	0.734555
NM_001195220	ZNF783	460.99	-0.39043	0.14832	-2.63236	0.00847948	0.734898
NM_001164665	KIAA1549	2010.74	-0.421107	0.160454	-2.62447	0.00867828	0.738347
NM_001267803	PAAF1	595.459	0.32316	0.12344	2.61795	0.00884608	0.738347
NM_001267804	PAAF1	595.287	0.322462	0.123265	2.616	0.00889672	0.738347
NM_001267805	PAAF1	595.287	0.322462	0.123265	2.616	0.00889672	0.738347
NM_001286587	AIG1	453.438	0.463239	0.176716	2.62137	0.00875764	0.738347
NM_002207	ITGA9	384.947	-0.609956	0.232763	-2.62051	0.00877986	0.738347
NM_003482	KMT2D	9492.4	-0.517468	0.197702	-2.61741	0.00885998	0.738347
NM_003647	DGKE	1213.99	-0.310805	0.118252	-2.62832	0.00858076	0.738347
NM_016108	AIG1	454.409	0.464254	0.177057	2.62206	0.00874003	0.738347
NM_018489	ASH1L	3509	-0.342853	0.130848	-2.62023	0.00878706	0.738347
NM_018843	SLC25A40	1296.18	0.388052	0.147788	2.62573	0.00864634	0.738347
NM_020722	KIAA1211	785.839	-0.381579	0.145647	-2.61989	0.00879577	0.738347
NM_020910	KIAA1549	2010.74	-0.421107	0.160454	-2.62447	0.00867828	0.738347
NM_052950	WDFY2	905.237	-0.307565	0.117498	-2.61763	0.0088543	0.738347
NR_120508	ELFN1-AS1	202.539	0.512461	0.195996	2.61466	0.00893172	0.739012
NM_138810	TAGAP	199.009	-0.44951	0.172115	-2.61168	0.00900994	0.743238
NM_006885	ZFHX3	263.64	-0.510719	0.195876	-2.60736	0.00912422	0.750405
NM_001012456	SEC61G	2249.12	0.343547	0.131896	2.60468	0.00919598	0.751792
NM_014302	SEC61G	2249.12	0.343547	0.131896	2.60468	0.00919598	0.751792
NM_001267806	PAAF1	598.921	0.317457	0.121993	2.60227	0.00926099	0.754854
NM_001166006	EPB41	2261.49	-0.502592	0.193297	-2.6001	0.00931956	0.757373
NM_004938	DAPK1	3426.63	-0.433584	0.167195	-2.59329	0.00950635	0.770267
NM_001102426	TBC1D8	677.192	-0.465985	0.179975	-2.58917	0.00962083	0.777244
NM_001288730	DAPK1	3388.98	-0.429604	0.166351	-2.58252	0.00980826	0.783246
NM_006231	POLE	11028.9	-0.33289	0.128791	-2.58473	0.00974544	0.783246
NM_012232	PTRF	2718.81	-0.681696	0.26397	-2.58247	0.00980952	0.783246
NM_015528	RNF167	1629.04	0.277058	0.107274	2.5827	0.00980296	0.783246
NM_001288729	DAPK1	3386.55	-0.429332	0.166445	-2.57942	0.00989658	0.785616
NM_001288731	DAPK1	3386.07	-0.429544	0.166503	-2.57979	0.00988591	0.785616
NM_001134382	IQSEC1	679.37	-0.394985	0.153297	-2.57659	0.0099779	0.789782
NM_017780	CHD7	1635.73	-0.485454	0.188564	-2.57448	0.0100391	0.792334
NM_001005416	2016-03-02	247.988	-0.481773	0.187693	-2.56682	0.0102636	0.807729
NM_006154	NEDD4	1610.96	-0.285694	0.111382	-2.56498	0.0103182	0.809701
NM_005401	PTPN14	1430.7	-0.359214	0.140198	-2.56219	0.0104015	0.813904
NM_006750	SNTB2	490.802	-0.38664	0.151158	-2.55785	0.0105321	0.821773
NM_021021	SNTB1	1547.24	0.500542	0.19599	2.55392	0.0106518	0.828752
NM_001284231	MAP3K9	112.966	-0.571066	0.223791	-2.55178	0.0107174	0.829149
NM_001284232	MAP3K9	112.966	-0.571066	0.223791	-2.55178	0.0107174	0.829149
NM_001164315	ANKRD36	421.535	-0.753572	0.296022	-2.54566	0.010907	0.84144
NM_001040059	CD68	743.17	0.531226	0.208944	2.54243	0.0110084	0.8445
NM_001251	CD68	743.468	0.531107	0.208875	2.5427	0.0110001	0.8445
NM_014675	CROCC	437.498	-0.557805	0.21968	-2.53917	0.0111117	0.850042
NR_028038	GATS	103.921	-0.588693	0.23194	-2.53813	0.0111446	0.850188
NM_015378	VPS13D	1773.27	-0.41501	0.163794	-2.53373	0.0112857	0.856181
NM_018156	VPS13D	1773.27	-0.41501	0.163794	-2.53373	0.0112857	0.856181
NR_033908	LOC100288069	101.741	-0.62895	0.248435	-2.53165	0.0113528	0.85889
NM_001113178	NFAT5	2223.16	-0.363942	0.144067	-2.5262	0.0115305	0.861319
NM_006599	NFAT5	2222.99	-0.363762	0.144016	-2.52584	0.0115421	0.861319
NM_138713	NFAT5	2223.16	-0.363942	0.144067	-2.5262	0.0115305	0.861319
NM_138714	NFAT5	2223.16	-0.363942	0.144067	-2.5262	0.0115305	0.861319
NM_173214	NFAT5	2222.99	-0.363762	0.144016	-2.52584	0.0115421	0.861319
NM_022749	FAM160B2	1147.46	-0.314861	0.124727	-2.52441	0.0115893	0.862491
NM_001286431	REV3L	2427.45	-0.408575	0.162144	-2.51983	0.0117411	0.869065
NM_014869	IQSEC1	493.142	-0.401158	0.159185	-2.52008	0.0117328	0.869065
NM_001005526	SF3B1	783.239	-0.317275	0.126017	-2.51771	0.0118119	0.869139
NM_001286432	REV3L	2426.61	-0.408171	0.162168	-2.51696	0.0118373	0.869139
NM_001436	FBL	14749.4	0.311309	0.123663	2.5174	0.0118226	0.869139
NM_002912	REV3L	2425.65	-0.407973	0.16224	-2.51462	0.011916	0.872573
NM_000259	MYO5A	1350.66	-0.353946	0.140975	-2.5107	0.0120492	0.875306
NM_001142495	MYO5A	1350.66	-0.353946	0.140975	-2.5107	0.0120492	0.875306
NM_001297429	DGKH	1288.03	-0.40269	0.160319	-2.5118	0.0120116	0.875306
NM_020765	UBR4	14910.3	-0.420477	0.168075	-2.50172	0.0123593	0.89546
NM_001168302	KLHL13	121.447	-0.550119	0.22024	-2.49782	0.0124961	0.896338
NM_001204505	DGKH	1290.37	-0.401546	0.16077	-2.49764	0.0125023	0.896338
NM_001204506	DGKH	1290.37	-0.401546	0.16077	-2.49764	0.0125023	0.896338
NR_123714	DGKH	1290.69	-0.401488	0.160701	-2.49835	0.0124774	0.896338
NM_014206	TMEM258	3286.96	0.327528	0.131218	2.49607	0.0125578	0.897964
NM_005776	CNIH1	2700.42	0.476366	0.191061	2.49326	0.0126575	0.902734
NM_000146	FTL	64131.2	0.359514	0.144435	2.4891	0.0128068	0.908651
NM_145056	DACT3	113.291	0.882847	0.354616	2.48958	0.0127893	0.908651
NM_000499	CYP1A1	755.927	0.693461	0.279038	2.48519	0.0129484	0.914704
NM_024567	HMBOX1	504.075	-0.562421	0.226336	-2.4849	0.0129589	0.914704
NM_000610	CD44	10851.8	0.433285	0.17834	2.42955	0.0151177	0.91885
NM_000918	P4HB	45491.3	0.315284	0.128229	2.45876	0.0139417	0.91885
NM_001001389	CD44	10849.2	0.433393	0.178369	2.42975	0.0151092	0.91885
NM_001001390	CD44	10813.8	0.434556	0.178666	2.43222	0.0150066	0.91885
NM_001001391	CD44	10778.2	0.435971	0.178944	2.43635	0.0148363	0.91885
NM_001001392	CD44	8798.88	0.442403	0.1817	2.4348	0.0149001	0.91885
NM_001002860	BTBD7	2153.72	-0.281335	0.115375	-2.43845	0.0147505	0.91885
NM_001079675	ETV4	247.3	0.531463	0.219044	2.42628	0.0152543	0.91885
NM_001099412	KAT6A	2765.7	-0.415438	0.171012	-2.4293	0.0151281	0.91885
NM_001099413	KAT6A	2765.7	-0.415438	0.171012	-2.4293	0.0151281	0.91885
NM_001105251	ZFYVE16	707.28	-0.319763	0.130322	-2.45364	0.014142	0.91885
NM_001135726	HMBOX1	510.459	-0.560253	0.226976	-2.46833	0.0135744	0.91885
NM_001142633	PIK3R5	721.976	0.320637	0.13035	2.4598	0.0139013	0.91885
NM_001144769	DST	1448.67	-0.627989	0.259362	-2.42128	0.0154659	0.91885
NM_001144770	DST	1438.05	-0.629304	0.259426	-2.42575	0.0152766	0.91885
NM_001168299	KLHL13	114.088	-0.540282	0.221184	-2.44268	0.0145787	0.91885
NM_001168300	KLHL13	114.088	-0.540282	0.221184	-2.44268	0.0145787	0.91885
NM_001168301	KLHL13	114.399	-0.54608	0.221304	-2.46755	0.0136041	0.91885
NM_001168303	KLHL13	121.277	-0.546871	0.22067	-2.47824	0.0132034	0.91885
NM_001170564	HHAT	254.607	0.708109	0.287915	2.45944	0.0139155	0.91885
NM_001170587	HHAT	257.303	0.6916	0.285223	2.42477	0.0153179	0.91885
NM_001170588	HHAT	256.802	0.693622	0.285707	2.42774	0.0151931	0.91885
NM_001190438	NCOR1	880.723	-0.598194	0.242446	-2.46733	0.0136123	0.91885
NM_001193370	DIDO1	2477.03	-0.347401	0.141483	-2.45543	0.0140715	0.91885
NM_001202555	CD44	10794.3	0.435573	0.178754	2.43672	0.0148212	0.91885
NM_001202556	CD44	10765.9	0.435828	0.178991	2.43492	0.014895	0.91885
NM_001204504	DGKH	1305.03	-0.402568	0.16229	-2.48054	0.0131183	0.91885
NM_001251851	PIK3R5	721.976	0.320637	0.13035	2.4598	0.0139013	0.91885
NM_001251852	PIK3R5	720.507	0.320357	0.130697	2.45114	0.0142405	0.91885
NM_001251853	PIK3R5	719.787	0.321742	0.130597	2.46363	0.0137537	0.91885
NM_001251855	PIK3R5	717.865	0.321941	0.129834	2.47964	0.0131517	0.91885
NM_001256213	ATP1A3	155.258	0.642109	0.261912	2.45163	0.0142212	0.91885
NM_001256214	ATP1A3	155.963	0.645204	0.261815	2.46435	0.0137261	0.91885
NM_001256468	KAT6B	1754.93	-0.329185	0.135091	-2.43676	0.0148195	0.91885
NM_001256469	KAT6B	1728.1	-0.32619	0.134307	-2.42868	0.0151538	0.91885
NM_001284230	MAP3K9	119.612	-0.554337	0.226003	-2.45279	0.0141754	0.91885
NM_001284236	ZFYVE16	706.438	-0.318239	0.130489	-2.43881	0.0147359	0.91885
NM_001286451	HDDC3	513.926	0.318859	0.131034	2.4334	0.0149576	0.91885
NM_001289008	TMEM161B	718.245	0.299037	0.121841	2.45432	0.0141151	0.91885
NM_001301046	DACT3	109.422	0.864035	0.356854	2.42126	0.0154668	0.91885
NM_001986	ETV4	246.24	0.533969	0.218237	2.44674	0.0144153	0.91885
NM_003489	NRIP1	2993.25	-0.350942	0.14445	-2.4295	0.0151197	0.91885
NM_003743	NCOA1	1164.32	-0.35209	0.142945	-2.46311	0.0137736	0.91885
NM_004597	SNRPD2	7356.23	0.227168	0.0938212	2.42128	0.0154658	0.91885
NM_005575	LNPEP	991.55	-0.428231	0.175643	-2.43808	0.0147656	0.91885
NM_006766	KAT6A	2765.51	-0.415683	0.170922	-2.43201	0.0150155	0.91885
NM_012090	MACF1	10123.1	-0.449446	0.185451	-2.42353	0.0153705	0.91885
NM_012330	KAT6B	1784.04	-0.334572	0.136575	-2.44973	0.0142962	0.91885
NM_014308	PIK3R5	721.209	0.318678	0.131158	2.42972	0.0151106	0.91885
NM_014733	ZFYVE16	706.094	-0.319755	0.130595	-2.44845	0.0143471	0.91885
NM_014911	AAK1	4610.14	-0.286761	0.116014	-2.47179	0.0134438	0.91885
NM_015106	RAD54L2	746.966	-0.578743	0.234112	-2.47208	0.0134331	0.91885
NM_018649	H2AFY2	136.955	-0.544618	0.222623	-2.44637	0.0144304	0.91885
NM_022042	SLC26A1	188.793	-0.608173	0.24691	-2.46313	0.0137729	0.91885
NM_032206	NLRC5	592.547	-0.409352	0.169057	-2.42139	0.0154612	0.91885
NM_033141	MAP3K9	119.612	-0.554337	0.226003	-2.45279	0.0141754	0.91885
NM_033495	KLHL13	114.088	-0.540282	0.221184	-2.44268	0.0145787	0.91885
NM_133433	NIPBL	6658.65	-0.276179	0.113222	-2.43928	0.0147167	0.91885
NM_139245	PPM1L	283.337	-0.469479	0.19333	-2.42838	0.0151664	0.91885
NM_144632	TMEM182	318.916	0.404915	0.167082	2.42345	0.0153738	0.91885
NM_147223	NCOA1	1164.32	-0.35209	0.142945	-2.46311	0.0137736	0.91885
NM_147233	NCOA1	1164.32	-0.35209	0.142945	-2.46311	0.0137736	0.91885
NM_152296	ATP1A3	155.963	0.645204	0.261815	2.46435	0.0137261	0.91885
NM_152910	DGKH	1305.03	-0.402568	0.16229	-2.48054	0.0131183	0.91885
NM_153354	TMEM161B	718.105	0.299664	0.121821	2.45987	0.0138988	0.91885
NM_173465	COL23A1	216.961	0.520534	0.213637	2.43654	0.0148286	0.91885
NM_175920	LNPEP	968.677	-0.429882	0.174838	-2.45875	0.0139422	0.91885
NM_178009	DGKH	1305.52	-0.402611	0.16253	-2.47714	0.0132439	0.91885
NM_183380	DST	1439.44	-0.630099	0.259647	-2.42675	0.0152346	0.91885
NM_213613	SLC26A1	206.377	-0.595554	0.24519	-2.42895	0.0151426	0.91885
NR_024386	PLEKHM1P	368.322	-0.386139	0.158098	-2.4424	0.0145899	0.91885
NR_104447	HDDC3	514.902	0.319822	0.131374	2.43443	0.0149152	0.91885
NR_110266	TMEM161B	718.774	0.297955	0.122177	2.43872	0.0147393	0.91885
NM_001281769	ZMYND8	195.042	-0.520173	0.215005	-2.41935	0.0155482	0.919693
NM_177542	SNRPD2	7360.82	0.226973	0.0938041	2.41965	0.0155355	0.919693
NM_001122834	HHAT	257.113	0.689442	0.285839	2.412	0.0158654	0.924483
NM_001290746	ATF5	7337.84	0.678683	0.280925	2.41589	0.0156969	0.924483
NM_001409	MEGF6	1992.62	-0.4171	0.172926	-2.41201	0.0158647	0.924483
NM_015384	NIPBL	6724.5	-0.273563	0.113284	-2.41485	0.0157417	0.924483
NM_017684	VPS13C	5425.44	-0.382955	0.158621	-2.41427	0.0157667	0.924483
NM_018194	HHAT	257.474	0.689011	0.285516	2.41322	0.0158125	0.924483
NM_020821	VPS13C	5425.96	-0.382839	0.158586	-2.41408	0.0157752	0.924483
NM_015548	DST	1406.72	-0.618279	0.256563	-2.40985	0.0159589	0.927953
NM_001005415	2016-03-02	257.246	-0.451043	0.187396	-2.4069	0.0160887	0.931136
NM_005813	PRKD3	1850.95	-0.276181	0.11476	-2.4066	0.0161018	0.931136
NM_012068	ATF5	7797.36	0.664941	0.276335	2.40629	0.0161156	0.931136
NM_033393	FHDC1	114.949	-0.708212	0.294414	-2.4055	0.0161505	0.931186
NM_001193646	ATF5	7774.9	0.665748	0.276873	2.40453	0.0161935	0.931704
NM_080797	DIDO1	2511.74	-0.341745	0.142187	-2.40349	0.0162393	0.932381
NM_080593	HIST1H2BK	549.229	-0.414434	0.172609	-2.401	0.0163504	0.936795
NM_018429	BDP1	3668.72	-0.295034	0.122947	-2.39969	0.016409	0.938191
NM_001261437	ETV4	245.854	0.531105	0.221417	2.39866	0.0164551	0.938864
NM_001170580	HHAT	257.596	0.686207	0.28618	2.39781	0.0164932	0.939086
NM_001284338	NEDD4	1549.05	-0.27464	0.114981	-2.38856	0.0169144	0.95908
NM_001284339	NEDD4	1549.05	-0.27464	0.114981	-2.38856	0.0169144	0.95908
NM_152696	HIPK1	1694.37	-0.441533	0.184914	-2.38778	0.0169505	0.959137
NM_001084393	DDTL	1285.3	0.302767	0.126849	2.38684	0.0169939	0.959613
NM_001195267	SSC5D	234.021	-0.545066	0.228654	-2.3838	0.0171347	0.965575
NM_020753	CASKIN2	729.771	-0.480593	0.201815	-2.38136	0.0172491	0.969147
NM_032673	PCGF1	492.622	0.309919	0.130167	2.38093	0.0172689	0.969147
NM_000389	CDKN1A	413.171	-0.557788	0.236361	-2.3599	0.0182797	0.97028
NM_001009811	CEP131	1251.27	-0.329567	0.138561	-2.3785	0.0173834	0.97028
NM_001039753	EML6	39.2147	-0.732682	0.308625	-2.37402	0.0175955	0.97028
NM_001084392	DDT	1232.78	0.308508	0.129955	2.37395	0.017599	0.97028
NM_001128626	SPIRE1	1477.18	-0.31254	0.133058	-2.34891	0.0188287	0.97028
NM_001128627	SPIRE1	1435.57	-0.305019	0.129601	-2.35353	0.0185963	0.97028
NM_001130848	PITPNM1	4035.38	-0.323477	0.137542	-2.35184	0.0186806	0.97028
NM_001153446	SCOC	1781.86	0.257457	0.109467	2.35191	0.0186773	0.97028
NM_001153585	SCOC	1781.86	0.257457	0.109467	2.35191	0.0186773	0.97028
NM_001153635	SCOC	1781.86	0.257457	0.109467	2.35191	0.0186773	0.97028
NM_001153690	SCOC	1779.87	0.258093	0.109769	2.35123	0.0187113	0.97028
NM_001170795	ATRAID	2540.97	0.294976	0.125432	2.35167	0.0186892	0.97028
NM_001220777	CDKN1A	412.136	-0.559416	0.236088	-2.36952	0.0178111	0.97028
NM_001220778	CDKN1A	413.989	-0.557437	0.23669	-2.35513	0.018516	0.97028
NM_001256106	CD101	187.631	0.60073	0.252895	2.37542	0.0175292	0.97028
NM_001256109	CD101	186.813	0.600315	0.254297	2.36068	0.0182412	0.97028
NM_001256111	CD101	184.996	0.60175	0.256008	2.35051	0.0187477	0.97028
NM_001261438	ETV4	240.478	0.525857	0.22221	2.36649	0.0179575	0.97028
NM_001276717	PAK6	186.875	-0.584224	0.24891	-2.34713	0.0189188	0.97028
NM_001276718	PAK6	241.593	-0.577845	0.244226	-2.36603	0.01798	0.97028
NM_001277285	IGSF9B	92.7406	-0.685701	0.290268	-2.3623	0.0181619	0.97028
NM_001284340	NEDD4	1536.21	-0.272016	0.115043	-2.36448	0.0180556	0.97028
NM_001286074	TAF1	2234.83	-0.274639	0.116519	-2.35704	0.0184214	0.97028
NM_001291549	CDKN1A	412.575	-0.559916	0.235639	-2.37616	0.0174937	0.97028
NM_001355	DDT	1232.78	0.308508	0.129955	2.37395	0.017599	0.97028
NM_003629	PIK3R3	856.407	-0.648184	0.27351	-2.36987	0.0177943	0.97028
NM_004258	CD101	187.631	0.60073	0.252895	2.37542	0.0175292	0.97028
NM_004390	CTSH	1702.59	0.413756	0.176279	2.34717	0.0189167	0.97028
NM_004606	TAF1	2234.83	-0.274639	0.116519	-2.35704	0.0184214	0.97028
NM_004910	PITPNM1	4035.88	-0.323518	0.137573	-2.35161	0.0186922	0.97028
NM_007137	ZNF81	185.764	-0.48714	0.207182	-2.35127	0.0187097	0.97028
NM_014709	USP34	7780.02	-0.241089	0.101645	-2.37187	0.0176985	0.97028
NM_014984	CEP131	1258.18	-0.328841	0.139401	-2.35895	0.0183267	0.97028
NM_020148	SPIRE1	1476.71	-0.312348	0.133063	-2.34737	0.0189063	0.97028
NM_020168	PAK6	239.258	-0.574549	0.243209	-2.36236	0.0181588	0.97028
NM_022455	NSD1	4986.87	-0.339426	0.143942	-2.35808	0.01837	0.97028
NM_025029	MZT2B	4451.87	0.227792	0.0970146	2.34802	0.0188737	0.97028
NM_032374	APOPT1	915.482	0.264713	0.111442	2.37536	0.017532	0.97028
NM_053027	MYLK	50.1043	-0.783115	0.330961	-2.36618	0.0179726	0.97028
NM_053028	MYLK	50.1043	-0.783115	0.330961	-2.36618	0.0179726	0.97028
NM_078467	CDKN1A	412.136	-0.559416	0.236088	-2.36952	0.0178111	0.97028
NM_138923	TAF1	2234.83	-0.274639	0.116519	-2.35704	0.0184214	0.97028
NM_172349	NSD1	4935.72	-0.334903	0.142376	-2.35224	0.0186605	0.97028
NM_178549	ZNF678	381.106	-0.339051	0.144376	-2.34838	0.0188551	0.97028
NM_198527	HDDC3	517.681	0.307614	0.129997	2.36632	0.0179661	0.97028
NR_033184	ZNF678	381.484	-0.341398	0.144614	-2.36076	0.0182377	0.97028
NM_025250	TTYH3	3749.19	-0.382156	0.162966	-2.345	0.0190272	0.972196
NR_024368	LINC01000	2258.35	-0.312692	0.133333	-2.3452	0.0190169	0.972196
NM_032547	SCOC	1782.21	0.256848	0.109566	2.34423	0.0190662	0.972377
NM_014452	TNFRSF21	2676.2	-0.267965	0.114389	-2.34258	0.019151	0.974888
NM_001153484	SCOC	1783.02	0.256042	0.109451	2.33934	0.0193179	0.979742
NM_001153663	SCOC	1783.02	0.256042	0.109451	2.33934	0.0193179	0.979742
NM_001114172	PIK3R3	794.147	-0.633297	0.271066	-2.33632	0.0194744	0.984033
NM_153702	ELMOD2	829.245	0.356436	0.152559	2.33638	0.0194712	0.984033
NM_001153552	SCOC	1782.31	0.255565	0.109526	2.33338	0.0196284	0.987366
NM_016085	ATRAID	2550.75	0.293137	0.125648	2.33299	0.0196485	0.987366
NR_027427	TATDN1	1070.95	0.304798	0.130645	2.33303	0.0196466	0.987366
NM_001136191	KANK2	1203.61	-0.286243	0.122825	-2.3305	0.0197798	0.992141
NM_018659	CYTL1	2711.04	0.531815	0.228399	2.32844	0.0198885	0.99577
NM_000016	ACADM	2131.26	0.0548171	0.10988	0.498882	0.617862	0.999781
NM_000017	ACADS	305.178	-0.00481849	0.219395	-0.0219626	0.982478	0.999781
NM_000018	ACADVL	6188.92	0.0949385	0.151552	0.626442	0.531025	0.999781
NM_000019	ACAT1	4936.65	0.111571	0.150163	0.743001	0.457481	0.999781
NM_000020	ACVRL1	43.2428	0.16959	0.354381	0.478554	0.632256	0.999781
NM_000021	PSEN1	2148.06	0.0931256	0.14252	0.653423	0.513483	0.999781
NM_000022	ADA	1249.75	0.0935016	0.147458	0.634088	0.526023	0.999781
NM_000024	ADRB2	64.861	0.51983	0.3533	1.47136	0.141195	0.999781
NM_000025	ADRB3	208.288	0.321857	0.329931	0.975529	0.329298	0.999781
NM_000026	ADSL	4915.66	0.0683975	0.170377	0.401447	0.688091	0.999781
NM_000027	AGA	394.721	0.160265	0.183373	0.873984	0.382127	0.999781
NM_000028	AGL	552.515	-0.0345116	0.180805	-0.190877	0.848622	0.999781
NM_000031	ALAD	1517.76	0.0669931	0.206574	0.324307	0.745706	0.999781
NM_000033	ABCD1	2206.28	-0.157042	0.160335	-0.979467	0.327349	0.999781
NM_000034	ALDOA	28691.4	0.465062	0.242201	1.92015	0.0548395	0.999781
NM_000038	APC	1569.36	-0.239774	0.120471	-1.9903	0.0465582	0.999781
NM_000041	APOE	84.0908	-0.0472211	0.291521	-0.161982	0.87132	0.999781
NM_000044	AR	719.499	-0.109597	0.20765	-0.5278	0.597638	0.999781
NM_000046	ARSB	2203.14	-0.00546987	0.280824	-0.0194779	0.98446	0.999781
NM_000048	ASL	1159.95	0.0149441	0.156954	0.0952132	0.924146	0.999781
NM_000051	ATM	3497.22	-0.0740878	0.215545	-0.343723	0.731055	0.999781
NM_000052	ATP7A	336.109	-0.0876481	0.296933	-0.295178	0.767858	0.999781
NM_000053	ATP7B	1019.79	-0.0679027	0.129717	-0.523468	0.600648	0.999781
NM_000056	BCKDHB	540.858	0.115479	0.140732	0.820554	0.4119	0.999781
NM_000057	BLM	1994.55	0.0334688	0.1372	0.243941	0.807276	0.999781
NM_000059	BRCA2	1278.76	-0.293801	0.172931	-1.69894	0.0893299	0.999781
NM_000060	BTD	264.032	0.196297	0.185904	1.05591	0.29101	0.999781
NM_000061	BTK	5091.36	0.0225371	0.160111	0.140759	0.88806	0.999781
NM_000068	CACNA1A	100.256	0.0228678	0.276104	0.0828231	0.933992	0.999781
NM_000070	CAPN3	190.995	-0.032369	0.248246	-0.130391	0.896257	0.999781
NM_000071	CBS	2797.51	0.35379	0.184407	1.91852	0.0550447	0.999781
NM_000075	CDK4	10430.6	0.0697049	0.179686	0.387926	0.698071	0.999781
NM_000076	CDKN1C	196.086	0.199308	0.358417	0.556078	0.578157	0.999781
NM_000077	CDKN2A	690.595	0.0707738	0.180915	0.3912	0.695649	0.999781
NM_000080	CHRNE	73.3139	0.293263	0.285083	1.0287	0.303623	0.999781
NM_000081	LYST	1278.88	-0.0987862	0.168473	-0.586361	0.557633	0.999781
NM_000082	ERCC8	512.552	-0.0251486	0.223984	-0.112279	0.910603	0.999781
NM_000084	CLCN5	105.755	0.0432852	0.323704	0.133719	0.893625	0.999781
NM_000086	CLN3	329.244	0.231989	0.137989	1.68121	0.0927222	0.999781
NM_000096	CP	235.235	0.327699	0.225996	1.45002	0.147054	0.999781
NM_000097	CPOX	1624.44	0.0573606	0.142989	0.401153	0.688307	0.999781
NM_000098	CPT2	1208.45	0.0445834	0.139004	0.320735	0.748411	0.999781
NM_000099	CST3	8914.93	-0.0103612	0.11216	-0.092379	0.926397	0.999781
NM_000100	CSTB	2809.62	-0.00586685	0.0999874	-0.0586759	0.95321	0.999781
NM_000101	CYBA	9391.37	0.0423515	0.152769	0.277227	0.781606	0.999781
NM_000107	DDB2	641.555	0.170238	0.245119	0.694512	0.487361	0.999781
NM_000108	DLD	4803.53	0.0886822	0.156918	0.565151	0.571971	0.999781
NM_000110	DPYD	40.2416	0.0637478	0.315344	0.202153	0.839797	0.999781
NM_000112	SLC26A2	3253.8	-0.368373	0.199915	-1.84265	0.0653809	0.999781
NM_000113	TOR1A	1857.33	0.00211584	0.20825	0.0101601	0.991894	0.999781
NM_000116	TAZ	898.992	-0.0879614	0.139267	-0.631601	0.527647	0.999781
NM_000117	EMD	2520.46	0.109205	0.105771	1.03246	0.301855	0.999781
NM_000118	ENG	6556.81	0.0207641	0.115077	0.180436	0.85681	0.999781
NM_000120	EPHX1	322.054	-0.134635	0.164418	-0.818856	0.412868	0.999781
NM_000121	EPOR	257.606	0.201741	0.267743	0.753487	0.451157	0.999781
NM_000122	ERCC3	1992.02	0.0401442	0.107684	0.372795	0.709301	0.999781
NM_000123	ERCC5	2434.45	0.161123	0.236012	0.682688	0.494804	0.999781
NM_000124	ERCC6	555.699	-0.126259	0.219689	-0.574719	0.565481	0.999781
NM_000126	ETFA	6703.78	0.123551	0.12208	1.01205	0.311516	0.999781
NM_000132	F8	94.3749	0.129059	0.234746	0.549783	0.582468	0.999781
NM_000135	FANCA	3065.62	-0.136972	0.153372	-0.893069	0.37182	0.999781
NM_000136	FANCC	388.405	-0.119834	0.236692	-0.506287	0.612655	0.999781
NM_000137	FAH	3987.56	0.194155	0.174478	1.11278	0.265805	0.999781
NM_000138	FBN1	64.4828	-0.0375495	0.286265	-0.13117	0.89564	0.999781
NM_000140	FECH	698.943	-0.068726	0.167953	-0.409199	0.682394	0.999781
NM_000143	FH	4343.95	0.0523416	0.210065	0.249169	0.80323	0.999781
NM_000144	FXN	1277.55	-0.0402272	0.17561	-0.229072	0.818813	0.999781
NM_000147	FUCA1	81.646	0.0358363	0.238682	0.150143	0.880652	0.999781
NM_000148	FUT1	43.4434	-0.298978	0.367351	-0.813875	0.415717	0.999781
NM_000152	GAA	3419.09	0.159269	0.18105	0.879693	0.379026	0.999781
NM_000153	GALC	1175.02	0.0126597	0.151204	0.0837261	0.933274	0.999781
NM_000154	GALK1	2035.74	0.051227	0.132281	0.38726	0.698563	0.999781
NM_000155	GALT	1027.41	0.159028	0.247999	0.641244	0.521364	0.999781
NM_000156	GAMT	579.155	0.00169921	0.146027	0.0116363	0.990716	0.999781
NM_000157	GBA	591.32	-0.0647468	0.191737	-0.337686	0.7356	0.999781
NM_000158	GBE1	5154.61	0.422088	0.36424	1.15882	0.24653	0.999781
NM_000159	GCDH	1759.87	-0.0890515	0.241434	-0.368844	0.712244	0.999781
NM_000167	GK	400.591	0.170538	0.146201	1.16646	0.243428	0.999781
NM_000169	GLA	2236.5	0.116148	0.154101	0.753714	0.451021	0.999781
NM_000175	GPI	26587.8	0.429427	0.224982	1.90871	0.0562993	0.999781
NM_000176	NR3C1	2954.89	-0.0695484	0.126873	-0.548175	0.583572	0.999781
NM_000177	GSN	5767.24	0.362382	0.197475	1.83508	0.0664942	0.999781
NM_000178	GSS	2627.28	0.066231	0.13628	0.485992	0.626973	0.999781
NM_000179	MSH6	5381.12	-0.0412885	0.145564	-0.283644	0.776683	0.999781
NM_000181	GUSB	4749.18	0.0815361	0.0962475	0.84715	0.396911	0.999781
NM_000182	HADHA	13673.7	0.121973	0.117279	1.04003	0.298328	0.999781
NM_000183	HADHB	6275.32	0.184754	0.0967948	1.90872	0.0562987	0.999781
NM_000186	CFH	2496.36	0.0111511	0.157437	0.070829	0.943534	0.999781
NM_000188	HK1	5573.63	-0.0526535	0.141331	-0.372554	0.70948	0.999781
NM_000189	HK2	9837.8	0.126778	0.166734	0.76036	0.447039	0.999781
NM_000190	HMBS	1361.78	0.0830297	0.185353	0.447954	0.654187	0.999781
NM_000191	HMGCL	730.739	0.22863	0.257954	0.886319	0.375445	0.999781
NM_000194	HPRT1	2309.85	0.119428	0.174499	0.684405	0.493719	0.999781
NM_000195	HPS1	3221.11	0.109384	0.119896	0.912323	0.361599	0.999781
NM_000201	ICAM1	1038.93	0.25168	0.248705	1.01196	0.311556	0.999781
NM_000202	IDS	5047.56	0.289277	0.184878	1.56469	0.117655	0.999781
NM_000203	IDUA	408.893	-0.26502	0.158656	-1.67041	0.0948388	0.999781
NM_000206	IL2RG	4665.23	0.327975	0.259938	1.26174	0.207041	0.999781
NM_000208	INSR	915.031	0.171435	0.165447	1.03619	0.300112	0.999781
NM_000210	ITGA6	658.001	0.0119651	0.237822	0.0503111	0.959874	0.999781
NM_000211	ITGB2	1080.67	0.312716	0.366893	0.852336	0.394027	0.999781
NM_000213	ITGB4	292.003	-0.129166	0.331647	-0.389467	0.69693	0.999781
NM_000214	JAG1	371.629	0.0386533	0.195195	0.198025	0.843026	0.999781
NM_000215	JAK3	340.6	-0.45123	0.292486	-1.54274	0.122893	0.999781
NM_000218	KCNQ1	132.559	-0.302249	0.30062	-1.00542	0.314695	0.999781
NM_000221	KHK	478.473	0.0663127	0.190448	0.348194	0.727695	0.999781
NM_000222	KIT	10410.2	-0.131149	0.173613	-0.75541	0.450003	0.999781
NM_000232	SGCB	71.3132	-0.125175	0.241673	-0.517951	0.604492	0.999781
NM_000234	LIG1	2565.7	-0.0426723	0.153515	-0.277968	0.781037	0.999781
NM_000235	LIPA	3125.66	0.22646	0.184314	1.22866	0.219199	0.999781
NM_000237	LPL	1450.28	0.127739	0.173869	0.734682	0.462533	0.999781
NM_000238	KCNH2	1937.05	-0.0509495	0.208393	-0.244488	0.806853	0.999781
NM_000239	LYZ	1822.29	0.146514	0.195982	0.747587	0.45471	0.999781
NM_000244	MEN1	2390.14	-0.0415338	0.137029	-0.303102	0.761812	0.999781
NM_000245	MET	61.5872	-0.291933	0.355867	-0.820344	0.41202	0.999781
NM_000246	CIITA	427.815	-0.546825	0.313885	-1.74212	0.0814877	0.999781
NM_000247	MICA	38.5982	0.277931	0.308824	0.899965	0.368139	0.999781
NM_000249	MLH1	1354.71	0.0575053	0.137928	0.416924	0.676734	0.999781
NM_000250	MPO	259050	0.0638744	0.16758	0.381158	0.703086	0.999781
NM_000251	MSH2	2735.17	0.0459259	0.156617	0.293237	0.769341	0.999781
NM_000252	MTM1	1059.81	-0.148432	0.134211	-1.10596	0.268743	0.999781
NM_000254	MTR	4137.32	-0.168672	0.110411	-1.52767	0.126595	0.999781
NM_000255	MUT	560.954	0.23565	0.171273	1.37588	0.16886	0.999781
NM_000260	MYO7A	41.957	0.163262	0.312442	0.522536	0.601297	0.999781
NM_000262	NAGA	1343.82	-0.00781996	0.145777	-0.0536431	0.957219	0.999781
NM_000263	NAGLU	780.509	-0.125113	0.172969	-0.723324	0.469481	0.999781
NM_000264	PTCH1	139.292	0.169275	0.285409	0.593095	0.553118	0.999781
NM_000265	NCF1	51.3915	0.369945	0.288571	1.28199	0.199846	0.999781
NM_000267	NF1	1204.36	-0.0689549	0.162084	-0.425429	0.670524	0.999781
NM_000268	NF2	1743.03	-0.113561	0.181776	-0.624728	0.532149	0.999781
NM_000269	NME1	10121.4	0.0552326	0.215497	0.256303	0.797717	0.999781
NM_000270	PNP	2981.53	0.070184	0.130339	0.538471	0.590252	0.999781
NM_000271	NPC1	1247.61	-0.0191028	0.140108	-0.136344	0.891549	0.999781
NM_000274	OAT	1434.59	-0.129599	0.133599	-0.970062	0.332015	0.999781
NM_000276	OCRL	1118.39	0.0411747	0.150139	0.274244	0.783897	0.999781
NM_000281	PCBD1	1142.2	0.174456	0.130053	1.34143	0.179781	0.999781
NM_000283	PDE6B	59.1696	0.289657	0.319926	0.905389	0.365259	0.999781
NM_000284	PDHA1	4602.01	0.086773	0.152513	0.568955	0.569387	0.999781
NM_000285	PEPD	830.698	-0.125229	0.209609	-0.597443	0.550212	0.999781
NM_000286	PEX12	115.44	0.199478	0.244074	0.817286	0.413765	0.999781
NM_000287	PEX6	1110.96	0.142015	0.20835	0.681617	0.495481	0.999781
NM_000288	PEX7	611.617	0.264932	0.166053	1.59547	0.110608	0.999781
NM_000289	PFKM	3038.97	0.289971	0.205386	1.41183	0.157999	0.999781
NM_000290	PGAM2	108.24	-0.209866	0.228674	-0.91775	0.35875	0.999781
NM_000291	PGK1	36026.5	0.40255	0.243029	1.65639	0.0976435	0.999781
NM_000292	PHKA2	1705.97	-0.126277	0.149329	-0.845626	0.397761	0.999781
NM_000293	PHKB	2288.06	-0.00565807	0.179188	-0.0315761	0.97481	0.999781
NM_000294	PHKG2	995.754	0.0478647	0.122063	0.392132	0.694961	0.999781
NM_000295	SERPINA1	3285.07	0.265728	0.233735	1.13688	0.255589	0.999781
NM_000296	PKD1	2326.66	-0.219193	0.155421	-1.41032	0.158446	0.999781
NM_000297	PKD2	1152.76	-0.136009	0.139837	-0.972621	0.330742	0.999781
NM_000302	PLOD1	3700.45	0.279682	0.362308	0.771946	0.440146	0.999781
NM_000303	PMM2	650.86	-0.0229558	0.18924	-0.121306	0.903449	0.999781
NM_000305	PON2	230.922	-0.168471	0.175188	-0.961659	0.336221	0.999781
NM_000308	CTSA	4620.28	0.100945	0.191369	0.527487	0.597856	0.999781
NM_000309	PPOX	474.251	0.0876713	0.207276	0.42297	0.672317	0.999781
NM_000310	PPT1	9820.16	0.0734954	0.118398	0.62075	0.534764	0.999781
NM_000311	PRNP	4236.86	0.185929	0.169279	1.09836	0.272048	0.999781
NM_000314	PTEN	9145.86	0.0553409	0.122091	0.453275	0.650351	0.999781
NM_000317	PTS	467.303	0.053902	0.24857	0.216849	0.828326	0.999781
NM_000318	PEX2	1056.2	0.143813	0.145678	0.987198	0.323545	0.999781
NM_000319	PEX5	2175.83	0.0853552	0.108886	0.783895	0.433102	0.999781
NM_000320	QDPR	1704.33	0.0508191	0.245167	0.207284	0.835788	0.999781
NM_000321	RB1	3442.27	0.0578528	0.117117	0.493973	0.621326	0.999781
NM_000327	ROM1	44.3599	-0.0994564	0.27893	-0.356563	0.721419	0.999781
NM_000328	RPGR	281.294	-0.0816074	0.241053	-0.338545	0.734953	0.999781
NM_000333	ATXN7	1426.88	-0.0529866	0.138233	-0.383313	0.701488	0.999781
NM_000341	SLC3A1	369.968	0.202807	0.177181	1.14463	0.252362	0.999781
NM_000344	SMN1	346.645	0.144339	0.151524	0.952583	0.340801	0.999781
NM_000345	SNCA	529.494	-0.107083	0.131117	-0.816696	0.414102	0.999781
NM_000349	STAR	900.277	0.0275653	0.262161	0.105147	0.916259	0.999781
NM_000351	STS	81.0282	-0.0303637	0.256549	-0.118354	0.905787	0.999781
NM_000355	TCN2	261.407	0.12806	0.23825	0.537505	0.590919	0.999781
NM_000356	TCOF1	4826.96	-0.174318	0.236659	-0.736579	0.461379	0.999781
NM_000359	TGM1	71.1976	-0.181064	0.264599	-0.684295	0.493789	0.999781
NM_000362	TIMP3	303.041	-0.581847	0.27265	-2.13405	0.0328388	0.999781
NM_000365	TPI1	21940.3	0.289607	0.127113	2.27835	0.022706	0.999781
NM_000367	TPMT	1167.21	0.0167384	0.153791	0.108839	0.913331	0.999781
NM_000368	TSC1	1652.58	-0.144919	0.132196	-1.09624	0.272972	0.999781
NM_000373	UMPS	1864.31	0.0353136	0.165725	0.213085	0.831261	0.999781
NM_000374	UROD	2230.68	0.137431	0.0961234	1.42974	0.152793	0.999781
NM_000375	UROS	2024.54	0.0501065	0.20342	0.24632	0.805435	0.999781
NM_000376	VDR	1257.62	-0.0342598	0.211795	-0.16176	0.871495	0.999781
NM_000378	WT1	1419.55	0.0997435	0.174404	0.571909	0.567384	0.999781
NM_000380	XPA	408.319	-0.0899609	0.16177	-0.556105	0.578139	0.999781
NM_000382	ALDH3A2	1055.78	-0.108265	0.145001	-0.746645	0.455278	0.999781
NM_000386	BLMH	2365.2	-0.0548181	0.160732	-0.341053	0.733064	0.999781
NM_000387	SLC25A20	1098.11	-0.184724	0.20318	-0.909166	0.363263	0.999781
NM_000390	CHM	542.903	0.0684153	0.131915	0.518631	0.604018	0.999781
NM_000391	TPP1	1340.45	0.156342	0.205302	0.761522	0.446345	0.999781
NM_000392	ABCC2	113.281	0.188832	0.341082	0.553627	0.579834	0.999781
NM_000393	COL5A2	153.173	0.306789	0.29349	1.04531	0.295879	0.999781
NM_000395	CSF2RB	4043.92	0.15426	0.177342	0.869846	0.384385	0.999781
NM_000396	CTSK	79.7616	0.170362	0.314779	0.541211	0.588362	0.999781
NM_000398	CYB5R3	10193.6	0.0159581	0.153141	0.104205	0.917006	0.999781
NM_000400	ERCC2	1789.92	-0.037788	0.136789	-0.27625	0.782356	0.999781
NM_000401	EXT2	2871.68	-0.07458	0.183926	-0.40549	0.685117	0.999781
NM_000402	G6PD	3340.08	0.0514164	0.134541	0.382161	0.702342	0.999781
NM_000403	GALE	412.698	0.131875	0.219276	0.60141	0.547567	0.999781
NM_000404	GLB1	2565.46	-0.00655947	0.143123	-0.0458309	0.963445	0.999781
NM_000405	GM2A	2010.89	0.220635	0.18396	1.19936	0.230386	0.999781
NM_000407	GP1BB	124.288	0.366811	0.242172	1.51467	0.129856	0.999781
NM_000408	GPD2	345.201	-0.048236	0.156459	-0.308297	0.757856	0.999781
NM_000411	HLCS	644.671	-0.116268	0.16775	-0.693098	0.488248	0.999781
NM_000413	HSD17B1	576.935	-0.0217966	0.162576	-0.134071	0.893347	0.999781
NM_000414	HSD17B4	4803.13	0.0950529	0.0950888	0.999623	0.317493	0.999781
NM_000416	IFNGR1	3546.28	0.168388	0.108964	1.54535	0.122261	0.999781
NM_000417	IL2RA	1894.93	0.496963	0.322553	1.54072	0.123385	0.999781
NM_000418	IL4R	1790.56	-0.0917005	0.144053	-0.636575	0.524402	0.999781
NM_000419	ITGA2B	3020.26	-0.149087	0.255609	-0.583262	0.559717	0.999781
NM_000421	KRT10	612.464	0.253287	0.210216	1.20489	0.228246	0.999781
NM_000430	PAFAH1B1	2696.3	-0.14838	0.149192	-0.994557	0.319952	0.999781
NM_000431	MVK	977.749	0.300963	0.241855	1.24439	0.213355	0.999781
NM_000433	NCF2	2171.48	0.453567	0.287085	1.5799	0.114129	0.999781
NM_000435	NOTCH3	66.9155	0.776214	0.361888	2.1449	0.031961	0.999781
NM_000436	OXCT1	6290.4	-0.031345	0.230144	-0.136198	0.891665	0.999781
NM_000437	PAFAH2	651.823	-0.170691	0.217234	-0.785749	0.432015	0.999781
NM_000442	PECAM1	76.046	0.0900439	0.31608	0.284877	0.775739	0.999781
NM_000445	PLEC	3132.42	-0.0197791	0.270851	-0.0730256	0.941786	0.999781
NM_000447	PSEN2	184.912	-0.287998	0.261232	-1.10246	0.270261	0.999781
NM_000449	RFX5	3405.41	-0.0968142	0.125077	-0.77404	0.438907	0.999781
NM_000454	SOD1	8890.02	0.191842	0.173355	1.10664	0.268449	0.999781
NM_000455	STK11	1660.52	-0.11629	0.111711	-1.04099	0.29788	0.999781
NM_000456	SUOX	634.328	0.0013485	0.153558	0.00878169	0.992993	0.999781
NM_000462	UBE3A	3836.93	-0.00121069	0.15267	-0.00793015	0.993673	0.999781
NM_000465	BARD1	392.161	-0.00531387	0.200815	-0.0264615	0.978889	0.999781
NM_000466	PEX1	676.252	-0.0711661	0.148037	-0.480732	0.630707	0.999781
NM_000476	AK1	530.192	0.246859	0.331596	0.744457	0.4566	0.999781
NM_000479	AMH	44.646	-0.322045	0.350265	-0.919434	0.357869	0.999781
NM_000480	AMPD3	674.734	-0.0950667	0.152743	-0.622396	0.533682	0.999781
NM_000481	AMT	184.345	0.227964	0.310301	0.734653	0.462551	0.999781
NM_000484	APP	26193.1	0.0491369	0.100182	0.490474	0.623799	0.999781
NM_000485	APRT	6521.87	0.163701	0.0922616	1.77431	0.0760117	0.999781
NM_000487	ARSA	572.58	-0.0601303	0.139573	-0.430815	0.666603	0.999781
NM_000489	ATRX	3528.41	-0.241248	0.165759	-1.45541	0.145555	0.999781
NM_000502	EPX	774.439	0.391597	0.216318	1.81028	0.0702516	0.999781
NM_000503	EYA1	125.058	-0.0642219	0.313901	-0.204593	0.83789	0.999781
NM_000505	F12	75.1665	-0.0741763	0.279347	-0.265534	0.790598	0.999781
NM_000512	GALNS	1475.35	0.0809418	0.119621	0.676653	0.498626	0.999781
NM_000516	GNAS	36305	0.0975102	0.099281	0.982163	0.32602	0.999781
NM_000520	HEXA	6790.77	0.148618	0.139871	1.06254	0.287992	0.999781
NM_000521	HEXB	1851.66	0.0179607	0.135499	0.132553	0.894547	0.999781
NM_000525	KCNJ11	134.527	0.0584213	0.275894	0.211753	0.8323	0.999781
NM_000527	LDLR	3814.62	0.130638	0.272652	0.479137	0.631841	0.999781
NM_000528	MAN2B1	23167.9	0.0216979	0.114662	0.189234	0.849909	0.999781
NM_000530	MPZ	129.461	0.32626	0.195093	1.67233	0.0944599	0.999781
NM_000532	PCCB	3825.34	-0.0273886	0.178028	-0.153844	0.877733	0.999781
NM_000534	PMS1	1446	-0.00113903	0.161886	-0.00703598	0.994386	0.999781
NM_000535	PMS2	753.407	-0.116697	0.146653	-0.795736	0.426185	0.999781
NM_000538	RFXAP	801.817	0.0403074	0.11389	0.353916	0.723402	0.999781
NM_000543	SMPD1	210.713	-0.0808269	0.192362	-0.42018	0.674354	0.999781
NM_000545	HNF1A	102.578	-0.093474	0.215644	-0.433464	0.664678	0.999781
NM_000546	TP53	1737.14	-0.0813327	0.110047	-0.739069	0.459865	0.999781
NM_000548	TSC2	1422.73	-0.231481	0.128288	-1.80439	0.0711709	0.999781
NM_000551	VHL	3499.63	-0.0556026	0.103562	-0.536902	0.591335	0.999781
NM_000553	WRN	942.603	-0.0659234	0.176576	-0.373342	0.708894	0.999781
NM_000560	CD53	2241.84	0.252452	0.148213	1.70331	0.088511	0.999781
NM_000564	IL5RA	2053.81	-0.00966842	0.208662	-0.0463353	0.963043	0.999781
NM_000565	IL6R	490.774	-0.253397	0.298284	-0.849517	0.395594	0.999781
NM_000566	FCGR1A	153.73	0.387413	0.325662	1.18962	0.234197	0.999781
NM_000573	CR1	190.994	-0.109455	0.20041	-0.546156	0.584959	0.999781
NM_000574	CD55	1723.92	0.225533	0.163082	1.38294	0.166682	0.999781
NM_000576	IL1B	600.446	0.350963	0.183584	1.91172	0.0559115	0.999781
NM_000581	GPX1	12775.4	0.123038	0.130241	0.94469	0.344817	0.999781
NM_000601	HGF	297.581	-0.48616	0.259374	-1.87436	0.0608808	0.999781
NM_000603	NOS3	77.6389	-0.0610162	0.253886	-0.240329	0.810075	0.999781
NM_000611	CD59	2170.67	-0.208545	0.121983	-1.70962	0.0873357	0.999781
NM_000614	CNTF	50.073	-0.333447	0.294505	-1.13223	0.257538	0.999781
NM_000616	CD4	15257.7	0.0465416	0.192762	0.241446	0.809209	0.999781
NM_000617	SLC11A2	950.913	-0.180468	0.129162	-1.39723	0.162345	0.999781
NM_000626	CD79B	1672.94	-0.167168	0.12897	-1.29618	0.194914	0.999781
NM_000627	LTBP1	61.5738	-0.148012	0.300235	-0.492987	0.622022	0.999781
NM_000628	IL10RB	1111.37	0.107027	0.188381	0.568139	0.569941	0.999781
NM_000629	IFNAR1	1852.87	0.142122	0.153874	0.923621	0.355684	0.999781
NM_000631	NCF4	8397.73	0.135693	0.126765	1.07043	0.284427	0.999781
NM_000632	ITGAM	56.3474	0.357621	0.303638	1.17779	0.238881	0.999781
NM_000633	BCL2	2408.22	0.247913	0.156175	1.58741	0.11242	0.999781
NM_000635	RFX2	1291.94	0.0361345	0.143303	0.252155	0.800921	0.999781
NM_000637	GSR	1361.96	0.0363638	0.224163	0.162221	0.871132	0.999781
NM_000642	AGL	561.228	-0.046015	0.177595	-0.259101	0.795557	0.999781
NM_000643	AGL	552.515	-0.0345116	0.180805	-0.190877	0.848622	0.999781
NM_000644	AGL	550.165	-0.0298891	0.181503	-0.164675	0.8692	0.999781
NM_000645	AGL	543.419	-0.0365195	0.185084	-0.197313	0.843582	0.999781
NM_000646	AGL	551.582	-0.0371103	0.182442	-0.203409	0.838815	0.999781
NM_000651	CR1	190.994	-0.109455	0.20041	-0.546156	0.584959	0.999781
NM_000655	SELL	113.302	-0.114483	0.292347	-0.391599	0.695355	0.999781
NM_000657	BCL2	479.435	0.0653765	0.166442	0.392788	0.694476	0.999781
NM_000660	TGFB1	5503.37	0.00199378	0.130799	0.0152431	0.987838	0.999781
NM_000661	RPL9	20270.4	0.269636	0.216275	1.24673	0.212497	0.999781
NM_000662	NAT1	182.73	0.0818355	0.172313	0.474923	0.634842	0.999781
NM_000666	ACY1	1111.2	0.0888309	0.131741	0.674283	0.500132	0.999781
NM_000671	ADH5	4015.84	0.118535	0.121671	0.974231	0.329942	0.999781
NM_000675	ADORA2A	71.7378	0.330679	0.366358	0.902613	0.366731	0.999781
NM_000676	ADORA2B	236.701	0.232043	0.208656	1.11208	0.266103	0.999781
NM_000677	ADORA3	132.637	0.142046	0.191867	0.740337	0.459095	0.999781
NM_000681	ADRA2A	85.2644	-0.69057	0.318389	-2.16895	0.0300865	0.999781
NM_000682	ADRA2B	58.7947	0.0466677	0.324041	0.144018	0.885486	0.999781
NM_000684	ADRB1	40.1057	0.266809	0.365265	0.730455	0.465112	0.999781
NM_000687	AHCY	11359.7	0.100664	0.0966977	1.04101	0.297869	0.999781
NM_000688	ALAS1	4254.13	0.194477	0.117107	1.66068	0.0967771	0.999781
NM_000692	ALDH1B1	2510.37	-0.014541	0.147661	-0.0984758	0.921554	0.999781
NM_000693	ALDH1A3	45.0075	-0.314419	0.273389	-1.15008	0.250111	0.999781
NM_000694	ALDH3B1	831.285	0.142635	0.238858	0.597155	0.550404	0.999781
NM_000696	ALDH9A1	1995.47	-0.120681	0.165626	-0.728637	0.466224	0.999781
NM_000697	ALOX12	113.837	-0.0322952	0.249372	-0.129506	0.896957	0.999781
NM_000698	ALOX5	1583.38	0.250024	0.231731	1.07894	0.280615	0.999781
NM_000700	ANXA1	1021.06	0.185806	0.253197	0.733841	0.463046	0.999781
NM_000701	ATP1A1	17169.7	0.0335746	0.181391	0.185096	0.853154	0.999781
NM_000709	BCKDHA	1939.19	0.291061	0.248194	1.17271	0.24091	0.999781
NM_000713	BLVRB	161.615	0.240784	0.307515	0.783001	0.433626	0.999781
NM_000714	TSPO	8901.53	0.104656	0.128593	0.81385	0.415731	0.999781
NM_000719	CACNA1C	515.17	0.0694001	0.322467	0.215216	0.829599	0.999781
NM_000720	CACNA1D	190.755	-0.287496	0.333967	-0.86085	0.389321	0.999781
NM_000723	CACNB1	116.124	0.143116	0.35328	0.405106	0.6854	0.999781
NM_000724	CACNB2	60.2805	-0.101972	0.312068	-0.326761	0.743848	0.999781
NM_000725	CACNB3	160.082	0.0668043	0.324516	0.205858	0.836902	0.999781
NM_000726	CACNB4	92.1619	-0.0605996	0.289214	-0.209532	0.834033	0.999781
NM_000745	CHRNA5	137.489	-0.167304	0.215196	-0.777451	0.436893	0.999781
NM_000747	CHRNB1	84.6238	0.456224	0.318913	1.43056	0.152557	0.999781
NM_000754	COMT	6509.87	0.130034	0.116929	1.11208	0.266105	0.999781
NM_000755	CRAT	729.821	-0.155709	0.179176	-0.869028	0.384832	0.999781
NM_000760	CSF3R	6017.98	-0.385555	0.204998	-1.88078	0.0600024	0.999781
NM_000785	CYP27B1	123.878	0.0730998	0.226253	0.323089	0.746628	0.999781
NM_000786	CYP51A1	6621.75	0.256835	0.231795	1.10803	0.267849	0.999781
NM_000788	DCK	2758.53	0.054758	0.0988041	0.554207	0.579437	0.999781
NM_000791	DHFR	1753.35	-0.0759475	0.111745	-0.67965	0.496726	0.999781
NM_000801	FKBP1A	11909	0.0780342	0.136006	0.573755	0.566134	0.999781
NM_000819	GART	7482.18	-0.0308465	0.162495	-0.18983	0.849442	0.999781
NM_000820	GAS6	176.512	-0.0762175	0.203191	-0.375102	0.707585	0.999781
NM_000821	GGCX	2353.71	0.051088	0.103727	0.492526	0.622348	0.999781
NM_000824	GLRB	50.004	-0.0141353	0.31949	-0.0442431	0.964711	0.999781
NM_000825	GNRH1	65.6251	-0.101207	0.31034	-0.326116	0.744337	0.999781
NM_000828	GRIA3	53.3711	-0.531697	0.32969	-1.61272	0.106806	0.999781
NM_000836	GRIN2D	74.2255	0.438598	0.33514	1.3087	0.190635	0.999781
NM_000837	GRINA	5678.03	0.15549	0.188415	0.825256	0.409226	0.999781
NM_000848	GSTM2	225.836	0.0648893	0.257882	0.251624	0.801332	0.999781
NM_000849	GSTM3	1116.8	0.245143	0.148637	1.64927	0.0990915	0.999781
NM_000850	GSTM4	541.359	0.248621	0.170697	1.45651	0.145253	0.999781
NM_000852	GSTP1	12674.4	0.148659	0.157586	0.94335	0.345502	0.999781
NM_000856	GUCY1A3	246.698	-0.0606657	0.349363	-0.173647	0.862143	0.999781
NM_000857	GUCY1B3	89.7081	0.210007	0.35971	0.583823	0.559339	0.999781
NM_000858	GUK1	2727.09	0.130758	0.138436	0.944535	0.344896	0.999781
NM_000859	HMGCR	7344.89	0.115228	0.224534	0.513186	0.607821	0.999781
NM_000861	HRH1	82.0516	-0.18068	0.238097	-0.758853	0.44794	0.999781
NM_000873	ICAM2	1671.2	0.075702	0.166319	0.455161	0.648993	0.999781
NM_000874	IFNAR2	464.409	-0.0957301	0.172323	-0.555527	0.578535	0.999781
NM_000875	IGF1R	54.7432	-0.0220801	0.277913	-0.0794497	0.936675	0.999781
NM_000876	IGF2R	1160.25	0.207831	0.198255	1.0483	0.2945	0.999781
NM_000877	IL1R1	210.354	-0.119831	0.20045	-0.597809	0.549968	0.999781
NM_000882	IL12A	95.7474	-0.173514	0.317343	-0.54677	0.584537	0.999781
NM_000883	IMPDH1	6028.14	-0.082625	0.154724	-0.534017	0.59333	0.999781
NM_000884	IMPDH2	8128.76	0.240218	0.173326	1.38593	0.165769	0.999781
NM_000885	ITGA4	13596	-0.112788	0.128251	-0.879434	0.379166	0.999781
NM_000887	ITGAX	77.0732	0.281431	0.360632	0.780383	0.435165	0.999781
NM_000889	ITGB7	163.84	0.230275	0.2645	0.870608	0.383968	0.999781
NM_000895	LTA4H	3597.11	0.145156	0.290409	0.499832	0.617193	0.999781
NM_000899	KITLG	90.6639	-0.333439	0.277178	-1.20297	0.228986	0.999781
NM_000903	NQO1	1075.64	0.153564	0.321676	0.477388	0.633086	0.999781
NM_000904	NQO2	776.652	-0.0722594	0.159034	-0.454364	0.649567	0.999781
NM_000908	NPR3	410.402	-0.305836	0.324091	-0.943673	0.345337	0.999781
NM_000913	OPRL1	558.324	0.0638343	0.161534	0.395177	0.692713	0.999781
NM_000917	P4HA1	4150.95	0.387475	0.351409	1.10263	0.270187	0.999781
NM_000919	PAM	1947.52	0.4249	0.316683	1.34172	0.179686	0.999781
NM_000920	PC	1030.92	-0.0992044	0.174894	-0.567227	0.57056	0.999781
NM_000922	PDE3B	1669.54	-0.0632922	0.141577	-0.447052	0.654838	0.999781
NM_000924	PDE1B	256.946	0.133137	0.234626	0.567441	0.570414	0.999781
NM_000925	PDHB	1876.06	0.122258	0.106456	1.14844	0.250786	0.999781
NM_000932	PLCB3	2681.37	-0.153327	0.190897	-0.803193	0.421863	0.999781
NM_000937	POLR2A	7364.49	-0.218234	0.166881	-1.30773	0.190966	0.999781
NM_000938	POLR2B	6859.35	-0.0175734	0.109205	-0.160921	0.872156	0.999781
NM_000941	POR	869.533	-0.0985731	0.15212	-0.647997	0.516987	0.999781
NM_000942	PPIB	20290.2	0.234122	0.172204	1.35956	0.173968	0.999781
NM_000943	PPIC	434.974	0.140216	0.143104	0.979817	0.327176	0.999781
NM_000944	PPP3CA	3069.61	0.0436588	0.122392	0.356712	0.721307	0.999781
NM_000945	PPP3R1	2781.31	0.126234	0.110163	1.14589	0.251842	0.999781
NM_000946	PRIM1	1434.89	0.114985	0.110031	1.04502	0.296013	0.999781
NM_000947	PRIM2	874.268	0.0974839	0.184054	0.529649	0.596355	0.999781
NM_000952	PTAFR	481.779	0.285199	0.317624	0.897914	0.369231	0.999781
NM_000955	PTGER1	61.8118	-0.260831	0.301641	-0.864707	0.387199	0.999781
NM_000956	PTGER2	231.23	0.083996	0.223066	0.376552	0.706506	0.999781
NM_000958	PTGER4	1324.12	-0.0171529	0.203059	-0.0844724	0.932681	0.999781
NM_000960	PTGIR	1185.66	-0.341754	0.160932	-2.12359	0.0337041	0.999781
NM_000962	PTGS1	7362.51	-0.281863	0.151406	-1.86163	0.0626547	0.999781
NM_000963	PTGS2	49.9699	0.208535	0.264124	0.789537	0.429798	0.999781
NM_000964	RARA	2193.21	0.0324446	0.174421	0.186013	0.852434	0.999781
NM_000966	RARG	86.725	0.248069	0.338505	0.732838	0.463657	0.999781
NM_000967	RPL3	80548.5	0.131777	0.239669	0.54983	0.582436	0.999781
NM_000968	RPL4	84812.9	0.147723	0.202073	0.73104	0.464755	0.999781
NM_000969	RPL5	58552.6	0.181022	0.22193	0.815669	0.414689	0.999781
NM_000970	RPL6	38704.2	0.163741	0.178109	0.91933	0.357923	0.999781
NM_000971	RPL7	36199.6	0.180063	0.201183	0.895022	0.370775	0.999781
NM_000972	RPL7A	59833	0.198922	0.215169	0.924491	0.355231	0.999781
NM_000973	RPL8	81224.4	0.226904	0.135929	1.66928	0.0950628	0.999781
NM_000975	RPL11	46026.1	0.227498	0.197958	1.14923	0.250463	0.999781
NM_000976	RPL12	20199.2	0.213908	0.234442	0.912413	0.361551	0.999781
NM_000977	RPL13	61611	0.186179	0.216018	0.86187	0.388759	0.999781
NM_000978	RPL23	33008.5	0.204904	0.211282	0.969811	0.332141	0.999781
NM_000979	RPL18	30568.9	0.201106	0.197905	1.01618	0.309546	0.999781
NM_000980	RPL18A	19055.9	0.207488	0.222887	0.930914	0.351898	0.999781
NM_000981	RPL19	53498.4	0.178333	0.189056	0.943282	0.345537	0.999781
NM_000982	RPL21	14602.8	0.216765	0.179384	1.20838	0.2269	0.999781
NM_000983	RPL22	17123	0.16363	0.192431	0.850333	0.39514	0.999781
NM_000984	RPL23A	9392.34	0.27732	0.195392	1.4193	0.155811	0.999781
NM_000985	RPL17	28246.5	0.221335	0.213706	1.03569	0.300344	0.999781
NM_000986	RPL24	19191.7	0.208436	0.170444	1.2229	0.221368	0.999781
NM_000987	RPL26	15981.8	0.189332	0.222562	0.850694	0.394939	0.999781
NM_000988	RPL27	28669.9	0.199312	0.161707	1.23255	0.217745	0.999781
NM_000989	RPL30	33575.1	0.198816	0.188238	1.05619	0.29088	0.999781
NM_000990	RPL27A	14198.1	0.197911	0.203375	0.973135	0.330486	0.999781
NM_000991	RPL28	23269.7	0.209383	0.197097	1.06233	0.288084	0.999781
NM_000992	RPL29	27123.8	0.240135	0.208752	1.15033	0.250006	0.999781
NM_000993	RPL31	32058.5	0.239846	0.227648	1.05359	0.292073	0.999781
NM_000994	RPL32	35741	0.185469	0.207818	0.892457	0.372148	0.999781
NM_000995	RPL34	22754.7	0.223636	0.220807	1.01281	0.311149	0.999781
NM_000996	RPL35A	45094.5	0.22677	0.195707	1.15873	0.246568	0.999781
NM_000997	RPL37	66546.1	0.203381	0.214377	0.948707	0.34277	0.999781
NM_000998	RPL37A	21489.9	0.240207	0.199517	1.20394	0.228613	0.999781
NM_000999	RPL38	23838.6	0.261405	0.158023	1.65422	0.0980837	0.999781
NM_001000	RPL39	4305.41	0.188878	0.2111	0.894733	0.37093	0.999781
NM_001001132	ITSN1	602.221	-0.18615	0.138979	-1.33941	0.180437	0.999781
NM_001001290	SLC2A9	95.0134	-0.254621	0.23448	-1.0859	0.277524	0.999781
NM_001001323	ATP2B1	2565.5	0.00930725	0.122988	0.0756758	0.939677	0.999781
NM_001001329	PRKCSH	10229.6	0.160719	0.121255	1.32547	0.185017	0.999781
NM_001001330	REEP3	1012.11	-0.0318504	0.137794	-0.231145	0.817202	0.999781
NM_001001342	BLOC1S2	1046.33	0.0681623	0.203808	0.334444	0.738045	0.999781
NM_001001349	NKIRAS2	2504.33	0.163029	0.116927	1.39428	0.163233	0.999781
NM_001001396	ATP2B4	4873.45	-0.0744904	0.128708	-0.578755	0.562754	0.999781
NM_001001410	TSR3	746.771	0.047346	0.193998	0.244054	0.807189	0.999781
NM_001001415	ZNF429	279.227	0.0758631	0.244549	0.310217	0.756396	0.999781
NM_001001418	TBC1D3C	81.9284	-0.0554121	0.330507	-0.167658	0.866852	0.999781
NM_001001419	SMAD5	2332.3	-0.114476	0.124759	-0.917577	0.35884	0.999781
NM_001001420	SMAD5	2330.79	-0.113949	0.124725	-0.913598	0.360928	0.999781
NM_001001433	STX16	3543.07	-0.061844	0.134373	-0.460241	0.645343	0.999781
NM_001001436	C16orf87	466.058	0.109416	0.145884	0.750022	0.453242	0.999781
NM_001001438	LSS	3720.14	-0.036899	0.211351	-0.174586	0.861405	0.999781
NM_001001481	UBE2W	1601.66	0.157838	0.159108	0.992019	0.321188	0.999781
NM_001001483	ZDHHC13	214.471	0.010894	0.172771	0.0630545	0.949723	0.999781
NM_001001484	PTER	572.679	-0.0121073	0.170538	-0.0709946	0.943402	0.999781
NM_001001485	ATP2C1	7664.67	-0.0178658	0.121346	-0.14723	0.882951	0.999781
NM_001001486	ATP2C1	7879.48	-0.0140624	0.120323	-0.116871	0.906962	0.999781
NM_001001487	ATP2C1	7845.14	-0.0156012	0.120764	-0.129188	0.897209	0.999781
NM_001001503	NDUFV3	569.265	0.0576912	0.137388	0.419915	0.674547	0.999781
NM_001001520	HDGFRP2	2438.81	0.0651304	0.105785	0.615689	0.5381	0.999781
NM_001001521	UGP2	6182.25	0.145872	0.115113	1.26721	0.20508	0.999781
NM_001001522	TAGLN	66.2143	0.170347	0.274914	0.619636	0.535497	0.999781
NM_001001549	GRB10	3764.56	-0.0482305	0.138893	-0.347249	0.728404	0.999781
NM_001001550	GRB10	3754.82	-0.0459532	0.14003	-0.328167	0.742786	0.999781
NM_001001551	IDNK	68.6133	-0.137889	0.296934	-0.464375	0.642379	0.999781
NM_001001555	GRB10	3816.07	-0.0483089	0.139493	-0.346319	0.729103	0.999781
NM_001001556	GALK2	603.241	0.16857	0.191941	0.878238	0.379815	0.999781
NM_001001557	GDF6	41.0418	-0.477271	0.294534	-1.62043	0.10514	0.999781
NM_001001560	GGA1	2212.26	-0.037439	0.134406	-0.278552	0.780589	0.999781
NM_001001561	GGA1	331.508	-0.300521	0.19827	-1.51571	0.129592	0.999781
NM_001001563	TIMM50	3966.21	-0.0513128	0.226605	-0.226441	0.820858	0.999781
NM_001001577	PDE9A	673.762	0.392673	0.303045	1.29576	0.195059	0.999781
NM_001001653	MED8	919.032	0.0921579	0.157985	0.583333	0.559669	0.999781
NM_001001655	ALKBH2	394.843	0.0589685	0.16474	0.35795	0.720381	0.999781
NM_001001660	LYRM5	444.92	0.143251	0.192184	0.745381	0.456041	0.999781
NM_001001661	ZNF425	64.8215	-0.291727	0.259991	-1.12207	0.261835	0.999781
NM_001001662	ZNF782	160.535	-0.210329	0.179918	-1.16903	0.242393	0.999781
NM_001001664	SPOPL	1743.81	-0.0526856	0.110846	-0.475302	0.634572	0.999781
NM_001001668	ZNF470	374.315	-0.0370087	0.147837	-0.250334	0.802329	0.999781
NM_001001671	MAP3K15	744.966	0.0747977	0.147118	0.508421	0.611158	0.999781
NM_001001683	MED11	115.105	0.0801722	0.214324	0.37407	0.708352	0.999781
NM_001001701	C4orf3	3323.54	0.455953	0.292459	1.55903	0.118989	0.999781
NM_001001710	FAM166A	1144.07	0.0752248	0.206291	0.364654	0.715369	0.999781
NM_001001713	SH3BGR	65.7088	0.125038	0.263076	0.475292	0.634579	0.999781
NM_001001740	RFWD2	2017.37	-0.00477527	0.12851	-0.0371587	0.970358	0.999781
NM_001001790	TOMM5	5892.07	0.119591	0.216389	0.55267	0.58049	0.999781
NM_001001791	C10orf55	822.68	0.144943	0.192144	0.754347	0.450641	0.999781
NM_001001794	DENND6B	153.035	0.171468	0.320753	0.534579	0.592941	0.999781
NM_001001795	C8orf82	1558.02	0.163733	0.112698	1.45285	0.146266	0.999781
NM_001001852	PIM3	3049.69	0.134034	0.162645	0.82409	0.409888	0.999781
NM_001001890	RUNX1	8622.36	-0.197517	0.136787	-1.44398	0.148745	0.999781
NM_001001894	TTC3	13985.5	-0.188205	0.103338	-1.82126	0.0685675	0.999781
NM_001001928	PPARA	630.615	-0.202669	0.240548	-0.84253	0.399491	0.999781
NM_001001935	ATP5A1	28153.3	0.082803	0.119152	0.694937	0.487095	0.999781
NM_001001937	ATP5A1	28151.5	0.0829025	0.119126	0.695923	0.486477	0.999781
NM_001001973	ATP5C1	7045.55	0.159105	0.101603	1.56594	0.117362	0.999781
NM_001001975	ATP5D	1488.74	0.00566175	0.115192	0.0491504	0.960799	0.999781
NM_001001976	ATE1	926.115	-0.0522858	0.118031	-0.442983	0.657778	0.999781
NM_001001992	USP16	2393.73	-0.00332682	0.178394	-0.0186488	0.985121	0.999781
NM_001001998	EXOSC10	4036.22	0.0283214	0.111976	0.252923	0.800328	0.999781
NM_001001	RPL36AL	5147.9	0.171516	0.104933	1.63453	0.102147	0.999781
NM_001002000	GMPR2	1764.75	0.236263	0.179698	1.31478	0.188585	0.999781
NM_001002001	GMPR2	1764.75	0.236263	0.179698	1.31478	0.188585	0.999781
NM_001002002	GMPR2	1741.46	0.239089	0.183192	1.30513	0.19185	0.999781
NM_001002009	NT5C3A	1469.94	0.213002	0.112159	1.89912	0.0575491	0.999781
NM_001002010	NT5C3A	1468.95	0.212419	0.112181	1.89354	0.0582864	0.999781
NM_001002017	HCFC1R1	408.968	0.176235	0.159989	1.10155	0.270659	0.999781
NM_001002018	HCFC1R1	397.91	0.1871	0.164829	1.13512	0.256326	0.999781
NM_001002019	PUS1	2863.32	-0.0443028	0.230295	-0.192375	0.847449	0.999781
NM_001002020	PUS1	2860.48	-0.0445695	0.230491	-0.193368	0.846671	0.999781
NM_001002021	PFKL	11683	-0.055887	0.109776	-0.509099	0.610683	0.999781
NM_001002027	ATP5G1	3633.47	0.142184	0.232242	0.612222	0.540391	0.999781
NM_001002030	ECHDC1	2261.85	0.0251629	0.169576	0.148388	0.882037	0.999781
NM_001002031	ATP5G2	10625.1	0.213848	0.134462	1.5904	0.111746	0.999781
NM_001002032	HN1	8259.04	0.0527983	0.100194	0.52696	0.598221	0.999781
NM_001002033	HN1	8260.98	0.0523364	0.100239	0.522114	0.601591	0.999781
NM_001002235	SERPINA1	3395.26	0.257377	0.233045	1.10441	0.269417	0.999781
NM_001002236	SERPINA1	3420.3	0.258384	0.233012	1.10889	0.267479	0.999781
NM_001002243	AFTPH	1468.12	0.0803278	0.130464	0.615708	0.538087	0.999781
NM_001002244	ANAPC11	3053.66	0.147861	0.197489	0.748703	0.454036	0.999781
NM_001002245	ANAPC11	3038.53	0.148285	0.197938	0.74915	0.453767	0.999781
NM_001002246	ANAPC11	3050.18	0.148272	0.197738	0.749841	0.453351	0.999781
NM_001002247	ANAPC11	3038.88	0.148276	0.197873	0.749347	0.453648	0.999781
NM_001002248	ANAPC11	3050.36	0.148424	0.197665	0.750888	0.45272	0.999781
NM_001002249	ANAPC11	3044.09	0.15105	0.197125	0.766267	0.443517	0.999781
NM_001002251	ARL6IP4	5218.52	0.0672303	0.1021	0.658478	0.510231	0.999781
NM_001002252	ARL6IP4	5208.03	0.0677028	0.102047	0.663449	0.507043	0.999781
NM_001002257	LCLAT1	827.086	0.0156986	0.202187	0.0776439	0.938111	0.999781
NM_001002258	ATP5G3	9812.02	0.168564	0.152979	1.10188	0.270515	0.999781
NM_001002259	CAPRIN2	165.231	-0.132559	0.22529	-0.58839	0.55627	0.999781
NM_001002261	ZFYVE27	1642	-0.0750378	0.127877	-0.586795	0.557341	0.999781
NM_001002262	ZFYVE27	1652.61	-0.0755084	0.129135	-0.584723	0.558734	0.999781
NM_001002266	2016-03-08	1182.82	-0.0994392	0.180985	-0.549435	0.582707	0.999781
NM_001002269	EXOSC3	1797.87	0.0661354	0.201359	0.328446	0.742574	0.999781
NM_001002296	GOLGA7	2234.09	0.00613973	0.0991792	0.0619055	0.950638	0.999781
NM_001002755	NFU1	593.81	0.296115	0.155257	1.90726	0.0564867	0.999781
NM_001002756	NFU1	587.332	0.293276	0.156249	1.87697	0.0605218	0.999781
NM_001002759	SFR1	184.303	0.222327	0.235718	0.943189	0.345584	0.999781
NM_001002762	DNAJB12	1674.56	0.0421047	0.165077	0.255062	0.798675	0.999781
NM_001002796	MCTP1	923.339	0.143664	0.11548	1.24406	0.213479	0.999781
NM_001002800	SMC4	17540.6	-0.0833989	0.133398	-0.625187	0.531848	0.999781
NM_001002810	PDE4DIP	53.4538	0.294282	0.341852	0.860848	0.389322	0.999781
NM_001002811	PDE4DIP	185.361	-0.141533	0.288128	-0.491215	0.623274	0.999781
NM_001002812	PDE4DIP	207.534	-0.0381705	0.290443	-0.131422	0.895442	0.999781
NM_001002814	RAB11FIP1	2179.68	0.121213	0.125676	0.96449	0.334801	0.999781
NM_001002836	ZNF787	2399.15	-0.00621511	0.194497	-0.0319548	0.974508	0.999781
NM_001002843	ZNF280D	794.061	-0.14022	0.159979	-0.876493	0.380762	0.999781
NM_001002844	ZNF280D	485.135	-0.143675	0.155771	-0.92235	0.356346	0.999781
NM_001002857	ANXA2	970.031	0.414389	0.238658	1.73633	0.0825051	0.999781
NM_001002858	ANXA2	968.03	0.414161	0.238652	1.73542	0.082667	0.999781
NM_001002862	DERL3	382.358	0.104655	0.213659	0.489822	0.62426	0.999781
NM_001002876	CENPM	1487.91	0.041659	0.199072	0.209267	0.83424	0.999781
NM_001002877	THOC5	1603.95	0.0359422	0.131959	0.272375	0.785334	0.999781
NM_001002878	THOC5	1604.54	0.0348893	0.132919	0.262486	0.792947	0.999781
NM_001002879	THOC5	1594.11	0.0388173	0.132321	0.293357	0.76925	0.999781
NM_001002880	CBY1	284.573	0.213225	0.17583	1.21268	0.225252	0.999781
NM_001002909	GPATCH8	2369.94	-0.226316	0.110183	-2.05401	0.039975	0.999781
NM_001002913	PTRH1	155.234	-0.0226544	0.279016	-0.081194	0.935288	0.999781
NM_001002914	KCTD11	130.964	0.314509	0.341204	0.921762	0.356653	0.999781
NM_001002915	IGFL2	116.248	0.307892	0.273556	1.12552	0.260369	0.999781
NM_001002926	TWISTNB	3898.22	-0.00253121	0.127865	-0.0197959	0.984206	0.999781
NM_001002	RPLP0	77833.8	0.203471	0.206031	0.987574	0.323361	0.999781
NM_001003398	BICD1	293.682	-0.226058	0.229055	-0.986915	0.323684	0.999781
NM_001003652	SMAD2	2878.93	0.0487571	0.0986335	0.494326	0.621076	0.999781
NM_001003676	C11orf49	398.299	-0.0622444	0.148081	-0.42034	0.674237	0.999781
NM_001003677	C11orf49	395.311	-0.0636811	0.14774	-0.431036	0.666442	0.999781
NM_001003678	C11orf49	445.289	0.0584367	0.148224	0.394247	0.693399	0.999781
NM_001003679	LEPR	135.682	-0.122639	0.202049	-0.606977	0.543866	0.999781
NM_001003680	LEPR	128.53	-0.13484	0.209001	-0.645165	0.51882	0.999781
NM_001003681	HMGXB4	1568.65	0.0262341	0.144724	0.18127	0.856156	0.999781
NM_001003682	TMEM200B	740.1	0.0106284	0.149616	0.0710378	0.943368	0.999781
NM_001003684	UQCR10	2867.79	0.194994	0.172706	1.12905	0.258876	0.999781
NM_001003688	SMAD1	721.485	-0.159475	0.195683	-0.814967	0.415091	0.999781
NM_001003690	MAD2L1BP	642.723	0.0258417	0.138883	0.186067	0.852392	0.999781
NM_001003692	ZMAT5	436.48	0.152953	0.12798	1.19513	0.232037	0.999781
NM_001003694	BRPF1	2051.67	-0.139985	0.194493	-0.719743	0.471683	0.999781
NM_001003696	ATP5J	4641.81	0.140176	0.161952	0.865541	0.386742	0.999781
NM_001003697	ATP5J	4579.5	0.142773	0.16098	0.8869	0.375133	0.999781
NM_001003698	RREB1	4479.48	-0.17831	0.199035	-0.895873	0.370321	0.999781
NM_001003699	RREB1	4491.26	-0.180008	0.19917	-0.903788	0.366108	0.999781
NM_001003700	RREB1	4154.69	-0.170893	0.197745	-0.864211	0.387472	0.999781
NM_001003701	ATP5J	4726.11	0.136807	0.162585	0.841454	0.400094	0.999781
NM_001003703	ATP5J	4732.6	0.136649	0.162573	0.840542	0.400604	0.999781
NM_001003704	MTFP1	856.063	0.34843	0.202761	1.71843	0.085718	0.999781
NM_001003712	OSBPL8	3299.1	-0.133146	0.130291	-1.02191	0.306822	0.999781
NM_001003713	ATP5J2	8359.59	0.131421	0.158865	0.827252	0.408094	0.999781
NM_001003714	ATP5J2	8277.76	0.131323	0.159458	0.823557	0.410192	0.999781
NM_001003715	RECQL5	639.752	-0.0243693	0.147558	-0.16515	0.868826	0.999781
NM_001003716	RECQL5	645.797	-0.0322357	0.147017	-0.219265	0.826444	0.999781
NM_001003722	GLE1	2217.94	-0.0211254	0.123881	-0.170529	0.864594	0.999781
NM_001003760	KLHL31	85.1501	-0.0953458	0.315099	-0.30259	0.762202	0.999781
NM_001003785	ATP5H	4559.63	0.165037	0.129083	1.27853	0.201061	0.999781
NM_001003786	STRADA	1573.01	-0.124544	0.137135	-0.908184	0.363781	0.999781
NM_001003787	STRADA	1588.26	-0.128347	0.135383	-0.948028	0.343115	0.999781
NM_001003788	STRADA	1582.37	-0.126939	0.135865	-0.934303	0.350147	0.999781
NM_001003789	RABL2B	315.07	0.102355	0.17282	0.592263	0.553674	0.999781
NM_001003790	ERLIN2	734.812	-0.190523	0.185643	-1.02628	0.304758	0.999781
NM_001003791	ERLIN2	722.292	-0.182703	0.188561	-0.96893	0.33258	0.999781
NM_001003794	MGLL	820.519	-0.0222956	0.171726	-0.129833	0.896699	0.999781
NM_001003796	NHP2L1	6401.69	0.0913739	0.152499	0.599175	0.549056	0.999781
NM_001003799	TARP	878.012	0.297325	0.272785	1.08996	0.27573	0.999781
NM_001003800	BICD2	2341.89	0.0314397	0.187957	0.167271	0.867157	0.999781
NM_001003801	SMARCD3	100.322	0.399007	0.281193	1.41898	0.155904	0.999781
NM_001003802	SMARCD3	101.544	0.40849	0.279068	1.46377	0.143257	0.999781
NM_001003803	ATP5S	435.934	-0.0793147	0.194034	-0.408766	0.682711	0.999781
NM_001003805	ATP5S	407.064	-0.104091	0.201615	-0.516284	0.605656	0.999781
NM_001003806	TARP	878.012	0.297325	0.272785	1.08996	0.27573	0.999781
NM_001003810	HNRNPD	14881.6	0.0284388	0.164585	0.172791	0.862815	0.999781
NM_001003818	TRIM6	730.763	-0.00493756	0.198985	-0.0248137	0.980204	0.999781
NM_001003819	TRIM6-TRIM34	382.61	0.0711346	0.221231	0.32154	0.747801	0.999781
NM_001003827	TRIM34	70.792	0.276437	0.323706	0.853975	0.393119	0.999781
NM_001003828	PARVB	3244.98	0.211675	0.14578	1.45201	0.146498	0.999781
NM_001003891	MED15	3208.83	0.118115	0.169937	0.695052	0.487023	0.999781
NM_001003897	MANBAL	446.749	0.21856	0.155891	1.40201	0.160913	0.999781
NM_001003927	EVI2A	291.9	0.234469	0.32446	0.722644	0.469899	0.999781
NM_001003931	PARP3	515.609	-0.080996	0.131697	-0.615015	0.538545	0.999781
NM_001003940	BMF	433.497	0.382166	0.341092	1.12042	0.262535	0.999781
NM_001003941	OGDH	1036.71	-0.245755	0.232387	-1.05752	0.290272	0.999781
NM_001003942	BMF	425.787	0.387671	0.340737	1.13774	0.255227	0.999781
NM_001003943	BMF	431.292	0.384484	0.341856	1.1247	0.260718	0.999781
NM_001003962	CAPNS1	7504.01	0.18932	0.170463	1.11062	0.266731	0.999781
NM_001003	RPLP1	56742.9	0.215581	0.185443	1.16252	0.245025	0.999781
NM_001004023	DYRK3	433.889	-0.249974	0.154526	-1.61768	0.105731	0.999781
NM_001004051	GPRASP2	61.5733	-0.243774	0.255638	-0.953593	0.34029	0.999781
NM_001004055	LRRC29	72.7024	0.24269	0.261917	0.926589	0.35414	0.999781
NM_001004056	GRK4	56.2752	-0.400509	0.255823	-1.56557	0.11745	0.999781
NM_001004057	GRK4	56.4331	-0.392366	0.255318	-1.53677	0.124349	0.999781
NM_001004060	NOMO2	420.841	-0.0673784	0.226929	-0.296914	0.766532	0.999781
NM_001004065	AKAP2	6613.58	-0.0427859	0.115723	-0.369726	0.711587	0.999781
NM_001004067	NOMO3	253.665	-0.139745	0.230699	-0.605747	0.544683	0.999781
NM_001004105	GRK6	2732.8	0.0297279	0.194147	0.15312	0.878303	0.999781
NM_001004106	GRK6	3502.6	0.0462616	0.18889	0.244912	0.806524	0.999781
NM_001004127	ALG11	764.683	-0.356704	0.169531	-2.10407	0.0353723	0.999781
NM_001004128	QSOX1	11976.5	0.190751	0.113001	1.68804	0.0914036	0.999781
NM_001004196	CD200	288.819	0.0541544	0.357573	0.15145	0.879621	0.999781
NM_001004301	ZNF813	425.304	-0.114378	0.157574	-0.725867	0.46792	0.999781
NM_001004304	ZNF740	1736.41	0.0391176	0.146761	0.266539	0.789824	0.999781
NM_001004313	TMEM220	79.5723	-0.185407	0.268282	-0.691089	0.489509	0.999781
NM_001004316	LEKR1	49.5177	0.0426846	0.316486	0.13487	0.892714	0.999781
NM_001004333	RNASEK	1891.61	0.133648	0.125767	1.06267	0.287933	0.999781
NM_001004340	FCGR1B	42.6195	0.392013	0.354722	1.10513	0.269104	0.999781
NM_001004351	SPDYE3	284.616	0.00674879	0.191579	0.0352272	0.971899	0.999781
NM_001004354	NRARP	529.511	-0.337096	0.173299	-1.94517	0.0517542	0.999781
NM_001004356	FGFRL1	1046.79	0.237067	0.202633	1.16993	0.242029	0.999781
NM_001004358	FGFRL1	1045.75	0.23544	0.203099	1.15924	0.246358	0.999781
NM_001004419	CLEC2D	67.6895	0.457647	0.341274	1.341	0.179922	0.999781
NM_001004426	PLA2G6	347.544	-0.030612	0.200595	-0.152606	0.878709	0.999781
NM_001004720	NCK2	1444.87	0.17825	0.156077	1.14206	0.253428	0.999781
NM_001004722	NCK2	1189.65	0.195461	0.148591	1.31543	0.188367	0.999781
NM_001004	RPLP2	18301.5	0.275223	0.161596	1.70316	0.0885387	0.999781
NM_001005207	TRIM37	1769.89	-0.219539	0.214904	-1.02157	0.306986	0.999781
NM_001005242	PKP2	250.674	0.0555789	0.201953	0.275207	0.783157	0.999781
NM_001005271	CHD3	4500.29	-0.108571	0.193197	-0.561973	0.574135	0.999781
NM_001005273	CHD3	4496.97	-0.108122	0.193603	-0.558473	0.576521	0.999781
NM_001005290	PSRC1	1165.6	0.0452496	0.151186	0.299298	0.764713	0.999781
NM_001005291	SREBF1	3892.48	-0.161923	0.198083	-0.817447	0.413673	0.999781
NM_001005335	HNRNPL	12767	-0.0363575	0.178779	-0.203366	0.838849	0.999781
NM_001005336	DNM1	44.3236	-0.074707	0.350795	-0.212965	0.831354	0.999781
NM_001005339	RGS10	3514.76	0.0839585	0.178146	0.47129	0.637434	0.999781
NM_001005353	AK4	4514.16	0.176164	0.19272	0.914091	0.360669	0.999781
NM_001005354	PRR13	4000.74	0.123834	0.0976557	1.26807	0.204772	0.999781
NM_001005360	DNM2	6223.74	-0.0617218	0.136633	-0.451733	0.651461	0.999781
NM_001005361	DNM2	6205.37	-0.0594374	0.136769	-0.434583	0.663865	0.999781
NM_001005362	DNM2	6200.07	-0.0587851	0.136765	-0.429826	0.667323	0.999781
NM_001005366	KDM2B	3315.12	-0.122586	0.155678	-0.78743	0.43103	0.999781
NM_001005368	ZNF32	441.893	-0.0679742	0.158202	-0.429668	0.667437	0.999781
NM_001005369	MTIF2	2409.37	0.0871774	0.157202	0.554555	0.579199	0.999781
NM_001005373	LRSAM1	592.757	-0.044138	0.218571	-0.201939	0.839964	0.999781
NM_001005374	LRSAM1	562.833	-0.0364276	0.221329	-0.164586	0.86927	0.999781
NM_001005376	PLAUR	640.021	0.315266	0.145856	2.16149	0.0306573	0.999781
NM_001005377	PLAUR	817.139	0.320874	0.145362	2.2074	0.0272858	0.999781
NM_001005386	ACTR2	22368.1	-0.0679518	0.168268	-0.40383	0.686338	0.999781
NM_001005404	YPEL2	881.907	0.151939	0.233389	0.651012	0.515038	0.999781
NM_001005407	CACNA1H	122.772	-0.311506	0.348026	-0.895066	0.370752	0.999781
NM_001005408	NEURL4	685.883	-0.227539	0.244132	-0.932031	0.351321	0.999781
NM_001005409	SF3A1	5982.31	-0.0671957	0.151283	-0.444173	0.656917	0.999781
NM_001005413	ZWINT	3527.19	0.103024	0.179797	0.573003	0.566643	0.999781
NM_001005417	B4GALT2	3170.84	0.07272	0.192977	0.376833	0.706298	0.999781
NM_001005463	EBF3	438.669	0.129408	0.271971	0.475815	0.634206	0.999781
NM_001005474	NFKBIZ	315.165	-0.252881	0.250854	-1.00808	0.313417	0.999781
NM_001005476	PKP4	3732.99	-0.0886194	0.175782	-0.504145	0.61416	0.999781
NM_001005498	RHBDF2	345.737	-0.16775	0.218338	-0.768306	0.442305	0.999781
NM_001005619	ITGB4	289.871	-0.128797	0.332103	-0.387823	0.698147	0.999781
NM_001005731	ITGB4	290.698	-0.12514	0.331647	-0.377329	0.705929	0.999781
NM_001005735	CHEK2	1623.78	0.0239025	0.110242	0.21682	0.828349	0.999781
NM_001005738	FPR2	50.8113	-0.156739	0.296242	-0.529091	0.596743	0.999781
NM_001005739	VPS54	638.257	0.126982	0.125101	1.01503	0.31009	0.999781
NM_001005741	GBA	594.044	-0.0634119	0.191543	-0.331058	0.7406	0.999781
NM_001005742	GBA	594.044	-0.0634119	0.191543	-0.331058	0.7406	0.999781
NM_001005743	NUMB	1843.21	0.0192538	0.144888	0.132888	0.894282	0.999781
NM_001005744	NUMB	1837.85	0.0191237	0.144748	0.132117	0.894892	0.999781
NM_001005745	NUMB	1837.68	0.0193815	0.144807	0.133844	0.893526	0.999781
NM_001005746	CACNB4	92.3486	-0.0558624	0.288703	-0.193494	0.846572	0.999781
NM_001005747	CACNB4	90.9696	-0.0478124	0.290206	-0.164754	0.869138	0.999781
NM_001005751	FAM21A	856.093	-0.181228	0.15151	-1.19615	0.23164	0.999781
NM_001005753	CHMP3	3233.78	0.00891575	0.149784	0.0595242	0.952535	0.999781
NM_001005781	SUMO1	1209.62	0.0931088	0.107575	0.865527	0.386749	0.999781
NM_001005782	SUMO1	1705.87	0.113175	0.108987	1.03843	0.29907	0.999781
NM_001005849	SUMO2	8562.95	0.107258	0.111306	0.96363	0.335231	0.999781
NM_001005851	ZNF780B	656.876	-0.0423743	0.208818	-0.202925	0.839194	0.999781
NM_001005855	ATP8B2	227.351	-0.446726	0.274354	-1.62828	0.103465	0.999781
NM_001005861	RYK	2708.31	-0.0633968	0.132025	-0.480189	0.631093	0.999781
NM_001005862	ERBB2	93.7193	0.125127	0.315859	0.396149	0.691995	0.999781
NM_001005909	IP6K2	2291.22	0.076759	0.170117	0.451212	0.651837	0.999781
NM_001005910	IP6K2	973.409	0.0399133	0.209287	0.190711	0.848752	0.999781
NM_001005911	IP6K2	973.237	0.0394599	0.209168	0.188652	0.850366	0.999781
NM_001005918	ATP7B	982.576	-0.0562981	0.13088	-0.43015	0.667087	0.999781
NM_001005920	JMJD8	2878.16	-0.00468777	0.208471	-0.0224865	0.98206	0.999781
NM_001005	RPS3	75703.1	0.199879	0.224883	0.88881	0.374105	0.999781
NM_001006109	HMCES	529.677	-0.0860122	0.13996	-0.614549	0.538853	0.999781
NM_001006114	YBEY	88.1649	-0.195831	0.221768	-0.883044	0.377212	0.999781
NM_001006115	IP6K1	1916.79	-0.0540476	0.12684	-0.42611	0.670028	0.999781
NM_001006600	ERBB2IP	1727.28	-0.0840799	0.154539	-0.54407	0.586393	0.999781
NM_001006605	FAM69A	88.5923	0.241192	0.301146	0.800913	0.423182	0.999781
NM_001006610	SIAH1	840.235	0.0637947	0.206736	0.308581	0.75764	0.999781
NM_001006616	TSPAN17	597.568	-0.183563	0.272755	-0.672997	0.500949	0.999781
NM_001006617	MAPKAP1	2841.64	0.0455035	0.243058	0.187213	0.851494	0.999781
NM_001006618	MAPKAP1	1453.57	0.0291415	0.259804	0.112167	0.910691	0.999781
NM_001006619	MAPKAP1	2822.62	0.0436884	0.243193	0.179645	0.857431	0.999781
NM_001006620	MAPKAP1	2688.86	0.0413985	0.242227	0.170908	0.864296	0.999781
NM_001006621	MAPKAP1	2579.72	0.0488853	0.241391	0.202515	0.839514	0.999781
NM_001006622	WDR33	1057.09	-0.0713545	0.119817	-0.595527	0.551491	0.999781
NM_001006623	WDR33	1025.83	-0.0191179	0.114013	-0.167681	0.866834	0.999781
NM_001006634	ARHGAP17	1285.5	-0.0640563	0.119971	-0.533933	0.593388	0.999781
NM_001006636	GTDC1	577.11	0.0540953	0.177213	0.305256	0.760171	0.999781
NM_001006638	RAB37	1264.73	0.149337	0.257901	0.579045	0.562559	0.999781
NM_001006641	SLC25A25	1126.42	-0.113884	0.173995	-0.654526	0.512773	0.999781
NM_001006642	SLC25A25	1077.37	-0.104491	0.172238	-0.606665	0.544073	0.999781
NM_001006656	ZNF473	844.719	-0.116084	0.141095	-0.822735	0.410659	0.999781
NM_001006657	WDR35	2046.03	-0.12307	0.131224	-0.937867	0.348313	0.999781
NM_001006665	RPS6KA1	3533.94	0.128751	0.176278	0.730386	0.465155	0.999781
NM_001006681	SPIN2B	94.5847	-0.149878	0.220764	-0.678907	0.497197	0.999781
NM_001006682	SPIN2B	94.4269	-0.15448	0.22142	-0.697676	0.48538	0.999781
NM_001006683	SPIN2B	94.4269	-0.15448	0.22142	-0.697676	0.48538	0.999781
NM_001006684	TCEAL8	685.972	0.0933652	0.222189	0.420207	0.674335	0.999781
NM_001006941	ALG3	6024.59	0.193103	0.192578	1.00273	0.315992	0.999781
NM_001006944	RPS6KA4	4301.79	-0.107314	0.163019	-0.658294	0.510349	0.999781
NM_001006945	LRIF1	1199.08	0.135564	0.145382	0.932471	0.351093	0.999781
NM_001006946	SDC1	48.0415	-0.218707	0.330145	-0.662458	0.507678	0.999781
NM_001006947	UHRF1BP1L	504.012	-0.140241	0.206278	-0.679863	0.496591	0.999781
NM_001006	RPS3A	23478.5	0.218699	0.222612	0.982422	0.325892	0.999781
NM_001007022	ODF2L	389.993	0.172975	0.187171	0.924151	0.355408	0.999781
NM_001007024	GOSR1	1100.5	0.0293691	0.125167	0.234638	0.814489	0.999781
NM_001007025	GOSR1	1100.5	0.0293691	0.125167	0.234638	0.814489	0.999781
NM_001007026	ATN1	5270.69	-0.237976	0.155385	-1.53153	0.125638	0.999781
NM_001007027	ALG8	2301.25	0.118773	0.180187	0.659165	0.50979	0.999781
NM_001007067	SDCBP	3460.93	0.158229	0.180056	0.878776	0.379523	0.999781
NM_001007068	SDCBP	3460.77	0.15811	0.180082	0.877986	0.379952	0.999781
NM_001007069	SDCBP	3460.93	0.158229	0.180056	0.878776	0.379523	0.999781
NM_001007070	SDCBP	3460.93	0.158229	0.180056	0.878776	0.379523	0.999781
NM_001007072	ZSCAN2	209.614	-0.0585267	0.221778	-0.263898	0.791858	0.999781
NM_001007073	RPL32	35756.5	0.185406	0.207708	0.892626	0.372058	0.999781
NM_001007074	RPL32	35753.7	0.185375	0.207687	0.892569	0.372088	0.999781
NM_001007075	KLHL5	2408.41	-0.2168	0.102474	-2.11566	0.0343739	0.999781
NM_001007088	ZNF182	545.187	-0.00198935	0.182605	-0.0108943	0.991308	0.999781
NM_001007094	ZNF37A	2380.61	-0.102088	0.145562	-0.701338	0.483092	0.999781
NM_001007098	SCP2	663.975	-0.0486521	0.126631	-0.384203	0.700828	0.999781
NM_001007099	SCP2	2869.44	0.0861194	0.0977348	0.881153	0.378235	0.999781
NM_001007100	SCP2	2869.44	0.0861194	0.0977348	0.881153	0.378235	0.999781
NM_001007101	ZNF484	178.84	-0.188515	0.218042	-0.864581	0.387269	0.999781
NM_001007102	L3MBTL3	507.334	-0.145767	0.141156	-1.03267	0.30176	0.999781
NM_001007122	FSD2	271.07	0.159666	0.238936	0.668237	0.503982	0.999781
NM_001007188	DEPDC5	313.055	-0.341871	0.239322	-1.4285	0.153149	0.999781
NM_001007189	IGIP	74.226	0.257553	0.299533	0.859848	0.389873	0.999781
NM_001007214	CACYBP	4997.58	0.0768483	0.175104	0.438874	0.660753	0.999781
NM_001007225	IGF2BP2	4382.65	-0.0981163	0.161607	-0.607129	0.543765	0.999781
NM_001007226	SPOP	1975.41	0.0782177	0.128196	0.610142	0.541768	0.999781
NM_001007227	SPOP	1974.92	0.0779551	0.128017	0.608942	0.542563	0.999781
NM_001007228	SPOP	1973.38	0.0771987	0.128039	0.602931	0.546555	0.999781
NM_001007229	SPOP	1974.53	0.0770145	0.128164	0.600904	0.547904	0.999781
NM_001007230	SPOP	1975.41	0.0782177	0.128196	0.610142	0.541768	0.999781
NM_001007231	ARHGAP25	3858.32	0.107706	0.214654	0.501763	0.615834	0.999781
NM_001007233	ERCC8	513.441	-0.0223363	0.224706	-0.0994024	0.920819	0.999781
NM_001007234	ERCC8	213.288	-0.11759	0.258023	-0.455735	0.648581	0.999781
NM_001007239	METTL13	2412.88	-0.0417704	0.178776	-0.233646	0.81526	0.999781
NM_001007245	IFRD1	2262.48	0.13208	0.181984	0.72578	0.467974	0.999781
NM_001007246	BRWD1	752.333	0.0499399	0.123079	0.405754	0.684924	0.999781
NM_001007248	ZNF599	100.14	0.0451446	0.230673	0.195708	0.844839	0.999781
NM_001007250	SCP2	2838.75	0.0810257	0.0983478	0.823869	0.410014	0.999781
NM_001007253	ERV3-1	211.279	-0.314682	0.278551	-1.12971	0.258597	0.999781
NM_001007257	PRDM2	964.681	-0.207443	0.135136	-1.53507	0.124767	0.999781
NM_001007259	SETD4	240.059	-0.130866	0.192856	-0.67857	0.49741	0.999781
NM_001007261	SETD4	240.199	-0.132403	0.192673	-0.687188	0.491964	0.999781
NM_001007269	GEMIN7	637.006	0.0940402	0.140668	0.668528	0.503796	0.999781
NM_001007270	GEMIN7	643.256	0.0892695	0.141209	0.63218	0.527269	0.999781
NM_001007278	TRIM13	1714.84	-0.000513757	0.18842	-0.00272666	0.997824	0.999781
NM_001007464	RWDD1	1361.98	0.1176	0.182822	0.643249	0.520062	0.999781
NM_001007466	TULP4	333.511	-0.322949	0.181787	-1.77652	0.0756465	0.999781
NM_001007467	SFI1	926.893	-0.21586	0.176617	-1.22219	0.221636	0.999781
NM_001007468	SMARCB1	3583.06	-0.00363203	0.145865	-0.0248999	0.980135	0.999781
NM_001007469	HCST	1158.97	0.479585	0.221922	2.16106	0.0306909	0.999781
NM_001007527	LMBRD2	1146.04	0.00310483	0.177679	0.0174744	0.986058	0.999781
NM_001007533	PPP1R27	167.332	0.294967	0.327663	0.900213	0.368007	0.999781
NM_001007544	C1orf186	6224.16	-0.124924	0.129219	-0.966764	0.333662	0.999781
NM_001007553	CSDE1	30564.4	0.1074	0.121682	0.882627	0.377438	0.999781
NM_001007559	SS18	2308.32	-0.0567907	0.158963	-0.357258	0.720898	0.999781
NM_001007561	IRGQ	1377.98	-0.0976405	0.10324	-0.945766	0.344268	0.999781
NM_001007565	TFG	3454.68	0.0977737	0.101487	0.963415	0.335339	0.999781
NM_001007593	SMPD1	210.713	-0.0808269	0.192362	-0.42018	0.674354	0.999781
NM_001007792	NTRK1	238.178	-0.261881	0.215958	-1.21264	0.225266	0.999781
NM_001007793	BUB3	3961.19	-0.000763917	0.144902	-0.00527196	0.995794	0.999781
NM_001007794	CEPT1	1224.71	0.0210845	0.142557	0.147902	0.88242	0.999781
NM_001007	RPS4X	50956.5	0.14788	0.198175	0.746209	0.455541	0.999781
NM_001008211	OPTN	413.33	0.186952	0.368305	0.507602	0.611733	0.999781
NM_001008212	OPTN	413.158	0.186536	0.368306	0.506471	0.612526	0.999781
NM_001008213	OPTN	413.33	0.186952	0.368305	0.507602	0.611733	0.999781
NM_001008215	COA5	1106.84	0.213404	0.123835	1.7233	0.0848349	0.999781
NM_001008216	GALE	407.618	0.122245	0.219607	0.556652	0.577765	0.999781
NM_001008222	ZDHHC9	1322.44	0.168104	0.157348	1.06836	0.28536	0.999781
NM_001008225	CNOT4	599.238	0.0168119	0.153549	0.109488	0.912815	0.999781
NM_001008237	TTC32	372.964	0.388631	0.221107	1.75766	0.0788049	0.999781
NM_001008239	C18orf25	2233.84	0.087076	0.154488	0.563643	0.572997	0.999781
NM_001008388	CISD2	1969.79	0.0495528	0.136697	0.362502	0.716977	0.999781
NM_001008390	CGGBP1	4463.74	-0.00154046	0.120462	-0.012788	0.989797	0.999781
NM_001008391	CCDC73	2124.02	0.277722	0.14865	1.86829	0.0617219	0.999781
NM_001008392	CTDSPL	777.201	-0.235384	0.198106	-1.18817	0.234766	0.999781
NM_001008393	C4orf46	1889.27	0.0800071	0.121297	0.659595	0.509514	0.999781
NM_001008395	LAMTOR4	2301.22	0.159121	0.107283	1.48319	0.138025	0.999781
NM_001008396	WDHD1	1540.4	-0.0412962	0.161565	-0.255602	0.798259	0.999781
NM_001008401	ZNF761	962.981	0.0267741	0.144333	0.185502	0.852835	0.999781
NM_001008405	BCAP29	1230.45	-0.0859261	0.176266	-0.487479	0.625919	0.999781
NM_001008410	STEAP3	1204	-0.169475	0.270877	-0.625654	0.531542	0.999781
NM_001008485	SLC41A3	938.161	0.0395876	0.142054	0.278681	0.78049	0.999781
NM_001008486	SLC41A3	936.849	0.0404622	0.142362	0.284221	0.776241	0.999781
NM_001008487	SLC41A3	998.737	0.0500418	0.147867	0.338425	0.735043	0.999781
NM_001008489	PHOSPHO2	113.713	-0.159629	0.244449	-0.653015	0.513747	0.999781
NM_001008491	2016-09-02	6050.03	-0.037312	0.0972513	-0.383666	0.701226	0.999781
NM_001008492	2016-09-02	5971.75	-0.0341851	0.096138	-0.355583	0.722153	0.999781
NM_001008493	ENAH	44.7062	-0.354831	0.332801	-1.06619	0.286336	0.999781
NM_001008495	TMEM64	434.657	0.0878216	0.174982	0.501891	0.615744	0.999781
NM_001008496	PIWIL3	2769.81	-0.178602	0.0978457	-1.82534	0.0679491	0.999781
NM_001008528	MXRA7	65.4625	0.0980131	0.311147	0.315006	0.752757	0.999781
NM_001008529	MXRA7	140.533	0.181497	0.227717	0.797029	0.425434	0.999781
NM_001008540	CXCR4	1074.51	0.48084	0.367665	1.30782	0.190933	0.999781
NM_001008541	MXI1	2005.98	0.349648	0.239164	1.46196	0.143753	0.999781
NM_001008563	USP20	1235.81	-0.0498297	0.12272	-0.406043	0.684711	0.999781
NM_001008564	NUPL1	3323.72	0.0773496	0.147808	0.523313	0.600757	0.999781
NM_001008566	TPST2	622.857	-0.0286296	0.198511	-0.144222	0.885325	0.999781
NM_001008657	TCOF1	2726.31	-0.264608	0.264018	-1.00223	0.31623	0.999781
NM_001008660	PICALM	4233.83	0.0523414	0.0937241	0.558462	0.576529	0.999781
NM_001008661	CCBL2	1314.15	0.215875	0.168926	1.27793	0.201275	0.999781
NM_001008662	CCBL2	1293.19	0.225143	0.169967	1.32463	0.185295	0.999781
NM_001008695	THAP7	603.862	-0.00535962	0.200325	-0.0267546	0.978655	0.999781
NM_001008697	TFIP11	1807.63	-0.0471492	0.152307	-0.309568	0.75689	0.999781
NM_001008701	LPHN1	2125.51	-0.135794	0.167468	-0.810865	0.417443	0.999781
NM_001008703	C6orf1	221.22	-0.0981877	0.183647	-0.534654	0.592889	0.999781
NM_001008704	C6orf1	221.062	-0.100178	0.184033	-0.54435	0.586201	0.999781
NM_001008708	CHAC2	385.313	0.00140151	0.24352	0.00575523	0.995408	0.999781
NM_001008709	PPP1CA	8924	0.0309563	0.163055	0.189852	0.849425	0.999781
NM_001008726	WDR89	1337.73	0.0143666	0.139816	0.102754	0.918158	0.999781
NM_001008727	ZNF121	903.132	-0.178655	0.202364	-0.88284	0.377323	0.999781
NM_001008737	LOC401052	67.1206	0.318169	0.273596	1.16292	0.244864	0.999781
NM_001008738	FNIP1	1395.83	-0.0282534	0.254643	-0.110953	0.911654	0.999781
NM_001008739	C6orf226	46.9308	-0.0433912	0.302916	-0.143245	0.886097	0.999781
NM_001008744	TDP1	1237.95	0.0937966	0.16257	0.576963	0.563964	0.999781
NM_001008800	CCT3	17357.4	0.0128037	0.162536	0.0787749	0.937212	0.999781
NM_001008801	ZNF468	712.736	0.0269473	0.151019	0.178437	0.85838	0.999781
NM_001008860	NIPA2	3895.64	0.000755313	0.252627	0.00298984	0.997614	0.999781
NM_001008892	NIPA2	3824.91	0.00490763	0.253418	0.0193657	0.984549	0.999781
NM_001008894	NIPA2	3823.26	0.00509966	0.253432	0.0201224	0.983946	0.999781
NM_001008895	CUL4A	5574.39	-0.0573041	0.134632	-0.425634	0.670375	0.999781
NM_001008897	TCP1	9872.93	0.0753805	0.147407	0.511375	0.609088	0.999781
NM_001008910	STK16	469.89	0.109191	0.16179	0.674891	0.499745	0.999781
NM_001008938	CKAP5	9494.9	-0.191402	0.146515	-1.30637	0.191427	0.999781
NM_001008949	ITPRIPL1	808.352	-0.162232	0.197352	-0.822044	0.411052	0.999781
NM_001009182	GEMIN2	490.571	0.170364	0.155831	1.09326	0.274279	0.999781
NM_001009183	GEMIN2	489.633	0.170403	0.156538	1.08857	0.276343	0.999781
NM_001009184	GRINA	5676.87	0.155756	0.188422	0.826633	0.408445	0.999781
NM_001009186	CCT6A	12969.2	0.015668	0.194325	0.0806278	0.935738	0.999781
NM_001009552	PPP2CB	1386.02	0.07643	0.175886	0.434543	0.663894	0.999781
NM_001009566	CLSTN1	7368.7	-0.130673	0.140954	-0.927058	0.353896	0.999781
NM_001009568	SMPDL3B	844.837	0.00622818	0.159876	0.0389565	0.968925	0.999781
NM_001009570	CCT7	12560.1	0.0624899	0.172829	0.361571	0.717673	0.999781
NM_001009584	ARMCX6	414.08	0.120383	0.139456	0.863236	0.388008	0.999781
NM_001009608	SLX4IP	77.5375	-0.109726	0.244146	-0.449428	0.653123	0.999781
NM_001009814	VWA8	577.774	-0.146933	0.243174	-0.604232	0.54569	0.999781
NM_001009877	BRD9	3931.97	-0.157349	0.177864	-0.884664	0.376338	0.999781
NM_001009880	KIAA0930	3963.3	-0.0606142	0.147404	-0.411211	0.680918	0.999781
NM_001009881	ZCCHC11	2790.64	-0.217813	0.109176	-1.99506	0.0460364	0.999781
NM_001009894	C12orf29	1590.13	0.203414	0.144839	1.40441	0.160195	0.999781
NM_001009899	KIAA2018	1761.74	-0.195812	0.132681	-1.47581	0.139994	0.999781
NM_001009905	B3GNTL1	1442.34	0.130843	0.115606	1.13181	0.257715	0.999781
NM_001009921	VPS8	1502.32	-0.0932064	0.139899	-0.666243	0.505256	0.999781
NM_001009922	RCHY1	1629.26	0.179584	0.121974	1.47232	0.140936	0.999781
NM_001009923	TMEM230	3366.36	0.0744536	0.148383	0.501766	0.615832	0.999781
NM_001009924	TMEM230	3438.35	0.0769382	0.146866	0.523867	0.600371	0.999781
NM_001009925	TMEM230	3362.62	0.0747569	0.148445	0.503602	0.614541	0.999781
NM_001009932	DNASE1L1	653.476	-0.0562566	0.214271	-0.262549	0.792898	0.999781
NM_001009933	DNASE1L1	645.824	-0.0564212	0.213795	-0.263903	0.791855	0.999781
NM_001009934	DNASE1L1	641.752	-0.0614342	0.214368	-0.286583	0.774432	0.999781
NM_001009936	PHF19	1758.3	0.170953	0.182288	0.93782	0.348337	0.999781
NM_001009939	2016-09-05	568.041	0.312307	0.287681	1.0856	0.277654	0.999781
NM_001009941	ANKRD16	402.008	0.058607	0.144359	0.405981	0.684757	0.999781
NM_001009943	ANKRD16	399.46	0.0603632	0.145533	0.414773	0.678308	0.999781
NM_001009944	PKD1	2326.66	-0.219193	0.155421	-1.41032	0.158446	0.999781
NM_001009955	SSBP3	1597.32	-0.0269578	0.112791	-0.239006	0.811101	0.999781
NM_001009958	ZNF655	655.536	0.00610613	0.134463	0.0454114	0.963779	0.999781
NM_001009959	ERMN	42.7899	0.0988762	0.360731	0.274099	0.784008	0.999781
NM_001009960	ZNF655	1913.21	0.0289336	0.159167	0.181781	0.855754	0.999781
NM_001009984	C20orf194	764.723	0.0620127	0.176495	0.351356	0.725321	0.999781
NM_001009991	SYTL3	45.9451	-0.573169	0.31054	-1.84572	0.0649334	0.999781
NM_001009993	FAM168B	6650.84	-0.0896079	0.156602	-0.572202	0.567185	0.999781
NM_001009996	DALRD3	1928.11	0.148765	0.120566	1.23389	0.217242	0.999781
NM_001009998	SSBP4	2853.46	0.0240393	0.121642	0.197623	0.84334	0.999781
NM_001009999	KDM1A	7220.12	0.0174235	0.0965426	0.180474	0.85678	0.999781
NM_001010844	IRAK1BP1	403.047	0.0365405	0.190149	0.192167	0.847611	0.999781
NM_001010851	ZNF766	952	0.111419	0.214499	0.51944	0.603454	0.999781
NM_001010853	PM20D2	4144.05	-0.111247	0.17404	-0.639202	0.522691	0.999781
NM_001010854	TTC7B	3135.09	-0.0481774	0.128128	-0.376011	0.706909	0.999781
NM_001010855	PIK3R6	518.134	0.0682375	0.277443	0.245952	0.80572	0.999781
NM_001010858	RNF187	2286.57	0.11231	0.133556	0.840919	0.400394	0.999781
NM_001010862	SPIN3	373.219	-0.0534852	0.172161	-0.310669	0.756052	0.999781
NM_001010863	C10orf128	786.178	0.16634	0.221181	0.752053	0.452019	0.999781
NM_001010866	TMEM201	1023.76	-0.199808	0.293838	-0.679994	0.496508	0.999781
NM_001010867	IBA57	775.244	-0.0792713	0.245796	-0.322509	0.747067	0.999781
NM_001010875	SLC25A30	1400.24	-0.126033	0.155601	-0.809974	0.417955	0.999781
NM_001010879	ZIK1	585.913	-0.00847836	0.194301	-0.0436352	0.965195	0.999781
NM_001010880	ZNF780A	254.745	-0.0117436	0.198706	-0.0591005	0.952872	0.999781
NM_001010881	C1orf167	257.645	0.0854599	0.236566	0.361252	0.717911	0.999781
NM_001010883	FAM102B	1233.47	0.0779934	0.15063	0.517783	0.60461	0.999781
NM_001010887	ACER2	117.041	-0.116406	0.222093	-0.524131	0.600187	0.999781
NM_001010895	ERCC6L2	357.93	-0.367582	0.198927	-1.84783	0.0646273	0.999781
NM_001010915	PTPLAD2	1201.58	0.154594	0.208869	0.74015	0.459209	0.999781
NM_001010919	FAM26F	389.62	0.0911324	0.305533	0.298273	0.765495	0.999781
NM_001010924	FAM171A1	6656.42	-0.263922	0.159299	-1.65677	0.0975658	0.999781
NM_001010927	TIAM2	56.525	0.230023	0.264396	0.869992	0.384305	0.999781
NM_001010931	HGF	144.273	-0.514911	0.253791	-2.02888	0.0424707	0.999781
NM_001010932	HGF	297.581	-0.48616	0.259374	-1.87436	0.0608808	0.999781
NM_001010933	HGF	144.273	-0.514911	0.253791	-2.02888	0.0424707	0.999781
NM_001010934	HGF	146.139	-0.512857	0.248586	-2.0631	0.0391033	0.999781
NM_001010935	RAP1A	3622.95	0.124589	0.135461	0.919742	0.357708	0.999781
NM_001010938	TNK2	7024.8	-0.268918	0.153883	-1.74755	0.0805425	0.999781
NM_001010942	RAP1B	1727.26	0.0340942	0.147472	0.231192	0.817166	0.999781
NM_001010971	SAMD13	112.686	0.414239	0.315311	1.31375	0.188931	0.999781
NM_001010972	ZYX	4371.07	0.108981	0.132398	0.823132	0.410433	0.999781
NM_001010982	AFMID	2123.82	0.149108	0.13136	1.13512	0.256327	0.999781
NM_001010983	GLT8D1	1745.65	-0.0287134	0.124183	-0.231218	0.817146	0.999781
NM_001010984	SPRTN	649.539	-0.12047	0.155439	-0.775031	0.438322	0.999781
NM_001010986	ATP11C	1092.65	-0.19011	0.201414	-0.943878	0.345232	0.999781
NM_001010989	HERPUD1	579.708	0.22007	0.1687	1.3045	0.192063	0.999781
NM_001010	RPS6	92015.4	0.192395	0.226789	0.848345	0.396246	0.999781
NM_001011513	PDLIM5	498.413	-0.157608	0.171966	-0.916508	0.359401	0.999781
NM_001011515	PDLIM5	131.644	-0.292096	0.229046	-1.27527	0.202213	0.999781
NM_001011516	PDLIM5	120.363	-0.264615	0.228871	-1.15617	0.24761	0.999781
NM_001011537	FYTTD1	6289.22	-0.233017	0.199758	-1.16649	0.243415	0.999781
NM_001011546	DSTN	3072.96	0.113469	0.105996	1.0705	0.284394	0.999781
NM_001011551	C1GALT1C1	513.013	0.188278	0.152053	1.23824	0.215628	0.999781
NM_001011553	2016-09-07	6345.79	0.0696086	0.0898007	0.775146	0.438254	0.999781
NM_001011554	SLC13A3	51.6316	0.137625	0.289455	0.475464	0.634456	0.999781
NM_001011645	AR	641.325	-0.0586902	0.219927	-0.266862	0.789576	0.999781
NM_001011649	CDK5RAP2	2064.38	-0.145963	0.14905	-0.979291	0.327436	0.999781
NM_001011655	TMEM44	739.265	-0.116464	0.250156	-0.465566	0.641526	0.999781
NM_001011657	ZMAT1	247.019	0.058623	0.263977	0.222076	0.824254	0.999781
NM_001011658	TRAPPC2	911.68	0.165232	0.157369	1.04997	0.293734	0.999781
NM_001011663	PCGF6	507.858	0.0490671	0.218306	0.224763	0.822164	0.999781
NM_001011667	CHCHD7	268.416	0.313587	0.149155	2.10243	0.035516	0.999781
NM_001011668	CHCHD7	268.104	0.313661	0.149221	2.10199	0.035554	0.999781
NM_001011669	CHCHD7	268.416	0.313587	0.149155	2.10243	0.035516	0.999781
NM_001011670	CHCHD7	265.049	0.316414	0.149388	2.11807	0.0341689	0.999781
NM_001011671	CHCHD7	264.736	0.316497	0.149433	2.11798	0.0341765	0.999781
NM_001011699	HAUS8	622.432	-0.03016	0.199889	-0.150883	0.880068	0.999781
NM_001011708	OLA1	6945.09	0.167082	0.122384	1.36522	0.172183	0.999781
NM_001011713	NAA30	977.315	0.0145123	0.112182	0.129364	0.89707	0.999781
NM_001011724	HNRNPA1L2	507.48	0.0933284	0.149917	0.622536	0.53359	0.999781
NM_001011725	HNRNPA1L2	492.036	0.0903466	0.151162	0.59768	0.550054	0.999781
NM_001011885	BTBD1	3563.78	0.0520895	0.133425	0.390403	0.696239	0.999781
NM_001011	RPS7	27297.4	0.177534	0.186522	0.95181	0.341193	0.999781
NM_001012241	MSL1	4477.05	-0.0330239	0.102275	-0.322894	0.746776	0.999781
NM_001012267	CENPP	499.947	-0.0566132	0.161559	-0.350418	0.726025	0.999781
NM_001012270	BIRC5	6709.78	0.000772375	0.167238	0.00461841	0.996315	0.999781
NM_001012271	BIRC5	6754.9	0.00148258	0.167688	0.00884129	0.992946	0.999781
NM_001012300	MCRS1	2187.98	-0.0321804	0.218612	-0.147203	0.882972	0.999781
NM_001012320	ZNF302	1299.93	0.00268569	0.152238	0.0176414	0.985925	0.999781
NM_001012321	RPSA	44429.9	0.228648	0.175002	1.30655	0.191367	0.999781
NM_001012329	CTNNBIP1	632.178	-0.1969	0.252494	-0.779821	0.435496	0.999781
NM_001012331	NTRK1	245.91	-0.281236	0.213388	-1.31796	0.187518	0.999781
NM_001012333	MDK	981.994	-0.259538	0.136564	-1.90049	0.0573688	0.999781
NM_001012334	MDK	983.301	-0.260034	0.135499	-1.91909	0.0549732	0.999781
NM_001012339	DNAJC21	5035.38	0.0176209	0.158193	0.111389	0.911308	0.999781
NM_001012361	WDR31	198.155	-0.125998	0.247058	-0.509995	0.610055	0.999781
NM_001012398	AKTIP	423.589	0.265079	0.161738	1.63894	0.101225	0.999781
NM_001012409	SGOL1	575.848	0.0220521	0.134363	0.164123	0.869634	0.999781
NM_001012410	SGOL1	446.909	-0.0819809	0.145174	-0.564707	0.572273	0.999781
NM_001012411	SGOL1	468.031	0.0482942	0.13684	0.352923	0.724146	0.999781
NM_001012412	SGOL1	339.091	-0.0785181	0.152129	-0.516128	0.605765	0.999781
NM_001012413	SGOL1	458.913	0.0505789	0.136919	0.369408	0.711824	0.999781
NM_001012418	MYLK4	44.1557	-0.307061	0.296323	-1.03624	0.300092	0.999781
NM_001012426	FOXP4	1667.13	-0.0782594	0.193305	-0.404849	0.685588	0.999781
NM_001012427	FOXP4	1667.13	-0.0782594	0.193305	-0.404849	0.685588	0.999781
NM_001012454	FAM71F2	45.8554	-0.162289	0.312112	-0.51997	0.603084	0.999781
NM_001012455	ZSCAN23	60.6175	-0.318317	0.270653	-1.17611	0.239551	0.999781
NM_001012478	U2AF2	10724.5	-0.0639942	0.193674	-0.330422	0.741081	0.999781
NM_001012502	C9orf117	42.7315	-0.0574535	0.302257	-0.190082	0.849245	0.999781
NM_001012505	FOXP1	96.0107	-0.096684	0.249432	-0.387617	0.6983	0.999781
NM_001012506	CCDC66	724.11	-0.12796	0.182737	-0.700239	0.483778	0.999781
NM_001012507	CENPW	885.423	0.148364	0.185516	0.799736	0.423864	0.999781
NM_001012508	SPRN	217.116	-0.179559	0.243053	-0.738767	0.460049	0.999781
NM_001012511	GOSR2	704.665	-0.0532687	0.241399	-0.220667	0.825352	0.999781
NM_001012514	ITM2C	6863.23	0.199762	0.152178	1.31269	0.189287	0.999781
NM_001012515	FECH	698.943	-0.068726	0.167953	-0.409199	0.682394	0.999781
NM_001012516	ITM2C	6924.01	0.201036	0.151709	1.32514	0.185124	0.999781
NM_001012614	CTBP1	5416.25	-0.028047	0.125653	-0.22321	0.823372	0.999781
NM_001012643	MYPOP	393.327	0.0253353	0.161878	0.156508	0.875632	0.999781
NM_001012662	SLC3A2	4318.3	0.237808	0.24059	0.988434	0.32294	0.999781
NM_001012664	SLC3A2	4298.47	0.237657	0.241418	0.984419	0.32491	0.999781
NM_001012716	TYMSOS	1871.45	-0.0158982	0.171394	-0.0927587	0.926095	0.999781
NM_001012727	AGPAT2	4193.43	0.0331339	0.147865	0.224082	0.822694	0.999781
NM_001012732	DCTD	4301.03	0.0296551	0.218159	0.135933	0.891874	0.999781
NM_001012750	ABI1	2185.66	0.072897	0.140178	0.520032	0.603041	0.999781
NM_001012751	ABI1	2175.48	0.0749092	0.139681	0.536288	0.591759	0.999781
NM_001012752	ABI1	2185.66	0.072897	0.140178	0.520032	0.603041	0.999781
NM_001012753	ZNF763	67.3274	-0.0650985	0.313008	-0.207977	0.835247	0.999781
NM_001012754	NHLRC3	716.276	-0.0682648	0.171414	-0.398245	0.69045	0.999781
NM_001012755	SLC25A53	73.0626	-0.416146	0.246722	-1.6867	0.0916606	0.999781
NM_001012756	ZNF260	922.156	-0.159605	0.151743	-1.05181	0.292885	0.999781
NM_001012758	NUDT17	156.963	0.135645	0.21626	0.627233	0.530507	0.999781
NM_001012759	CTU2	828.242	-0.179325	0.244911	-0.732203	0.464045	0.999781
NM_001012761	RGMB	45.2146	0.117335	0.291078	0.403106	0.68687	0.999781
NM_001012762	CTU2	825.874	-0.180876	0.244487	-0.739821	0.459408	0.999781
NM_001012957	DISC1	1518.88	-0.0148653	0.255532	-0.0581739	0.95361	0.999781
NM_001012958	DISC1	208.017	-0.356424	0.249026	-1.43127	0.152352	0.999781
NM_001012959	DISC1	403.649	-0.29038	0.243489	-1.19258	0.233033	0.999781
NM_001012967	DDX60L	241.121	-0.134835	0.242477	-0.556072	0.578161	0.999781
NM_001012968	SPIN4	3012.3	0.149808	0.146138	1.02511	0.30531	0.999781
NM_001012969	ADAL	113.98	0.0296818	0.199642	0.148675	0.88181	0.999781
NM_001012980	SATL1	186.091	0.300941	0.189454	1.58846	0.112181	0.999781
NM_001012981	ZKSCAN2	248.832	-0.142965	0.194882	-0.733599	0.463193	0.999781
NM_001012984	C16orf86	191.854	0.105446	0.21112	0.499459	0.617456	0.999781
NM_001012985	COA6	795.379	0.217985	0.142131	1.5337	0.125104	0.999781
NM_001012991	KNOP1	422.647	-0.0785236	0.211667	-0.370978	0.710654	0.999781
NM_001012994	SNX30	1067.25	0.0174162	0.175456	0.0992624	0.92093	0.999781
NM_001012	RPS8	53434.4	0.234493	0.227407	1.03116	0.302466	0.999781
NM_001013251	SLC3A2	4172.5	0.245835	0.24455	1.00525	0.314776	0.999781
NM_001013258	ZNF789	258.69	0.194728	0.217197	0.896554	0.369957	0.999781
NM_001013399	CCNC	2592.39	0.0240072	0.14172	0.169399	0.865483	0.999781
NM_001013406	KRIT1	1647.8	-0.0223996	0.128805	-0.173903	0.861942	0.999781
NM_001013415	FBXW7	806.492	-0.174747	0.128945	-1.35521	0.17535	0.999781
NM_001013436	MPST	2317.42	0.198381	0.138776	1.42951	0.152859	0.999781
NM_001013437	SEH1L	3343.07	-0.0074527	0.187717	-0.0397018	0.968331	0.999781
NM_001013438	FXR1	8927.71	0.194746	0.193874	1.0045	0.315139	0.999781
NM_001013439	FXR1	8951.67	0.194243	0.193702	1.00279	0.31596	0.999781
NM_001013620	ALG10B	509.353	0.00622366	0.173415	0.0358889	0.971371	0.999781
NM_001013622	FAM53A	80.0533	-0.294785	0.222018	-1.32775	0.18426	0.999781
NM_001013625	C1orf192	70.3186	0.0621545	0.295631	0.210243	0.833478	0.999781
NM_001013647	FAM227A	56.4036	-0.0494804	0.297781	-0.166164	0.868028	0.999781
NM_001013649	C2orf68	1133.65	-0.00509475	0.143499	-0.0355037	0.971678	0.999781
NM_001013657	GDPGP1	49.2917	0.0634726	0.270088	0.235007	0.814203	0.999781
NM_001013660	FRRS1	158.22	0.284188	0.298557	0.951873	0.341161	0.999781
NM_001013663	PTRHD1	858.951	-0.0231583	0.135085	-0.171436	0.863881	0.999781
NM_001013693	LDLRAD2	875.604	0.100739	0.295924	0.340421	0.733539	0.999781
NM_001013694	SRRD	575.749	0.0261635	0.156881	0.166772	0.867549	0.999781
NM_001013703	EIF2AK4	3974.93	-0.164778	0.11418	-1.44314	0.14898	0.999781
NM_001013746	ZNF107	2228.11	-0.0661752	0.142392	-0.46474	0.642117	0.999781
NM_001013836	MAD1L1	1278.51	-0.117608	0.171232	-0.686838	0.492185	0.999781
NM_001013837	MAD1L1	1278.51	-0.117608	0.171232	-0.686838	0.492185	0.999781
NM_001013838	RLTPR	1913.69	-0.245547	0.196686	-1.24842	0.211876	0.999781
NM_001013839	EXOC7	6629.08	-0.136921	0.135236	-1.01246	0.311318	0.999781
NM_001013842	C8orf58	245.593	0.146531	0.191221	0.76629	0.443504	0.999781
NM_001013843	SLTM	5214.19	-0.0788982	0.129216	-0.610593	0.541469	0.999781
NM_001013845	CXorf40B	833.004	-0.0439382	0.203096	-0.216342	0.828721	0.999781
NM_001013848	EXOC6	1631.89	-0.0144082	0.102725	-0.140259	0.888455	0.999781
NM_001013	RPS9	21407.6	0.171311	0.198665	0.862311	0.388517	0.999781
NM_001014279	ANXA2R	419.696	0.00747009	0.207659	0.0359729	0.971304	0.999781
NM_001014283	DCUN1D2	703.792	-0.0850686	0.162786	-0.52258	0.601267	0.999781
NM_001014286	SUPT20H	2187.75	-0.00680583	0.112893	-0.0602854	0.951928	0.999781
NM_001014380	KATNAL1	821.433	0.186292	0.179527	1.03768	0.299417	0.999781
NM_001014431	AKT1	9421.69	0.0323227	0.123331	0.26208	0.79326	0.999781
NM_001014432	AKT1	9442.96	0.0324737	0.123219	0.263545	0.792131	0.999781
NM_001014436	DBNL	2202.72	-0.0863407	0.199515	-0.432752	0.665195	0.999781
NM_001014437	CARS	1022.95	0.15405	0.177093	0.869885	0.384363	0.999781
NM_001014440	ODF3B	121.586	0.261754	0.217814	1.20173	0.229469	0.999781
NM_001014443	USP21	959.474	-0.0202622	0.118645	-0.170779	0.864397	0.999781
NM_001014445	NLE1	1042.87	0.254706	0.133504	1.90785	0.0564105	0.999781
NM_001014446	OCIAD2	646.89	0.313053	0.173038	1.80916	0.0704269	0.999781
NM_001014449	DDX19B	871.274	0.0929068	0.121867	0.76236	0.445845	0.999781
NM_001014451	DDX19B	871.312	0.0894833	0.121735	0.735069	0.462297	0.999781
NM_001014763	ETFB	1603.13	0.246293	0.118409	2.08002	0.0375237	0.999781
NM_001014764	EMC6	513.417	0.0929507	0.208095	0.446675	0.65511	0.999781
NM_001014765	FBXO44	640.766	0.189717	0.20183	0.939985	0.347225	0.999781
NM_001014794	ILK	1057.1	0.147741	0.210429	0.702094	0.48262	0.999781
NM_001014795	ILK	1058.24	0.148079	0.211023	0.701721	0.482853	0.999781
NM_001014809	CRMP1	191.082	-0.261913	0.183622	-1.42637	0.153761	0.999781
NM_001014811	ME3	161.357	-0.255913	0.195449	-1.30936	0.190412	0.999781
NM_001014812	FAM96A	2737.87	0.199798	0.147228	1.35706	0.174761	0.999781
NM_001014831	PAK4	1112.67	-0.0197744	0.173813	-0.113768	0.909422	0.999781
NM_001014832	PAK4	1111.5	-0.0209623	0.173369	-0.120912	0.903761	0.999781
NM_001014834	PAK4	1025.18	-0.0090579	0.170766	-0.0530428	0.957698	0.999781
NM_001014835	PAK4	1026.16	-0.00645598	0.171193	-0.0377116	0.969918	0.999781
NM_001014839	NCDN	1974.15	-0.0991319	0.171517	-0.57797	0.563284	0.999781
NM_001014841	NCDN	1963.17	-0.0961777	0.171746	-0.560001	0.575479	0.999781
NM_001014842	TM9SF1	1476.73	0.0434584	0.166195	0.26149	0.793715	0.999781
NM_001014972	ZNF638	3391.87	-0.1027	0.128146	-0.80143	0.422883	0.999781
NM_001014975	CFH	1604.81	-0.0046965	0.128031	-0.0366825	0.970738	0.999781
NM_001014979	C16orf93	382.341	0.110963	0.147269	0.753471	0.451167	0.999781
NM_001014987	LAT	297.432	0.14614	0.155751	0.938296	0.348092	0.999781
NM_001014988	LAT	297.432	0.14614	0.155751	0.938296	0.348092	0.999781
NM_001014989	LAT	283.387	0.147444	0.161171	0.91483	0.360281	0.999781
NM_001014990	MRPL22	1055.28	0.177616	0.116826	1.52035	0.128424	0.999781
NM_001014	RPS10	28644	0.224568	0.181155	1.23965	0.215106	0.999781
NM_001015002	LLGL2	106.258	-0.100076	0.272574	-0.367152	0.713506	0.999781
NM_001015045	FAM13A	440.251	0.159121	0.250807	0.634437	0.525796	0.999781
NM_001015048	BAG5	2781.4	-0.209468	0.104816	-1.99844	0.0456688	0.999781
NM_001015049	BAG5	2786.7	-0.211253	0.104884	-2.01416	0.0439929	0.999781
NM_001015051	RUNX2	2268.76	0.0831096	0.189032	0.439659	0.660184	0.999781
NM_001015052	MPG	753.722	0.09445	0.149834	0.630365	0.528456	0.999781
NM_001015053	HDAC5	1234.18	0.207882	0.307782	0.675418	0.49941	0.999781
NM_001015054	MPG	752.55	0.0940179	0.150199	0.625956	0.531344	0.999781
NM_001015055	RTKN	533.723	0.0304106	0.174262	0.174511	0.861464	0.999781
NM_001015056	RTKN	544.926	0.0324938	0.172431	0.188445	0.850528	0.999781
NM_001015877	PHF6	1956.5	0.0748357	0.163726	0.457077	0.647615	0.999781
NM_001015880	PAPSS2	193.902	-0.123464	0.284985	-0.433229	0.664848	0.999781
NM_001015881	TSC22D3	1193.44	0.307319	0.367062	0.837239	0.402458	0.999781
NM_001015882	DNAJC25	335.474	0.0614405	0.187063	0.328448	0.742573	0.999781
NM_001015885	RAE1	1920.21	0.0956827	0.164469	0.581769	0.560722	0.999781
NM_001015891	AK6	2570.23	0.0844568	0.181962	0.464146	0.642543	0.999781
NM_001015892	TAF9	3835.15	0.0477604	0.146661	0.325652	0.744688	0.999781
NM_001015	RPS11	61532	0.191416	0.197352	0.969924	0.332084	0.999781
NM_001016	RPS12	71487.6	0.253592	0.181053	1.40065	0.161318	0.999781
NM_001017368	RFFL	535.506	0.0971317	0.164188	0.591586	0.554128	0.999781
NM_001017369	MSMO1	2890.72	0.330005	0.367956	0.896861	0.369793	0.999781
NM_001017370	NHLRC3	691.549	-0.0687722	0.17456	-0.393974	0.6936	0.999781
NM_001017371	SP3	3337.01	-0.0939883	0.153989	-0.610356	0.541626	0.999781
NM_001017372	SLC27A6	38.4659	0.209025	0.321562	0.650029	0.515673	0.999781
NM_001017392	SUGP2	7493.29	-0.219661	0.122467	-1.79364	0.072871	0.999781
NM_001017395	TMCC1	541.647	-0.118529	0.173847	-0.6818	0.495365	0.999781
NM_001017396	ZNF2	224.458	-0.0651641	0.180119	-0.361784	0.717514	0.999781
NM_001017405	MAEA	1909.69	-0.0452709	0.149887	-0.302034	0.762626	0.999781
NM_001017408	GOPC	2288.42	-0.00564237	0.134437	-0.0419704	0.966522	0.999781
NM_001017415	USP1	4603.79	-0.020964	0.184788	-0.113449	0.909675	0.999781
NM_001017416	USP1	4603.79	-0.020964	0.184788	-0.113449	0.909675	0.999781
NM_001017423	ALDH18A1	7863.31	-0.00781209	0.159951	-0.0488404	0.961046	0.999781
NM_001017434	PGBD2	278.3	-0.208803	0.174934	-1.19361	0.23263	0.999781
NM_001017437	CCDC157	305.359	-0.366696	0.20076	-1.82654	0.0677687	0.999781
NM_001017524	SIRT3	299.395	0.0341525	0.154567	0.220956	0.825127	0.999781
NM_001017528	PRR5	227.856	0.199586	0.213293	0.935738	0.349408	0.999781
NM_001017529	PRR5	217.504	0.184174	0.211849	0.869365	0.384648	0.999781
NM_001017530	PRR5	219.117	0.174757	0.212392	0.822802	0.410621	0.999781
NM_001017534	CARD16	120.068	0.134271	0.289924	0.463125	0.643275	0.999781
NM_001017535	VDR	1258.75	-0.0359202	0.211808	-0.169588	0.865334	0.999781
NM_001017536	VDR	1260.66	-0.036188	0.211967	-0.170724	0.86444	0.999781
NM_001017915	INPP5D	6718.56	0.00904032	0.16102	0.0561443	0.955227	0.999781
NM_001017916	CYB561	702.015	-0.0771973	0.199498	-0.386958	0.698787	0.999781
NM_001017917	CYB561	703.14	-0.0764828	0.200587	-0.381295	0.702984	0.999781
NM_001017919	RCCD1	998.08	0.0795858	0.170685	0.466272	0.641021	0.999781
NM_001017920	DAPL1	54.7667	-0.0430783	0.2921	-0.147478	0.882755	0.999781
NM_001017921	VMAC	74.5668	-0.310075	0.249482	-1.24288	0.213914	0.999781
NM_001017922	ERMAP	780.123	0.0222025	0.156	0.142324	0.886824	0.999781
NM_001017923	C14orf28	92.9266	0.0583261	0.275375	0.211806	0.832258	0.999781
NM_001017926	ZHX1	3996.89	-0.191487	0.156019	-1.22734	0.219696	0.999781
NM_001017927	C2orf76	188.206	0.0642261	0.195466	0.328579	0.742474	0.999781
NM_001017928	CCDC58	750.997	0.155316	0.20032	0.775336	0.438141	0.999781
NM_001017956	OS9	8352.51	0.0550959	0.0980176	0.562102	0.574046	0.999781
NM_001017957	OS9	8351.97	0.0549135	0.0980675	0.559956	0.575509	0.999781
NM_001017958	OS9	8485.44	0.0592062	0.0991334	0.597238	0.550349	0.999781
NM_001017962	P4HA1	4150.7	0.387292	0.351393	1.10216	0.270391	0.999781
NM_001017963	HSP90AA1	71510.1	-0.0170573	0.268116	-0.0636192	0.949273	0.999781
NM_001017964	YDJC	3452.59	0.120842	0.116658	1.03587	0.300265	0.999781
NM_001017969	KIAA2026	1055.29	-0.266244	0.135391	-1.96649	0.0492425	0.999781
NM_001017973	P4HA2	179.057	0.464493	0.344157	1.34965	0.177127	0.999781
NM_001017974	P4HA2	176.917	0.468793	0.344892	1.35925	0.174068	0.999781
NM_001017975	HFM1	54.9508	-0.346461	0.271309	-1.277	0.201604	0.999781
NM_001017977	DCAF6	3048.55	0.0779617	0.148649	0.524467	0.599954	0.999781
NM_001017979	RAB28	609.504	0.0517299	0.174334	0.296729	0.766673	0.999781
NM_001017980	VMA21	3401.93	-0.00595099	0.119964	-0.0496063	0.960436	0.999781
NM_001017981	RNF215	296.411	0.057411	0.230098	0.249506	0.802969	0.999781
NM_001017986	FCGR1B	42.6195	0.392013	0.354722	1.10513	0.269104	0.999781
NM_001017987	C5orf45	443.553	0.102599	0.204107	0.502673	0.615194	0.999781
NM_001017989	OPA3	91.7535	-0.297205	0.238527	-1.246	0.212764	0.999781
NM_001017995	SH3PXD2B	64.163	0.0645799	0.328544	0.196564	0.844169	0.999781
NM_001017998	GNG10	549.596	0.0260368	0.149439	0.174231	0.861684	0.999781
NM_001017	RPS13	13251.9	0.197871	0.184998	1.06958	0.284807	0.999781
NM_001018003	SORBS3	94.9198	-0.135132	0.246168	-0.548943	0.583044	0.999781
NM_001018009	SH3BP5	135.406	-0.237283	0.18964	-1.25123	0.210851	0.999781
NM_001018011	ZBTB16	744.651	-0.293523	0.214825	-1.36634	0.171833	0.999781
NM_001018016	MUC1	104.72	0.378874	0.305996	1.23816	0.215655	0.999781
NM_001018017	MUC1	104.72	0.378874	0.305996	1.23816	0.215655	0.999781
NM_001018024	CMC4	290.068	0.0666387	0.160428	0.415382	0.677862	0.999781
NM_001018025	MTCP1	222.314	-0.0220439	0.154759	-0.142441	0.886732	0.999781
NM_001018041	EPM2A	209.937	-0.240732	0.266419	-0.903584	0.366216	0.999781
NM_001018050	POLR3H	4846.72	0.0549541	0.187459	0.293153	0.769405	0.999781
NM_001018052	POLR3H	4831.97	0.0552997	0.18771	0.294602	0.768298	0.999781
NM_001018053	PFKFB2	87.6044	-0.520363	0.225939	-2.30311	0.0212726	0.999781
NM_001018054	LRP8	3117.43	-0.0995086	0.203117	-0.489907	0.6242	0.999781
NM_001018055	BRCC3	1013.68	-0.0607803	0.165408	-0.367457	0.713278	0.999781
NM_001018056	VLDLR	700.402	0.515627	0.288288	1.78858	0.0736827	0.999781
NM_001018058	TFEC	802.085	-0.187621	0.191229	-0.981133	0.326527	0.999781
NM_001018060	AIFM3	52.4627	-0.105187	0.333806	-0.315114	0.752675	0.999781
NM_001018067	SERBP1	20784.7	0.0659473	0.127503	0.517222	0.605001	0.999781
NM_001018068	SERBP1	20784.7	0.0659473	0.127503	0.517222	0.605001	0.999781
NM_001018069	SERBP1	20783.4	0.0659806	0.127505	0.517476	0.604824	0.999781
NM_001018070	CORO1B	747.342	0.0118643	0.156861	0.0756358	0.939709	0.999781
NM_001018073	PCK2	1227.1	0.294526	0.177006	1.66394	0.0961252	0.999781
NM_001018074	NR3C1	2896.34	-0.0660729	0.129846	-0.508857	0.610852	0.999781
NM_001018075	NR3C1	2896.34	-0.0660729	0.129846	-0.508857	0.610852	0.999781
NM_001018076	NR3C1	2896.53	-0.066218	0.129978	-0.509456	0.610433	0.999781
NM_001018077	NR3C1	2896.34	-0.0660729	0.129846	-0.508857	0.610852	0.999781
NM_001018078	FPGS	3384.11	-0.0361581	0.179114	-0.201872	0.840017	0.999781
NM_001018089	ICE2	2331.29	-0.0226699	0.106271	-0.213322	0.831076	0.999781
NM_001018090	GCOM1	1514.27	0.10733	0.140963	0.761405	0.446415	0.999781
NM_001018091	GCOM1	1317.91	0.10568	0.148278	0.712714	0.476023	0.999781
NM_001018102	POLR2M	1994.38	0.0819343	0.120756	0.67851	0.497448	0.999781
NM_001018104	FAHD1	182.358	-0.10273	0.193396	-0.531189	0.595288	0.999781
NM_001018108	SERF2	16524	0.197137	0.105393	1.8705	0.0614147	0.999781
NM_001018109	PIR	703.906	0.206067	0.309087	0.666696	0.504966	0.999781
NM_001018111	PODXL	1250.59	-0.0344938	0.191786	-0.179856	0.857266	0.999781
NM_001018112	FANCA	398.972	-0.302798	0.275443	-1.09931	0.271633	0.999781
NM_001018113	FANCB	249.798	-0.360598	0.21793	-1.65465	0.0979956	0.999781
NM_001018115	FANCD2	2768.94	-0.00123101	0.113646	-0.010832	0.991358	0.999781
NM_001018136	NME1-NME2	32125.2	0.13771	0.128356	1.07287	0.283329	0.999781
NM_001018137	NME2	24174.4	0.171819	0.101334	1.69557	0.0899681	0.999781
NM_001018138	NME2	24179.7	0.171794	0.101467	1.69309	0.0904384	0.999781
NM_001018139	NME2	24180	0.171879	0.101392	1.6952	0.0900368	0.999781
NM_001018159	NAE1	3110.17	-0.00877572	0.184153	-0.0476544	0.961992	0.999781
NM_001018160	NAE1	3104.48	-0.00774624	0.183753	-0.0421557	0.966375	0.999781
NM_001018161	PON2	230.782	-0.166818	0.175829	-0.94875	0.342748	0.999781
NM_001018837	HAX1	2048.3	0.282532	0.135006	2.09274	0.0363727	0.999781
NM_001018	RPS15	8340.87	0.223816	0.127456	1.75602	0.0790843	0.999781
NM_001019	RPS15A	14004.6	0.180666	0.217877	0.829212	0.406985	0.999781
NM_001020658	PUM1	3776.72	-0.110292	0.112034	-0.984449	0.324895	0.999781
NM_001020818	MYADM	4219.95	0.255424	0.144807	1.7639	0.0777495	0.999781
NM_001020819	MYADM	4217.03	0.255104	0.145051	1.75871	0.078626	0.999781
NM_001020820	MYADM	4216.3	0.254719	0.144962	1.75714	0.0788945	0.999781
NM_001020821	MYADM	4219.61	0.255453	0.144764	1.76462	0.077628	0.999781
NM_001020825	NR3C1	1833.37	-0.0960937	0.121466	-0.791115	0.428877	0.999781
NM_001020	RPS16	35088.7	0.241086	0.17229	1.39931	0.161721	0.999781
NM_001021	RPS17	211.972	0.240574	0.198803	1.21011	0.226236	0.999781
NM_001022	RPS19	47565.5	0.170112	0.184754	0.920746	0.357183	0.999781
NM_001023560	ZSCAN26	458.589	0.0693212	0.21561	0.321512	0.747822	0.999781
NM_001023561	ZNF749	328.778	-0.141944	0.21256	-0.667783	0.504272	0.999781
NM_001023563	ZNF805	617.856	0.0534061	0.150092	0.355823	0.721973	0.999781
NM_001023567	GOLGA8B	2258.12	0.150088	0.207975	0.721662	0.470503	0.999781
NM_001023570	IQCB1	2312.4	0.0818021	0.10256	0.797606	0.425099	0.999781
NM_001023571	IQCB1	2070.21	0.0935075	0.105828	0.883583	0.376921	0.999781
NM_001023587	ABCC5	430.076	-0.237069	0.181268	-1.30784	0.190928	0.999781
NM_001023	RPS20	36366.3	0.220704	0.179347	1.2306	0.218472	0.999781
NM_001024094	NR3C1	2954.89	-0.0695484	0.126873	-0.548175	0.583572	0.999781
NM_001024210	S100A13	153.187	-0.0828602	0.218304	-0.379564	0.704269	0.999781
NM_001024211	S100A13	77.2878	-0.167685	0.266487	-0.629244	0.52919	0.999781
NM_001024212	S100A13	69.6684	-0.0623246	0.269314	-0.231419	0.816989	0.999781
NM_001024213	S100A13	68.5363	-0.0518854	0.281631	-0.184232	0.853831	0.999781
NM_001024218	GPHN	693.719	0.137077	0.160051	0.856462	0.391743	0.999781
NM_001024226	ARF1	15901	0.0642819	0.13983	0.459714	0.645721	0.999781
NM_001024227	ARF1	15910	0.0641771	0.139946	0.458584	0.646533	0.999781
NM_001024228	ARF1	15909.8	0.0642084	0.13994	0.45883	0.646357	0.999781
NM_001024372	BAALC	284.041	-0.275718	0.226097	-1.21947	0.222667	0.999781
NM_001024380	TM2D2	770.561	-0.0506748	0.143257	-0.353734	0.723538	0.999781
NM_001024381	TM2D2	764.294	-0.0471759	0.143512	-0.328724	0.742364	0.999781
NM_001024382	HMBS	1307.57	0.0853059	0.186015	0.458598	0.646523	0.999781
NM_001024455	RGAG4	120.863	-0.225178	0.197336	-1.14109	0.253833	0.999781
NM_001024465	SOD2	1007.54	-0.315741	0.144701	-2.18202	0.0291081	0.999781
NM_001024466	SOD2	1002.88	-0.313631	0.145718	-2.15231	0.031373	0.999781
NM_001024593	MSS51	106.634	0.164857	0.264183	0.624024	0.532612	0.999781
NM_001024594	C1orf53	92.102	0.172252	0.288484	0.597092	0.550446	0.999781
NM_001024596	ZNF772	942.452	-0.0675328	0.15934	-0.423828	0.671692	0.999781
NM_001024628	NRP1	55.4213	0.555571	0.300995	1.84578	0.064924	0.999781
NM_001024629	NRP1	55.1056	0.546267	0.300037	1.82067	0.0686578	0.999781
NM_001024630	RUNX2	2274.56	0.0825351	0.188427	0.438022	0.661371	0.999781
NM_001024647	RAB3IP	672.982	-0.266599	0.155927	-1.70977	0.0873091	0.999781
NM_001024649	CANX	36821.7	0.137486	0.117328	1.17181	0.241273	0.999781
NM_001024662	RPL6	38829.5	0.162915	0.177417	0.91826	0.358483	0.999781
NM_001024666	SH3KBP1	6733.28	0.250017	0.123106	2.03091	0.0422638	0.999781
NM_001024674	LIN52	345.159	-0.116888	0.191115	-0.611607	0.540798	0.999781
NM_001024675	ACTL10	84.8371	-0.0697422	0.255198	-0.273287	0.784633	0.999781
NM_001024678	LRRC24	1676.84	-0.0873085	0.173234	-0.503991	0.614267	0.999781
NM_001024680	FBXO48	54.7401	0.177566	0.335434	0.529362	0.596554	0.999781
NM_001024683	ZNF688	49.3948	-0.0832708	0.295796	-0.281514	0.778316	0.999781
NM_001024732	MECR	592.907	0.136875	0.192446	0.711237	0.476937	0.999781
NM_001024808	BCL7A	730.53	-0.201496	0.139657	-1.44279	0.14908	0.999781
NM_001024809	RARA	1876.43	0.0495242	0.176249	0.28099	0.778718	0.999781
NM_001024843	TNRC6B	1493.97	-0.132933	0.227913	-0.583264	0.559715	0.999781
NM_001024844	CD82	3025.84	0.183191	0.193689	0.945799	0.344251	0.999781
NM_001024845	SLC6A9	104.92	0.402696	0.325413	1.23749	0.215905	0.999781
NM_001024847	TGFBR2	5897.88	0.057557	0.162499	0.354199	0.72319	0.999781
NM_001024855	ZNF197	429.895	0.0708498	0.151436	0.467853	0.63989	0.999781
NM_001024858	SPTB	177.282	-0.318268	0.180042	-1.76774	0.0771042	0.999781
NM_001024916	CBWD5	643.707	0.0212461	0.206967	0.102654	0.918237	0.999781
NM_001024921	RPL9	20442	0.270562	0.215455	1.25577	0.2092	0.999781
NM_001024924	EXOC1	1656.92	0.0800704	0.140843	0.568509	0.569689	0.999781
NM_001024934	WASF1	2017.91	-0.0711156	0.231707	-0.30692	0.758904	0.999781
NM_001024935	WASF1	2005.58	-0.0693724	0.232486	-0.298394	0.765402	0.999781
NM_001024936	WASF1	1999.75	-0.0688229	0.232566	-0.295929	0.767285	0.999781
NM_001024937	MINK1	1372.69	-0.0222827	0.219595	-0.101472	0.919176	0.999781
NM_001024938	SLC2A11	255.971	0.0467421	0.198243	0.235782	0.813602	0.999781
NM_001024939	SLC2A11	255.528	0.0439352	0.195094	0.2252	0.821824	0.999781
NM_001024943	ASL	1167.65	0.0133314	0.157288	0.0847577	0.932454	0.999781
NM_001024944	ASL	1166.96	0.0123913	0.157172	0.078839	0.937161	0.999781
NM_001024946	ASL	1160.41	0.0134347	0.156328	0.0859393	0.931515	0.999781
NM_001024947	YIPF5	1308.78	0.202214	0.130539	1.54908	0.121363	0.999781
NM_001024948	FNBP1L	630.614	-0.289617	0.146784	-1.97309	0.0484856	0.999781
NM_001024956	SC5D	2674.44	0.162612	0.222176	0.731906	0.464226	0.999781
NM_001024957	BRMS1	1250.54	-0.0393043	0.235465	-0.166922	0.867432	0.999781
NM_001024959	ARPC4	7279.67	0.0450776	0.149221	0.302086	0.762586	0.999781
NM_001024960	ARPC4	7243.63	0.0448345	0.14906	0.300781	0.763581	0.999781
NM_001024	RPS21	22140.8	0.238219	0.180823	1.31741	0.1877	0.999781
NM_001025070	RPS14	34432.5	0.211563	0.199376	1.06113	0.288632	0.999781
NM_001025071	RPS14	34432.5	0.211563	0.199376	1.06113	0.288632	0.999781
NM_001025076	CELF2	10388.1	-0.168078	0.120129	-1.39915	0.161769	0.999781
NM_001025077	CELF2	11200.5	-0.17936	0.116506	-1.53948	0.123687	0.999781
NM_001025081	MBP	93.9401	-0.00750768	0.217651	-0.0344941	0.972483	0.999781
NM_001025090	MBP	93.9401	-0.00750768	0.217651	-0.0344941	0.972483	0.999781
NM_001025092	MBP	93.6419	-0.00797449	0.218273	-0.0365345	0.970856	0.999781
NM_001025100	MBP	962.464	0.195358	0.166139	1.17587	0.239646	0.999781
NM_001025101	MBP	165.635	-0.00227035	0.183579	-0.0123671	0.990133	0.999781
NM_001025105	CSNK1A1	5629.49	0.0496628	0.100349	0.494902	0.620669	0.999781
NM_001025107	ADAR	10401.2	-0.125387	0.128179	-0.978222	0.327965	0.999781
NM_001025158	CD74	12142.7	0.0469598	0.307791	0.15257	0.878737	0.999781
NM_001025159	CD74	12554.8	0.0474986	0.307961	0.154236	0.877424	0.999781
NM_001025160	CD97	1991.65	0.121922	0.202153	0.603115	0.546432	0.999781
NM_001025203	U2AF1	5827.23	0.0174845	0.216429	0.0807862	0.935612	0.999781
NM_001025204	U2AF1	5846.37	0.0159155	0.216484	0.0735181	0.941394	0.999781
NM_001025205	AP2M1	27326.1	0.0471898	0.154746	0.304951	0.760404	0.999781
NM_001025234	TSPAN4	772.931	0.107147	0.140366	0.763342	0.44526	0.999781
NM_001025235	TSPAN4	767.995	0.109103	0.140791	0.77493	0.438381	0.999781
NM_001025236	TSPAN4	767.995	0.109103	0.140791	0.77493	0.438381	0.999781
NM_001025237	TSPAN4	771.354	0.108139	0.141273	0.765461	0.443997	0.999781
NM_001025238	TSPAN4	750.972	0.118406	0.141258	0.838223	0.401905	0.999781
NM_001025239	TSPAN4	764.859	0.11124	0.140673	0.790772	0.429077	0.999781
NM_001025242	IRAK1	4128.16	-0.0389096	0.207742	-0.187298	0.851427	0.999781
NM_001025243	IRAK1	4064.08	-0.0413353	0.208488	-0.198263	0.84284	0.999781
NM_001025247	TAF5L	894.383	-0.183709	0.216681	-0.847832	0.396531	0.999781
NM_001025248	DUT	6229.48	0.0862341	0.111954	0.770266	0.441142	0.999781
NM_001025249	DUT	6026.69	0.0908369	0.113887	0.797604	0.4251	0.999781
NM_001025265	CXorf65	66.285	0.356217	0.311381	1.14399	0.252626	0.999781
NM_001025266	C3orf70	142.656	-0.217971	0.301331	-0.723363	0.469457	0.999781
NM_001025300	RAB12	836.316	0.0252646	0.161655	0.156288	0.875806	0.999781
NM_001025356	ANO6	1925.71	0.0305483	0.150796	0.202581	0.839463	0.999781
NM_001025366	VEGFA	6423.62	0.0984715	0.224948	0.437752	0.661566	0.999781
NM_001025367	VEGFA	6416.94	0.0991645	0.224914	0.440899	0.659286	0.999781
NM_001025368	VEGFA	6403.12	0.100063	0.225277	0.444176	0.656915	0.999781
NM_001025369	VEGFA	6401.6	0.100118	0.2253	0.444376	0.656771	0.999781
NM_001025370	VEGFA	6348.36	0.100982	0.225518	0.447778	0.654313	0.999781
NM_001025389	AMPD3	673.128	-0.0944438	0.152904	-0.617667	0.536795	0.999781
NM_001025390	AMPD3	699.206	-0.0978178	0.152065	-0.643264	0.520053	0.999781
NM_001025433	NQO1	1074.96	0.154402	0.321652	0.480028	0.631207	0.999781
NM_001025434	NQO1	1074.56	0.153689	0.321556	0.477953	0.632683	0.999781
NM_001025436	SPAG16	52.585	0.332086	0.284339	1.16792	0.242837	0.999781
NM_001025579	NDEL1	690.656	0.0327251	0.138292	0.236638	0.812937	0.999781
NM_001025580	AMMECR1	776.036	-0.10821	0.172595	-0.62696	0.530686	0.999781
NM_001025593	ARFIP1	969.353	0.0305953	0.11778	0.259767	0.795043	0.999781
NM_001025595	ARFIP1	969.353	0.0305953	0.11778	0.259767	0.795043	0.999781
NM_001025596	CELF1	3193.9	-0.120472	0.0998019	-1.20711	0.227389	0.999781
NM_001025598	ARHGAP30	3290.2	0.0891857	0.228342	0.39058	0.696108	0.999781
NM_001025603	RFX5	3405.13	-0.0965926	0.125033	-0.77254	0.439795	0.999781
NM_001025604	ARRDC2	1594.56	-0.0971578	0.132697	-0.732178	0.46406	0.999781
NM_001025616	ARHGAP24	174.244	-0.237897	0.21033	-1.13107	0.258026	0.999781
NM_001025778	VRK3	934.092	0.0123583	0.131728	0.0938171	0.925254	0.999781
NM_001025780	ABHD17B	1358.58	-0.112396	0.147833	-0.760288	0.447082	0.999781
NM_001025930	TTLL3	488.236	-0.0682949	0.197449	-0.345886	0.729429	0.999781
NM_001025	RPS23	43866.2	0.213835	0.199206	1.07344	0.283075	0.999781
NM_001026	RPS24	51351.2	0.182949	0.197052	0.928427	0.353186	0.999781
NM_001028	RPS25	38267.9	0.207279	0.204486	1.01366	0.310745	0.999781
NM_001029835	CCM2	2509.74	-0.104562	0.150713	-0.693782	0.487819	0.999781
NM_001029839	TCAIM	537.639	0.0348978	0.176206	0.198052	0.843005	0.999781
NM_001029840	TCAIM	561.671	0.0278788	0.17584	0.158547	0.874026	0.999781
NM_001029851	PDE8B	73.5957	0.141783	0.315665	0.449155	0.65332	0.999781
NM_001029852	PDE8B	74.2223	0.13165	0.316953	0.415361	0.677877	0.999781
NM_001029853	PDE8B	74.3801	0.136087	0.316834	0.429522	0.667544	0.999781
NM_001029854	PDE8B	74.3801	0.136087	0.316834	0.429522	0.667544	0.999781
NM_001029859	KCTD21	359.478	0.0865377	0.193082	0.448192	0.654014	0.999781
NM_001029860	FBXO43	353.206	-0.15534	0.192764	-0.805858	0.420325	0.999781
NM_001029863	C6orf120	1023.7	-0.0113906	0.110074	-0.103481	0.917581	0.999781
NM_001029869	PLAC8L1	46.965	0.319806	0.347779	0.919568	0.357799	0.999781
NM_001029882	AHDC1	1142.15	-0.279097	0.148772	-1.87601	0.0606546	0.999781
NM_001029885	CPTP	761.323	0.100586	0.136539	0.736683	0.461315	0.999781
NM_001029896	WDR45	430.651	-0.0987702	0.149364	-0.66127	0.508439	0.999781
NM_001029939	ZFAT	584.59	-0.106433	0.192155	-0.553892	0.579653	0.999781
NM_001029976	ZNF16	491.363	-0.0152685	0.22482	-0.0679144	0.945854	0.999781
NM_001029989	KIAA0101	2624.08	0.160763	0.113714	1.41375	0.157436	0.999781
NM_001029991	METTL17	2032.82	0.0956227	0.119488	0.800271	0.423554	0.999781
NM_001029997	ZNF181	315.081	0.099618	0.16045	0.620866	0.534688	0.999781
NM_001029998	SLC10A7	376.431	0.172905	0.17592	0.982862	0.325675	0.999781
NM_001029	RPS26	7423.57	0.176463	0.103156	1.71064	0.0871472	0.999781
NM_001030001	RPS29	14540.6	0.266368	0.204055	1.30537	0.191767	0.999781
NM_001030006	AP2B1	5302.05	-0.0482482	0.0951021	-0.507331	0.611923	0.999781
NM_001030007	AP1G1	3891.44	-0.146695	0.131922	-1.11198	0.266145	0.999781
NM_001030009	RPS15A	13997.1	0.180701	0.218035	0.828769	0.407235	0.999781
NM_001030010	ALDH3B1	829.077	0.142326	0.239211	0.59498	0.551857	0.999781
NM_001030018	APRT	6452.94	0.160532	0.0930762	1.72474	0.084575	0.999781
NM_001030060	SAMD5	264.706	-0.328858	0.212101	-1.55048	0.121027	0.999781
NM_001030287	ATF3	80.4862	0.623206	0.332791	1.87267	0.0611143	0.999781
NM_001030288	SPN	8980.78	-0.144683	0.138329	-1.04594	0.295591	0.999781
NM_001030311	CERKL	2671.16	0.0558463	0.139355	0.40075	0.688604	0.999781
NM_001030312	CERKL	2668.79	0.0566959	0.139087	0.407628	0.683547	0.999781
NM_001030313	CERKL	2668.79	0.0566959	0.139087	0.407628	0.683547	0.999781
NM_001030	RPS27	20482.9	0.273736	0.222198	1.23194	0.21797	0.999781
NM_001031617	COX19	1350.94	0.0672444	0.116399	0.577706	0.563462	0.999781
NM_001031623	ZNF451	1824.86	0.0912777	0.173907	0.524864	0.599678	0.999781
NM_001031628	SMAGP	51.6098	-0.297437	0.287275	-1.03537	0.300495	0.999781
NM_001031665	ZNF816	446.259	-0.0688335	0.150861	-0.456272	0.648194	0.999781
NM_001031666	MS4A3	279.829	0.662475	0.337348	1.96377	0.0495563	0.999781
NM_001031672	CYB5RL	269.964	-0.239245	0.220095	-1.087	0.277035	0.999781
NM_001031677	RAB24	535.678	0.341928	0.196208	1.74268	0.0813892	0.999781
NM_001031679	MSRB3	2873.78	-0.282437	0.197295	-1.43154	0.152274	0.999781
NM_001031680	RUNX3	4015.65	0.0150402	0.129945	0.115743	0.907856	0.999781
NM_001031681	CTNS	446.029	-0.0462484	0.146049	-0.316663	0.751499	0.999781
NM_001031683	IFIT3	205.941	0.452117	0.336101	1.34518	0.178567	0.999781
NM_001031685	TP53BP2	1936.53	-0.152681	0.157762	-0.967795	0.333147	0.999781
NM_001031689	PLAA	3427.27	0.0607792	0.219975	0.2763	0.782317	0.999781
NM_001031692	LRRC17	82.5259	0.190627	0.248594	0.766821	0.443188	0.999781
NM_001031693	HHLA3	113.699	0.0759917	0.255042	0.297957	0.765736	0.999781
NM_001031694	SCMH1	3013.32	-0.0180421	0.138786	-0.13	0.896567	0.999781
NM_001031695	RBFOX2	198.395	-0.357624	0.254028	-1.40781	0.159187	0.999781
NM_001031696	PLD3	2629.18	0.121925	0.197757	0.61654	0.537538	0.999781
NM_001031698	PRPF40B	255.475	-0.159409	0.195817	-0.814073	0.415603	0.999781
NM_001031700	FAM198B	43.5112	-0.407359	0.333867	-1.22012	0.222418	0.999781
NM_001031701	NT5DC3	562.925	-0.111499	0.202682	-0.550117	0.582239	0.999781
NM_001031703	ELP6	1445.82	0.0529422	0.183706	0.28819	0.773202	0.999781
NM_001031709	RNLS	151.817	0.198083	0.185866	1.06573	0.286547	0.999781
NM_001031710	KLHL7	737.57	0.0666487	0.149587	0.445553	0.65592	0.999781
NM_001031711	ERGIC1	4447.76	0.122987	0.106003	1.16022	0.245957	0.999781
NM_001031712	TRMT11	959.952	0.143197	0.112867	1.26872	0.20454	0.999781
NM_001031713	MCUR1	2252.83	0.0583559	0.176864	0.329949	0.741439	0.999781
NM_001031714	INF2	2318.81	0.0554667	0.164736	0.336701	0.736343	0.999781
NM_001031716	NABP1	1116.67	0.00159194	0.248783	0.0063989	0.994894	0.999781
NM_001031717	CRELD1	530.089	0.0914081	0.258683	0.353359	0.723819	0.999781
NM_001031719	DHRS12	81.544	-0.0427521	0.220877	-0.193556	0.846524	0.999781
NM_001031720	GSTCD	585.236	0.0151037	0.166485	0.0907211	0.927714	0.999781
NM_001031721	ZNF613	239.511	-0.107617	0.154176	-0.698012	0.485169	0.999781
NM_001031723	DNAJB14	1513.63	-0.0190414	0.1197	-0.159076	0.873609	0.999781
NM_001031725	DDX59	499.037	0.0471528	0.149236	0.315961	0.752032	0.999781
NM_001031726	C19orf12	606.223	0.164957	0.145144	1.1365	0.255745	0.999781
NM_001031727	MRI1	1220.22	-0.0280323	0.138395	-0.202553	0.839484	0.999781
NM_001031733	CALML4	846.319	-0.0173805	0.222819	-0.0780024	0.937826	0.999781
NM_001031734	FDX1L	286.425	-0.0520928	0.262186	-0.198687	0.842508	0.999781
NM_001031735	IZUMO4	49.8557	0.163519	0.296725	0.551079	0.581579	0.999781
NM_001031738	TMEM150A	567.324	-0.0482833	0.190333	-0.253679	0.799744	0.999781
NM_001031740	MANEAL	540.324	-0.122822	0.296744	-0.413898	0.678949	0.999781
NM_001031800	TIPRL	1026.86	0.0946508	0.149374	0.633651	0.526308	0.999781
NM_001031801	LIMK2	674.77	-0.00530486	0.151021	-0.0351266	0.971979	0.999781
NM_001031803	LLGL2	408.892	0.029508	0.193116	0.152799	0.878557	0.999781
NM_001031806	ALDH3A2	1057.39	-0.109674	0.14531	-0.75476	0.450393	0.999781
NM_001031809	MS4A3	295.555	0.669885	0.334092	2.00509	0.0449533	0.999781
NM_001031812	CSNK1G3	951.403	0.0362036	0.122339	0.295928	0.767285	0.999781
NM_001031827	BOLA2	67.5375	0.262192	0.274299	0.955864	0.339141	0.999781
NM_001031835	PHKB	2289.82	-0.00488441	0.179148	-0.0272646	0.978249	0.999781
NM_001031847	CPT1A	3675.29	-0.157327	0.181394	-0.867322	0.385765	0.999781
NM_001031855	LONRF3	341.771	-0.109916	0.264311	-0.415859	0.677513	0.999781
NM_001032279	RCE1	791.152	0.0985196	0.16534	0.595861	0.551268	0.999781
NM_001032281	TFPI	137.857	0.2545	0.360529	0.705907	0.480246	0.999781
NM_001032282	KLF10	757.745	0.346964	0.22389	1.54971	0.121211	0.999781
NM_001032283	TMPO	7415.83	-0.0728469	0.19411	-0.375287	0.707447	0.999781
NM_001032284	TMPO	7119.53	-0.0635079	0.193389	-0.328394	0.742614	0.999781
NM_001032287	NR2C1	506.171	-0.164546	0.132451	-1.24232	0.214119	0.999781
NM_001032288	UBE2V1	3885.12	0.091076	0.116385	0.782544	0.433895	0.999781
NM_001032289	SLC35A2	871.425	0.119603	0.140878	0.848982	0.395892	0.999781
NM_001032291	PSRC1	1172.22	0.0463533	0.151285	0.306397	0.759302	0.999781
NM_001032292	ZNF174	199.888	-0.186493	0.167443	-1.11377	0.265378	0.999781
NM_001032293	ZNF207	4642.43	-0.00774895	0.121286	-0.0638899	0.949058	0.999781
NM_001032296	STK24	3167.52	0.0879314	0.111969	0.785319	0.432267	0.999781
NM_001032363	MINOS1	2766.84	0.154421	0.230438	0.670119	0.502782	0.999781
NM_001032367	SPINT1	1300.46	0.000404979	0.154038	0.00262908	0.997902	0.999781
NM_001032372	ZNF226	469.811	0.0788618	0.193822	0.406878	0.684097	0.999781
NM_001032373	ZNF226	470.422	0.0773523	0.194334	0.398038	0.690603	0.999781
NM_001032374	ZNF226	157.416	0.173016	0.246241	0.702629	0.482287	0.999781
NM_001032381	PQBP1	1759.16	0.0392311	0.124035	0.31629	0.751782	0.999781
NM_001032382	PQBP1	1763.33	0.039254	0.124598	0.315046	0.752727	0.999781
NM_001032383	PQBP1	1764.09	0.0385694	0.124284	0.310331	0.756309	0.999781
NM_001032384	PQBP1	1705.08	0.0379968	0.123633	0.307335	0.758589	0.999781
NM_001032386	SUOX	629.585	-0.00663354	0.153927	-0.0430952	0.965626	0.999781
NM_001032387	SUOX	618.059	-0.0126507	0.154382	-0.0819437	0.934691	0.999781
NM_001032391	LCMT1	576.16	0.114283	0.15011	0.76133	0.44646	0.999781
NM_001032393	HNRNPH2	1972.08	0.0722821	0.148067	0.488173	0.625427	0.999781
NM_001032396	PJA1	276.911	0.179152	0.174742	1.02524	0.305251	0.999781
NM_001032410	USP16	2394.76	-0.00293248	0.178506	-0.0164279	0.986893	0.999781
NM_001032730	USP48	1742.71	-0.0573017	0.147313	-0.388978	0.697292	0.999781
NM_001032998	KYNU	181.815	0.284302	0.267611	1.06237	0.288068	0.999781
NM_001032999	CBFA2T2	995.431	-0.113822	0.143624	-0.792497	0.428071	0.999781
NM_001032	RPS29	14225.8	0.265006	0.199688	1.3271	0.184475	0.999781
[truncated: 46,106 more rows]
